# Supplementary material for: Proteomic predictors of individualized nutrient-specific insulin secretion in health and disease
Source: Cell Metab. 2024 Jul 2;36(7):1619–1633.e5. doi: 10.1016/j.cmet.2024.06.001 (PMC11250105; doi:10.1016/j.cmet.2024.06.001)
Supplement: Table S1. Available donor metadata (age, sex, HbA1c, BMI, and donation type) are shown, related to Figures 1, 2, 3, 4, and 5 — Nondiabetic (left) and T2D (right) donors were classified as indicated by available medical history and family-declared type 2 diabetes diagnosis. The experimental data available for each donor is also indicated. Immunohistochemistry data, estimating the proportion of endocrine cell types (alpha cells (α), beta cell (β) and delta cells (δ) shown as a percentage) is also provided. ∗This dataset is provided by the Pancreatlas (http://pancreatlas.org). The double-starred (∗∗) samples indicate donor islets that were used as part of a pooled proteomics sample for the generation of the proteomics library set. [file mmc2.xlsx]

## Sheet: Table S1
Donor ID	RRID	Age (years)	Sex	HbA1c (%)	BMI (kg/m2)	Immunohistochemistry*	Donation Type	Experiments		Donor ID	RRID	Age (years)	Sex	HbA1c (%)	BMI (kg/m2)	Immunohistochemistry*	Time Since Diagnosis (years)	Diabetes Medications	Donation Type	Experiments
R186		67	M	5.6	28.1	n/a	NDD Neurological	perifusion, proteomics		R191		54	M	6.6	30.6	n/a	10	none	NDD Neurological	perifusion, proteomics, RNAseq
R187		21	M	unknown	20.5	n/a	NDD Neurological	perifusion, proteomics		R192		63	M	unknown	26.9	n/a	15	sitagliptin	NDD Neurological	perifusion, proteomics
R189		50	M	5.4	unknown	n/a	NDD Neurological	perifusion, proteomics, RNAseq		R231		41	F	6.8	37.1	n/a	0.5	none	NDD Neurological	perifusion, proteomics
R194		54	M	5.7	32.3	n/a	NDD Neurological	perifusion, proteomics, RNAseq		R240		55	F	6.9	30.9	n/a	2	none	NDD Neurological	perifusion, proteomics, RNAseq
R196		65	M	5.4	29.7	n/a	NDD Neurological	perifusion, proteomics		R241		65	M	9.9	21.8	n/a	25	insulin	NDD Neurological	perifusion, proteomics
R207		50	F	unknown	22.2	n/a	NDD Neurological	proteomics**		R244		48	F	7.5	30.4	n/a	3	metformin	NDD Neurological	perifusion, proteomics
R216		38	M	5.6	42.5	n/a	NDD Neurological	perifusion, proteomics**, RNAseq		R259		45	F	6.4	33.1	n/a	4	unknown	NDD Neurological	perifusion, proteomics, RNAseq
R217		71	F	6.3	35.5	n/a	NDD Neurological	perifusion, proteomics**, RNAseq		R262		54	F	5.6	22.4	n/a	unknown	metformin	NDD Neurological	perifusion, proteomics
R218		73	F	5.9	28.4	n/a	NDD Neurological	perifusion, proteomics**		R276		54	F	7.2	24.4	n/a	10	insulin	NDD Neurological	perifusion, proteomics, RNAseq
R219		53	M	unknown	26	n/a	NDD Neurological	perifusion, proteomics, RNAseq		R307		43	M	6.5	25.4	n/a	2	metformin	NDD Neurological	perifusion, proteomics, RNAseq
R223		54	M	5.8	27	n/a	NDD Neurological	perifusion, proteomics**, RNAseq		R331	SAMN12531013	68	M	unknown	28.5	n/a	unknown	none	NDD Neurological	perifusion, proteomics, RNAseq
R224		30	M	unknown	33.3	n/a	NDD Neurological	perifusion, proteomics**		R347	SAMN13134751	57	M	6.3	27.9	α (51%), β (43%), δ (6%)	8	metformin	NDD Neurological	perifusion, proteomics, RNAseq
R225		69	M	6.5	28	n/a	NDD Neurological	perifusion, proteomics		R386	SAMN16676703	43	F	unknown	35.8	n/a	17	none	NDD Neurological	perifusion
R228		45	F	4.5	29.9	n/a	NDD Neurological	perifusion, proteomics, RNAseq		R401	SAMN18525790	51	M	6.4	37.4	n/a	10	metformin	NDD Neurological	perifusion, proteomics, RNAseq
R229		22	F	5.3	23	n/a	NDD Neurological	perifusion, proteomics		R402	SAMN18633149	57	M	6	26.7	n/a	0.25	none	NDD Neurological	perifusion, proteomics, RNAseq
R230		58	M	6.2	29.4	n/a	NDD Neurological	perifusion, proteomics, RNAseq		R432	SAMN25936113	66	F	unknown	36.5	n/a	25	metformin	NDD Neurological	perifusion, proteomics
R233		76	F	6	19.3	n/a	NDD Neurological	perifusion, proteomics, RNAseq		R452	SAMN29829263	46	M	6.1	34.9	n/a	0.25	metformin	NDD Neurological	perifusion, proteomics
R234		50	F	5.7	31.7	n/a	NDD Neurological	perifusion, proteomics**, RNAseq
R235		53	F	5.7	24.5	n/a	NDD Neurological	perifusion, proteomics, RNAseq
R239		24	F	5.5	22	n/a	NDD Neurological	perifusion, proteomics
R242		46	M	5.9	20.1	n/a	DCD - Cardio-Circulatory	perifusion, proteomics
R246		65	F	5.8	39.2	n/a	NDD Neurological	perifusion, proteomics**, RNAseq
R247		72	M	unknown	23.9	n/a	NDD Neurological	proteomics**
R250		58	M	6.2	33	n/a	NDD Neurological	perifusion, proteomics
R251		49	M	5	21.3	n/a	NDD Neurological	perifusion, proteomics
R252		26	F	5	25.4	n/a	NDD Neurological	perifusion, proteomics
R253		57	M	5	25.6	n/a	NDD Neurological	perifusion, proteomics
R260		73	M	6.2	26.9	n/a	NDD Neurological	perifusion, proteomics		Table S1: Available donor metadata (age, sex, HbA1c, BMI and donation type) are shown. Nondiabetic (left) and T2D (right) were classified as indicated by available medical history and family-declared type 2 diabetes diagnosis. The experimental data available for each donor is also indicated. Immunohistochemistry data, estimating the proportion of endocine cell types (alpha cells (α), beta cell (β…
R264		44	M	5.7	33.8	n/a	NDD Neurological	perifusion, proteomics
R265		64	M	6.6	37.7	n/a	DCD - Cardio-Circulatory	perifusion, proteomics
R266		74	F	6	29.2	n/a	NDD Neurological	perifusion, proteomics
R267		64	F	6.3	23.7	n/a	NDD Neurological	perifusion, proteomics. RNAseq
R269		14	M	unknown	21.5	n/a	DCD - Cardio-Circulatory	perifusion, proteomics
R270		35	F	5.3	25.5	n/a	NDD Neurological	perifusion, proteomics, RNAseq
R271		60	F	5.5	26	n/a	NDD Neurological	perifusion, proteomics, RNAseq
R272		56	M	5.6	26.9	n/a	NDD Neurological	perifusion, proteomics
R273		53	M	unknown	31.6	n/a	NDD Neurological	perifusion, proteomics
R278		57	M	5.7	27.6	n/a	NDD Neurological	perifusion, proteomics, RNAseq
R279		31	M	5	22.6	n/a	NDD Neurological	perifusion, proteomics. RNAseq
R282		57	M	6	26.4	n/a	NDD Neurological	perifusion, proteomics, RNAseq
R283		22	M	unknown	22.5	n/a	NDD Neurological	perifusion
R284		32	F	5.9	30.1	n/a	NDD Neurological	perifusion, proteomics, RNAseq
R286		41	M	5.2	20.4	n/a	NDD Neurological	perifusion, proteomics, RNAseq
R288		69	F	5.7	27.7	n/a	NDD Neurological	perifusion, proteomics, RNAseq
R290		74	F	5.9	35.8	n/a	NDD Neurological	perifusion, proteomics, RNAseq
R291		40	F	6	25.5	n/a	NDD Neurological	perifusion, proteomics, RNAseq
R292		47	M	5.6	27.6	n/a	NDD Neurological	perifusion, proteomics**, RNAseq
R297		69	M	unknown	27.2	n/a	NDD Neurological	perifusion, proteomics, RNAseq
R299		44	F	4.7	25.4	n/a	NDD Neurological	perifusion
R300		30	F	unknown	25.3	n/a	NDD Neurological	perifusion, proteomics, RNAseq
R303		56	F	unknown	24.1	n/a	NDD Neurological	perifusion, proteomics, RNAseq
R305		60	M	5.6	21	n/a	NDD Neurological	perifusion, proteomics, RNAseq
R306		22	F	5.3	21.1	n/a	NDD Neurological	perifusion, proteomics, RNAseq
R308		20	M	5.5	18.8	n/a	NDD Neurological	perifusion, proteomics, RNAseq
R310		25	M	5.4	26.4	n/a	NDD Neurological	perifusion, proteomics, RNAseq
R314		31	F	5	30.3	n/a	NDD Neurological	perifusion, proteomics, RNAseq
R316		52	M	5.7	26	n/a	NDD Neurological	perifusion, proteomics, RNAseq
R317		54	M	5.1	26.4	n/a	NDD Neurological	perifusion, proteomics, RNAseq
R318	SAMN11605767	54	M	5	20.5	α (37%), β (56%), δ (7%)	NDD Neurological	perifusion, proteomics, RNAseq
R319	SAMN11864645	68	M	5	27.8	α (20%), β (75%), δ (5%)	NDD Neurological	perifusion, proteomics, RNAseq
R322	SAMN12044342	44	F	4.9	23.2	α (32%), β (57%), δ (12%)	NDD Neurological	perifusion, proteomics, RNAseq
R323	SAMN12070344	60	F	5.1	24.9	α (39%), β (51%), δ (10%)	DCD - Cardio-Circulatory	perifusion, proteomics, RNAseq
R324	SAMN12091235	58	M	5.1	36.6	α (36%), β (53%), δ (11%)	NDD Neurological	perifusion, proteomics, RNAseq
R325	SAMN12129274	50	M	unknown	30.3	α (45%), β (49%), δ (6%)	NDD Neurological	perifusion, proteomics, RNAseq
R326	SAMN12172826	26	M	5.5	27	n/a	NDD Neurological	perifusion, proteomics, RNAseq
R327	SAMN12220836	57	M	5.8	33.9	α (26%), β (67%), δ (7%)	NDD Neurological	perifusion, proteomics, RNAseq
R328	SAMN12275697	48	M	5.2	22.7	α (28%), β (61%), δ (11%)	NDD Neurological	perifusion, proteomics, RNAseq
R330	SAMN12496597	39	F	5.1	24.2	α (26%), β (55%), δ (18%)	NDD Neurological	perifusion, proteomics, RNAseq
R332	SAMN12574735	64	M	4.8	29.6	α (51%), β (39%), δ (9%)	NDD Neurological	perifusion, proteomics, RNAseq
R333	SAMN12586009	23	M	5	24	n/a	NDD Neurological	perifusion, proteomics, RNAseq
R334	SAMN12595130	50	F	5.8	31.2	α (37%), β (54%), δ (9%)	NDD Neurological	perifusion, proteomics, RNAseq
R335	SAMN12649809	25	M	4.9	24.6	n/a	NDD Neurological	perifusion, proteomics, RNAseq
R338	SAMN12731217	30	M	5.3	25.5	α (20%), β (71%), δ (9%)	DCD - Cardio-Circulatory	perifusion, proteomics, RNAseq
R340	SAMN12781046	36	M	5.3	23.3	α (39%), β (52%), δ (9%)	NDD Neurological	perifusion, proteomics, RNAseq
R346	SAMN13065544	27	M	5.7	24.6	α (23%), β (72%), δ (5%)	NDD Neurological	perifusion, proteomics, RNAseq
R348	SAMN13141063	43	F	5.7	16.4	α (51%), β (41%), δ (7%)	NDD Neurological	perifusion, proteomics, RNAseq
R350	SAMN13333248	38	F	5.5	21.7	α (35%), β (57%), δ (7%)	NDD Neurological	perifusion, proteomics, RNAseq
R352	SAMN13440885	64	F	5.3	20.4	α (38%), β (51%), δ (10%)	NDD Neurological	perifusion, proteomics
R353	SAMN13490043	69	M	unknown	22.7	α (41%), β (51%), δ (8%)	NDD Neurological	perifusion, proteomics, RNAseq
R354	SAMN13575961	75	M	5.2	30.2	α (44%), β (50%), δ (5%)	NDD Neurological	perifusion, proteomics, RNAseq
R356	SAMN13928327	45	F	5.1	29.7	α (24%), β (71%), δ (4%)	NDD Neurological	perifusion, proteomics
R357	SAMN14052572	64	M	unknown	24.3	α (31%), β (57%), δ (12%)	DCD - Cardio-Circulatory	perifusion, proteomics
R361	SAMN14173687	65	F	5.3	20.8	α (46%), β (45%), δ (10%)	NDD Neurological	perifusion
R362	SAMN14291396	54	M	unknown	29.4	α (29%), β (63%), δ (7%)	NDD Neurological	perifusion, proteomics, RNAseq
R363	SAMN14309719	31	M	5.1	31.9	α (38%), β (53%), δ (9%)	NDD Neurological	perifusion, proteomics, RNAseq
R364	SAMN14338046	58	M	5.6	27.8	α (38%), β (49%), δ (13%)	NDD Neurological	perifusion, proteomics, RNAseq
R367	SAMN15518439	58	F	5.6	30.5	n/a	NDD Neurological	perifusion, proteomics, RNAseq
R369	SAMN15532324	66	M	4.9	25.6	α (43%), β (49%), δ (8%)	NDD Neurological	perifusion, proteomics, RNAseq
R370	SAMN15533362	12	M	5	20.8	n/a	DCD - Cardio-Circulatory	perifusion, proteomics
R371	SAMN15729757	55	F	unknown	29.1	n/a	MAID	perifusion, proteomics, RNAseq
R372	SAMN15729823	58	M	6.1	33.2	n/a	NDD Neurological	perifusion, proteomics, RNAseq
R373	SAMN15671308	31	M	4.4	27.5	n/a	NDD Neurological	perifusion, proteomics
R374	SAMN15832518	34	M	5.1	24.5	n/a	NDD Neurological	perifusion, proteomics
R375	SAMN16048764	28	M	4.5	24.9	n/a	DCD - Cardio-Circulatory	perifusion, proteomics, RNAseq
R377	SAMN16091816	56	M	5.3	24.3	n/a	NDD Neurological	perifusion, proteomics, RNAseq
R382	SAMN16454473	45	M	5.5	29.7	n/a	NDD Neurological	perifusion, proteomics, RNAseq
R383	SAMN16457619	49	M	4	25.8	n/a	NDD Neurological	perifusion, proteomics
R385	SAMN16676686	47	M	5.1	31	n/a	NDD Neurological	perifusion, proteomics, RNAseq
R387	SAMN16688230	53	F	5.6	31	n/a	MAID	perifusion, proteomics, RNAseq
R389	SAMN16826726	65	F	5.5	24.4	α (33%), β (59%), δ (8%)	NDD Neurological	perifusion, proteomics, RNAseq
R391	SAMN16885745	67	M	4.9	24.5	n/a	NDD Neurological	perifusion, proteomics, RNAseq
R392	SAMN16927036	8	F	4.8	15.9	n/a	NDD Neurological	perifusion, proteomics, RNAseq
R396	SAMN17833617	32	M	4.5	24.9	n/a	NDD Neurological	perifusion, proteomics
R398	SAMN18139385	51	F	unknown	25.4	n/a	MAID	perifusion
R399	SAMN18207297	47	M	5.5	40.3	n/a	NDD Neurological	perifusion, proteomics, RNAseq
R405	SAMN19796386	40	M	unknown	31.7	n/a	NDD Neurological	perifusion, proteomics, RNAseq
R407	SAMN19859645	58	M	5.5	27.4	n/a	NDD Neurological	perifusion, proteomics, RNAseq
R408	SAMN19918921	39	M	5.6	27.5	n/a	MAID	perifusion, proteomics
R409	SAMN20170217	9	M	unknown	18.1	n/a	NDD Neurological	perifusion, proteomics
R410	SAMN20398597	59	F	4.8	26.4	n/a	NDD Neurological	perifusion, proteomics, RNAseq
R411	SAMN20929980	29	M	4.8	26	α (58%), β (24%), δ (18%)	NDD Neurological	perifusion, proteomics, RNAseq
R412	SAMN21362061	42	M	4.8	29.9	α (62%), β (33%), δ (5%)	NDD Neurological	perifusion, proteomics, RNAseq
R413	SAMN21362088	41	M	5.6	33.6	α (42%), β (52%), δ (6%)	NDD Neurological	perifusion, proteomics, RNAseq
R415	SAMN22441940	32	M	5.9	26.6	α (40%), β (55%), δ (5%)	NDD Neurological	perifusion, proteomics
R416	SAMN22818361	77	M	5.5	20.3	n/a	NDD Neurological	perifusion, proteomics, RNAseq
R417	SAMN22818379	48	M	5.8	27.5	n/a	NDD Neurological	perifusion, proteomics, RNAseq
R418	SAMN22979838	44	M	5.4	34.9	n/a	DCD - Cardio-Circulatory	perifusion, proteomics, RNAseq
R419	SAMN23011608	70	M	5.3	31.5	n/a	MAID	proteomics, RNAseq
R420	SAMN23408101	55	M	5.8	23.5	n/a	NDD Neurological	perifusion, proteomics, RNAseq
R421	SAMN23491186	60	F	5.4	25.9	n/a	NDD Neurological	perifusion, proteomics, RNAseq
R424	SAMN24247018	27	M	5.7	27.5	n/a	NDD Neurological	perifusion, proteomics, RNAseq
R425	SAMN24925207	36	F	5.3	25.2	n/a	NDD Neurological	perifusion, proteomics
R426	SAMN25042813	33	F	5.4	31.9	n/a	NDD Neurological	perifusion, proteomics
R427	SAMN25221445	52	M	5.8	35.8	n/a	MAID	perifusion
R428	SAMN25245924	74	F	unknown	30.7	n/a	NDD Neurological	perifusion, proteomics
R430	SAMN25835750	49	M	4.8	24.4	n/a	NDD Neurological	perifusion
