# Supplementary material for: Proteomic predictors of individualized nutrient-specific insulin secretion in health and disease
Source: Cell Metab. 2024 Jul 2;36(7):1619–1633.e5. doi: 10.1016/j.cmet.2024.06.001 (PMC11250105; doi:10.1016/j.cmet.2024.06.001)
Supplement: Table S2. Calculated log2 fold changes (T2D/ND) of RNA-seq dataset, related to Figure 1 [file mmc3.xlsx]

## Sheet: Table S2
baseMean	log2FoldChange	lfcSE	stat	pvalue	padj	ENSG	entrez	symbol
80.0564	3.29677	0.361529	9.11895	7.58541e-20	1.24166e-15	ENSG00000230202	NA	NA		Table S2: Calculated log2 fold changes (T2D/ND) of RNA seq dataset
436.091	-2.49478	0.292791	-8.52067	1.58639e-17	1.29838e-13	ENSG00000010282	57467	HHATL
151.694	2.37578	0.373535	6.36026	2.01412e-10	1.09897e-06	ENSG00000010283	23017	FAIM2
5936.87	-1.60944	0.256994	-6.26257	3.78691e-10	1.5497e-06	ENSG00000010284	5502	PPP1R1A
39.3591	-3.47611	0.558727	-6.22148	4.92499e-10	1.61234e-06	ENSG00000010285	2555	GABRA2
439.598	-1.77879	0.288102	-6.17417	6.65111e-10	1.81453e-06	ENSG00000010286	57393	CLTRN
2798.29	-1.28911	0.213746	-6.03102	1.62929e-09	3.80997e-06	ENSG00000010287	254263	CNIH2
154.147	-1.24821	0.210847	-5.91996	3.22017e-09	5.62579e-06	ENSG00000010288	9127	P2RX6
66.2413	-1.8911	0.31871	-5.93362	2.96322e-09	5.62579e-06	ENSG00000010289	2906	GRIN2D
46.5949	-2.08021	0.352026	-5.90924	3.43686e-09	5.62579e-06	ENSG00000010290	644943	RASSF10
37960.3	-0.87787	0.156365	-5.61425	1.97418e-08	2.93775e-05	ENSG00000010291	5798	PTPRN
728.74	-2.31971	0.416778	-5.56582	2.60928e-08	3.55928e-05	ENSG00000010292	8515	ITGA10
65232	-2.86264	0.541059	-5.2908	1.21779e-07	0.000137768	ENSG00000010293	3375	IAPP
8141.11	-1.38517	0.264307	-5.24077	1.59911e-07	0.000137768	ENSG00000010294	5950	RBP4
7158.14	-0.812877	0.15489	-5.2481	1.53677e-07	0.000137768	ENSG00000010295	7345	UCHL1
5010.13	-0.870814	0.165213	-5.27084	1.35802e-07	0.000137768	ENSG00000010296	21	ABCA3
4161.56	-0.509734	0.0969073	-5.26002	1.4404e-07	0.000137768	ENSG00000010297	2801	GOLGA2
3740.65	-1.05705	0.200463	-5.27303	1.34187e-07	0.000137768	ENSG00000010298	116	ADCYAP1
284.62	-1.48691	0.281919	-5.27424	1.33306e-07	0.000137768	ENSG00000010299	338557	FFAR4
19845.2	-1.3501	0.260993	-5.17293	2.30451e-07	0.000188613	ENSG00000010300	2934	GSN
1045.06	-0.938102	0.18177	-5.16094	2.45719e-07	0.000191532	ENSG00000010301	283848	CES4A
3111.25	-0.946575	0.184828	-5.12139	3.03299e-07	0.000215857	ENSG00000010302	956	ENTPD3
315.204	-1.42522	0.278065	-5.12549	2.96758e-07	0.000215857	ENSG00000010303	430	ASCL2
671.524	-0.6136	0.12036	-5.09804	3.43192e-07	0.000234071	ENSG00000010304	64175	P3H1
7153.48	-0.874911	0.172493	-5.07214	3.93366e-07	0.000247654	ENSG00000010305	3033	HADH
1801.68	-0.634966	0.125177	-5.07255	3.92522e-07	0.000247654	ENSG00000010306	78986	DUSP26
3471.77	-0.840122	0.166167	-5.0559	4.28364e-07	0.0002597	ENSG00000010307	6804	STX1A
776.531	-0.874473	0.175	-4.99699	5.82313e-07	0.000340425	ENSG00000010308	5570	PKIB
23772.6	-0.988409	0.198776	-4.97247	6.61054e-07	0.000360693	ENSG00000010309	55384	MEG3
1717.04	-0.679673	0.136624	-4.97478	6.53205e-07	0.000360693	ENSG00000010310	25885	POLR1A
46.5834	1.7496	0.354444	4.9362	7.96612e-07	0.000420637	ENSG00000010311	392617	ELFN1
1666.39	-0.620708	0.127045	-4.88574	1.03044e-06	0.000511127	ENSG00000010312	55753	OGDHL
849.973	-0.584726	0.119582	-4.88976	1.0096e-06	0.000511127	ENSG00000010313	285368	PRRT3
984.622	-0.746523	0.153171	-4.87378	1.09486e-06	0.000527108	ENSG00000010314	8622	PDE8B
543.557	-0.857069	0.176641	-4.85204	1.222e-06	0.000540617	ENSG00000010315	1496	CTNNA2
447.932	-1.57937	0.325312	-4.85495	1.20416e-06	0.000540617	ENSG00000010316	2046	EPHA8
362.57	-1.39367	0.286603	-4.86271	1.15789e-06	0.000540617	ENSG00000010317	NA	NA
4842.17	-0.56089	0.115813	-4.84307	1.27846e-06	0.000550714	ENSG00000010318	6855	SYP
2494.79	-0.802823	0.166318	-4.82704	1.38579e-06	0.000581641	ENSG00000010319	388662	SLC6A17
10208.2	-0.834238	0.173673	-4.80348	1.55928e-06	0.000638095	ENSG00000010320	57586	SYT13
90425	-0.88767	0.186085	-4.77025	1.83997e-06	0.000734598	ENSG00000010321	1363	CPE
882.305	-1.06833	0.226112	-4.7248	2.30343e-06	0.000897733	ENSG00000010322	441027	TMEM150C
6007.42	-0.481337	0.102035	-4.71735	2.38934e-06	0.000909562	ENSG00000010323	537	ATP6AP1
1831.74	-0.680588	0.144505	-4.7098	2.4796e-06	0.000922466	ENSG00000010324	29780	PARVB
4484.6	-0.428958	0.0911709	-4.70499	2.53882e-06	0.00092351	ENSG00000010325	10945	KDELR1
2014.42	-0.665889	0.142693	-4.66658	3.06247e-06	0.00106659	ENSG00000010326	22876	INPP5F
199.169	-1.21024	0.25927	-4.66787	3.04336e-06	0.00106659	ENSG00000010327	137970	UNC5D
940.182	1.14494	0.245821	4.65764	3.19862e-06	0.0010908	ENSG00000010328	27122	DKK3
519.975	-1.47732	0.318782	-4.63427	3.58204e-06	0.00119662	ENSG00000010329	10752	CHL1
2285.03	-1.07021	0.231684	-4.61925	3.85128e-06	0.00121234	ENSG00000010330	6715	SRD5A1
2107.6	-0.440743	0.0954043	-4.61973	3.84233e-06	0.00121234	ENSG00000010331	127262	TPRG1L
1245.28	-0.522276	0.112889	-4.62646	3.71972e-06	0.00121234	ENSG00000010332	51706	CYB5R1
128972	-0.634172	0.137618	-4.60822	4.06139e-06	0.00125436	ENSG00000010333	2778	GNAS
3135.95	-0.650099	0.142338	-4.5673	4.94041e-06	0.00149758	ENSG00000010334	9600	PITPNM1
16396.2	-0.527927	0.116406	-4.53522	5.75422e-06	0.00156985	ENSG00000010335	6836	SURF4
11025.1	-0.744892	0.163982	-4.54251	5.55881e-06	0.00156985	ENSG00000010336	1917	EEF1A2
1672.1	-1.2089	0.266309	-4.53948	5.63931e-06	0.00156985	ENSG00000010337	92291	CAPN13
141.199	1.93192	0.425942	4.53566	5.74247e-06	0.00156985	ENSG00000010338	91156	IGFN1
73.1127	2.14627	0.471616	4.55089	5.34193e-06	0.00156985	ENSG00000010339	3762	KCNJ5
52.3173	-1.16724	0.257095	-4.54011	5.62258e-06	0.00156985	ENSG00000010340	389058	SP5
786.563	-1.00485	0.221976	-4.52685	5.98692e-06	0.00160655	ENSG00000010341	384	ARG2
1091.8	-0.672213	0.149535	-4.49537	6.945e-06	0.00180449	ENSG00000010342	390205	LRRC10B
918.64	-1.01543	0.225812	-4.49679	6.89857e-06	0.00180449	ENSG00000010343	388135	INSYN1
1142.99	-0.746526	0.166738	-4.47725	7.56106e-06	0.00193386	ENSG00000010344	127733	UBXN10
414.214	-0.822021	0.183916	-4.46953	7.83903e-06	0.00197411	ENSG00000010345	622	BDH1
102.597	-0.803978	0.180022	-4.46601	7.96922e-06	0.00197649	ENSG00000010346	NA	NA
6574.9	-0.50421	0.113481	-4.44312	8.86649e-06	0.0021662	ENSG00000010347	5217	PFN2
144.82	1.1389	0.256868	4.43379	9.25929e-06	0.0021966	ENSG00000010348	9899	SV2B
56.7172	1.4105	0.317915	4.43671	9.13433e-06	0.0021966	ENSG00000010349	1285	COL4A3
541.558	-0.518536	0.118072	-4.3917	1.12469e-05	0.00263	ENSG00000010350	1797	DXO
3183.56	-0.442941	0.100991	-4.38596	1.15475e-05	0.00266226	ENSG00000010351	9905	SGSM2
4086.44	-0.336039	0.0770999	-4.35848	1.30966e-05	0.00297748	ENSG00000010352	54386	TERF2IP
1023.6	-0.928007	0.213312	-4.35047	1.35847e-05	0.0030117	ENSG00000010353	148398	SAMD11
699.145	-0.495208	0.113893	-4.34801	1.37378e-05	0.0030117	ENSG00000010354	5019	OXCT1
275.605	-1.37577	0.316484	-4.34703	1.37991e-05	0.0030117	ENSG00000010355	6514	SLC2A2
142.295	-0.969471	0.223598	-4.33577	1.45248e-05	0.00312837	ENSG00000010356	84435	ADGRA1
93.7349	-1.03775	0.240708	-4.31123	1.62346e-05	0.00345122	ENSG00000010357	102577424	LINC01574
318.205	-0.952826	0.221294	-4.30571	1.66453e-05	0.00349316	ENSG00000010358	347733	TUBB2B
4708.32	-0.467757	0.108817	-4.29858	1.71892e-05	0.00356165	ENSG00000010359	22820	COPG1
12565.3	-0.904734	0.211749	-4.27266	1.93153e-05	0.00384739	ENSG00000010360	5122	PCSK1
921.838	-0.863966	0.202201	-4.27282	1.9302e-05	0.00384739	ENSG00000010361	79366	HMGN5
275.24	0.764992	0.179095	4.27143	1.94225e-05	0.00384739	ENSG00000010362	65055	REEP1
65.2941	-1.44953	0.339518	-4.26937	1.96025e-05	0.00384739	ENSG00000010363	100287284	MANSC4
50.1577	1.21054	0.283646	4.26777	1.97435e-05	0.00384739	ENSG00000010364	221692	PHACTR1
11828.4	-0.631577	0.148338	-4.25768	2.06556e-05	0.00397777	ENSG00000010365	5037	PEBP1
5196.06	-0.850144	0.20015	-4.24754	2.16132e-05	0.0040203	ENSG00000010366	79966	SCD5
1618.85	-0.690595	0.162419	-4.25194	2.11922e-05	0.0040203	ENSG00000010367	51308	REEP2
298.263	-0.658043	0.154859	-4.24929	2.1445e-05	0.0040203	ENSG00000010368	230	ALDOC
9745.14	-0.624255	0.147558	-4.23058	2.33094e-05	0.00423947	ENSG00000010369	4779	NFE2L1
7983.89	-0.489639	0.115678	-4.23278	2.30816e-05	0.00423947	ENSG00000010370	9500	MAGED1
214.223	-0.764407	0.181056	-4.22194	2.4221e-05	0.00435684	ENSG00000010371	9143	SYNGR3
51.8876	-0.947212	0.225191	-4.20626	2.59631e-05	0.00461946	ENSG00000010372	NA	NA
620.772	-0.883655	0.210704	-4.19381	2.74304e-05	0.00482804	ENSG00000010373	164656	TMPRSS6
140.081	-0.952238	0.227346	-4.18849	2.8082e-05	0.00489015	ENSG00000010374	400123	LINC00548
27583	-0.791534	0.18926	-4.18225	2.88641e-05	0.00497221	ENSG00000010375	6833	ABCC8
30.0002	-1.73284	0.414562	-4.17992	2.91607e-05	0.00497221	ENSG00000010376	2304	FOXE1
1674.65	-0.788733	0.188895	-4.1755	2.97333e-05	0.00501757	ENSG00000010377	64943	NT5DC2
522.36	-0.506123	0.121358	-4.1705	3.03936e-05	0.00507667	ENSG00000010378	7355	SLC35A2
125.748	1.04892	0.251783	4.16598	3.10021e-05	0.005126	ENSG00000010379	26996	GPR160
1521.64	-0.547962	0.132031	-4.15026	3.32104e-05	0.00543621	ENSG00000010380	10536	P3H3
1178.75	-0.410041	0.0990011	-4.14178	3.44622e-05	0.00555472	ENSG00000010381	64110	MAGEF1
793.422	-0.991161	0.239366	-4.14078	3.46131e-05	0.00555472	ENSG00000010382	10103	TSPAN1
1477.19	-0.788307	0.190892	-4.12959	3.6341e-05	0.0057754	ENSG00000010383	164633	CABP7
1274.89	0.336527	0.0816879	4.11966	3.79425e-05	0.00591506	ENSG00000010384	54926	UBE2R2
706.503	-0.972745	0.236122	-4.11968	3.79402e-05	0.00591506	ENSG00000010385	27065	NSG1
564.987	0.732777	0.178225	4.11152	3.93071e-05	0.00606998	ENSG00000010386	348110	ARPIN
5921.81	-0.479435	0.117165	-4.09197	4.27719e-05	0.00647076	ENSG00000010387	7163	TPD52
1288.12	-1.3071	0.319546	-4.09048	4.30484e-05	0.00647076	ENSG00000010388	55	ACP3
36.9919	0.895407	0.218912	4.09026	4.30883e-05	0.00647076	ENSG00000010389	83449	PMFBP1
4392.61	-0.759932	0.186223	-4.08076	4.48894e-05	0.00667995	ENSG00000010390	9501	RPH3AL
437.483	0.977932	0.240252	4.07045	4.69228e-05	0.00691964	ENSG00000010391	1756	DMD
367.197	0.67824	0.16684	4.06521	4.79902e-05	0.00701386	ENSG00000010392	79958	DENND1C
1189.11	-0.540202	0.133226	-4.05478	5.01818e-05	0.00721792	ENSG00000010393	55347	ABHD10
185.668	-0.613361	0.151284	-4.05438	5.02683e-05	0.00721792	ENSG00000010394	56145	PCDHA3
2847.59	-0.453716	0.112162	-4.04517	5.22847e-05	0.00731495	ENSG00000010395	22924	MAPRE3
1082.45	0.361936	0.0894301	4.04714	5.18464e-05	0.00731495	ENSG00000010396	5601	MAPK9
24.5479	1.44303	0.356508	4.04769	5.17246e-05	0.00731495	ENSG00000010397	NA	NA
1461.59	0.486398	0.120364	4.04106	5.32091e-05	0.00738118	ENSG00000010398	51092	SIDT2
1515.14	1.73799	0.431591	4.02694	5.6508e-05	0.00772267	ENSG00000010399	8459	TPST2
1366.74	-0.495298	0.12301	-4.0265	5.66144e-05	0.00772267	ENSG00000010400	23641	LDOC1
22.5655	-1.24435	0.309862	-4.01582	5.92396e-05	0.00801399	ENSG00000010401	3814	KISS1
388.224	-0.825691	0.205858	-4.01096	6.04712e-05	0.00811355	ENSG00000010402	92737	DNER
47.6914	1.18689	0.296497	4.00306	6.25293e-05	0.00832148	ENSG00000010403	170691	ADAMTS17
563.272	-0.895683	0.224176	-3.99544	6.45736e-05	0.00847873	ENSG00000010404	9423	NTN1
238.503	-0.737535	0.184623	-3.99481	6.47469e-05	0.00847873	ENSG00000010405	11230	PRAF2
357.408	-0.556732	0.13971	-3.98491	6.75061e-05	0.00873569	ENSG00000010406	57180	ACTR3B
48.3061	1.84003	0.461859	3.98396	6.77764e-05	0.00873569	ENSG00000010407	100129129	TDH-AS1
3355.75	-0.475675	0.119503	-3.98046	6.87822e-05	0.00879606	ENSG00000010408	400	ARL1
4598.33	-0.438392	0.110317	-3.97394	7.06937e-05	0.00893479	ENSG00000010409	10916	MAGED2
746.689	1.48818	0.37457	3.97305	7.09586e-05	0.00893479	ENSG00000010410	8501	SLC43A1
1000.5	-0.596958	0.150353	-3.97039	7.17564e-05	0.00896626	ENSG00000010411	25945	NECTIN3
4127.36	-1.04677	0.264408	-3.95893	7.52874e-05	0.00932191	ENSG00000010412	389692	MAFA
1489.17	-0.406537	0.10273	-3.95734	7.57883e-05	0.00932191	ENSG00000010413	5447	POR
804.594	-0.633823	0.16023	-3.9557	7.63111e-05	0.00932191	ENSG00000010414	273	AMPH
31.1738	2.3322	0.589976	3.95303	7.71663e-05	0.00935656	ENSG00000010415	NA	NA
2809.22	-0.478576	0.121183	-3.94922	7.84079e-05	0.0094372	ENSG00000010416	10424	PGRMC2
252.427	0.967365	0.245275	3.94401	8.01316e-05	0.00957426	ENSG00000010417	408	ARRB1
21.5439	2.31988	0.588661	3.94095	8.11592e-05	0.00962678	ENSG00000010418	64399	HHIP
931.245	-0.679094	0.172423	-3.93854	8.19799e-05	0.00965417	ENSG00000010419	29114	TAGLN3
1412.38	-0.472309	0.120036	-3.93473	8.32905e-05	0.00973845	ENSG00000010420	78992	YIPF2
898.457	-0.479484	0.122062	-3.92821	8.55817e-05	0.00993537	ENSG00000010421	29099	COMMD9
288.152	1.1582	0.295222	3.92316	8.73938e-05	0.00997495	ENSG00000010422	6532	SLC6A4
266.174	0.65192	0.166284	3.92051	8.83602e-05	0.00997495	ENSG00000010423	83604	TMEM47
101.347	-1.85367	0.472716	-3.92132	8.80648e-05	0.00997495	ENSG00000010424	151176	ERFE
106.366	0.87724	0.223653	3.92233	8.76982e-05	0.00997495	ENSG00000010425	23254	KAZN
1362.08	-0.402852	0.102961	-3.91268	9.12776e-05	0.0101108	ENSG00000010426	9040	UBE2M
716.23	1.34321	0.343302	3.91263	9.12964e-05	0.0101108	ENSG00000010427	6387	CXCL12
521.302	-0.48815	0.124825	-3.91069	9.20346e-05	0.0101108	ENSG00000010428	6626	SNRPA
92.5387	-0.756085	0.193266	-3.91216	9.14752e-05	0.0101108	ENSG00000010429	9095	TBX19
9177.04	-0.489265	0.125813	-3.88883	0.000100727	0.0107065	ENSG00000010430	975	CD81
3990.72	-0.481676	0.123738	-3.8927	9.91341e-05	0.0107065	ENSG00000010431	1534	CYB561
3829.54	-0.560146	0.143991	-3.89014	0.000100188	0.0107065	ENSG00000010432	27248	ERLEC1
495.277	-0.779293	0.200303	-3.89057	0.000100008	0.0107065	ENSG00000010433	486	FXYD2
524.899	-0.495621	0.127339	-3.89215	9.93611e-05	0.0107065	ENSG00000010434	65983	GRAMD2B
236.964	1.78227	0.458663	3.88579	0.000101999	0.0107148	ENSG00000010435	5023	P2RX1
94.5616	-2.48464	0.639682	-3.88417	0.000102678	0.0107148	ENSG00000010436	144203	OVOS2
74.4468	-0.694049	0.178696	-3.88396	0.000102768	0.0107148	ENSG00000010437	NA	NA
23.5302	1.57272	0.405272	3.88066	0.000104175	0.0107927	ENSG00000010438	123591	TMEM266
444.673	-1.03068	0.266671	-3.86498	0.000111096	0.0113658	ENSG00000010439	3481	IGF2
23.5026	1.80976	0.468072	3.86641	0.00011045	0.0113658	ENSG00000010440	145270	PRIMA1
4927.97	-0.524541	0.135913	-3.85939	0.000113672	0.0115158	ENSG00000010441	7922	SLC39A7
35.285	1.00786	0.26119	3.85875	0.000113969	0.0115158	ENSG00000010442	100132891	MSC-AS1
1040.38	0.71629	0.185941	3.85225	0.000117039	0.0116818	ENSG00000010443	NA	NA
83.5062	0.893368	0.23187	3.85288	0.000116736	0.0116818	ENSG00000010444	53358	SHC3
457.608	-1.40756	0.366029	-3.84548	0.000120315	0.011936	ENSG00000010445	51214	IGF2-AS
787.433	-0.451094	0.117489	-3.83946	0.000123303	0.0121587	ENSG00000010446	285761	DCBLD1
123.014	-0.701387	0.183022	-3.83225	0.000126979	0.0124462	ENSG00000010447	252995	FNDC5
363.296	1.26502	0.330275	3.8302	0.000128037	0.0124752	ENSG00000010448	9781	RNF144A
6643.89	-0.633894	0.165611	-3.82762	0.000129388	0.0125323	ENSG00000010449	27075	TSPAN13
599.452	-0.470733	0.123039	-3.82589	0.0001303	0.0125463	ENSG00000010450	2788	GNG7
1623.34	-0.434009	0.113572	-3.82145	0.000132671	0.0126698	ENSG00000010451	6988	TCTA
185.257	-1.59259	0.416844	-3.8206	0.00013313	0.0126698	ENSG00000010452	723961	INS-IGF2
929.212	-0.400067	0.104925	-3.81289	0.000137353	0.0128667	ENSG00000010453	9277	WDR46
447.62	0.639877	0.167836	3.81252	0.000137557	0.0128667	ENSG00000010454	1848	DUSP6
409.375	-0.76949	0.201703	-3.81497	0.000136202	0.0128667	ENSG00000010455	NA	NA
902.094	0.357236	0.0938458	3.80663	0.000140875	0.0131021	ENSG00000010456	116987	AGAP1
1490.76	-0.556755	0.146404	-3.80287	0.00014303	0.0132275	ENSG00000010457	5954	RCN1
393.733	-0.517692	0.136288	-3.79853	0.000145558	0.0133856	ENSG00000010458	5091	PC
1991.5	-0.596567	0.157233	-3.79417	0.000148138	0.0135468	ENSG00000010459	79006	METRN
138.91	0.556191	0.146657	3.79247	0.000149156	0.0135641	ENSG00000010460	84142	ABRAXAS1
25.5456	-1.36312	0.359772	-3.78886	0.000151343	0.0136869	ENSG00000010461	79012	CAMKV
1193.64	-0.623836	0.164742	-3.78675	0.000152631	0.0137276	ENSG00000010462	85442	KNDC1
9326.14	-0.457251	0.121179	-3.77334	0.000161075	0.0143947	ENSG00000010463	333	APLP1
1043.12	-0.383045	0.101544	-3.77221	0.000161808	0.0143947	ENSG00000010464	6499	SKIC2
1935.79	-0.365457	0.0969945	-3.76781	0.000164687	0.0145447	ENSG00000010465	5631	PRPS1
1160.62	0.903571	0.23987	3.76692	0.000165271	0.0145447	ENSG00000010466	57509	MTUS1
1063.28	-0.582331	0.154896	-3.75949	0.000170261	0.0146624	ENSG00000010467	29925	GMPPB
1017.07	-0.319726	0.0849534	-3.76354	0.000167526	0.0146624	ENSG00000010468	740	MRPL49
905.299	-0.768834	0.204531	-3.759	0.000170592	0.0146624	ENSG00000010469	114088	TRIM9
660.292	0.720509	0.191713	3.75828	0.000171086	0.0146624	ENSG00000010470	6472	SHMT2
318.667	0.704218	0.187328	3.75929	0.000170399	0.0146624	ENSG00000010471	51809	GALNT7
863.591	-0.401226	0.107302	-3.73924	0.000184578	0.0154941	ENSG00000010472	84866	TMEM25
92.941	3.105	0.830213	3.74001	0.000184014	0.0154941	ENSG00000010473	1576	CYP3A4
70.3384	-1.6103	0.430286	-3.74239	0.000182275	0.0154941	ENSG00000010474	653689	GSTT2B
26.563	-1.17262	0.313551	-3.73982	0.00018415	0.0154941	ENSG00000010475	151647	TAFA4
274.355	-1.20682	0.323511	-3.73037	0.000191198	0.015968	ENSG00000010476	157848	NKX6-3
740.244	0.551865	0.14801	3.72857	0.000192568	0.015991	ENSG00000010477	7975	MAFK
315.498	-0.980582	0.26307	-3.72745	0.000193428	0.015991	ENSG00000010478	84628	NTNG2
4099.43	-0.407941	0.109501	-3.72544	0.000194972	0.0160377	ENSG00000010479	1727	CYB5R3
13725.6	-0.626871	0.169104	-3.707	0.000209725	0.0166234	ENSG00000010480	10590	SCGN
12111.7	-0.663052	0.178479	-3.71501	0.000203194	0.0166234	ENSG00000010481	5168	ENPP2
5684.97	-0.674454	0.181942	-3.70698	0.000209747	0.0166234	ENSG00000010482	90701	SEC11C
3398.7	0.547133	0.147591	3.7071	0.00020965	0.0166234	ENSG00000010483	5909	RAP1GAP
2289.82	-0.431374	0.116363	-3.70715	0.000209606	0.0166234	ENSG00000010484	6396	SEC13
962.861	1.15058	0.310118	3.71013	0.000207153	0.0166234	ENSG00000010485	3613	IMPA2
735.353	0.494474	0.133253	3.7108	0.000206606	0.0166234	ENSG00000010486	9024	BRSK2
557.587	-0.493899	0.133255	-3.70641	0.000210217	0.0166234	ENSG00000010487	1593	CYP27A1
221.625	0.601461	0.1624	3.70358	0.000212579	0.0166493	ENSG00000010488	80063	ATF7IP2
42.2671	-1.01971	0.275283	-3.70422	0.00021204	0.0166493	ENSG00000010489	3699	ITIH3
7350.6	-0.584958	0.158064	-3.70078	0.000214939	0.016754	ENSG00000010490	79586	CHPF
1388.17	-0.886386	0.239878	-3.69515	0.000219753	0.017048	ENSG00000010491	2819	GPD1
24.2641	1.74417	0.473407	3.6843	0.000229335	0.0177075	ENSG00000010492	8832	CD84
5182.7	-0.468434	0.127395	-3.67702	0.000235973	0.0181345	ENSG00000010493	322	APBB1
963.26	-0.382015	0.10402	-3.67252	0.000240175	0.0183711	ENSG00000010494	4591	TRIM37
249.128	0.636634	0.173553	3.66825	0.000244219	0.0185451	ENSG00000010495	11259	FILIP1L
87.0036	1.68223	0.458657	3.66773	0.000244716	0.0185451	ENSG00000010496	163782	KANK4
346.088	-0.835666	0.228141	-3.66294	0.000249341	0.0187704	ENSG00000010497	117154	DACH2
326.717	-0.890365	0.243118	-3.66228	0.000249982	0.0187704	ENSG00000010498	9576	SPAG6
672.765	0.816362	0.223286	3.65612	0.000256059	0.0191389	ENSG00000010499	255743	NPNT
1722.2	-0.662032	0.181271	-3.65217	0.000260029	0.019173	ENSG00000010500	55228	PNMA8A
1432.67	-0.700823	0.191854	-3.6529	0.000259294	0.019173	ENSG00000010501	7942	TFEB
486.861	0.972894	0.266248	3.65409	0.000258095	0.019173	ENSG00000010502	286262	TPRN
800.022	1.10769	0.303699	3.64734	0.000264967	0.0193878	ENSG00000010503	10312	TCIRG1
684.401	-0.701916	0.192463	-3.64701	0.000265311	0.0193878	ENSG00000010504	401115	C4orf48
396.627	-1.26513	0.347063	-3.64525	0.000267132	0.0194089	ENSG00000010505	29850	TRPM5
47.8351	1.07316	0.294466	3.64444	0.00026797	0.0194089	ENSG00000010506	NA	NA
285.873	1.01216	0.277931	3.64176	0.000270776	0.0195257	ENSG00000010507	57118	CAMK1D
12219.7	0.557396	0.153165	3.63918	0.000273505	0.019636	ENSG00000010508	4170	MCL1
1010.09	-0.399121	0.109721	-3.63759	0.000275203	0.0196716	ENSG00000010509	64420	SUSD1
195.682	0.868088	0.238823	3.63486	0.000278127	0.0197942	ENSG00000010510	79047	KCTD15
117.884	1.12609	0.310053	3.63193	0.000281308	0.0199339	ENSG00000010511	6857	SYT1
3686.07	-0.384527	0.106173	-3.6217	0.000292673	0.0204482	ENSG00000010512	79784	MYH14
2049.66	0.724902	0.20035	3.61817	0.000296696	0.0204482	ENSG00000010513	54566	EPB41L4B
874.841	-0.643446	0.177864	-3.61763	0.000297311	0.0204482	ENSG00000010514	339983	NAT8L
639.13	0.520838	0.143958	3.61799	0.000296894	0.0204482	ENSG00000010515	57799	RAB40C
554.68	-0.448218	0.123888	-3.61793	0.00029697	0.0204482	ENSG00000010516	1716	DGUOK
372.918	0.751047	0.20728	3.62334	0.000290818	0.0204482	ENSG00000010517	255027	MPV17L
272.42	-0.875408	0.241964	-3.61793	0.000296968	0.0204482	ENSG00000010518	25907	TMEM158
2764.25	-0.396561	0.10974	-3.61364	0.000301927	0.0206789	ENSG00000010519	5707	PSMD1
2911.86	0.737209	0.204361	3.60739	0.000309297	0.0210208	ENSG00000010520	6744	ITPRID2
74.6118	1.20255	0.333373	3.60723	0.000309488	0.0210208	ENSG00000010521	26	AOC1
4266.48	-0.322851	0.0895529	-3.60515	0.000311976	0.0210633	ENSG00000010522	10493	VAT1
958.409	0.364773	0.101198	3.60456	0.000312688	0.0210633	ENSG00000010523	23102	TBC1D2B
236.47	-0.751089	0.208453	-3.60316	0.000314377	0.0210903	ENSG00000010524	728	C5AR1
1828.07	-0.388094	0.107946	-3.59527	0.000324052	0.0212741	ENSG00000010525	23070	CMTR1
847.991	-0.77625	0.21595	-3.59458	0.000324914	0.0212741	ENSG00000010526	57687	VAT1L
687.055	-0.600602	0.166869	-3.59925	0.000319142	0.0212741	ENSG00000010527	339231	ARL16
242.847	-0.634522	0.176437	-3.59631	0.000322768	0.0212741	ENSG00000010528	NA	NA
165.787	0.596321	0.165737	3.598	0.000320679	0.0212741	ENSG00000010529	284611	EEIG2
94.7728	1.95103	0.542461	3.59663	0.00032236	0.0212741	ENSG00000010530	284340	CXCL17
5840.92	-0.332638	0.0927471	-3.5865	0.000335144	0.0215769	ENSG00000010531	2771	GNAI2
3331.89	-0.352327	0.098202	-3.58777	0.000333513	0.0215769	ENSG00000010532	84926	SPRYD3
3321.25	0.614486	0.171256	3.58812	0.000333069	0.0215769	ENSG00000010533	292	SLC25A5
1139.5	-0.400898	0.111812	-3.58547	0.000336466	0.0215769	ENSG00000010534	65244	SPATS2
514.521	1.72901	0.482236	3.58539	0.000336575	0.0215769	ENSG00000010535	58985	IL22RA1
56.7786	0.708153	0.197548	3.58471	0.000337448	0.0215769	ENSG00000010536	79465	ULBP3
633.786	1.1419	0.318852	3.58129	0.000341904	0.021745	ENSG00000010537	27346	TMEM97
531.381	-0.414109	0.115684	-3.57964	0.000344062	0.021745	ENSG00000010538	25807	RHBDD3
109.175	-1.31828	0.368263	-3.57972	0.000343965	0.021745	ENSG00000010539	92211	CDHR1
187.77	-0.96626	0.270344	-3.57418	0.000351322	0.0221184	ENSG00000010540	84856	LINC00839
1520.05	0.650197	0.182537	3.562	0.000368044	0.0226201	ENSG00000010541	11252	PACSIN2
1368.06	0.632677	0.177397	3.56644	0.000361868	0.0226201	ENSG00000010542	900	CCNG1
650.756	0.575556	0.161568	3.56232	0.000367591	0.0226201	ENSG00000010543	29091	STXBP6
607.802	-0.415163	0.11656	-3.56179	0.000368332	0.0226201	ENSG00000010544	55687	TRMU
246.183	-0.598495	0.16796	-3.56332	0.000366194	0.0226201	ENSG00000010545	50651	SLC45A1
201.367	1.10521	0.310334	3.56134	0.000368963	0.0226201	ENSG00000010546	57575	PCDH10
125.058	0.961788	0.269801	3.5648	0.000364135	0.0226201	ENSG00000010547	8646	CHRD
30859	-0.598117	0.16806	-3.55894	0.00037235	0.0226563	ENSG00000010548	5066	PAM
3213.08	-0.415299	0.116723	-3.55799	0.000373707	0.0226563	ENSG00000010549	8237	USP11
877.39	-0.688261	0.193369	-3.55931	0.000371829	0.0226563	ENSG00000010550	22843	PPM1E
118.453	0.584123	0.164361	3.5539	0.000379566	0.0228424	ENSG00000010551	54930	HAUS4
24.2407	-1.20428	0.338788	-3.55467	0.000378459	0.0228424	ENSG00000010552	139599	MAGEE2
167.875	-0.512267	0.14427	-3.55075	0.000384136	0.0230327	ENSG00000010553	54039	PCBP3
2215.25	-0.455175	0.128251	-3.5491	0.000386553	0.023093	ENSG00000010554	79971	WLS
589.756	-0.978604	0.27606	-3.54489	0.000392778	0.0233796	ENSG00000010555	85414	SLC45A3
382.125	-0.360912	0.101841	-3.54389	0.000394271	0.0233834	ENSG00000010556	55572	FOXRED1
1083.4	0.533552	0.150943	3.53478	0.000408108	0.0241167	ENSG00000010557	5612	THAP12
822.913	-0.522278	0.148098	-3.52657	0.000420976	0.0246988	ENSG00000010558	2983	GUCY1B1
672.748	-0.673441	0.190946	-3.52686	0.000420525	0.0246988	ENSG00000010559	55013	MCUB
1189.83	-0.339164	0.0962368	-3.52427	0.000424657	0.0248258	ENSG00000010560	51390	AIG1
4873.14	0.672436	0.190917	3.52214	0.000428075	0.0249365	ENSG00000010561	2872	MKNK2
124.011	0.934813	0.26562	3.51937	0.000432574	0.0251092	ENSG00000010562	5784	PTPN14
325.682	-0.764751	0.217392	-3.51785	0.000435058	0.0251642	ENSG00000010563	255057	CBARP
24.6875	1.05654	0.300638	3.51431	0.000440898	0.0254122	ENSG00000010564	814	CAMK4
301.445	1.29676	0.369117	3.51314	0.000442851	0.0254352	ENSG00000010565	3553	IL1B
686.032	-0.219196	0.0624291	-3.51112	0.000446224	0.0255393	ENSG00000010566	22950	SLC4A1AP
15694.7	-0.483719	0.138299	-3.49763	0.000469404	0.0267724	ENSG00000010567	29106	SCG3
2203.77	0.95038	0.272166	3.49192	0.000479571	0.0271812	ENSG00000010568	60676	PAPPA2
803.87	0.594558	0.170276	3.49174	0.000479894	0.0271812	ENSG00000010569	8569	MKNK1
402.425	-0.663183	0.190123	-3.48819	0.000486309	0.0273686	ENSG00000010570	2099	ESR1
339.998	1.06023	0.303961	3.48806	0.000486545	0.0273686	ENSG00000010571	165679	SPTSSB
4074.58	0.657131	0.188624	3.48381	0.000494326	0.027711	ENSG00000010572	8761	PABPC4
179.791	1.31609	0.37801	3.48162	0.000498393	0.0278436	ENSG00000010573	6641	SNTB1
5593.39	-0.293594	0.0844519	-3.47646	0.000508082	0.0282444	ENSG00000010574	2664	GDI1
719.512	0.450023	0.129467	3.47597	0.000509016	0.0282444	ENSG00000010575	113828	FAM83F
252.857	-0.465786	0.134037	-3.47504	0.000510769	0.0282459	ENSG00000010576	51239	ANKRD39
1944.26	0.50538	0.145745	3.46756	0.000525203	0.0289463	ENSG00000010577	5087	PBX1
150.545	-0.745586	0.215513	-3.45958	0.000541016	0.0297178	ENSG00000010578	9806	SPOCK2
28.5387	-1.09949	0.31821	-3.45524	0.000549804	0.0300994	ENSG00000010579	105369329	LOC105369329
6249.58	-0.503494	0.145805	-3.45321	0.000553964	0.0302261	ENSG00000010580	23705	CADM1
427.604	0.568238	0.164699	3.45017	0.000560234	0.0303658	ENSG00000010581	11030	RBPMS
47.481	-0.933435	0.270499	-3.45079	0.000558939	0.0303658	ENSG00000010582	6006	RHCE
82.7686	0.936295	0.271537	3.44813	0.000564477	0.0303945	ENSG00000010583	4038	LRP4
41.1634	1.38909	0.402828	3.44836	0.000564006	0.0303945	ENSG00000010584	1812	DRD1
728.755	-0.429077	0.124517	-3.44592	0.000569116	0.0305438	ENSG00000010585	84446	BRSK1
177.762	-0.539081	0.15661	-3.44218	0.000577038	0.0308677	ENSG00000010586	146206	CARMIL2
4325.9	-0.363538	0.105683	-3.43988	0.000581976	0.0310124	ENSG00000010587	10159	ATP6AP2
66.4899	-0.918805	0.26716	-3.43916	0.000583531	0.0310124	ENSG00000010588	101928223	LINC01612
4870.29	-0.405009	0.117806	-3.43792	0.000586207	0.0310538	ENSG00000010589	2673	GFPT1
1306.61	-0.494383	0.14395	-3.43441	0.000593843	0.0313568	ENSG00000010590	8933	RTL8C
91.6933	-0.814203	0.237485	-3.42844	0.000607065	0.0319519	ENSG00000010591	105369635	MIR200CHG
3502.79	-0.363632	0.106271	-3.42173	0.000622231	0.0326452	ENSG00000010592	2975	GTF3C1
1517.32	-0.420803	0.123012	-3.42084	0.000624282	0.0326481	ENSG00000010593	51635	DHRS7
183.835	-0.684116	0.200154	-3.41796	0.000630928	0.0328907	ENSG00000010594	66000	TMEM108
1616.1	-0.319078	0.0934607	-3.41404	0.00064008	0.0331971	ENSG00000010595	4836	NMT1
760.511	-0.486154	0.14252	-3.41113	0.000646946	0.0331971	ENSG00000010596	6853	SYN1
305.369	0.787521	0.23071	3.41347	0.000641402	0.0331971	ENSG00000010597	9262	STK17B
226.181	0.741645	0.21734	3.41238	0.000643984	0.0331971	ENSG00000010598	79993	ELOVL7
163.974	1.05233	0.308422	3.41197	0.000644957	0.0331971	ENSG00000010599	57596	BEGAIN
802.419	0.866672	0.254209	3.40929	0.000651325	0.0332135	ENSG00000010600	4609	MYC
673.877	-0.779138	0.228491	-3.40993	0.0006498	0.0332135	ENSG00000010601	29881	NPC1L1
210.732	0.736633	0.216461	3.40307	0.000666329	0.0338731	ENSG00000010602	400746	NCMAP
1181.41	0.338573	0.099566	3.40049	0.000672662	0.0340892	ENSG00000010603	26060	APPL1
1937.82	-0.351747	0.103573	-3.39612	0.000683482	0.0344078	ENSG00000010604	64837	KLC2
1218	-0.74326	0.218908	-3.39531	0.000685508	0.0344078	ENSG00000010605	6258	RXRG
796.75	-1.0679	0.314427	-3.39633	0.000682947	0.0344078	ENSG00000010606	3754	KCNF1
333.105	0.420033	0.123737	3.39457	0.000687357	0.0344078	ENSG00000010607	1040	CDS1
2185.12	-0.418214	0.123285	-3.39226	0.000693183	0.0345936	ENSG00000010608	50512	PODXL2
497.851	1.14792	0.338757	3.38863	0.000702434	0.0347718	ENSG00000010609	4582	MUC1
245.438	-0.492746	0.14542	-3.38844	0.000702924	0.0347718	ENSG00000010610	51016	EMC9
78.7907	0.663463	0.195807	3.38836	0.000703126	0.0347718	ENSG00000010611	109729181	ZNF710-AS1
619.258	-0.650264	0.192114	-3.38479	0.000712331	0.0350008	ENSG00000010612	729178	STXBP5-AS1
557.774	-0.453601	0.133978	-3.38564	0.000710121	0.0350008	ENSG00000010613	9149	DYRK1B
97.3135	1.20691	0.356644	3.38408	0.000714171	0.0350008	ENSG00000010614	1880	GPR183
15164.8	-0.877843	0.259493	-3.38292	0.000717205	0.0350446	ENSG00000010615	9651	PLCH2
480.563	1.63212	0.483656	3.37455	0.000739367	0.0360199	ENSG00000010616	586	BCAT1
1234.98	-0.338751	0.100412	-3.37363	0.000741846	0.0360335	ENSG00000010617	63916	ELMO2
2971.09	-0.62344	0.185298	-3.36452	0.000766772	0.0370998	ENSG00000010618	5923	RASGRF1
575.079	-0.361016	0.107319	-3.36396	0.000768333	0.0370998	ENSG00000010619	9016	SLC25A14
3676.38	-0.378011	0.112448	-3.36166	0.000774761	0.0371908	ENSG00000010620	11014	KDELR2
652.697	-0.398248	0.118442	-3.36237	0.000772754	0.0371908	ENSG00000010621	100129361	SMIM10L1
901.078	-0.905047	0.269399	-3.3595	0.000780835	0.0373275	ENSG00000010622	140738	TMEM37
671.723	-0.480124	0.142935	-3.35903	0.00078217	0.0373275	ENSG00000010623	5575	PRKAR1B
171.398	0.629096	0.187359	3.35771	0.000785915	0.0373972	ENSG00000010624	9767	JADE3
1928.58	-0.81556	0.242976	-3.35655	0.000789216	0.0374455	ENSG00000010625	150297	C22orf42
1139.88	-0.454372	0.135421	-3.35525	0.000792946	0.0375137	ENSG00000010626	55530	SVOP
2126.64	-0.707379	0.211193	-3.34944	0.000809742	0.037979	ENSG00000010627	64405	CDH22
221.149	-0.434032	0.129573	-3.3497	0.00080899	0.037979	ENSG00000010628	55663	ZNF446
45.9429	1.46095	0.436043	3.35047	0.000806748	0.037979	ENSG00000010629	157739	TDH
29.5977	-0.888285	0.265404	-3.34692	0.000817152	0.038217	ENSG00000010630	53345	TM6SF2
2327.88	-0.391079	0.11693	-3.34455	0.000824161	0.0383258	ENSG00000010631	54776	PPP1R12C
170.283	1.72228	0.51493	3.34468	0.000823778	0.0383258	ENSG00000010632	10551	AGR2
8648.68	-0.264477	0.0791726	-3.34051	0.000836241	0.0385589	ENSG00000010633	2782	GNB1
1638.79	-0.420482	0.125857	-3.34094	0.000834959	0.0385589	ENSG00000010634	51030	TVP23B
105.475	-0.634959	0.190047	-3.34107	0.000834571	0.0385589	ENSG00000010635	11001	SLC27A2
9990.1	-0.401186	0.120337	-3.33384	0.000856547	0.0389467	ENSG00000010636	26470	SEZ6L2
1150.44	-0.63454	0.190242	-3.33544	0.000851651	0.0389467	ENSG00000010637	84525	HOPX
135.603	-0.85344	0.255958	-3.3343	0.000855155	0.0389467	ENSG00000010638	1893	ECM1
93.4097	-1.01532	0.304518	-3.33418	0.000855512	0.0389467	ENSG00000010639	3568	IL5RA
43.0586	0.956142	0.286782	3.33404	0.000855956	0.0389467	ENSG00000010640	340267	COL28A1
337.861	0.932289	0.280013	3.32945	0.000870162	0.0393472	ENSG00000010641	1265	CNN2
25.1207	1.20826	0.362872	3.32972	0.000869348	0.0393472	ENSG00000010642	28968	SLC6A16
482.275	0.52455	0.157655	3.3272	0.000877239	0.0395579	ENSG00000010643	1176	AP3S1
831.402	-0.475868	0.143169	-3.32381	0.000887961	0.0399314	ENSG00000010644	29100	TMEM208
106.882	-0.672095	0.202483	-3.31927	0.000902524	0.0404751	ENSG00000010645	252884	ZNF396
95.0418	-1.49033	0.44923	-3.31753	0.00090817	0.040617	ENSG00000010646	125115	KRT40
1897.17	-0.34368	0.103724	-3.3134	0.000921696	0.040986	ENSG00000010647	64748	PLPPR2
493.603	0.59013	0.178141	3.31272	0.000923933	0.040986	ENSG00000010648	5154	PDGFA
346.747	1.21563	0.366947	3.31284	0.000923543	0.040986	ENSG00000010649	56892	TCIM
868.016	0.795233	0.24023	3.31029	0.000931983	0.0412314	ENSG00000010650	126917	IFFO2
553.317	-0.814556	0.246347	-3.30654	0.000944551	0.0416748	ENSG00000010651	23127	COLGALT2
204.789	-0.93154	0.281969	-3.3037	0.000954183	0.0419866	ENSG00000010652	79570	NKAIN1
230.774	0.517056	0.156589	3.30199	0.000960015	0.04213	ENSG00000010653	8994	LIMD1
198.818	0.615533	0.18651	3.30027	0.000965916	0.0422756	ENSG00000010654	6676	SPAG4
888.484	-0.392588	0.119066	-3.29722	0.000976467	0.0426234	ENSG00000010655	1780	DYNC1I1
769.021	-0.859828	0.260977	-3.29465	0.000985446	0.0427925	ENSG00000010656	285966	TCAF2
124.806	1.15553	0.350845	3.29355	0.000989298	0.0427925	ENSG00000010657	254295	PHYHD1
89.3502	1.07598	0.326719	3.2933	0.000990203	0.0427925	ENSG00000010658	221981	THSD7A
77.7731	-0.7461	0.226563	-3.29313	0.000990798	0.0427925	ENSG00000010659	2826	CCR10
80.2695	-1.31714	0.400082	-3.29217	0.000994177	0.0428255	ENSG00000010660	147	ADRA1B
4186.77	-0.484976	0.147417	-3.28983	0.00100248	0.0430697	ENSG00000010661	26012	NSMF
326.129	0.811832	0.247259	3.28333	0.00102588	0.0439598	ENSG00000010662	26022	TMEM98
2794.47	-0.556932	0.169843	-3.27909	0.00104141	0.0445087	ENSG00000010663	896	CCND3
719.843	-0.883128	0.26995	-3.27145	0.00106996	0.0456098	ENSG00000010664	375607	NAT16
87.6399	0.970021	0.297065	3.26535	0.00109329	0.0464831	ENSG00000010665	135228	CD109
1345.97	-0.287958	0.0882177	-3.26417	0.00109784	0.0465559	ENSG00000010666	51112	TRAPPC12
419.196	0.8512	0.260947	3.26196	0.00110644	0.0467994	ENSG00000010667	3945	LDHB
1180.35	0.298752	0.0916421	3.25999	0.00111418	0.0470051	ENSG00000010668	27436	EML4
929.488	1.00108	0.307241	3.25829	0.00112086	0.0471655	ENSG00000010669	123036	TC2N
886.236	-0.415038	0.12749	-3.25546	0.00113208	0.0473337	ENSG00000010670	653583	PHLDB3
121.181	0.829087	0.254704	3.2551	0.00113353	0.0473337	ENSG00000010671	129080	EMID1
55.75	0.872418	0.267967	3.25569	0.00113116	0.0473337	ENSG00000010672	54504	CPVL
137732	1.84216	0.56664	3.25102	0.00114993	0.0474137	ENSG00000010673	1360	CPB1
626.19	0.593653	0.182567	3.2517	0.00114718	0.0474137	ENSG00000010674	79901	CYBRD1
598.078	0.487866	0.150066	3.25102	0.00114993	0.0474137	ENSG00000010675	3696	ITGB8
205.766	1.07857	0.331546	3.25316	0.00114129	0.0474137	ENSG00000010676	53834	FGFRL1
68.2328	0.593703	0.182562	3.25205	0.00114574	0.0474137	ENSG00000010677	105377023	PDCD6IP-DT
589.082	0.48367	0.148946	3.24728	0.00116512	0.0477829	ENSG00000010678	1501	CTNND2
344.16	0.822513	0.253241	3.24795	0.00116239	0.0477829	ENSG00000010679	25758	KIAA1549L
187.254	-0.48305	0.148783	-3.24667	0.00116764	0.0477829	ENSG00000010680	64130	LIN7B
491.616	-0.359077	0.110707	-3.24349	0.00118074	0.0481982	ENSG00000010681	94097	SFXN5
2450.68	-0.385577	0.119016	-3.2397	0.00119656	0.0483618	ENSG00000010682	7102	TSPAN7
634.376	0.328717	0.101444	3.24037	0.00119374	0.0483618	ENSG00000010683	8540	AGPS
21.3508	-1.11844	0.345216	-3.23983	0.00119601	0.0483618	ENSG00000010684	NA	NA
82.5823	0.683745	0.210991	3.24064	0.00119264	0.0483618	ENSG00000010685	4907	NT5E
1003.33	0.423372	0.130713	3.23895	0.00119971	0.0483698	ENSG00000010686	8804	CREG1
1899.26	0.565547	0.174719	3.23688	0.00120843	0.0484937	ENSG00000010687	4651	MYO10
149.806	-0.719612	0.222321	-3.23682	0.00120871	0.0484937	ENSG00000010688	92815	H2AC25
25485	0.524753	0.162291	3.2334	0.00122327	0.0489576	ENSG00000010689	3312	HSPA8
563.824	-0.756416	0.23414	-3.23061	0.00123526	0.0493171	ENSG00000010690	54674	LRRN3
794.889	0.848691	0.262781	3.22965	0.00123944	0.0493634	ENSG00000010691	55790	CSGALNACT1
413.403	-0.542832	0.16812	-3.22884	0.00124292	0.0493817	ENSG00000010692	127845	GOLT1A
855.885	0.574129	0.177876	3.2277	0.0012479	0.0494596	ENSG00000010693	3398	ID2
5520.35	-0.380567	0.118197	-3.21977	0.00128295	0.0495039	ENSG00000010694	56172	ANKH
5214.74	-0.427547	0.13279	-3.21971	0.0012832	0.0495039	ENSG00000010695	6745	SSR1
3258.05	-0.438971	0.136145	-3.2243	0.00126282	0.0495039	ENSG00000010696	51128	SAR1B
3255.85	-0.53942	0.167365	-3.22303	0.00126844	0.0495039	ENSG00000010697	55061	SUSD4
3288.15	-0.390408	0.12113	-3.22306	0.00126829	0.0495039	ENSG00000010698	6609	SMPD1
2297.33	0.685039	0.212846	3.21847	0.00128875	0.0495039	ENSG00000010699	1992	SERPINB1
1136.44	-0.290879	0.0902957	-3.22141	0.00127561	0.0495039	ENSG00000010700	9513	FXR2
895.467	-0.348895	0.108286	-3.22198	0.00127309	0.0495039	ENSG00000010701	79587	CARS2
446.328	-0.366986	0.113953	-3.2205	0.00127967	0.0495039	ENSG00000010702	113235	SLC46A1
376.114	-0.295529	0.091744	-3.22124	0.00127638	0.0495039	ENSG00000010703	2539	G6PD
335.736	1.26845	0.393724	3.22167	0.00127447	0.0495039	ENSG00000010704	146439	BICDL2
220.168	1.48741	0.462231	3.21789	0.00129135	0.0495039	ENSG00000010705	29968	PSAT1
203.723	1.18906	0.369388	3.21899	0.00128642	0.0495039	ENSG00000010706	10991	SLC38A3
95.5056	0.700657	0.217423	3.22256	0.00127052	0.0495039	ENSG00000010707	286410	ATP11C
1030.92	-0.502978	0.156446	-3.21504	0.00130427	0.0495116	ENSG00000010708	345757	FAM174A
634.211	-0.757065	0.235469	-3.21514	0.0013038	0.0495116	ENSG00000010709	64377	CHST8
454.345	0.705903	0.219493	3.21607	0.0012996	0.0495116	ENSG00000010710	28987	NOB1
162.434	0.835247	0.25976	3.21546	0.00130235	0.0495116	ENSG00000010711	7164	TPD52L1
30.497	-1.1197	0.348327	-3.21451	0.00130668	0.0495116	ENSG00000010712	100874146	LINC00365
1573.39	-0.357361	0.111318	-3.21026	0.00132614	0.0501329	ENSG00000010713	9900	SV2A
333.419	0.571656	0.178232	3.20737	0.00133957	0.0505239	ENSG00000010714	7188	TRAF5
794.761	-0.617546	0.192652	-3.20549	0.00134831	0.0507367	ENSG00000010715	10567	RABAC1
40.6997	2.36127	0.737303	3.20258	0.00136204	0.051136	ENSG00000010716	NA	NA
494.582	0.941705	0.294753	3.1949	0.0013988	0.0518459	ENSG00000010717	3122	HLA-DRA
451.481	-0.677396	0.211947	-3.19606	0.00139318	0.0518459	ENSG00000010718	NA	NA
439.853	1.1601	0.363021	3.19567	0.00139505	0.0518459	ENSG00000010719	26227	PHGDH
306.589	-0.36806	0.115211	-3.19466	0.00139996	0.0518459	ENSG00000010720	90529	STPG1
174.121	-0.864223	0.270431	-3.19572	0.0013948	0.0518459	ENSG00000010721	10278	EFS
137.369	0.979686	0.306356	3.19786	0.0013845	0.0518459	ENSG00000010722	1131	CHRM3
1980.93	-0.666062	0.208535	-3.194	0.00140314	0.0518465	ENSG00000010723	9498	SLC4A8
142.718	1.21093	0.379536	3.19056	0.00141997	0.0523502	ENSG00000010724	6506	SLC1A2
105.246	-0.61308	0.192283	-3.18843	0.00143048	0.0525215	ENSG00000010725	283284	IGSF22
49.6743	0.975556	0.30604	3.18767	0.00143424	0.0525215	ENSG00000010726	80045	GPR157
25.873	-0.953751	0.299184	-3.18785	0.00143337	0.0525215	ENSG00000010727	NA	NA
1527.63	-0.326806	0.10256	-3.18648	0.00144016	0.0526203	ENSG00000010728	54332	GDAP1
1232.46	-0.370444	0.116424	-3.18185	0.00146337	0.0532794	ENSG00000010729	51293	CD320
149.09	0.804045	0.252718	3.18159	0.0014647	0.0532794	ENSG00000010730	368	ABCC6
70.7952	0.79992	0.25167	3.17845	0.00148064	0.0537397	ENSG00000010731	8395	PIP5K1B
1069.67	-0.589386	0.185516	-3.17702	0.00148797	0.0538772	ENSG00000010732	28986	MAGEH1
143.683	1.26787	0.399151	3.17643	0.00149101	0.0538772	ENSG00000010733	83998	REG4
490.195	-0.647989	0.204173	-3.17372	0.00150498	0.0542622	ENSG00000010734	89765	RSPH1
36.2858	1.13101	0.356482	3.17271	0.00151022	0.0543313	ENSG00000010735	285489	DOK7
178.058	-0.893813	0.281976	-3.16982	0.00152536	0.0547557	ENSG00000010736	92196	DAPL1
187.304	0.637456	0.20119	3.16842	0.0015327	0.0548987	ENSG00000010737	80024	SLC8B1
469.51	-0.765293	0.241609	-3.16749	0.00153761	0.0549546	ENSG00000010738	203111	ERICH5
1405.22	0.513075	0.162072	3.16572	0.00154699	0.0550741	ENSG00000010739	3400	ID4
248.205	-0.499118	0.15767	-3.16559	0.00154769	0.0550741	ENSG00000010740	10858	CYP46A1
4184.6	1.52502	0.482086	3.16338	0.00155949	0.0552537	ENSG00000010741	290	ANPEP
80.5145	1.26262	0.399086	3.16378	0.00155732	0.0552537	ENSG00000010742	55536	CDCA7L
199.189	-0.935775	0.296018	-3.16121	0.00157117	0.0554277	ENSG00000010743	729911	ANKRD34C-AS1
110.55	1.01241	0.32023	3.16152	0.0015695	0.0554277	ENSG00000010744	3394	IRF8
670.615	0.431734	0.136619	3.16013	0.001577	0.0555138	ENSG00000010745	2591	GALNT3
770.6	0.45094	0.142754	3.15886	0.00158388	0.0556364	ENSG00000010746	9743	ARHGAP32
849.247	0.549738	0.174115	3.15732	0.00159226	0.0556918	ENSG00000010747	9674	KIAA0040
56.4934	1.30267	0.412569	3.15745	0.00159153	0.0556918	ENSG00000010748	1124	CHN2
1601.82	-0.389908	0.123673	-3.15273	0.0016175	0.0564147	ENSG00000010749	7016	TESK1
1623.21	-0.465912	0.1478	-3.15231	0.00161982	0.0564147	ENSG00000010750	23229	ARHGEF9
2449.37	2.01066	0.638387	3.1496	0.00163493	0.0567436	ENSG00000010751	4495	MT1G
1049.58	-0.384264	0.122037	-3.14876	0.00163967	0.0567436	ENSG00000010752	23179	RGL1
872.281	0.52176	0.16568	3.1492	0.00163719	0.0567436	ENSG00000010753	79789	CLMN
1684.03	-0.371249	0.117945	-3.14764	0.00164592	0.05684	ENSG00000010754	91300	R3HDM4
674.474	-0.259953	0.0826822	-3.144	0.00166655	0.0574309	ENSG00000010755	55697	VAC14
172.294	0.756872	0.2408	3.14316	0.00167135	0.0574755	ENSG00000010756	7318	UBA7
250.53	1.12525	0.358281	3.1407	0.00168544	0.0578384	ENSG00000010757	84952	CGNL1
2028.67	-0.413607	0.131756	-3.13919	0.00169417	0.0580165	ENSG00000010758	23057	NMNAT2
1510.2	0.783012	0.249818	3.13433	0.00172245	0.0583743	ENSG00000010759	4144	MAT2A
1254.94	-0.365308	0.116493	-3.13587	0.00171347	0.0583743	ENSG00000010760	10922	FASTK
506.507	-0.391085	0.124683	-3.13664	0.00170896	0.0583743	ENSG00000010761	22869	ZNF510
449.899	0.671184	0.214075	3.13527	0.00171693	0.0583743	ENSG00000010762	65108	MARCKSL1
338.413	-0.433307	0.138219	-3.13493	0.00171893	0.0583743	ENSG00000010763	29887	SNX10
762.461	-0.532426	0.170071	-3.13061	0.00174446	0.0587552	ENSG00000010764	27077	B9D1
425.575	0.978975	0.312594	3.13178	0.00173753	0.0587552	ENSG00000010765	5205	ATP8B1
151.629	0.738928	0.236029	3.13066	0.00174413	0.0587552	ENSG00000010766	84876	ORAI1
3183.62	-0.289635	0.0925797	-3.1285	0.00175703	0.0590485	ENSG00000010767	54940	OCIAD1
1059.73	-0.379893	0.121452	-3.12794	0.00176038	0.0590485	ENSG00000010768	57494	RIMKLB
29.758	-1.11866	0.35805	-3.1243	0.00178229	0.059661	ENSG00000010769	4613	MYCN
604.484	0.270746	0.0866979	3.12287	0.00179099	0.0598301	ENSG00000010770	10498	CARM1
4318.89	-0.329258	0.105479	-3.12157	0.00179892	0.0599726	ENSG00000010771	6844	VAMP2
129.787	0.687334	0.220232	3.12096	0.00180264	0.0599745	ENSG00000010772	54941	RNF125
40.3634	1.04201	0.334469	3.11543	0.00183677	0.0609861	ENSG00000010773	641365	LINC00616
55.4093	0.761006	0.244344	3.11449	0.00184263	0.0610568	ENSG00000010774	41	ASIC1
5843.77	0.275738	0.0885513	3.11388	0.00184644	0.0610595	ENSG00000010775	8763	CD164
1466.18	-0.375858	0.120802	-3.11135	0.00186232	0.0614603	ENSG00000010776	2036	EPB41L1
761.433	0.539545	0.173541	3.10904	0.00187696	0.0618189	ENSG00000010777	64116	SLC39A8
1988.07	-0.308006	0.0991274	-3.10717	0.00188886	0.062086	ENSG00000010778	4809	SNU13
1447.53	-0.331844	0.106848	-3.10576	0.00189791	0.0621338	ENSG00000010779	64755	RUSF1
289.764	0.51465	0.16568	3.10629	0.00189449	0.0621338	ENSG00000010780	64425	POLR1E
3260.9	0.549978	0.177188	3.10391	0.00190979	0.0621497	ENSG00000010781	8553	BHLHE40
776.664	-0.318839	0.102708	-3.10431	0.0019072	0.0621497	ENSG00000010782	92979	MARCHF9
457.07	0.384379	0.123808	3.10463	0.00190516	0.0621497	ENSG00000010783	162073	ITPRIPL2
1573.94	-0.548446	0.176935	-3.0997	0.00193718	0.062916	ENSG00000010784	56521	DNAJC12
3130.65	-0.322972	0.104229	-3.09867	0.00194392	0.06301	ENSG00000010785	5516	PPP2CB
372.141	1.47307	0.475663	3.09688	0.00195572	0.0632672	ENSG00000010786	7780	SLC30A2
579.131	0.431492	0.13942	3.09492	0.00196867	0.0634353	ENSG00000010787	26355	FAM162A
37.9103	0.820605	0.265144	3.09494	0.00196854	0.0634353	ENSG00000010788	7225	TRPC6
1995.48	-0.280839	0.0907675	-3.09404	0.00197448	0.0634844	ENSG00000010789	8775	NAPA
213.108	0.533673	0.172513	3.09352	0.00197795	0.0634844	ENSG00000010790	644150	WIPF3
2801.55	-0.541892	0.175326	-3.09077	0.00199641	0.0636366	ENSG00000010791	4130	MAP1A
953.556	-0.281886	0.0912294	-3.08986	0.00200251	0.0636366	ENSG00000010792	231	AKR1B1
684.59	-0.432745	0.140066	-3.08957	0.00200448	0.0636366	ENSG00000010793	9973	CCS
398.291	-0.502235	0.162564	-3.08946	0.00200518	0.0636366	ENSG00000010794	619208	FAM229B
290.607	1.10146	0.356601	3.08876	0.00200991	0.0636366	ENSG00000010795	26112	CCDC69
194.091	0.839855	0.271901	3.08883	0.00200946	0.0636366	ENSG00000010796	63027	SLC22A23
80.5461	-0.594831	0.192495	-3.09011	0.0020008	0.0636366	ENSG00000010797	84519	ACRBP
1019.03	-0.320044	0.103693	-3.08645	0.0020256	0.0640096	ENSG00000010798	9184	BUB3
1330.36	1.45789	0.472533	3.08528	0.00203363	0.0640164	ENSG00000010799	80162	PGGHG
571.305	-0.293703	0.0951792	-3.08579	0.00203015	0.0640164	ENSG00000010800	4358	MPV17
514.213	0.545822	0.17701	3.08356	0.00204536	0.0642621	ENSG00000010801	10144	FAM13A
3111.01	0.752711	0.244159	3.08288	0.00205011	0.0642877	ENSG00000010802	9314	KLF4
105.4	1.45917	0.473676	3.08052	0.00206638	0.0646734	ENSG00000010803	NA	NA
23.5874	1.34277	0.435969	3.07996	0.00207031	0.0646734	ENSG00000010804	79370	BCL2L14
5130.53	0.670512	0.217883	3.0774	0.00208814	0.0647568	ENSG00000010805	79026	AHNAK
733.569	-0.454724	0.147794	-3.07674	0.00209276	0.0647568	ENSG00000010806	9515	STXBP5L
289.071	0.855261	0.277933	3.07722	0.00208941	0.0647568	ENSG00000010807	3113	HLA-DPA1
144.848	1.26669	0.411664	3.07701	0.00209085	0.0647568	ENSG00000010808	1050	CEBPA
91.9789	1.58579	0.515134	3.0784	0.00208114	0.0647568	ENSG00000010809	375318	AQP12A
1261.09	0.359317	0.116916	3.0733	0.00211708	0.0650909	ENSG00000010810	55742	PARVA
872.668	-0.74063	0.240945	-3.07386	0.00211311	0.0650909	ENSG00000010811	11153	FICD
125.505	-0.72972	0.237458	-3.07305	0.00211885	0.0650909	ENSG00000010812	100506606	LOC100506606
71.2265	0.641869	0.208876	3.07296	0.00211946	0.0650909	ENSG00000010813	5699	PSMB10
469.346	-0.34432	0.112116	-3.0711	0.00213273	0.0651319	ENSG00000010814	79581	SLC52A2
33.4671	-0.90975	0.296192	-3.07149	0.00212992	0.0651319	ENSG00000010815	100132677	BSN-DT
31.4503	-1.39158	0.453111	-3.07117	0.00213218	0.0651319	ENSG00000010816	113130	CDCA5
84.1253	1.64207	0.534927	3.0697	0.00214272	0.0653152	ENSG00000010817	29953	TRHDE
2072.72	-0.278429	0.0907485	-3.06813	0.00215401	0.0653312	ENSG00000010818	25844	YIPF3
426.745	-0.349111	0.113775	-3.06844	0.00215177	0.0653312	ENSG00000010819	112950	MED8
223.411	0.510457	0.166383	3.06796	0.00215522	0.0653312	ENSG00000010820	151556	GPR155
48.8288	1.07381	0.350088	3.06726	0.00216027	0.0653633	ENSG00000010821	55698	RADIL
773.994	0.419797	0.136951	3.06531	0.00217448	0.065434	ENSG00000010822	51752	ERAP1
242.319	0.901206	0.293947	3.06588	0.0021703	0.065434	ENSG00000010823	1773	DNASE1
134.671	0.771005	0.251528	3.06529	0.00217461	0.065434	ENSG00000010824	4772	NFATC1
201.164	0.832394	0.271707	3.06357	0.00218713	0.0655901	ENSG00000010825	120224	TMEM45B
48.56	1.1863	0.387241	3.06348	0.00218781	0.0655901	ENSG00000010826	321	APBA2
3478.36	-0.379461	0.123967	-3.06098	0.00220614	0.0660189	ENSG00000010827	2786	GNG4
7708.44	-0.653367	0.213581	-3.05911	0.00221999	0.0661912	ENSG00000010828	5208	PFKFB2
370.264	0.784797	0.256502	3.05962	0.00221619	0.0661912	ENSG00000010829	976	ADGRE5
1263.66	-0.27902	0.0912933	-3.0563	0.00224085	0.0666916	ENSG00000010830	5110	PCMT1
78.5651	-0.776435	0.25426	-3.05371	0.00226033	0.0671493	ENSG00000010831	100874330	LINC01014
632.979	-0.26381	0.086414	-3.05286	0.00226673	0.0672177	ENSG00000010832	5875	RABGGTA
10253.5	0.842938	0.27626	3.05125	0.00227894	0.0674195	ENSG00000010833	283131	NEAT1
2129.15	-0.350252	0.114877	-3.04892	0.00229663	0.0674195	ENSG00000010834	10900	RUNDC3A
290.626	-0.405815	0.133078	-3.04944	0.00229265	0.0674195	ENSG00000010835	NA	NA
268.955	-0.517658	0.169833	-3.04804	0.00230336	0.0674195	ENSG00000010836	55154	MSTO1
262.367	0.494894	0.162386	3.04764	0.00230649	0.0674195	ENSG00000010837	10645	CAMKK2
222.798	0.66305	0.217562	3.04764	0.00230649	0.0674195	ENSG00000010838	63976	PRDM16
145.107	1.19137	0.390848	3.04816	0.00230251	0.0674195	ENSG00000010839	54810	GIPC2
119.571	0.474804	0.155723	3.04903	0.00229584	0.0674195	ENSG00000010840	91433	RCCD1
326.661	-0.728077	0.239032	-3.04594	0.00231955	0.0676803	ENSG00000010841	26149	ZNF658
166.669	0.527938	0.173378	3.04502	0.00232664	0.0677664	ENSG00000010842	55691	FRMD4A
568.982	-0.567922	0.186635	-3.04295	0.00234269	0.0681126	ENSG00000010843	282974	STK32C
831.067	0.520663	0.171182	3.04157	0.00235346	0.0683047	ENSG00000010844	54808	DYM
1069.23	-0.309054	0.101687	-3.03927	0.00237153	0.0683935	ENSG00000010845	10067	SCAMP3
701.114	-1.26697	0.416905	-3.03899	0.00237371	0.0683935	ENSG00000010846	90249	UNC5A
669.853	-0.661193	0.217517	-3.03972	0.00236795	0.0683935	ENSG00000010847	5446	PON3
519.1	0.69833	0.229826	3.03852	0.00237741	0.0683935	ENSG00000010848	23231	SEL1L3
194.545	-0.569478	0.187289	-3.04064	0.00236076	0.0683935	ENSG00000010849	83546	RTBDN
554.194	0.877122	0.288805	3.03708	0.00238885	0.068518	ENSG00000010850	4915	NTRK2
161.202	0.710545	0.233969	3.03692	0.00239011	0.068518	ENSG00000010851	5141	PDE4A
113.514	-0.529822	0.174539	-3.03554	0.00240102	0.0687103	ENSG00000010852	339778	FAM166C
243571	1.67911	0.553366	3.03435	0.00241051	0.0688089	ENSG00000010853	1357	CPA1
2813.52	-0.440652	0.145261	-3.03351	0.00241726	0.0688089	ENSG00000010854	79144	PPDPF
103.599	1.00891	0.332546	3.03391	0.00241407	0.0688089	ENSG00000010855	7301	TYRO3
150.995	0.496945	0.163846	3.03301	0.00242128	0.0688089	ENSG00000010856	25895	EEF1AKMT3
546.082	-0.80824	0.266672	-3.03084	0.00243871	0.0691714	ENSG00000010857	2642	GCGR
387.053	-0.503915	0.166316	-3.02986	0.00244671	0.0691714	ENSG00000010858	101928991	CCDC92B
239.968	-0.791401	0.261167	-3.03025	0.00244349	0.0691714	ENSG00000010859	57497	LRFN2
103.327	0.875161	0.288898	3.0293	0.00245118	0.0691783	ENSG00000010860	50619	DEF6
701.128	0.35354	0.116751	3.02815	0.00246057	0.0693237	ENSG00000010861	80305	TRABD
1960.26	-0.263812	0.0871638	-3.02662	0.00247303	0.0694872	ENSG00000010862	4141	MARS1
29.7848	-1.13376	0.374622	-3.0264	0.00247486	0.0694872	ENSG00000010863	NA	NA
2401.53	-0.29379	0.0971019	-3.02559	0.00248151	0.0695546	ENSG00000010864	51109	RDH11
457.656	0.404272	0.133658	3.02467	0.00248901	0.0696454	ENSG00000010865	3717	JAK2
6094.4	0.509563	0.168593	3.02244	0.00250746	0.0698923	ENSG00000010866	6238	RRBP1
2288.13	-0.368533	0.121944	-3.02216	0.00250981	0.0698923	ENSG00000010867	9524	TECR
1086.78	1.07774	0.356624	3.02206	0.00251064	0.0698923	ENSG00000010868	1800	DPEP1
988.161	0.439424	0.145632	3.01736	0.00254985	0.0702624	ENSG00000010869	10723	SLC12A7
379.197	-0.84834	0.281156	-3.01733	0.00255013	0.0702624	ENSG00000010870	7498	XDH
341.3	-0.976614	0.323567	-3.01828	0.00254214	0.0702624	ENSG00000010871	92949	ADAMTSL1
212.22	0.767303	0.254111	3.01956	0.00253138	0.0702624	ENSG00000010872	80014	WWC2
115.864	-0.68692	0.227693	-3.01687	0.00255398	0.0702624	ENSG00000010873	643988	FNDC10
102.98	1.44459	0.478561	3.01862	0.00253932	0.0702624	ENSG00000010874	3955	LFNG
58.2359	0.963214	0.319199	3.01759	0.00254791	0.0702624	ENSG00000010875	NA	NA
3117.88	-0.634384	0.210453	-3.01437	0.0025751	0.0704153	ENSG00000010876	2542	SLC37A4
1343.67	0.555558	0.184315	3.01418	0.00257675	0.0704153	ENSG00000010877	254428	SLC41A1
391.428	0.298003	0.0988277	3.01537	0.00256662	0.0704153	ENSG00000010878	79657	RPAP3
48.1108	0.58779	0.194977	3.01467	0.00257261	0.0704153	ENSG00000010879	140545	RNF32
156.964	0.940247	0.311999	3.01362	0.00258152	0.0704283	ENSG00000010880	10783	NEK6
2872.31	-0.510214	0.169367	-3.01248	0.00259122	0.0704794	ENSG00000010881	7049	TGFBR3
225.104	0.689981	0.229048	3.01239	0.00259201	0.0704794	ENSG00000010882	8853	ASAP2
1305.37	0.476103	0.15812	3.01102	0.00260371	0.0705693	ENSG00000010883	7511	XPNPEP1
886.509	-0.435284	0.144565	-3.01099	0.00260394	0.0705693	ENSG00000010884	114822	RHPN1
498.88	0.462078	0.153497	3.01033	0.00260965	0.0706072	ENSG00000010885	29775	CARD10
157.078	0.840878	0.27988	3.00442	0.00266084	0.0718735	ENSG00000010886	7805	LAPTM5
1512.82	-0.324838	0.108207	-3.00201	0.00268204	0.0723266	ENSG00000010887	10897	YIF1A
2337.49	-0.41241	0.137415	-3.00121	0.00268909	0.0723975	ENSG00000010888	123016	TTC8
267.801	0.641927	0.213953	3.00032	0.00269699	0.072491	ENSG00000010889	90427	BMF
1462	-0.399011	0.133079	-2.99829	0.00271495	0.0728542	ENSG00000010890	6712	SPTBN2
176.47	0.579601	0.193398	2.99693	0.00272713	0.0730611	ENSG00000010891	79705	LRRK1
417.634	0.517174	0.172705	2.99455	0.00274852	0.0733136	ENSG00000010892	10472	ZBTB18
293.687	0.69837	0.233227	2.99438	0.00274999	0.0733136	ENSG00000010893	460	ASTN1
83.1052	0.579723	0.193548	2.99523	0.00274234	0.0733136	ENSG00000010894	4286	MITF
992.544	0.251445	0.0840371	2.99207	0.00277091	0.0735122	ENSG00000010895	147179	WIPF2
206.15	-0.423701	0.141571	-2.99286	0.00276377	0.0735122	ENSG00000010896	79734	KCTD17
80.4849	-0.800847	0.267644	-2.99221	0.00276966	0.0735122	ENSG00000010897	25876	SPEF1
210.631	0.815401	0.272753	2.98952	0.00279417	0.0740093	ENSG00000010898	81563	C1orf21
3791.36	-0.290281	0.0971319	-2.98852	0.00280331	0.0740119	ENSG00000010899	27069	GHITM
1140.82	-0.315268	0.105476	-2.98901	0.00279881	0.0740119	ENSG00000010900	84818	IL17RC
5742.67	-0.350869	0.117595	-2.98369	0.00284793	0.0744692	ENSG00000010901	6860	SYT4
3074.94	-0.252445	0.0845773	-2.98479	0.00283777	0.0744692	ENSG00000010902	54681	P4HTM
2946.07	-0.358277	0.120051	-2.98437	0.0028416	0.0744692	ENSG00000010903	155066	ATP6V0E2
504.22	0.446785	0.149722	2.9841	0.0028441	0.0744692	ENSG00000010904	148789	B3GALNT2
335.233	0.605181	0.202698	2.98563	0.00282999	0.0744692	ENSG00000010905	8543	LMO4
72.9497	0.879355	0.294526	2.98566	0.00282964	0.0744692	ENSG00000010906	7474	WNT5A
1768.35	-0.497737	0.166865	-2.98288	0.00285553	0.0745489	ENSG00000010907	64374	SIL1
1261.13	-0.228447	0.076648	-2.98046	0.00287812	0.0745987	ENSG00000010908	55593	OTUD5
872.939	-0.540692	0.181383	-2.98094	0.00287367	0.0745987	ENSG00000010909	10076	PTPRU
518.861	0.507265	0.17021	2.98024	0.00288022	0.0745987	ENSG00000010910	257364	SNX33
138.321	0.49917	0.1674	2.9819	0.00286468	0.0745987	ENSG00000010911	149111	CNIH3
52.8897	0.571414	0.191689	2.98094	0.00287361	0.0745987	ENSG00000010912	7166	TPH1
1279.95	-0.47772	0.160349	-2.97926	0.0028895	0.0747206	ENSG00000010913	127687	C1orf122
822.277	-0.266611	0.089514	-2.97843	0.00289726	0.0747668	ENSG00000010914	221895	JAZF1
141.667	-0.57806	0.194104	-2.9781	0.00290042	0.0747668	ENSG00000010915	10677	AVIL
3812.78	-0.702145	0.235925	-2.97613	0.00291907	0.0751293	ENSG00000010916	148345	C1orf127
791.11	0.323727	0.10891	2.97243	0.00295457	0.0759237	ENSG00000010917	5867	RAB4A
4882.71	0.924812	0.311282	2.97098	0.00296856	0.0761635	ENSG00000010918	677	ZFP36L1
25.4707	0.935266	0.315075	2.96839	0.00299363	0.0766866	ENSG00000010919	25794	FSCN2
84.2112	1.05404	0.35516	2.96779	0.00299954	0.0767179	ENSG00000010920	27143	PALD1
1995.44	-0.709738	0.239348	-2.9653	0.00302388	0.0769784	ENSG00000010921	2740	GLP1R
1367.63	0.484418	0.163388	2.96483	0.00302853	0.0769784	ENSG00000010922	10749	KIF1C
176.272	0.656503	0.221408	2.96513	0.00302551	0.0769784	ENSG00000010923	730005	SEC14L6
97.1703	0.949333	0.320105	2.9657	0.00301998	0.0769784	ENSG00000010924	222662	LHFPL5
646.922	-0.449318	0.151609	-2.96366	0.00304001	0.0771503	ENSG00000010925	140465	MYL6B
2618.72	-0.388579	0.131259	-2.9604	0.00307244	0.0778526	ENSG00000010926	2802	GOLGA3
127.818	0.863335	0.291774	2.95891	0.00308727	0.0781074	ENSG00000010927	84281	C2orf88
109.243	0.927622	0.313655	2.95746	0.00310189	0.0783563	ENSG00000010928	51440	HPCAL4
2300.28	-0.319926	0.108295	-2.9542	0.00313483	0.0788317	ENSG00000010929	65985	AACS
1555.33	0.449502	0.152353	2.95039	0.00317369	0.0788317	ENSG00000010930	191	AHCY
1177.49	-0.364374	0.123423	-2.95223	0.00315484	0.0788317	ENSG00000010931	142678	MIB2
881.855	-0.306807	0.103953	-2.9514	0.00316341	0.0788317	ENSG00000010932	647087	STMP1
624.349	-0.342983	0.116086	-2.95457	0.00313109	0.0788317	ENSG00000010933	NA	NA
596.251	0.41792	0.141638	2.95063	0.00317132	0.0788317	ENSG00000010934	3930	LBR
268.923	1.15524	0.391306	2.95226	0.00315458	0.0788317	ENSG00000010935	729359	PLIN4
243.077	-0.561036	0.190058	-2.95193	0.00315798	0.0788317	ENSG00000010936	100506844	GIHCG
121.342	-0.758184	0.256749	-2.95302	0.00314684	0.0788317	ENSG00000010937	644236	RPL7AP43
76.3678	0.967619	0.32779	2.95195	0.00315776	0.0788317	ENSG00000010938	2584	GALK1
52.7205	1.25263	0.42444	2.95126	0.00316479	0.0788317	ENSG00000010939	94122	SYTL5
2406.61	-0.595446	0.201914	-2.94901	0.00318798	0.0790667	ENSG00000010940	56005	MYDGF
587.485	1.39038	0.471596	2.94824	0.00319591	0.0791436	ENSG00000010941	22977	AKR7A3
350.941	-0.88342	0.299991	-2.94482	0.0032314	0.0799015	ENSG00000010942	164284	APCDD1L
22507.2	1.51885	0.515878	2.94421	0.00323785	0.0799402	ENSG00000010943	5539	PPY
4728.14	-0.292344	0.0993988	-2.94112	0.00327025	0.0801837	ENSG00000010944	8766	RAB11A
867.29	-0.641006	0.217887	-2.94192	0.00326185	0.0801837	ENSG00000010945	92002	CCNQ
511.006	0.37819	0.128615	2.94047	0.0032771	0.0801837	ENSG00000010946	6452	SH3BP2
345.636	0.563501	0.191521	2.94223	0.00325853	0.0801837	ENSG00000010947	55075	UACA
292.909	0.722897	0.245813	2.94085	0.00327318	0.0801837	ENSG00000010948	148534	TLCD4
85.4471	0.873533	0.296992	2.94127	0.00326873	0.0801837	ENSG00000010949	112937	GLB1L3
789.093	-1.40536	0.478249	-2.93856	0.00329745	0.0805611	ENSG00000010950	51738	GHRL
1118.92	0.813514	0.277135	2.93545	0.00333068	0.0811309	ENSG00000010951	51196	PLCE1
169.27	0.710421	0.241991	2.93573	0.0033276	0.0811309	ENSG00000010952	51454	GULP1
769.058	-0.46704	0.159186	-2.93392	0.0033471	0.0811684	ENSG00000010953	51690	LSM7
484.829	-0.424471	0.144668	-2.93411	0.00334511	0.0811684	ENSG00000010954	NA	NA
147.986	0.627521	0.213848	2.93443	0.00334161	0.0811684	ENSG00000010955	205	AK4
50.6298	1.10145	0.37564	2.93219	0.00336579	0.0815008	ENSG00000010956	NA	NA
497.812	-0.237322	0.0809875	-2.93035	0.00338579	0.081864	ENSG00000010957	57213	SPRYD7
659.418	0.392244	0.133922	2.9289	0.00340166	0.0821265	ENSG00000010958	29068	ZBTB44
8277.35	-0.382327	0.130651	-2.92633	0.00342987	0.0826855	ENSG00000010959	439921	MXRA7
1235.55	-0.366107	0.125138	-2.92562	0.00343775	0.0827538	ENSG00000010960	56061	UBFD1
432.914	0.800066	0.273537	2.92489	0.00344575	0.0828246	ENSG00000010961	10797	MTHFD2
2395.04	-0.340568	0.116549	-2.9221	0.00347681	0.0831676	ENSG00000010962	54867	TMEM214
1822.78	0.250809	0.0858412	2.92178	0.00348035	0.0831676	ENSG00000010963	57488	ESYT2
713.943	-0.334096	0.114341	-2.92192	0.00347881	0.0831676	ENSG00000010964	4354	MPP1
25.8414	1.38565	0.474185	2.92218	0.00347592	0.0831676	ENSG00000010965	NA	NA
6487.25	-0.410787	0.140673	-2.92015	0.00349863	0.083169	ENSG00000010966	81618	ITM2C
3650.91	0.726988	0.248957	2.92014	0.0034988	0.083169	ENSG00000010967	23089	PEG10
638.304	0.791711	0.271137	2.91996	0.00350073	0.083169	ENSG00000010968	10149	ADGRG2
38.2329	1.18975	0.407328	2.92085	0.00349076	0.083169	ENSG00000010969	2069	EREG
364.001	0.828004	0.283808	2.91747	0.00352879	0.0835929	ENSG00000010970	84798	C19orf48P
183.195	0.684194	0.2345	2.91767	0.00352658	0.0835929	ENSG00000010971	5521	PPP2R2B
977.149	-0.201252	0.0690255	-2.91562	0.00354985	0.0839705	ENSG00000010972	8893	EIF2B5
19437.7	2.09517	0.719075	2.9137	0.0035717	0.0842437	ENSG00000010973	5408	PNLIPRP2
749.746	-0.54329	0.186458	-2.91373	0.00357137	0.0842437	ENSG00000010974	64900	LPIN3
67.5585	-0.937932	0.322064	-2.91225	0.00358835	0.0845147	ENSG00000010975	169044	COL22A1
57.5115	1.20563	0.414121	2.91129	0.00359939	0.0846528	ENSG00000010976	1690	COCH
6980.16	-0.255062	0.087683	-2.90891	0.00362691	0.085072	ENSG00000010977	80762	NDFIP1
1898.41	0.442719	0.152197	2.90885	0.0036276	0.085072	ENSG00000010978	25759	SHC2
108.532	-0.965586	0.332115	-2.90738	0.00364465	0.0853494	ENSG00000010979	NA	NA
81.6103	0.758573	0.260994	2.90648	0.0036552	0.0854742	ENSG00000010980	153	ADRB1
1085.99	-0.332262	0.114397	-2.90447	0.00367872	0.0858654	ENSG00000010981	65982	ZSCAN18
278.455	0.801622	0.276026	2.90416	0.00368242	0.0858654	ENSG00000010982	2050	EPHB4
413.177	-0.671266	0.231225	-2.90309	0.00369504	0.086021	ENSG00000010983	63934	ZNF667
96.4301	-0.613095	0.211216	-2.9027	0.0036996	0.086021	ENSG00000010984	100507588	TGFBR3L
2237.79	0.406277	0.140006	2.90186	0.00370952	0.0861292	ENSG00000010985	23621	BACE1
1452.21	-0.339547	0.117187	-2.89747	0.00376189	0.0867318	ENSG00000010986	64219	PJA1
501.707	-0.434964	0.150204	-2.89582	0.00378173	0.0867318	ENSG00000010987	116442	RAB39B
233.817	-0.732622	0.252884	-2.89707	0.00376668	0.0867318	ENSG00000010988	9796	PHYHIP
163.494	0.638951	0.220579	2.8967	0.0037711	0.0867318	ENSG00000010989	159371	SLC35G1
119.198	-0.820689	0.283417	-2.8957	0.00378316	0.0867318	ENSG00000010990	160492	LMNTD1
83.0503	1.41305	0.487976	2.89573	0.00378281	0.0867318	ENSG00000010991	11309	SLCO2B1
49.7286	-0.685334	0.236391	-2.89916	0.00374169	0.0867318	ENSG00000010992	124900254	LOC124900254
24.1867	-1.18028	0.407469	-2.89661	0.00377217	0.0867318	ENSG00000010993	NA	NA
21.5492	-1.45315	0.50159	-2.8971	0.00376635	0.0867318	ENSG00000010994	2753	GLULP1
786.56	0.228358	0.0790354	2.88931	0.00386085	0.0883893	ENSG00000010995	134218	DNAJC21
89.3105	1.05995	0.367091	2.88744	0.00388395	0.0887937	ENSG00000010996	2049	EPHB3
162.918	-0.446512	0.154708	-2.88617	0.00389967	0.0890288	ENSG00000010997	8987	STBD1
1955.09	-0.295494	0.102445	-2.88441	0.00392147	0.089402	ENSG00000010998	2562	GABRB3
1636.16	0.618597	0.214515	2.88371	0.00393025	0.0894774	ENSG00000010999	94241	TP53INP1
911.593	-0.391833	0.135959	-2.88199	0.00395176	0.0897176	ENSG00000011000	51124	IER3IP1
92.9998	0.454166	0.157586	2.88203	0.00395127	0.0897176	ENSG00000011001	7697	ZNF138
62.6068	-0.796001	0.276269	-2.88126	0.00396093	0.0898012	ENSG00000011002	23109	DDN
1747.79	-0.644104	0.223666	-2.87977	0.00397971	0.0899516	ENSG00000011003	23753	SDF2L1
1431.44	-0.322184	0.111892	-2.87942	0.00398405	0.0899516	ENSG00000011004	92579	G6PC3
776.319	-0.367297	0.127558	-2.87945	0.00398373	0.0899516	ENSG00000011005	83605	CCM2
71.1086	-0.60317	0.209518	-2.87884	0.00399135	0.0899924	ENSG00000011006	107985194	LINC02798
4280.48	-0.661033	0.229755	-2.87712	0.00401323	0.0901132	ENSG00000011007	4885	NPTX2
390.929	-0.329682	0.114585	-2.8772	0.00401224	0.0901132	ENSG00000011008	89801	PPP1R3F
364.721	1.10638	0.38446	2.87775	0.00400526	0.0901132	ENSG00000011009	2494	NR5A2
1076.77	1.02672	0.357093	2.8752	0.00403766	0.0904082	ENSG00000011010	316	AOX1
228.488	1.12345	0.390794	2.87479	0.00404293	0.0904082	ENSG00000011011	117247	SLC16A10
58.29	0.718896	0.250007	2.8755	0.00403384	0.0904082	ENSG00000011012	23314	SATB2
104.084	0.793486	0.276142	2.87347	0.00405986	0.0905392	ENSG00000011013	54207	KCNK10
24.3959	0.993873	0.345863	2.87361	0.00405814	0.0905392	ENSG00000011014	140862	ISM1
45.9467	1.12264	0.391352	2.86862	0.00412269	0.0918154	ENSG00000011015	91703	ACY3
2622.66	0.723564	0.252377	2.86699	0.00414394	0.0921193	ENSG00000011016	8531	YBX3
126.64	-0.480795	0.167717	-2.86671	0.00414759	0.0921193	ENSG00000011017	1159	CKMT1B
428.977	-0.489987	0.171021	-2.86507	0.00416913	0.0924723	ENSG00000011018	10659	CELF2
1925.37	-0.420309	0.14679	-2.86334	0.00419205	0.0924793	ENSG00000011019	169792	GLIS3
2070.37	-0.302158	0.105516	-2.86362	0.00418832	0.0924793	ENSG00000011020	5709	PSMD3
210.365	0.444653	0.155283	2.8635	0.00418992	0.0924793	ENSG00000011021	118429	ANTXR2
96.0481	-0.893147	0.311868	-2.86386	0.00418508	0.0924793	ENSG00000011022	29906	ST8SIA5
405.34	1.07886	0.376884	2.86259	0.00420191	0.0925722	ENSG00000011023	2296	FOXC1
700.147	0.305312	0.106796	2.85882	0.00425221	0.0935543	ENSG00000011024	6650	CAPN15
1247.29	-0.421008	0.147293	-2.85831	0.00425903	0.0935786	ENSG00000011025	91	ACVR1B
43.8434	0.836513	0.29278	2.85714	0.00427478	0.0937987	ENSG00000011026	7099	TLR4
207.806	0.556525	0.19492	2.85515	0.00430166	0.0942623	ENSG00000011027	54475	NLE1
139.957	0.694786	0.243528	2.853	0.00433083	0.0947746	ENSG00000011028	3937	LCP2
1134.36	-0.389659	0.136779	-2.84883	0.00438805	0.0956477	ENSG00000011029	6297	SALL2
149.828	0.682726	0.239658	2.84875	0.00438911	0.0956477	ENSG00000011030	5587	PRKD1
99.9484	1.28005	0.449233	2.84941	0.00438009	0.0956477	ENSG00000011031	400120	SERTM1
23.8834	1.02569	0.360094	2.84839	0.0043941	0.0956477	ENSG00000011032	203102	ADAM32
2536.16	0.413187	0.145133	2.84695	0.00441403	0.0957203	ENSG00000011033	114789	SLC25A25
651.497	0.406738	0.142875	2.84681	0.00441601	0.0957203	ENSG00000011034	9411	ARHGAP29
221.955	0.55022	0.1933	2.84646	0.00442083	0.0957203	ENSG00000011035	2620	GAS2
182.498	0.576709	0.202539	2.8474	0.00440781	0.0957203	ENSG00000011036	64410	KLHL25
697.242	-0.297192	0.104464	-2.84492	0.00444233	0.0960587	ENSG00000011037	91949	COG7
409.863	-0.940473	0.33079	-2.84311	0.00446758	0.0962365	ENSG00000011038	10841	FTCD
219.214	-0.392956	0.138222	-2.84294	0.00447	0.0962365	ENSG00000011039	55290	BRF2
219.359	0.757418	0.266443	2.8427	0.00447335	0.0962365	ENSG00000011040	6510	SLC1A5
39.7825	1.07775	0.379138	2.84265	0.00447406	0.0962365	ENSG00000011041	3595	IL12RB2
59.5383	0.78352	0.275745	2.84147	0.00449062	0.0964658	ENSG00000011042	9369	NRXN3
150.118	0.570037	0.200691	2.84038	0.00450604	0.0966703	ENSG00000011043	80005	DOCK5
9490.89	0.358514	0.126258	2.83954	0.00451783	0.0967277	ENSG00000011044	5757	PTMA
5835.13	0.724884	0.255299	2.83935	0.00452054	0.0967277	ENSG00000011045	467	ATF3
708.245	-0.274151	0.096598	-2.83806	0.00453892	0.0968678	ENSG00000011046	51015	ISOC1
320.182	-0.389988	0.137406	-2.83823	0.0045365	0.0968678	ENSG00000011047	7692	ZNF133
23.6766	-1.0097	0.355991	-2.83631	0.00456385	0.097273	ENSG00000011048	NA	NA
3237.18	-0.373309	0.131766	-2.83312	0.00460963	0.0980399	ENSG00000011049	1804	DPP6
332.013	-0.503474	0.17772	-2.83297	0.00461181	0.0980399	ENSG00000011050	5864	RAB3A
1476.2	-0.4872	0.172023	-2.83218	0.00462318	0.0981542	ENSG00000011051	93145	OLFM2
390.406	0.458596	0.161985	2.8311	0.00463877	0.0983576	ENSG00000011052	64841	GNPNAT1
473.122	0.482202	0.17037	2.83032	0.00465015	0.0984713	ENSG00000011053	6732	SRPK1
1132.86	-0.273583	0.096727	-2.82841	0.00467799	0.0989328	ENSG00000011054	51567	TDP2
96.9084	1.47644	0.522495	2.82574	0.00471711	0.0996314	ENSG00000011055	100379220	TMED11P
707.112	-0.396457	0.140442	-2.82292	0.00475889	0.100306	ENSG00000011056	6638	SNRPN
22.5032	1.23571	0.437767	2.82275	0.0047613	0.100306	ENSG00000011057	81035	COLEC12
3974.91	-0.318874	0.113123	-2.81882	0.0048201	0.100865	ENSG00000011058	6184	RPN1
1165.48	-0.330405	0.117187	-2.81947	0.00481033	0.100865	ENSG00000011059	26229	B3GAT3
218.741	0.53079	0.188323	2.8185	0.00482483	0.100865	ENSG00000011060	2203	FBP1
150.608	-0.475313	0.168603	-2.81913	0.00481545	0.100865	ENSG00000011061	348801	LNP1
137.385	0.580394	0.205863	2.81933	0.00481246	0.100865	ENSG00000011062	100505806	SNHG18
42.8491	1.12659	0.399544	2.81969	0.00480698	0.100865	ENSG00000011063	5341	PLEK
16607.5	-0.396677	0.140816	-2.81699	0.00484766	0.101085	ENSG00000011064	2597	GAPDH
780.084	-0.408911	0.145139	-2.81738	0.00484178	0.101085	ENSG00000011065	NA	NA
431.849	-0.319824	0.113612	-2.81506	0.00487686	0.101435	ENSG00000011066	80196	RNF34
100.596	0.535988	0.190384	2.8153	0.00487318	0.101435	ENSG00000011067	685	BTC
1602.9	-0.325143	0.115633	-2.81185	0.00492575	0.102322	ENSG00000011068	10066	SCAMP2
880.602	0.774011	0.27564	2.80806	0.00498416	0.103404	ENSG00000011069	3655	ITGA6
5329.82	-0.220099	0.0784205	-2.80665	0.00500601	0.10372	ENSG00000011070	1642	DDB1
262.06	0.583049	0.207767	2.80626	0.00501206	0.10372	ENSG00000011071	863	CBFA2T3
1480.03	0.499232	0.177968	2.80519	0.00502876	0.103803	ENSG00000011072	65268	WNK2
94.3555	-0.69733	0.24857	-2.80536	0.00502603	0.103803	ENSG00000011073	112441426	TMEM271
194.976	1.63331	0.582338	2.80475	0.00503561	0.103813	ENSG00000011074	NA	NA
263.343	0.42498	0.151593	2.80343	0.00505625	0.104108	ENSG00000011075	79710	MORC4
541.357	0.546322	0.19492	2.8028	0.00506616	0.104181	ENSG00000011076	58480	RHOU
13588	0.512506	0.18296	2.80119	0.00509147	0.10457	ENSG00000011077	1316	KLF6
519.842	-0.333382	0.119075	-2.79976	0.0051141	0.104696	ENSG00000011078	23144	ZC3H3
431.589	0.895884	0.319946	2.80011	0.00510856	0.104696	ENSG00000011079	118788	PIK3AP1
263.391	-0.422774	0.151013	-2.79958	0.00511692	0.104696	ENSG00000011080	10330	CNPY2
75.0382	1.6696	0.59646	2.79919	0.00512317	0.104696	ENSG00000011081	875	CBS
82.1573	0.642055	0.229458	2.79814	0.00513986	0.104906	ENSG00000011082	29015	SLC43A3
851.955	-0.404407	0.144564	-2.79742	0.00515126	0.105007	ENSG00000011083	115353	LRRC42
1051.4	-0.346114	0.123754	-2.7968	0.00516121	0.10508	ENSG00000011084	3797	KIF3C
3501.72	-0.337618	0.120753	-2.79594	0.00517491	0.105085	ENSG00000011085	10687	PNMA2
1600.03	-0.673839	0.240987	-2.79616	0.00517132	0.105085	ENSG00000011086	7873	MANF
45.4085	0.799557	0.286008	2.79558	0.00518073	0.105085	ENSG00000011087	26002	MOXD1
226.176	0.461303	0.165091	2.79424	0.0052022	0.10539	ENSG00000011088	54621	VSIG10
3398.01	-0.353144	0.126438	-2.79303	0.00522172	0.105654	ENSG00000011089	8567	MADD
586.493	0.242231	0.0867694	2.79167	0.00524372	0.105969	ENSG00000011090	6259	RYK
2065.33	0.477606	0.171278	2.78848	0.00529561	0.106491	ENSG00000011091	3615	IMPDH2
799.581	-0.240028	0.0860468	-2.78951	0.00527882	0.106491	ENSG00000011092	8702	B4GALT4
600.666	0.316467	0.113479	2.78877	0.00529086	0.106491	ENSG00000011093	30011	SH3KBP1
232.036	-0.460334	0.16506	-2.7889	0.00528879	0.106491	ENSG00000011094	80863	PRRT1
371.927	-0.283038	0.10153	-2.78772	0.0053081	0.106611	ENSG00000011095	440145	MZT1
694.941	0.551388	0.197892	2.7863	0.00533128	0.106946	ENSG00000011096	7855	FZD5
7021.72	-0.335216	0.120399	-2.78422	0.00536566	0.10698	ENSG00000011097	25849	PARM1
338.858	0.496774	0.178338	2.78558	0.00534321	0.10698	ENSG00000011098	57478	USP31
206.471	-0.957705	0.34394	-2.78451	0.00536082	0.10698	ENSG00000011099	3248	HPGD
193.025	0.782535	0.280986	2.78496	0.00535339	0.10698	ENSG00000011100	125208	RPS2P46
151.063	0.379633	0.136325	2.78476	0.00535673	0.10698	ENSG00000011101	27292	DIMT1
159.546	1.44823	0.520338	2.78324	0.00538188	0.107173	ENSG00000011102	80763	SPX
1245.82	0.346033	0.124436	2.7808	0.00542245	0.107586	ENSG00000011103	102	ADAM10
140.276	0.692167	0.248944	2.78042	0.00542895	0.107586	ENSG00000011104	5336	PLCG2
38.1954	0.822927	0.295903	2.78107	0.00541805	0.107586	ENSG00000011105	100132406	NBPF10
28.8837	0.950586	0.341846	2.78074	0.00542346	0.107586	ENSG00000011106	597	BCL2A1
1740.42	0.32152	0.115713	2.77861	0.00545925	0.107729	ENSG00000011107	1979	EIF4EBP2
1449.15	-0.334162	0.120225	-2.77948	0.00544466	0.107729	ENSG00000011108	5300	PIN1
896.797	-0.243269	0.0875692	-2.77803	0.00546904	0.107729	ENSG00000011109	55907	CMAS
431.27	0.472326	0.170001	2.77837	0.00546316	0.107729	ENSG00000011110	114793	FMNL2
53.462	1.22941	0.442519	2.77821	0.0054659	0.107729	ENSG00000011111	145957	NRG4
3378.08	-0.327006	0.117776	-2.77651	0.00549457	0.107972	ENSG00000011112	533	ATP6V0B
3532.7	-0.61915	0.222977	-2.77674	0.00549075	0.107972	ENSG00000011113	846	CASR
1036.29	0.425956	0.153495	2.77505	0.00551938	0.1082	ENSG00000011114	8974	P4HA2
88.334	0.546737	0.196993	2.77541	0.00551316	0.1082	ENSG00000011115	NA	NA
245.199	0.755647	0.272401	2.77403	0.00553668	0.108343	ENSG00000011116	79660	PPP1R3B
131.481	0.428608	0.154518	2.77384	0.00553995	0.108343	ENSG00000011117	2395	FXN
10866.7	-0.366162	0.132121	-2.77143	0.00558111	0.108529	ENSG00000011118	23428	SLC7A8
636.449	0.708516	0.255576	2.77223	0.00556731	0.108529	ENSG00000011119	400961	PAIP2B
609.693	1.12606	0.406317	2.77138	0.00558192	0.108529	ENSG00000011120	116496	NIBAN1
174.211	-0.455429	0.164246	-2.77285	0.00555682	0.108529	ENSG00000011121	54512	EXOSC4
114.72	1.13026	0.407838	2.77134	0.0055826	0.108529	ENSG00000011122	NA	NA
6220.79	-0.348123	0.125669	-2.77016	0.00560289	0.108541	ENSG00000011123	4642	MYO1D
1168.54	0.846005	0.305393	2.77022	0.00560192	0.108541	ENSG00000011124	11135	CDC42EP1
229.32	0.787426	0.284254	2.77015	0.00560313	0.108541	ENSG00000011125	23475	QPRT
775.039	0.359384	0.12982	2.76832	0.0056346	0.108894	ENSG00000011126	8801	SUCLG2
319.597	0.808657	0.292095	2.76848	0.00563189	0.108894	ENSG00000011127	4781	NFIB
1228.82	-0.296832	0.10728	-2.76689	0.00565936	0.109114	ENSG00000011128	79589	RNF128
1141.08	0.468628	0.169356	2.76712	0.00565535	0.109114	ENSG00000011129	115294	PCMTD1
1482.71	-0.460366	0.16644	-2.76596	0.00567551	0.109297	ENSG00000011130	23281	MTUS2
255899	1.62436	0.587853	2.7632	0.00572369	0.109355	ENSG00000011131	5645	PRSS2
1613.4	0.666116	0.240891	2.76522	0.00568847	0.109355	ENSG00000011132	3643	INSR
832.219	1.32539	0.479636	2.76332	0.00572172	0.109355	ENSG00000011133	283375	SLC39A5
504.105	-0.337102	0.122001	-2.76311	0.00572527	0.109355	ENSG00000011134	11020	IFT27
285.37	-0.429868	0.155521	-2.76405	0.00570881	0.109355	ENSG00000011135	83450	DRC3
51.5306	2.72516	0.986199	2.76329	0.00572214	0.109355	ENSG00000011136	6123	RPL3L
56.3253	0.866672	0.313537	2.76418	0.00570668	0.109355	ENSG00000011137	6275	S100A4
2384.14	-0.356239	0.128981	-2.76195	0.00574581	0.109619	ENSG00000011138	2026	ENO2
528.863	0.517565	0.18745	2.76108	0.00576104	0.109782	ENSG00000011139	154810	AMOTL1
667.929	-0.438699	0.15893	-2.76033	0.00577425	0.109905	ENSG00000011140	55204	GOLPH3L
459.385	-0.292882	0.106121	-2.75989	0.00578205	0.109926	ENSG00000011141	55262	TRAPPC14
256.16	-0.447445	0.162167	-2.75916	0.00579509	0.110046	ENSG00000011142	29095	ORMDL2
46.7029	0.887298	0.32164	2.75867	0.00580371	0.110082	ENSG00000011143	23245	ASTN2
2059.27	-0.537265	0.194815	-2.75783	0.00581871	0.110111	ENSG00000011144	401647	GOLGA7B
1715.28	-0.457024	0.165706	-2.75803	0.005815	0.110111	ENSG00000011145	10237	SLC35B1
82.0416	0.571646	0.207337	2.75709	0.00583187	0.110233	ENSG00000011146	596	BCL2
542.807	0.719996	0.26125	2.75596	0.00585198	0.110427	ENSG00000011147	57530	CGN
48.2975	0.953372	0.345956	2.75576	0.00585564	0.110427	ENSG00000011148	9050	PSTPIP2
180.796	0.73654	0.267354	2.75492	0.00587057	0.110582	ENSG00000011149	3115	HLA-DPB1
1424.83	0.416142	0.151161	2.75298	0.00590563	0.110649	ENSG00000011150	745	MYRF
862.703	-0.555865	0.201951	-2.75247	0.00591473	0.110649	ENSG00000011151	203190	LGI3
605.446	0.325252	0.118138	2.75314	0.00590267	0.110649	ENSG00000011152	8496	PPFIBP1
510.064	0.791775	0.287618	2.75287	0.00590745	0.110649	ENSG00000011153	5360	PLTP
87.4677	1.57751	0.572831	2.75388	0.00588934	0.110649	ENSG00000011154	56159	TEX11
58.0606	0.740924	0.269155	2.75278	0.00590915	0.110649	ENSG00000011155	162417	NAGS
25.1464	0.85051	0.309107	2.75151	0.00593218	0.110849	ENSG00000011156	285335	SLC9C1
6983.5	-0.327916	0.119221	-2.75049	0.00595061	0.110852	ENSG00000011157	51310	SLC22A17
4301.57	-0.418627	0.152213	-2.75028	0.00595448	0.110852	ENSG00000011158	421	ARVCF
3661.88	-0.31016	0.112789	-2.7499	0.00596127	0.110852	ENSG00000011159	29803	REPIN1
2879.34	-0.358804	0.130573	-2.74792	0.00599738	0.110852	ENSG00000011160	51596	CUTA
1733.62	1.43692	0.523004	2.74745	0.00600615	0.110852	ENSG00000011161	11317	RBPJL
697.779	-0.389817	0.141863	-2.74784	0.00599902	0.110852	ENSG00000011162	374882	TMEM205
373.563	0.582919	0.212078	2.7486	0.005985	0.110852	ENSG00000011163	7273	TTN
241.175	-1.00441	0.365523	-2.74788	0.00599818	0.110852	ENSG00000011164	4985	OPRD1
121.137	0.583075	0.212227	2.74741	0.00600683	0.110852	ENSG00000011165	94015	TTYH2
76.115	-0.412086	0.1498	-2.75091	0.00594305	0.110852	ENSG00000011166	100506637	PRKAR2A-AS1
57.471	1.15007	0.418271	2.74959	0.00596697	0.110852	ENSG00000011167	728638	KRT8P3
32.3535	0.691557	0.251799	2.74647	0.00602409	0.111045	ENSG00000011168	84225	ZMYND15
586.385	-0.369303	0.134514	-2.74546	0.00604253	0.11126	ENSG00000011169	51647	CIAO2B
406.587	0.267105	0.0973161	2.74472	0.00605631	0.111388	ENSG00000011170	4801	NFYB
33.9526	-0.647611	0.235987	-2.74427	0.00606465	0.111417	ENSG00000011171	143941	TTC36
775.241	-0.270645	0.0986878	-2.74244	0.00609855	0.111789	ENSG00000011172	51309	ARMCX1
31.9684	1.5188	0.553746	2.74278	0.00609211	0.111789	ENSG00000011173	646576	HHIP-AS1
539.833	-0.367876	0.134188	-2.7415	0.00611591	0.111981	ENSG00000011174	5522	PPP2R2C
458.641	0.503208	0.183668	2.73978	0.00614809	0.112319	ENSG00000011175	9308	CD83
47.9331	-0.964823	0.35213	-2.73996	0.00614465	0.112319	ENSG00000011176	284111	SLC13A5
87.9937	0.44743	0.16334	2.73926	0.00615773	0.11237	ENSG00000011177	79890	RIN3
103.729	0.648453	0.23677	2.73874	0.00616745	0.112422	ENSG00000011178	79983	POF1B
4489.6	0.516325	0.188586	2.73788	0.00618363	0.112452	ENSG00000011179	27250	PDCD4
3264.38	0.595903	0.217827	2.73567	0.00622542	0.112452	ENSG00000011180	57561	ARRDC3
2525.57	-0.30131	0.110153	-2.73538	0.00623092	0.112452	ENSG00000011181	5662	PSD
1087.92	0.255205	0.0932658	2.73632	0.00621298	0.112452	ENSG00000011182	5981	RFC1
877.695	-0.287098	0.104906	-2.73672	0.00620554	0.112452	ENSG00000011183	114327	EFHC1
399.254	0.362057	0.13224	2.73787	0.0061838	0.112452	ENSG00000011184	79885	HDAC11
126.074	1.00464	0.367224	2.73577	0.0062235	0.112452	ENSG00000011185	54886	PLPPR1
39.8016	2.15442	0.787124	2.73708	0.00619867	0.112452	ENSG00000011186	2266	FGG
41.4517	1.36604	0.499281	2.73601	0.00621889	0.112452	ENSG00000011187	23566	LPAR3
206.746	-0.439532	0.160711	-2.73493	0.00623938	0.112481	ENSG00000011188	NA	NA
760.166	0.321199	0.117555	2.73233	0.00628885	0.113248	ENSG00000011189	121227	LRIG3
1848.74	-0.456873	0.167347	-2.73009	0.00633169	0.113894	ENSG00000011190	1603	DAD1
3180.78	-0.425388	0.155959	-2.72756	0.00638041	0.114572	ENSG00000011191	22874	PLEKHA6
68.4322	0.848379	0.311057	2.72741	0.0063834	0.114572	ENSG00000011192	440603	BCL2L15
351.438	0.442617	0.162367	2.72603	0.00641012	0.114663	ENSG00000011193	9873	FCHSD2
124.239	0.939923	0.344863	2.7255	0.00642048	0.114663	ENSG00000011194	2633	GBP1
83.555	0.556821	0.204218	2.7266	0.00639902	0.114663	ENSG00000011195	9459	ARHGEF6
58.9783	0.769624	0.282389	2.7254	0.00642236	0.114663	ENSG00000011196	90293	KLHL13
60.4025	-0.594491	0.218134	-2.72534	0.00642346	0.114663	ENSG00000011197	100505774	LOC100505774
41.4035	-0.915864	0.336374	-2.72276	0.006474	0.115439	ENSG00000011198	NA	NA
4440.32	-0.467316	0.171702	-2.72167	0.00649538	0.115694	ENSG00000011199	23025	UNC13A
755.175	-0.268084	0.0985201	-2.72111	0.0065064	0.115764	ENSG00000011200	159090	PABIR2
1196.57	0.339907	0.124946	2.72044	0.00651946	0.115871	ENSG00000011201	5581	PRKCE
366.145	-0.42702	0.157019	-2.71954	0.00653722	0.116061	ENSG00000011202	284439	SLC25A42
276.796	0.512251	0.18842	2.71866	0.0065546	0.116243	ENSG00000011203	7105	TSPAN6
149.774	2.54061	0.93521	2.71662	0.00659527	0.116838	ENSG00000011204	340204	CLPSL1
36.0072	0.881894	0.324723	2.71584	0.00661084	0.116987	ENSG00000011205	83878	USHBP1
3476.47	-0.416107	0.153302	-2.7143	0.00664156	0.117089	ENSG00000011206	25824	PRDX5
576.416	-0.209159	0.0770623	-2.71415	0.00664453	0.117089	ENSG00000011207	51093	METTL25B
480.362	0.28992	0.106824	2.71401	0.00664743	0.117089	ENSG00000011208	8439	NSMAF
62.3968	-0.599451	0.220801	-2.71489	0.00662982	0.117089	ENSG00000011209	1573	CYP2J2
21.4933	-0.887799	0.327147	-2.71376	0.00665235	0.117089	ENSG00000011210	NA	NA
1108.53	-0.209895	0.0773979	-2.7119	0.00668994	0.117503	ENSG00000011211	91252	SLC39A13
163.198	0.5058	0.186559	2.71121	0.00670381	0.117503	ENSG00000011212	55276	PGM2
67.8963	0.816428	0.301117	2.71133	0.00670138	0.117503	ENSG00000011213	7097	TLR2
39.1436	0.580532	0.214126	2.71117	0.00670462	0.117503	ENSG00000011214	NA	NA
30.8303	1.20533	0.444725	2.71029	0.00672237	0.117688	ENSG00000011215	4481	MSR1
182.031	-0.661935	0.24445	-2.70785	0.00677205	0.118431	ENSG00000011216	NA	NA
36.0753	0.536738	0.198257	2.70729	0.00678356	0.118506	ENSG00000011217	400617	KCNJ2-AS1
301.444	0.946262	0.349593	2.70675	0.00679449	0.11857	ENSG00000011218	619279	ZNF704
976.814	-0.23116	0.0854338	-2.70572	0.00681572	0.118788	ENSG00000011219	51321	AMZ2
771.711	0.707185	0.261414	2.70523	0.0068258	0.118788	ENSG00000011220	948	CD36
245.488	-0.350684	0.129639	-2.70508	0.00682871	0.118788	ENSG00000011221	56683	CFAP298
2094.11	-0.284639	0.105269	-2.70391	0.00685282	0.118902	ENSG00000011222	23339	VPS39
1781.58	-0.320223	0.118438	-2.70371	0.00685707	0.118902	ENSG00000011223	9118	INA
59.5035	1.26065	0.46619	2.70415	0.00684791	0.118902	ENSG00000011224	114548	NLRP3
1278.94	0.537188	0.198756	2.70275	0.00687685	0.119	ENSG00000011225	1266	CNN3
610.703	0.358084	0.13249	2.70273	0.0068773	0.119	ENSG00000011226	79109	MAPKAP1
138.453	0.766162	0.283514	2.70238	0.00688454	0.119	ENSG00000011227	1806	DPYD
189.084	0.866402	0.320694	2.70165	0.0068997	0.119136	ENSG00000011228	6932	TCF7
73.8885	-0.735865	0.272532	-2.7001	0.00693176	0.119564	ENSG00000011229	9478	CABP1
325.904	-0.274314	0.101621	-2.69938	0.00694687	0.119698	ENSG00000011230	57665	RDH14
107.216	-0.678911	0.251608	-2.69828	0.00696979	0.119967	ENSG00000011231	NA	NA
1479.4	-0.383102	0.14206	-2.69677	0.00700161	0.120303	ENSG00000011232	84557	MAP1LC3A
286.02	0.880623	0.326561	2.69665	0.00700401	0.120303	ENSG00000011233	84433	CARD11
972.486	-0.4567	0.169409	-2.69585	0.00702096	0.120468	ENSG00000011234	171568	POLR3H
4852.12	-0.276173	0.102512	-2.69405	0.00705893	0.120488	ENSG00000011235	535	ATP6V0A1
1240.99	-0.349943	0.129855	-2.69487	0.00704164	0.120488	ENSG00000011236	85012	TCEAL3
655.402	0.434595	0.161278	2.69469	0.00704547	0.120488	ENSG00000011237	91653	BOC
305.837	-0.288288	0.107004	-2.69418	0.00705623	0.120488	ENSG00000011238	23659	PLA2G15
41.0546	0.855331	0.317444	2.69443	0.00705096	0.120488	ENSG00000011239	100507098	ADAMTS9-AS2
203.939	0.603207	0.224056	2.69221	0.00709807	0.120778	ENSG00000011240	84899	TMTC4
49.6498	1.14453	0.425112	2.6923	0.00709608	0.120778	ENSG00000011241	7434	VIPR2
39.7341	0.788344	0.29277	2.69271	0.00708747	0.120778	ENSG00000011242	64641	EBF2
185.906	0.600239	0.223184	2.68943	0.00715743	0.121661	ENSG00000011243	144423	GLT1D1
2707.62	-0.28764	0.107088	-2.68603	0.00723071	0.121894	ENSG00000011244	153830	RNF145
2569.19	-0.268886	0.100033	-2.68797	0.00718879	0.121894	ENSG00000011245	8733	GPAA1
1410.98	0.523955	0.19504	2.68639	0.00722279	0.121894	ENSG00000011246	57648	KIAA1522
1308.38	-0.466312	0.173513	-2.68748	0.00719941	0.121894	ENSG00000011247	58505	OSTC
649.64	-0.354732	0.132032	-2.68671	0.00721606	0.121894	ENSG00000011248	7216	TRO
243.157	0.439129	0.16348	2.68614	0.00722834	0.121894	ENSG00000011249	2549	GAB1
159.957	-0.444747	0.165525	-2.68688	0.00721224	0.121894	ENSG00000011250	100289341	MAN1B1-DT
93.845	0.732598	0.272556	2.68788	0.00719078	0.121894	ENSG00000011251	11149	BVES
87.1701	-0.782238	0.291299	-2.68534	0.00724555	0.12199	ENSG00000011252	344148	NCKAP5
44.2532	-0.553245	0.206044	-2.68508	0.0072513	0.12199	ENSG00000011253	NA	NA
3023.05	-0.293845	0.109488	-2.68381	0.00727882	0.122327	ENSG00000011254	8729	GBF1
2133.3	-0.376856	0.140544	-2.6814	0.0073315	0.12296	ENSG00000011255	58528	RRAGD
62.0866	-0.458226	0.170871	-2.68171	0.00732479	0.12296	ENSG00000011256	NA	NA
924.077	0.45502	0.16976	2.68036	0.00735423	0.122999	ENSG00000011257	132864	CPEB2
662.979	0.350119	0.130613	2.68058	0.00734956	0.122999	ENSG00000011258	5106	PCK2
472.651	0.315656	0.11777	2.68027	0.00735635	0.122999	ENSG00000011259	7976	FZD3
403.52	0.502487	0.187545	2.67928	0.00737804	0.123186	ENSG00000011260	222484	LNX2
129.743	-1.14289	0.4266	-2.67908	0.00738259	0.123186	ENSG00000011261	100996579	LINC01806
929.456	0.475158	0.177462	2.67752	0.00741705	0.123509	ENSG00000011262	1384	CRAT
827.792	-0.487042	0.181886	-2.67774	0.00741218	0.123509	ENSG00000011263	9911	TMCC2
78.4135	-0.480338	0.179483	-2.67623	0.00744562	0.123859	ENSG00000011264	6545	SLC7A4
4155.37	0.40161	0.150161	2.67453	0.00748336	0.123967	ENSG00000011265	10221	TRIB1
2763.1	-0.241796	0.0903766	-2.67542	0.00746356	0.123967	ENSG00000011266	4947	OAZ2
1201.52	-0.22766	0.0850984	-2.67525	0.00746728	0.123967	ENSG00000011267	10670	RRAGA
1179.52	-0.20805	0.0777915	-2.67446	0.00748504	0.123967	ENSG00000011268	55324	ABCF3
439.464	-0.333307	0.124636	-2.67424	0.00748996	0.123967	ENSG00000011269	79003	MIS12
2816.5	0.385695	0.144316	2.67257	0.0075272	0.123995	ENSG00000011270	64114	TMBIM1
1198.66	-0.258364	0.0966634	-2.67283	0.00752155	0.123995	ENSG00000011271	80347	COASY
449.922	0.529157	0.197939	2.67333	0.00751025	0.123995	ENSG00000011272	389856	USP27X
230.949	0.681048	0.254826	2.6726	0.00752653	0.123995	ENSG00000011273	9723	SEMA3E
205.477	-0.376932	0.141043	-2.67247	0.00752956	0.123995	ENSG00000011274	29070	CCDC113
1253.72	0.270111	0.101122	2.67114	0.00755934	0.124361	ENSG00000011275	10207	PATJ
1059.5	-0.488194	0.182803	-2.6706	0.0075716	0.124437	ENSG00000011276	55829	SELENOS
79.0516	-0.953513	0.357225	-2.66922	0.00760276	0.124699	ENSG00000011277	22798	LAMB4
22.6225	0.790702	0.296219	2.66931	0.00760064	0.124699	ENSG00000011278	NA	NA
2224.96	0.233525	0.087523	2.66816	0.00762679	0.124883	ENSG00000011279	10096	ACTR3
126.56	-0.657653	0.246492	-2.66805	0.00762923	0.124883	ENSG00000011280	51659	GINS2
124.29	1.01392	0.380198	2.66682	0.00765729	0.125217	ENSG00000011281	4033	IRAG2
394.126	-0.59846	0.224515	-2.66556	0.00768591	0.125309	ENSG00000011282	10125	RASGRP1
306.904	-0.717009	0.268966	-2.6658	0.00768065	0.125309	ENSG00000011283	255738	PCSK9
52.8368	1.02807	0.385655	2.66577	0.00768128	0.125309	ENSG00000011284	2212	FCGR2A
30.1131	1.40428	0.526989	2.66473	0.00770502	0.125496	ENSG00000011285	8785	MATN4
1507.31	-0.347581	0.130508	-2.66329	0.00773812	0.125888	ENSG00000011286	8078	USP5
168.987	-0.586131	0.220101	-2.66301	0.00774448	0.125888	ENSG00000011287	388552	BLOC1S3
7639.46	-0.303608	0.114045	-2.66217	0.00776376	0.125951	ENSG00000011288	1213	CLTC
214.166	0.950209	0.35689	2.66247	0.00775694	0.125951	ENSG00000011289	2122	MECOM
8495.03	-0.548961	0.20635	-2.66033	0.00780633	0.126404	ENSG00000011290	8938	BAIAP3
233.307	0.698916	0.262721	2.6603	0.00780708	0.126404	ENSG00000011291	51156	SERPINA10
952.199	0.291	0.109413	2.65965	0.00782213	0.126522	ENSG00000011292	10491	CRTAP
2882.34	-0.307629	0.115766	-2.65733	0.00787621	0.126531	ENSG00000011293	84513	PLPP5
1817.85	0.371553	0.13984	2.65698	0.00788451	0.126531	ENSG00000011294	152137	CCDC50
1069.55	-0.403824	0.151967	-2.65731	0.00787659	0.126531	ENSG00000011295	441869	ANKRD65
872.388	-0.252378	0.0949268	-2.65866	0.00784522	0.126531	ENSG00000011296	23287	AGTPBP1
682.485	-0.271185	0.102062	-2.65707	0.00788237	0.126531	ENSG00000011297	9679	FAM53B
617.907	-0.296055	0.111357	-2.65862	0.00784612	0.126531	ENSG00000011298	10554	AGPAT1
505.363	-0.587574	0.221037	-2.65826	0.00785463	0.126531	ENSG00000011299	126393	HSPB6
125.878	-0.656793	0.247173	-2.65722	0.00787882	0.126531	ENSG00000011300	NA	NA
351.275	-0.316888	0.119335	-2.65544	0.00792039	0.126875	ENSG00000011301	55565	ZNF821
352.987	-0.466569	0.175711	-2.65532	0.00792333	0.126875	ENSG00000011302	256691	MAMDC2
284.578	0.824643	0.310592	2.65507	0.00792923	0.126875	ENSG00000011303	441478	NRARP
61.7412	-0.593195	0.223642	-2.65243	0.00799141	0.127745	ENSG00000011304	101927765	COA6-AS1
640.339	0.511596	0.192931	2.6517	0.00800867	0.127897	ENSG00000011305	54704	PDP1
5164.81	1.39845	0.527443	2.65137	0.00801654	0.127897	ENSG00000011306	3816	KLK1
914.26	-0.236523	0.0892453	-2.65026	0.00804303	0.128195	ENSG00000011307	26503	SLC17A5
1148.77	-0.297534	0.112332	-2.6487	0.00808023	0.128522	ENSG00000011308	4669	NAGLU
1087.19	-0.268631	0.101428	-2.64848	0.0080854	0.128522	ENSG00000011309	50813	COPS7A
33.8108	0.85066	0.321196	2.64841	0.0080871	0.128522	ENSG00000011310	NA	NA
858.257	-0.271763	0.102661	-2.64719	0.00811632	0.128737	ENSG00000011311	25915	NDUFAF3
137.222	0.552729	0.208797	2.64721	0.00811585	0.128737	ENSG00000011312	147912	SIX5
1076.67	-0.578004	0.218485	-2.64551	0.00815686	0.129254	ENSG00000011313	3785	KCNQ2
35.1202	0.815368	0.308269	2.64499	0.00816937	0.129327	ENSG00000011314	23533	PIK3R5
3152.23	-0.694488	0.2627	-2.64365	0.00820177	0.129528	ENSG00000011315	10882	C1QL1
663.355	0.325871	0.123273	2.64348	0.00820581	0.129528	ENSG00000011316	6938	TCF12
386.361	0.456241	0.172554	2.64406	0.00819191	0.129528	ENSG00000011317	23240	TMEM131L
186.748	-0.742424	0.280977	-2.6423	0.00823458	0.129857	ENSG00000011318	1346	COX7A1
3936.07	-0.319258	0.120883	-2.64105	0.00826485	0.130077	ENSG00000011319	64065	PERP
1201.81	-0.28439	0.107678	-2.64112	0.00826328	0.130077	ENSG00000011320	8120	AP3B2
32.4521	-1.4907	0.564498	-2.64075	0.00827237	0.130077	ENSG00000011321	NA	NA
1356.11	-0.387233	0.14667	-2.64016	0.00828658	0.130106	ENSG00000011322	653319	MATCAP1
132.881	0.679807	0.257501	2.64002	0.00829011	0.130106	ENSG00000011323	79887	PLBD1
1272.33	-0.279762	0.105986	-2.63961	0.00830019	0.13014	ENSG00000011324	130026	ICA1L
38.7344	0.696122	0.263772	2.6391	0.00831263	0.13021	ENSG00000011325	9454	HOMER3
855.657	1.14756	0.435044	2.63781	0.00834444	0.130583	ENSG00000011326	9235	IL32
2818.84	-0.28105	0.106611	-2.63623	0.00838327	0.130621	ENSG00000011327	80700	UBXN6
1928.14	-0.396694	0.150429	-2.63709	0.00836217	0.130621	ENSG00000011328	5332	PLCB4
918.865	0.310262	0.117663	2.63687	0.00836747	0.130621	ENSG00000011329	55914	ERBIN
678.07	0.546134	0.207201	2.63577	0.00839475	0.130621	ENSG00000011330	1978	EIF4EBP1
640.281	0.271141	0.102836	2.63664	0.00837312	0.130621	ENSG00000011331	1939	EIF2D
73.0519	0.65233	0.24748	2.63589	0.0083917	0.130621	ENSG00000011332	54947	LPCAT2
198033	-0.33925	0.12875	-2.63496	0.00841467	0.130683	ENSG00000011333	4538	ND4
67.3327	-0.996162	0.378029	-2.63515	0.00841001	0.130683	ENSG00000011334	101927115	LINC01933
8001.98	-0.484052	0.183784	-2.63381	0.00844322	0.130766	ENSG00000011335	10525	HYOU1
2828.23	-0.407427	0.154712	-2.63346	0.00845197	0.130766	ENSG00000011336	2992	GYG1
2801.94	-0.265159	0.100664	-2.63409	0.00843633	0.130766	ENSG00000011337	55788	LMBRD1
816.969	0.541039	0.20543	2.63368	0.00844642	0.130766	ENSG00000011338	7582	ZNF33B
2345.16	-0.206284	0.0783787	-2.63189	0.00849122	0.131079	ENSG00000011339	27102	EIF2AK1
678.084	-0.488923	0.185797	-2.63149	0.00850113	0.131079	ENSG00000011340	100505696	SH3BP5-AS1
363.21	-0.558306	0.212132	-2.63188	0.0084913	0.131079	ENSG00000011341	138046	RALYL
24.1111	1.06973	0.406531	2.63137	0.00850424	0.131079	ENSG00000011342	225689	MAPK15
3040.88	-0.29626	0.112648	-2.62995	0.00853964	0.131254	ENSG00000011343	2039	DMTN
305.658	0.59683	0.226925	2.63008	0.0085365	0.131254	ENSG00000011344	256987	SERINC5
308.713	0.512619	0.19487	2.63057	0.00852415	0.131254	ENSG00000011345	1075	CTSC
420.381	-0.425281	0.16179	-2.62859	0.00857388	0.131657	ENSG00000011346	27285	TEKT2
4865.57	-0.322657	0.122782	-2.62788	0.00859197	0.131811	ENSG00000011347	80790	CMIP
75.7544	0.800195	0.304648	2.62662	0.00862375	0.132174	ENSG00000011348	7098	TLR3
362.32	-0.399458	0.152146	-2.62548	0.00865257	0.1324	ENSG00000011349	124359	CDYL2
92.1803	1.16504	0.443757	2.6254	0.00865464	0.1324	ENSG00000011350	33	ACADL
38.4054	0.599905	0.22856	2.62471	0.00867218	0.132421	ENSG00000011351	124817	CNTD1
25.0148	-1.03668	0.394963	-2.62475	0.00867131	0.132421	ENSG00000011352	116448	OLIG1
217.31	0.454971	0.17339	2.62398	0.00869092	0.132583	ENSG00000011353	130814	SLC66A3
44.7627	0.725002	0.276413	2.62289	0.00871872	0.132766	ENSG00000011354	59341	TRPV4
30.7499	1.29177	0.492503	2.62287	0.00871913	0.132766	ENSG00000011355	388743	CAPN8
107.007	0.524781	0.200248	2.62065	0.00877623	0.133387	ENSG00000011356	NA	NA
47.6529	0.680634	0.259717	2.62067	0.00877568	0.133387	ENSG00000011357	NA	NA
153.3	-0.945641	0.360902	-2.62022	0.00878736	0.133433	ENSG00000011358	22953	P2RX2
3147.63	0.398678	0.152183	2.61974	0.00879981	0.133476	ENSG00000011359	7086	TKT
2127.21	-0.581824	0.22217	-2.61883	0.00882326	0.133476	ENSG00000011360	5318	PKP2
855.87	0.349185	0.133336	2.61884	0.00882289	0.133476	ENSG00000011361	4862	NPAS2
259.171	0.561033	0.214182	2.61942	0.00880797	0.133476	ENSG00000011362	5733	PTGER3
43.0667	-0.812246	0.310192	-2.61853	0.00883101	0.133476	ENSG00000011363	375690	WASH5P
2818.09	0.516509	0.197355	2.61716	0.00886657	0.13389	ENSG00000011364	2744	GLS
25.1989	0.890523	0.34042	2.61596	0.00889775	0.134237	ENSG00000011365	9630	GNA14
2159.16	-0.246654	0.094318	-2.61513	0.00891931	0.134326	ENSG00000011366	10231	RCAN2
181.491	0.67412	0.257779	2.6151	0.00892003	0.134326	ENSG00000011367	2239	GPC4
4952.48	-0.279357	0.106916	-2.61287	0.00897862	0.135029	ENSG00000011368	1314	COPA
1001.92	-0.350542	0.134169	-2.61269	0.00898321	0.135029	ENSG00000011369	11041	B4GAT1
2704.22	-0.31323	0.119946	-2.61142	0.00901667	0.135356	ENSG00000011370	116983	ACAP3
196.27	-0.789023	0.302165	-2.61124	0.00902156	0.135356	ENSG00000011371	2741	GLRA1
190404	-0.435147	0.166911	-2.60706	0.00913222	0.136891	ENSG00000011372	4514	COX3
4011.13	-0.378138	0.145092	-2.6062	0.00915538	0.136906	ENSG00000011373	55859	BEX1
1634.18	-0.298699	0.114643	-2.60546	0.00917503	0.136906	ENSG00000011374	5693	PSMB5
283.486	0.570875	0.219038	2.60629	0.00915301	0.136906	ENSG00000011375	23704	KCNE4
297.85	0.486664	0.186765	2.60575	0.0091673	0.136906	ENSG00000011376	144717	PHETA1
121.696	0.722127	0.277106	2.60596	0.00916174	0.136906	ENSG00000011377	284207	METRNL
3846.53	0.319443	0.122647	2.60458	0.00919877	0.137054	ENSG00000011378	1465	CSRP1
2434.55	-0.438961	0.168542	-2.60447	0.00920167	0.137054	ENSG00000011379	54491	OTULINL
93.2881	1.29208	0.496197	2.60395	0.00921549	0.137135	ENSG00000011380	1359	CPA3
1921.14	-0.395366	0.151906	-2.60271	0.00924913	0.137386	ENSG00000011381	2645	GCK
164.024	0.985083	0.378479	2.60274	0.00924816	0.137386	ENSG00000011382	55885	LMO3
327.462	0.463661	0.178249	2.60121	0.00928968	0.137739	ENSG00000011383	166336	PRICKLE2
257.977	0.480436	0.184698	2.6012	0.00928977	0.137739	ENSG00000011384	79651	RHBDF2
476.735	0.425977	0.163832	2.60008	0.00932028	0.138067	ENSG00000011385	5361	PLXNA1
469.845	-0.533503	0.205239	-2.59943	0.00933798	0.138089	ENSG00000011386	120071	LARGE2
627.752	-0.47456	0.182582	-2.59916	0.00934532	0.138089	ENSG00000011387	125488	TTC39C
186.902	-0.369401	0.142127	-2.59909	0.00934709	0.138089	ENSG00000011388	79446	WDR25
2389.82	-0.3439	0.132333	-2.59874	0.00935666	0.138106	ENSG00000011389	7277	TUBA4A
890.159	-0.405363	0.156078	-2.59719	0.00939896	0.138605	ENSG00000011390	84752	B3GNT9
3101.28	-0.166641	0.0641906	-2.59604	0.00943058	0.138946	ENSG00000011391	4898	NRDC
1710.9	-0.145744	0.0561637	-2.59498	0.00945972	0.13918	ENSG00000011392	4676	NAP1L4
1182.99	-0.270835	0.104385	-2.59457	0.00947093	0.13918	ENSG00000011393	63908	NAPB
341.254	0.439893	0.169546	2.59453	0.00947194	0.13918	ENSG00000011394	133686	NADK2
2531.41	-0.295229	0.113838	-2.59342	0.00950273	0.139382	ENSG00000011395	220972	MARCHF8
188.481	0.526946	0.203173	2.59358	0.00949838	0.139382	ENSG00000011396	23212	RRS1
120.742	-1.03668	0.399857	-2.59262	0.0095249	0.139582	ENSG00000011397	116534	MRGPRE
58.3621	1.03099	0.397719	2.59225	0.009535	0.139605	ENSG00000011398	114798	SLITRK1
1853.65	-0.286167	0.110447	-2.591	0.00956973	0.139988	ENSG00000011399	5223	PGAM1
774.259	0.311979	0.120472	2.58964	0.00960764	0.140042	ENSG00000011400	84838	ZNF496
331.898	-0.415572	0.160459	-2.5899	0.00960048	0.140042	ENSG00000011401	10248	POP7
139.021	0.65285	0.252062	2.59004	0.0095966	0.140042	ENSG00000011402	5155	PDGFB
90.8337	0.777431	0.300115	2.59044	0.0095853	0.140042	ENSG00000011403	10279	PRSS16
126.748	-0.530021	0.204758	-2.58852	0.00963884	0.140228	ENSG00000011404	NA	NA
42.8219	0.529453	0.204559	2.58827	0.00964607	0.140228	ENSG00000011405	55315	SLC29A3
26.7464	1.41018	0.544773	2.58856	0.00963778	0.140228	ENSG00000011406	NA	NA
48904.7	1.29451	0.500893	2.5844	0.00975474	0.140702	ENSG00000011407	1358	CPA2
25080	-0.390635	0.151178	-2.58394	0.00976794	0.140702	ENSG00000011408	4541	ND6
2022.6	0.54882	0.212541	2.58218	0.00981771	0.140702	ENSG00000011409	60674	GAS5
1845.44	0.237446	0.0920182	2.58043	0.00986777	0.140702	ENSG00000011410	81603	TRIM8
1703.2	-0.319156	0.123536	-2.58351	0.00978005	0.140702	ENSG00000011411	1892	ECHS1
1135.22	-0.44645	0.172711	-2.58496	0.00973905	0.140702	ENSG00000011412	7264	GFUS
923.449	-0.353971	0.137008	-2.58359	0.00977784	0.140702	ENSG00000011413	79176	FBXL15
877.037	-0.333425	0.12893	-2.5861	0.00970691	0.140702	ENSG00000011414	5481	PPID
863.386	-0.289203	0.111846	-2.58571	0.00971779	0.140702	ENSG00000011415	90135	BTBD6
452.336	-0.558832	0.21637	-2.58276	0.00980126	0.140702	ENSG00000011416	79750	ZNF385D
380.772	-0.438525	0.169682	-2.58439	0.00975521	0.140702	ENSG00000011417	90522	YIF1B
299.085	0.782955	0.303331	2.58119	0.00984603	0.140702	ENSG00000011418	6296	ACSM3
314.03	0.904129	0.349569	2.58641	0.0096981	0.140702	ENSG00000011419	3123	HLA-DRB1
195.474	-0.526877	0.204018	-2.58251	0.00980856	0.140702	ENSG00000011420	100132074	FOXO6
178.507	-0.32724	0.126536	-2.58614	0.00970581	0.140702	ENSG00000011421	79656	BEND5
110.581	0.675575	0.26168	2.58169	0.00983186	0.140702	ENSG00000011422	1286	COL4A4
105.562	0.752917	0.291327	2.58444	0.00975374	0.140702	ENSG00000011423	57188	ADAMTSL3
54.9622	-0.596105	0.230989	-2.58066	0.00986113	0.140702	ENSG00000011424	200539	ANKRD23
51.0124	0.608415	0.23563	2.58208	0.00982061	0.140702	ENSG00000011425	81786	TRIM7
51.0355	0.748046	0.28966	2.58249	0.00980891	0.140702	ENSG00000011426	1395	CRHR2
33.499	-0.923332	0.357712	-2.58122	0.00984528	0.140702	ENSG00000011427	NA	NA
26.0131	0.774512	0.300095	2.58089	0.0098545	0.140702	ENSG00000011428	11035	RIPK3
22.6011	1.28525	0.498145	2.58007	0.00987816	0.140727	ENSG00000011429	83698	CALN1
23.9668	0.778134	0.301807	2.57825	0.0099301	0.141344	ENSG00000011430	110440226	CCZ1P1
1853.19	0.716147	0.277799	2.57793	0.00993933	0.141353	ENSG00000011431	972	CD74
295.156	0.937194	0.363646	2.57722	0.00995997	0.141523	ENSG00000011432	26585	GREM1
3997.85	-0.446554	0.173477	-2.57413	0.0100491	0.141641	ENSG00000011433	10376	TUBA1B
2958.63	-0.261288	0.101525	-2.57364	0.0100635	0.141641	ENSG00000011434	8079	MLF2
2023.17	-0.259595	0.100837	-2.5744	0.0100414	0.141641	ENSG00000011435	55334	SLC39A9
970.195	0.732199	0.284484	2.57378	0.0100594	0.141641	ENSG00000011436	51421	AMOTL2
681.443	-0.321776	0.12497	-2.57482	0.0100293	0.141641	ENSG00000011437	11128	POLR3A
619.104	-0.28112	0.109223	-2.57382	0.0100584	0.141641	ENSG00000011438	10873	ME3
536.478	0.307514	0.119383	2.57586	0.00999909	0.141641	ENSG00000011439	196528	ARID2
375.682	-0.391142	0.151923	-2.57461	0.0100352	0.141641	ENSG00000011440	51205	ACP6
52.028	1.00683	0.391159	2.57396	0.0100542	0.141641	ENSG00000011441	3174	HNF4G
45.3424	0.910482	0.3535	2.57562	0.010006	0.141641	ENSG00000011442	4261	CIITA
41.36	0.815612	0.316657	2.57569	0.010004	0.141641	ENSG00000011443	643911	CRNDE
151.609	-0.365296	0.142015	-2.57222	0.0101047	0.141979	ENSG00000011444	51069	MRPL2
161.943	-0.490808	0.190811	-2.57222	0.0101048	0.141979	ENSG00000011445	56132	PCDHB3
1218.93	-0.252574	0.098219	-2.57154	0.0101247	0.14211	ENSG00000011446	55830	GLT8D1
1016.62	0.451166	0.175462	2.57131	0.0101315	0.14211	ENSG00000011447	2683	B4GALT1
530.683	-0.673115	0.261871	-2.57041	0.0101579	0.142359	ENSG00000011448	340146	SLC35D3
121.608	0.817924	0.318344	2.56931	0.0101902	0.142689	ENSG00000011449	3176	HNMT
115709	1.30404	0.507646	2.5688	0.0102053	0.14272	ENSG00000011450	1056	CEL
241.504	0.432998	0.168571	2.56864	0.0102099	0.14272	ENSG00000011451	79762	C1orf115
3186.33	-0.486889	0.189697	-2.56666	0.0102682	0.143367	ENSG00000011452	65009	NDRG4
93.9151	-0.589888	0.229843	-2.56648	0.0102737	0.143367	ENSG00000011453	57172	CAMK1G
4065.51	-0.242916	0.0947754	-2.56307	0.0103752	0.143622	ENSG00000011454	1639	DCTN1
2165.71	-0.260845	0.1017	-2.56484	0.0103224	0.143622	ENSG00000011455	56271	BEX4
2058.05	-0.188152	0.0733629	-2.56468	0.0103271	0.143622	ENSG00000011456	10857	PGRMC1
1883.37	-0.169034	0.0659519	-2.563	0.0103773	0.143622	ENSG00000011457	6760	SS18
1534.99	-0.268075	0.104522	-2.56476	0.0103246	0.143622	ENSG00000011458	196403	DTX3
635.804	0.371196	0.144775	2.56395	0.010349	0.143622	ENSG00000011459	25959	KANK2
508.752	0.532367	0.20767	2.56352	0.0103615	0.143622	ENSG00000011460	4774	NFIA
65.8199	1.12297	0.43774	2.56539	0.010306	0.143622	ENSG00000011461	3689	ITGB2
49.5916	0.854167	0.333236	2.56325	0.0103697	0.143622	ENSG00000011462	121456	SLC9A7P1
44.4224	-0.675761	0.263669	-2.56292	0.0103797	0.143622	ENSG00000011463	26074	CFAP61
638.864	-0.371434	0.144966	-2.56221	0.0104007	0.143751	ENSG00000011464	55741	EDEM2
570.037	0.268321	0.10473	2.56202	0.0104065	0.143751	ENSG00000011465	1488	CTBP2
346.661	0.336799	0.131486	2.56148	0.0104226	0.143851	ENSG00000011466	27340	UTP20
2858.26	-0.312859	0.122161	-2.56105	0.0104356	0.143863	ENSG00000011467	153339	TMEM167A
2168.97	-0.467518	0.182583	-2.56058	0.0104498	0.143863	ENSG00000011468	25837	RAB26
815.036	-0.194098	0.0758016	-2.5606	0.010449	0.143863	ENSG00000011469	23582	CCNDBP1
50.0928	0.648666	0.253365	2.5602	0.0104612	0.143898	ENSG00000011470	100	ADA
74597.8	-0.644534	0.251818	-2.55952	0.0104817	0.143939	ENSG00000011471	6750	SST
565.124	-0.508987	0.198854	-2.5596	0.0104793	0.143939	ENSG00000011472	285704	RGMB
82.0872	0.785338	0.306922	2.55875	0.0105049	0.144136	ENSG00000011473	85363	TRIM5
320.705	0.571432	0.223408	2.55779	0.0105339	0.144413	ENSG00000011474	93664	CADPS2
198.789	0.684087	0.267486	2.55747	0.0105436	0.144425	ENSG00000011475	1675	CFD
359.331	0.356031	0.139285	2.55614	0.010584	0.144654	ENSG00000011476	161882	ZFPM1
147.824	-0.433018	0.169379	-2.5565	0.0105731	0.144654	ENSG00000011477	283248	RCOR2
132.644	0.867963	0.339572	2.55605	0.0105868	0.144654	ENSG00000011478	10166	SLC25A15
185.356	0.609121	0.238372	2.55534	0.0106086	0.14483	ENSG00000011479	2121	EVC
1238.73	-0.252513	0.0988511	-2.55448	0.0106345	0.145064	ENSG00000011480	27043	PELP1
805.463	-0.333839	0.130802	-2.55225	0.0107029	0.145875	ENSG00000011481	357	SHROOM2
1526.74	0.490347	0.192169	2.55164	0.0107216	0.146008	ENSG00000011482	7048	TGFBR2
50.2036	0.983898	0.385815	2.55018	0.0107666	0.146499	ENSG00000011483	8972	MGAM
2116.16	-0.26502	0.103959	-2.54926	0.0107951	0.146765	ENSG00000011484	23542	MAPK8IP2
847.374	0.449039	0.176181	2.54874	0.0108114	0.14686	ENSG00000011485	79101	TAF1D
270.798	0.474648	0.186249	2.54846	0.01082	0.14686	ENSG00000011486	1826	DSCAM
5684.33	-0.450892	0.176969	-2.54786	0.0108387	0.146911	ENSG00000011487	4925	NUCB2
508.601	0.866341	0.34004	2.54776	0.0108417	0.146911	ENSG00000011488	2065	ERBB3
28.8595	-1.80112	0.707455	-2.54592	0.0108991	0.147567	ENSG00000011489	NA	NA
3188.32	-0.392195	0.154102	-2.54503	0.0109268	0.147818	ENSG00000011490	6415	SELENOW
5853.07	-0.232335	0.0913323	-2.54384	0.010964	0.147915	ENSG00000011491	10099	TSPAN3
1324.18	-0.308566	0.121282	-2.54419	0.010953	0.147915	ENSG00000011492	23623	RUSC1
1269.68	-0.331965	0.130475	-2.54429	0.01095	0.147915	ENSG00000011493	25999	CLIP3
100.252	-0.611536	0.240417	-2.54365	0.0109701	0.147915	ENSG00000011494	154761	LOC154761
98.1049	-0.537653	0.211456	-2.54262	0.0110024	0.148228	ENSG00000011495	101928174	GJD2-DT
1280.03	-0.292389	0.115026	-2.54194	0.011024	0.148276	ENSG00000011496	518	ATP5MC3
27.2505	1.27587	0.501888	2.54214	0.0110175	0.148276	ENSG00000011497	63895	PIEZO2
408.473	0.793601	0.312269	2.5414	0.011041	0.148383	ENSG00000011498	93010	B3GNT7
2185.1	0.204105	0.0803687	2.53961	0.0110976	0.148534	ENSG00000011499	23244	PDS5A
1854.16	0.29666	0.116801	2.53988	0.0110891	0.148534	ENSG00000011500	91289	LMF2
457.892	-0.450824	0.17748	-2.54015	0.0110805	0.148534	ENSG00000011501	90668	CARMIL3
243.816	-0.357479	0.140756	-2.53971	0.0110943	0.148534	ENSG00000011502	64928	MRPL14
40.9436	0.851979	0.335398	2.5402	0.0110788	0.148534	ENSG00000011503	64849	SLC13A3
535.144	-0.235073	0.0926012	-2.53856	0.0111311	0.148739	ENSG00000011504	54919	DNAAF5
25.1355	-1.01865	0.401243	-2.53875	0.011125	0.148739	ENSG00000011505	389668	XKR9
3394.48	-0.220739	0.0869911	-2.53749	0.0111652	0.148906	ENSG00000011506	113201	GOLM2
332.488	0.336854	0.132736	2.53777	0.0111562	0.148906	ENSG00000011507	92999	ZBTB47
51.4579	-0.678286	0.267325	-2.53731	0.0111709	0.148906	ENSG00000011508	284801	MIR663AHG
673.878	-0.309049	0.12186	-2.53611	0.0112093	0.149296	ENSG00000011509	26121	PRPF31
5262.55	-0.242865	0.0958255	-2.53445	0.0112625	0.14984	ENSG00000011510	163	AP2B1
84.4387	-0.573642	0.226355	-2.53426	0.0112684	0.14984	ENSG00000011511	51365	PLA1A
135.094	0.547256	0.216046	2.53305	0.0113075	0.150237	ENSG00000011512	57167	SALL4
994.767	-0.325272	0.128535	-2.53061	0.0113865	0.151165	ENSG00000011513	253982	ASPHD1
38.5453	0.983397	0.388655	2.53026	0.0113979	0.151194	ENSG00000011514	NA	NA
27768.5	0.345174	0.136465	2.52939	0.011426	0.15132	ENSG00000011515	71	ACTG1
5201.14	-0.238171	0.0941603	-2.52942	0.011425	0.15132	ENSG00000011516	8943	AP3D1
771627	-1.21621	0.481105	-2.52795	0.011473	0.151401	ENSG00000011517	3630	INS
1707.73	-0.178162	0.0704753	-2.528	0.0114713	0.151401	ENSG00000011518	599	BCL2L2
213.665	0.541782	0.214331	2.52779	0.0114783	0.151401	ENSG00000011519	219654	ZCCHC24
211.218	0.435956	0.1724	2.52874	0.0114471	0.151401	ENSG00000011520	122416	ANKRD9
76.1523	0.498266	0.197092	2.52808	0.0114688	0.151401	ENSG00000011521	126374	WTIP
2959.88	-0.351486	0.139097	-2.52692	0.0115067	0.151653	ENSG00000011522	203068	TUBB
463.178	-0.27719	0.109776	-2.52505	0.0115681	0.152218	ENSG00000011523	55210	ATAD3A
368.085	0.589057	0.233269	2.52522	0.0115626	0.152218	ENSG00000011524	6251	RSU1
3427.39	-0.586217	0.232311	-2.52341	0.0116222	0.152683	ENSG00000011525	6533	SLC6A6
2246.18	0.541301	0.214487	2.52369	0.0116129	0.152683	ENSG00000011526	7168	TPM1
484.399	1.25594	0.497771	2.52313	0.0116316	0.152684	ENSG00000011527	92745	SLC38A5
29.2034	0.830224	0.329172	2.52216	0.0116637	0.152984	ENSG00000011528	3687	ITGAX
369.56	-0.294506	0.116816	-2.52112	0.0116983	0.153314	ENSG00000011529	55109	AGGF1
489.653	-0.244282	0.0969155	-2.52057	0.0117166	0.153427	ENSG00000011530	55253	TYW1
112.142	0.730993	0.290065	2.5201	0.0117321	0.153427	ENSG00000011531	23432	GPR161
23.471	0.739733	0.293543	2.52001	0.011735	0.153427	ENSG00000011532	NA	NA
2712.19	-0.24621	0.0977292	-2.51931	0.0117585	0.153611	ENSG00000011533	207	AKT1
1614.98	-0.191851	0.0762175	-2.51716	0.0118306	0.154168	ENSG00000011534	2806	GOT2
1615.56	0.338833	0.13463	2.51677	0.0118436	0.154168	ENSG00000011535	3638	INSIG1
273.791	-2.33326	0.92713	-2.51665	0.0118476	0.154168	ENSG00000011536	92304	SCGB3A1
170.259	0.861708	0.342405	2.51663	0.0118482	0.154168	ENSG00000011537	388115	CCDC9B
98.9927	0.88081	0.349857	2.51763	0.0118147	0.154168	ENSG00000011538	152831	KLB
20105.2	-0.30574	0.121554	-2.51527	0.0118942	0.154307	ENSG00000011539	57535	ELAPOR1
923.972	-0.324644	0.12912	-2.51429	0.0119273	0.154307	ENSG00000011540	219749	ZNF25
891.206	0.37946	0.150893	2.51477	0.0119111	0.154307	ENSG00000011541	51232	CRIM1
559.83	-0.236513	0.0940396	-2.51504	0.011902	0.154307	ENSG00000011542	84309	NUDT16L1
461.894	0.294423	0.117027	2.51586	0.0118743	0.154307	ENSG00000011543	5939	RBMS2
335.309	0.655307	0.260655	2.51408	0.0119343	0.154307	ENSG00000011544	1956	EGFR
251.012	0.755993	0.300512	2.51568	0.0118802	0.154307	ENSG00000011545	9194	SLC16A7
32.3489	1.16458	0.463213	2.51414	0.0119323	0.154307	ENSG00000011546	100820829	MYZAP
773.107	0.254087	0.101103	2.51316	0.0119657	0.15458	ENSG00000011547	10274	STAG1
79.0208	-0.643219	0.255967	-2.5129	0.0119743	0.15458	ENSG00000011548	28231	SLCO4A1
167.201	0.544284	0.216649	2.51228	0.0119953	0.154729	ENSG00000011549	55601	DDX60
1506.7	-0.329027	0.130985	-2.51194	0.0120068	0.154756	ENSG00000011550	5184	PEPD
813.266	-0.198296	0.0789715	-2.51099	0.0120394	0.154764	ENSG00000011551	5571	PRKAG1
214.499	-0.448101	0.178452	-2.51105	0.0120373	0.154764	ENSG00000011552	56113	PCDHGA2
55.4301	-1.24802	0.497032	-2.51095	0.0120406	0.154764	ENSG00000011553	2305	FOXM1
24.9231	-1.13472	0.451931	-2.51082	0.0120453	0.154764	ENSG00000011554	140578	CHODL
2368.65	-0.41839	0.166684	-2.51007	0.0120707	0.154777	ENSG00000011555	94134	ARHGAP12
914.888	-0.322319	0.12843	-2.50968	0.0120841	0.154777	ENSG00000011556	25847	ANAPC13
29.9427	1.30305	0.519053	2.51044	0.0120579	0.154777	ENSG00000011557	117245	PLAAT5
25.1006	-0.897715	0.357696	-2.50971	0.0120829	0.154777	ENSG00000011558	6691	SPINK2
1428.63	-0.195716	0.0779955	-2.50932	0.0120964	0.154813	ENSG00000011559	11253	MAN1B1
408.473	0.597377	0.238255	2.5073	0.0121658	0.155579	ENSG00000011560	7881	KCNAB1
73.0849	0.680039	0.271401	2.50567	0.0122221	0.156177	ENSG00000011561	100130111	LCIIAR
211.616	-0.645537	0.25771	-2.5049	0.0122487	0.156395	ENSG00000011562	54768	HYDIN
187.435	0.766081	0.30587	2.5046	0.012259	0.156405	ENSG00000011563	6591	SNAI2
5188.51	-0.41564	0.166109	-2.50221	0.0123422	0.156658	ENSG00000011564	3998	LMAN1
1478.1	-0.214741	0.085805	-2.50266	0.0123263	0.156658	ENSG00000011565	57130	ATP13A1
1284.85	0.508347	0.203188	2.50186	0.0123544	0.156658	ENSG00000011566	51278	IER5
1064.07	-0.461684	0.184523	-2.50205	0.0123477	0.156658	ENSG00000011567	132299	OCIAD2
639.591	-0.28702	0.114641	-2.50365	0.0122918	0.156658	ENSG00000011568	414919	C8orf82
429.254	-0.405588	0.162121	-2.50177	0.0123575	0.156658	ENSG00000011569	284069	FAM171A2
351.485	0.58816	0.235085	2.50191	0.0123526	0.156658	ENSG00000011570	10413	YAP1
297.77	-0.522593	0.208908	-2.50155	0.012365	0.156658	ENSG00000011571	57406	ABHD6
280.739	0.571524	0.228425	2.50202	0.0123489	0.156658	ENSG00000011572	866	SERPINA6
2065.33	-0.200977	0.0803687	-2.50069	0.0123952	0.156677	ENSG00000011573	286451	YIPF6
50.171	1.03098	0.412275	2.50072	0.0123943	0.156677	ENSG00000011574	4605	MYBL2
42.0499	1.06882	0.427392	2.50079	0.0123915	0.156677	ENSG00000011575	79822	ARHGAP28
691.475	0.355237	0.14212	2.49955	0.0124351	0.15706	ENSG00000011576	81619	TSPAN14
599.594	0.409224	0.163763	2.49889	0.0124583	0.157232	ENSG00000011577	57217	TTC7A
97.9301	0.861372	0.344806	2.49813	0.0124849	0.157447	ENSG00000011578	55966	AJAP1
2153.24	0.420961	0.168601	2.49679	0.0125323	0.157922	ENSG00000011579	115207	KCTD12
396.815	0.294945	0.118154	2.49627	0.0125506	0.158031	ENSG00000011580	115548	FCHO2
189.29	0.604654	0.2423	2.49548	0.0125787	0.158263	ENSG00000011581	202	CRYBG1
2883.19	-0.261707	0.104951	-2.49362	0.0126448	0.158729	ENSG00000011582	1400	CRMP1
524.793	0.953457	0.382348	2.49369	0.0126423	0.158729	ENSG00000011583	3784	KCNQ1
179.003	-0.850409	0.340966	-2.49412	0.0126271	0.158729	ENSG00000011584	84623	KIRREL3
1767.46	-0.317158	0.127223	-2.49294	0.0126692	0.158792	ENSG00000011585	5701	PSMC2
87.6341	-0.707475	0.283763	-2.49319	0.01266	0.158792	ENSG00000011586	7352	UCP3
2584.26	-0.379402	0.152245	-2.49205	0.0127008	0.158869	ENSG00000011587	388021	TMEM179
1330.65	-0.309396	0.12415	-2.4921	0.0126989	0.158869	ENSG00000011588	79888	LPCAT1
160.962	-0.35393	0.14203	-2.49195	0.0127045	0.158869	ENSG00000011589	NA	NA
298.468	0.960477	0.38555	2.49119	0.0127318	0.159089	ENSG00000011590	2705	GJB1
42.6105	0.892068	0.358185	2.49052	0.0127556	0.159265	ENSG00000011591	100507639	LINC02432
75.8514	0.821063	0.329721	2.49017	0.0127682	0.159301	ENSG00000011592	5920	PLAAT4
1369.82	-0.286952	0.115274	-2.48929	0.0127998	0.159573	ENSG00000011593	81555	YIPF5
118.98	0.508972	0.204491	2.48897	0.0128112	0.159594	ENSG00000011594	NA	NA
893.726	-0.433648	0.174381	-2.48678	0.0128905	0.160342	ENSG00000011595	29926	GMPPA
436.281	-0.281659	0.113265	-2.48672	0.0128925	0.160342	ENSG00000011596	9605	VPS9D1
83.6961	0.946667	0.380723	2.4865	0.0129006	0.160342	ENSG00000011597	112399	EGLN3
2013.64	0.492705	0.198272	2.48499	0.0129554	0.160514	ENSG00000011598	716	C1S
986.086	0.285126	0.114752	2.48472	0.0129652	0.160514	ENSG00000011599	1500	CTNND1
1144.61	0.433654	0.174581	2.48396	0.0129929	0.160514	ENSG00000011600	23286	WWC1
890.788	-0.230522	0.0927988	-2.48411	0.0129877	0.160514	ENSG00000011601	200014	CC2D1B
612.386	0.28086	0.113041	2.4846	0.0129698	0.160514	ENSG00000011602	7189	TRAF6
384.201	-0.416034	0.167386	-2.48547	0.0129381	0.160514	ENSG00000011603	91574	MTRFR
85.856	0.801302	0.322393	2.48548	0.0129376	0.160514	ENSG00000011604	84632	AFAP1L2
38.8637	-0.636032	0.25605	-2.48402	0.0129909	0.160514	ENSG00000011605	100507156	LOXL2-AS1
341.557	-0.592934	0.238762	-2.48337	0.0130148	0.160527	ENSG00000011606	2237	FEN1
40.8013	0.526236	0.211925	2.48313	0.0130234	0.160527	ENSG00000011607	202333	CMYA5
22.3884	-0.709296	0.285617	-2.48338	0.0130141	0.160527	ENSG00000011608	NA	NA
1392.25	0.461766	0.186009	2.4825	0.0130466	0.160692	ENSG00000011609	81671	VMP1
1401.71	-0.269519	0.108663	-2.48033	0.0131262	0.16155	ENSG00000011610	284352	PPP1R37
82.6748	1.11712	0.450451	2.47999	0.0131385	0.161581	ENSG00000011611	7447	VSNL1
29.8926	-0.759959	0.306469	-2.47972	0.0131484	0.161581	ENSG00000011612	57699	CPNE5
33530	1.4709	0.593595	2.47795	0.0132139	0.161793	ENSG00000011613	23436	CELA3B
10115.6	1.37397	0.554465	2.47801	0.0132116	0.161793	ENSG00000011614	5646	PRSS3
4461.89	-0.247282	0.099805	-2.47765	0.013225	0.161793	ENSG00000011615	2821	GPI
2375.64	0.643095	0.259549	2.47774	0.0132216	0.161793	ENSG00000011616	710	SERPING1
782.287	-0.418175	0.168742	-2.47819	0.0132052	0.161793	ENSG00000011617	4692	NDN
74.7972	1.11146	0.448512	2.47811	0.0132082	0.161793	ENSG00000011618	79977	GRHL2
5032.4	-0.387744	0.156538	-2.47699	0.0132495	0.161851	ENSG00000011619	5865	RAB3B
56.4888	1.34376	0.54247	2.4771	0.0132454	0.161851	ENSG00000011620	2662	GDF10
258.616	-0.603081	0.243593	-2.47577	0.0132948	0.162237	ENSG00000011621	1608	DGKG
36.0759	-0.618788	0.249954	-2.47561	0.0133009	0.162237	ENSG00000011622	NA	NA
391.473	0.650481	0.262825	2.47496	0.0133251	0.162411	ENSG00000011623	92610	TIFA
499.868	-0.588873	0.237975	-2.47451	0.0133418	0.162493	ENSG00000011624	7143	TNR
312.99	0.271993	0.109938	2.47406	0.0133588	0.16258	ENSG00000011625	163486	DENND1B
2022.6	-0.237701	0.0961008	-2.47345	0.0133816	0.162655	ENSG00000011626	58506	SCAF1
35.5335	1.23488	0.499271	2.47336	0.0133848	0.162655	ENSG00000011627	146556	C16orf89
5391.76	-0.352302	0.142548	-2.47147	0.013456	0.1633	ENSG00000011628	57414	RHBDD2
1045.44	-0.422464	0.17094	-2.47142	0.0134578	0.1633	ENSG00000011629	25771	TBC1D22A
158.535	0.33363	0.135016	2.47104	0.0134722	0.163353	ENSG00000011630	4752	NEK3
10214.5	0.30094	0.12182	2.47037	0.0134973	0.163435	ENSG00000011631	26986	PABPC1
675.015	-0.300456	0.121634	-2.47016	0.0135054	0.163435	ENSG00000011632	NA	NA
223.078	0.671036	0.271668	2.47006	0.0135089	0.163435	ENSG00000011633	91107	TRIM47
1040.54	-0.581294	0.235407	-2.46932	0.0135371	0.163654	ENSG00000011634	107075141	MTCO1P12
266.449	0.63615	0.257788	2.46773	0.0135975	0.164142	ENSG00000011635	3092	HIP1
33.6104	1.25469	0.508414	2.46786	0.0135924	0.164142	ENSG00000011636	285095	FAM240C
27.1397	0.833868	0.337949	2.46744	0.0136083	0.164152	ENSG00000011637	NA	NA
5087.19	-0.437919	0.177526	-2.46678	0.0136335	0.164197	ENSG00000011638	90113	VWA5B2
1275.62	0.550413	0.223125	2.46684	0.0136311	0.164197	ENSG00000011639	55366	LGR4
966.57	-0.582654	0.236222	-2.46655	0.0136421	0.164197	ENSG00000011640	348487	FAM131C
343.228	-0.298142	0.120927	-2.46546	0.0136836	0.164575	ENSG00000011641	51161	C3orf18
1696.31	-0.199009	0.0807781	-2.46366	0.0137528	0.164971	ENSG00000011642	22930	RAB3GAP1
176.738	0.576088	0.233789	2.46413	0.0137345	0.164971	ENSG00000011643	2624	GATA2
142.793	0.507314	0.205913	2.46373	0.0137501	0.164971	ENSG00000011644	7482	WNT2B
34.6523	0.566627	0.230004	2.46355	0.0137568	0.164971	ENSG00000011645	10388	SYCP2
59.0094	1.11895	0.454268	2.46319	0.0137706	0.165015	ENSG00000011646	2672	GFI1
49.6504	0.722968	0.293571	2.46267	0.0137908	0.165137	ENSG00000011647	7473	WNT3
178.524	-0.706972	0.287111	-2.46236	0.0138025	0.165155	ENSG00000011648	104355426	LENG8-AS1
125.304	-0.678391	0.275536	-2.46208	0.0138135	0.165166	ENSG00000011649	7226	TRPM2
1271.12	-0.282626	0.114954	-2.45859	0.0139484	0.166657	ENSG00000011650	26145	IRF2BP1
23.0682	0.917951	0.373404	2.45833	0.0139585	0.166657	ENSG00000011651	199	AIF1
6353.92	1.31878	0.536591	2.45771	0.0139828	0.16674	ENSG00000011652	2628	GATM
336.405	-0.341411	0.138926	-2.45749	0.013991	0.16674	ENSG00000011653	7290	HIRA
137.597	0.527091	0.214495	2.45736	0.013996	0.16674	ENSG00000011654	55022	PID1
3053.19	-0.35611	0.144972	-2.45642	0.014033	0.166845	ENSG00000011655	6616	SNAP25
494.321	0.423391	0.172384	2.45609	0.0140456	0.166845	ENSG00000011656	2131	EXT1
184.866	-0.412155	0.167793	-2.45634	0.0140362	0.166845	ENSG00000011657	51661	FKBP7
25.1104	0.818505	0.333193	2.45655	0.0140279	0.166845	ENSG00000011658	121278	TPH2
765.237	-0.229014	0.0932856	-2.45498	0.0140892	0.167241	ENSG00000011659	266655	BRD3OS
4189.01	0.375643	0.15307	2.45406	0.0141255	0.16743	ENSG00000011660	7171	TPM4
832.925	0.56864	0.231698	2.45423	0.0141189	0.16743	ENSG00000011661	2627	GATA6
50.408	0.772133	0.314733	2.45329	0.0141554	0.167663	ENSG00000011662	2649	NR6A1
368.577	0.402962	0.164322	2.45227	0.014196	0.168022	ENSG00000011663	6850	SYK
1076.11	-0.377859	0.15419	-2.4506	0.0142617	0.168434	ENSG00000011664	202915	TMEM184A
791.389	0.247614	0.101033	2.45083	0.0142529	0.168434	ENSG00000011665	201562	HACD2
168.243	0.985741	0.402214	2.45079	0.0142544	0.168434	ENSG00000011666	NA	NA
461.805	0.736269	0.3006	2.44933	0.0143122	0.168909	ENSG00000011667	7764	ZNF217
947.892	-0.190854	0.077938	-2.4488	0.0143335	0.169038	ENSG00000011668	59342	SCPEP1
2599.19	-0.285188	0.116494	-2.4481	0.0143612	0.169156	ENSG00000011669	54331	GNG2
79.5307	-0.504778	0.206198	-2.44802	0.0143642	0.169156	ENSG00000011670	285195	SLC9A9
801.291	-0.373468	0.15262	-2.44705	0.0144033	0.169419	ENSG00000011671	10063	COX17
602.468	-0.375484	0.15345	-2.44695	0.0144072	0.169419	ENSG00000011672	516	ATP5MC1
1895.22	-0.395083	0.161499	-2.44635	0.014431	0.169508	ENSG00000011673	83666	PARP9
881.691	0.51821	0.211867	2.44592	0.0144485	0.169508	ENSG00000011674	847	CAT
243.476	0.656207	0.268336	2.44547	0.0144665	0.169508	ENSG00000011675	7148	TNXB
113.328	-0.513343	0.209898	-2.44568	0.0144579	0.169508	ENSG00000011676	221336	BEND6
22.4359	1.31698	0.538518	2.44556	0.0144627	0.169508	ENSG00000011677	80309	SPHKAP
9134.66	-0.597218	0.244288	-2.44473	0.0144959	0.169707	ENSG00000011678	489	ATP2A3
2330.13	0.220028	0.0900086	2.44453	0.0145043	0.169707	ENSG00000011679	10611	PDLIM5
1716.64	-0.222014	0.0908564	-2.44357	0.0145428	0.170036	ENSG00000011680	54499	TMCO1
1176.28	0.194502	0.0796297	2.44258	0.0145825	0.170136	ENSG00000011681	84231	TRAF7
280.556	0.644151	0.263696	2.44278	0.0145747	0.170136	ENSG00000011682	5978	REST
79.9473	1.08502	0.444142	2.44295	0.0145677	0.170136	ENSG00000011683	11012	KLK11
78.0829	-0.470232	0.192556	-2.44205	0.0146041	0.170267	ENSG00000011684	1159	CKMT1B
389.588	-0.407134	0.166752	-2.44156	0.014624	0.170377	ENSG00000011685	78987	CRELD1
804.872	-0.211004	0.0864666	-2.44029	0.0146754	0.170644	ENSG00000011686	25972	UNC50
612.397	-0.400509	0.164145	-2.43997	0.0146886	0.170644	ENSG00000011687	4718	NDUFC2
203.739	1.18201	0.484283	2.44074	0.0146573	0.170644	ENSG00000011688	2626	GATA4
89.7025	0.647679	0.265437	2.44005	0.0146852	0.170644	ENSG00000011689	100506098	GIRGL
2711.43	-0.230379	0.0945302	-2.43709	0.0148059	0.171885	ENSG00000011690	5538	PPT1
49.0737	0.80124	0.32883	2.43664	0.0148244	0.171978	ENSG00000011691	22854	NTNG1
1221.77	-0.256379	0.105279	-2.43522	0.0148827	0.172418	ENSG00000011692	55213	RCBTB1
878.697	-0.244977	0.10064	-2.43418	0.0149255	0.172418	ENSG00000011693	7257	TSNAX
301.602	0.289539	0.118937	2.43438	0.0149172	0.172418	ENSG00000011694	4303	FOXO4
174.191	0.430596	0.17686	2.43466	0.0149056	0.172418	ENSG00000011695	26873	OPLAH
135.325	-0.387421	0.159131	-2.43461	0.014908	0.172418	ENSG00000011696	79959	CEP76
92.6947	-0.474122	0.194758	-2.43442	0.0149156	0.172418	ENSG00000011697	100507599	TFIP11-DT
1781.73	-0.185763	0.0763497	-2.43305	0.0149721	0.172834	ENSG00000011698	26268	FBXO9
856.093	-0.319866	0.131562	-2.43129	0.0150453	0.173541	ENSG00000011699	22927	HABP4
448.633	0.57234	0.235428	2.43106	0.0150546	0.173541	ENSG00000011700	7112	TMPO
1505.45	-0.283518	0.116696	-2.42954	0.015118	0.173945	ENSG00000011701	23383	MAU2
739.647	-0.593728	0.244413	-2.4292	0.0151322	0.173945	ENSG00000011702	54551	MAGEL2
623.203	-0.336069	0.138335	-2.42938	0.0151245	0.173945	ENSG00000011703	51399	TRAPPC4
330.211	0.601686	0.247639	2.42969	0.0151117	0.173945	ENSG00000011704	5734	PTGER4
487.386	0.6222	0.256201	2.42856	0.0151588	0.174129	ENSG00000011705	4129	MAOB
1408.18	0.52318	0.215461	2.42819	0.0151743	0.174185	ENSG00000011706	51274	KLF3
339.628	0.42633	0.175604	2.42779	0.015191	0.174255	ENSG00000011707	6775	STAT4
1415.53	-0.335169	0.138139	-2.42631	0.0152533	0.174461	ENSG00000011708	85453	TSPYL5
1005.97	-0.47176	0.194452	-2.4261	0.0152623	0.174461	ENSG00000011709	10439	OLFM1
446.303	-0.373899	0.154084	-2.42659	0.0152414	0.174461	ENSG00000011710	10962	MLLT11
122.296	1.10554	0.455685	2.4261	0.0152619	0.174461	ENSG00000011711	145781	GCOM1
96.5723	0.814176	0.335496	2.42678	0.0152333	0.174461	ENSG00000011712	92293	TMEM132C
7865.33	0.435246	0.179472	2.42515	0.0153023	0.174471	ENSG00000011713	29997	NOP53
1196.98	0.397834	0.16404	2.42522	0.015299	0.174471	ENSG00000011714	25932	CLIC4
140.249	0.620399	0.255821	2.42513	0.0153031	0.174471	ENSG00000011715	10346	TRIM22
25.9011	1.01954	0.42042	2.42506	0.0153058	0.174471	ENSG00000011716	285313	IGSF10
964.124	-0.618255	0.255063	-2.42393	0.0153537	0.174895	ENSG00000011717	2823	GPM6A
643.222	0.595576	0.245883	2.4222	0.015427	0.175054	ENSG00000011718	57630	SH3RF1
130.296	0.832128	0.343479	2.42264	0.0154081	0.175054	ENSG00000011719	2619	GAS1
66.1908	0.919827	0.379656	2.42279	0.0154016	0.175054	ENSG00000011720	51200	CPA4
53.9747	0.716859	0.295954	2.4222	0.0154269	0.175054	ENSG00000011721	91607	SLFN11
48.3076	0.740044	0.3055	2.4224	0.0154185	0.175054	ENSG00000011722	375061	FAM89A
44.4942	-0.636418	0.262756	-2.42208	0.0154317	0.175054	ENSG00000011723	353355	ZNF233
4956.47	-0.159952	0.0660485	-2.42174	0.0154466	0.1751	ENSG00000011724	7317	UBA1
881.314	-0.250836	0.103611	-2.42093	0.015481	0.175369	ENSG00000011725	3251	HPRT1
51.5138	1.21078	0.500193	2.42063	0.0154938	0.175392	ENSG00000011726	3755	KCNG1
4664.29	0.703564	0.29073	2.41999	0.0155207	0.175409	ENSG00000011727	6400	SEL1L
3769.73	-0.279411	0.115475	-2.41967	0.0155345	0.175409	ENSG00000011728	27242	TNFRSF21
503.924	0.391948	0.16199	2.41959	0.0155381	0.175409	ENSG00000011729	3709	ITPR2
22.6705	-0.680022	0.281027	-2.41977	0.0155303	0.175409	ENSG00000011730	83756	TAS1R3
517.039	-0.3996	0.16521	-2.41874	0.0155745	0.175699	ENSG00000011731	10656	KHDRBS3
1881.39	-0.375689	0.15536	-2.41819	0.0155981	0.175717	ENSG00000011732	55558	PLXNA3
395.419	-0.351464	0.145356	-2.41795	0.0156083	0.175717	ENSG00000011733	84987	COX14
159.468	-0.580004	0.239839	-2.4183	0.0155931	0.175717	ENSG00000011734	158931	TCEAL6
5072.78	-0.270484	0.111905	-2.41709	0.0156452	0.175863	ENSG00000011735	192683	SCAMP5
1104.08	0.728596	0.301472	2.41679	0.0156579	0.175863	ENSG00000011736	6662	SOX9
503.073	0.900888	0.372784	2.41665	0.0156642	0.175863	ENSG00000011737	158158	RASEF
51.2718	0.688328	0.284757	2.41725	0.0156383	0.175863	ENSG00000011738	577	ADGRB3
6587.91	-0.262187	0.108534	-2.41571	0.0157045	0.176194	ENSG00000011739	6734	SRPRA
264.748	0.421247	0.174414	2.41521	0.0157262	0.176317	ENSG00000011740	203062	TSNARE1
401.195	0.345261	0.142983	2.41469	0.0157484	0.176324	ENSG00000011741	154214	RNF217
166.26	0.707857	0.293138	2.41476	0.0157456	0.176324	ENSG00000011742	55616	ASAP3
3024.81	-0.200625	0.0831011	-2.41423	0.0157687	0.17643	ENSG00000011743	51433	ANAPC5
738.262	-0.419474	0.173867	-2.41262	0.0158385	0.176969	ENSG00000011744	NA	NA
44.7547	0.914941	0.379198	2.41283	0.0158292	0.176969	ENSG00000011745	NA	NA
787.816	-0.421353	0.174681	-2.41213	0.0158594	0.177082	ENSG00000011746	128989	TANGO2
361.965	0.29788	0.123542	2.41116	0.0159018	0.177409	ENSG00000011747	3621	ING1
332.876	0.888047	0.368362	2.4108	0.0159176	0.177409	ENSG00000011748	144501	KRT80
235.469	-0.337464	0.139985	-2.41072	0.0159212	0.177409	ENSG00000011749	1032	CDKN2D
1629.21	-0.275491	0.11433	-2.40962	0.0159693	0.177658	ENSG00000011750	80228	ORAI2
509.72	0.661227	0.274384	2.40986	0.0159588	0.177658	ENSG00000011751	151887	CCDC80
261.86	-0.51534	0.213882	-2.40946	0.0159761	0.177658	ENSG00000011752	NA	NA
102.899	0.636474	0.26422	2.40887	0.0160018	0.17771	ENSG00000011753	100128893	GATA6-AS1
31.7652	0.894118	0.371179	2.40886	0.0160025	0.17771	ENSG00000011754	4046	LSP1
56.6446	0.721822	0.29983	2.40744	0.016065	0.178283	ENSG00000011755	57528	KCTD16
567.044	-0.243332	0.101096	-2.40695	0.0160864	0.178299	ENSG00000011756	54965	PIGX
365.195	0.39059	0.162279	2.40691	0.0160882	0.178299	ENSG00000011757	81550	TDRD3
1175.51	0.308329	0.128121	2.40655	0.0161041	0.178354	ENSG00000011758	64283	ARHGEF28
509.389	0.243323	0.101122	2.40624	0.0161175	0.178383	ENSG00000011759	79158	GNPTAB
454.847	-0.366462	0.152314	-2.40596	0.01613	0.1784	ENSG00000011760	10361	NPM2
56.5399	0.605843	0.251836	2.4057	0.0161414	0.178406	ENSG00000011761	6573	SLC19A1
740.232	-0.274076	0.113981	-2.40457	0.0161914	0.178838	ENSG00000011762	10093	ARPC4
29323.8	1.24278	0.516977	2.40393	0.0162197	0.178909	ENSG00000011763	5319	PLA2G1B
849.997	-0.325821	0.135535	-2.40397	0.0162183	0.178909	ENSG00000011764	23154	NCDN
139.99	0.64534	0.268621	2.40242	0.0162871	0.179511	ENSG00000011765	843	CASP10
29.5125	-0.928287	0.38643	-2.40221	0.0162962	0.179511	ENSG00000011766	645369	TMEM200C
3990.76	-0.491781	0.20481	-2.40115	0.0163435	0.179548	ENSG00000011767	4189	DNAJB9
912.105	-0.299899	0.124897	-2.40118	0.0163424	0.179548	ENSG00000011768	100506930	LINC00665
333.498	0.412799	0.171866	2.40186	0.0163117	0.179548	ENSG00000011769	23456	ABCB10
289.653	0.464828	0.193572	2.40131	0.0163363	0.179548	ENSG00000011770	57718	PPP4R4
17166.8	0.563451	0.234784	2.39987	0.0164008	0.179767	ENSG00000011771	2638	GC
273.986	-0.483435	0.201471	-2.39953	0.0164163	0.179767	ENSG00000011772	9901	SRGAP3
178.672	1.13794	0.47407	2.40036	0.016379	0.179767	ENSG00000011773	266743	NPAS4
191.448	0.6246	0.260306	2.39948	0.0164183	0.179767	ENSG00000011774	624	BDKRB2
30.4172	-0.572661	0.238601	-2.40008	0.0163915	0.179767	ENSG00000011775	100131471	PARLP2
4518.97	-0.259853	0.108321	-2.39892	0.0164437	0.179779	ENSG00000011776	3757	KCNH2
196.553	0.479765	0.200001	2.39881	0.0164485	0.179779	ENSG00000011777	9420	CYP7B1
98.4996	-0.689573	0.287492	-2.39858	0.0164586	0.179779	ENSG00000011778	126820	DNAI3
40.6479	0.447504	0.186587	2.39836	0.0164686	0.179779	ENSG00000011779	NA	NA
31.9473	-0.566988	0.236419	-2.39823	0.0164743	0.179779	ENSG00000011780	NA	NA
1430.99	0.475814	0.198588	2.39599	0.0165757	0.180709	ENSG00000011781	7402	UTRN
358.983	0.455504	0.190122	2.39585	0.0165817	0.180709	ENSG00000011782	83478	ARHGAP24
641.26	0.551594	0.230288	2.39523	0.0166098	0.180775	ENSG00000011783	57447	NDRG2
191.851	0.769064	0.321078	2.39526	0.0166088	0.180775	ENSG00000011784	7004	TEAD4
966.09	0.28323	0.118268	2.39481	0.0166292	0.180866	ENSG00000011785	5074	PAWR
879.117	0.387636	0.161918	2.39403	0.0166644	0.181008	ENSG00000011786	7126	TNFAIP1
113.073	0.516924	0.215916	2.3941	0.0166614	0.181008	ENSG00000011787	55916	NXT2
373.733	0.448473	0.187431	2.39274	0.016723	0.181524	ENSG00000011788	28992	MACROD1
455.585	-0.305249	0.127619	-2.39188	0.0167624	0.181832	ENSG00000011789	5639	PRRG2
3802.19	-0.168802	0.0706354	-2.38976	0.0168595	0.182719	ENSG00000011790	10313	RTN3
561.694	-0.466084	0.195047	-2.3896	0.0168665	0.182719	ENSG00000011791	NA	NA
1236.13	-0.30187	0.126379	-2.38862	0.0169118	0.18286	ENSG00000011792	11258	DCTN3
499.319	0.340255	0.142479	2.38811	0.0169355	0.18286	ENSG00000011793	199731	CADM4
306.515	1.14253	0.478397	2.38825	0.0169286	0.18286	ENSG00000011794	283120	H19
85.8683	-0.658442	0.275673	-2.38849	0.0169177	0.18286	ENSG00000011795	NA	NA
22.4455	-1.12672	0.471708	-2.3886	0.0169129	0.18286	ENSG00000011796	54210	TREM1
11854.5	-0.347443	0.145511	-2.38773	0.0169526	0.18288	ENSG00000011797	57515	SERINC1
119.94	0.43049	0.180304	2.38758	0.0169596	0.18288	ENSG00000011798	102724064	B4GAT1-DT
1086.92	0.278742	0.116783	2.38684	0.0169938	0.182978	ENSG00000011799	6304	SATB1
264.867	-0.380022	0.159244	-2.38642	0.0170134	0.182978	ENSG00000011800	375757	SWI5
136.312	0.443235	0.185686	2.38702	0.0169858	0.182978	ENSG00000011801	51633	OTUD6B
50.4131	-0.925583	0.387842	-2.3865	0.0170097	0.182978	ENSG00000011802	729262	NUTM2B
425.479	-0.35026	0.146837	-2.38537	0.017062	0.183139	ENSG00000011803	29920	PYCR2
334.521	-0.492014	0.206234	-2.3857	0.0170466	0.183139	ENSG00000011804	26290	GALNT8
28.7168	0.884638	0.370838	2.38551	0.0170555	0.183139	ENSG00000011805	349149	GJC3
165.212	-0.44779	0.187867	-2.38355	0.0171464	0.183925	ENSG00000011806	388962	BOLA3
1731.17	0.629665	0.264272	2.38264	0.0171891	0.184262	ENSG00000011807	2191	FAP
944.51	-0.362726	0.152282	-2.38193	0.0172223	0.184497	ENSG00000011808	9985	REC8
16628.1	-0.34941	0.146743	-2.3811	0.017261	0.18467	ENSG00000011809	9066	SYT7
575.802	-0.347706	0.146024	-2.38116	0.0172584	0.18467	ENSG00000011810	3622	ING2
291.826	0.448417	0.188344	2.38085	0.0172729	0.184676	ENSG00000011811	11072	DUSP14
7131.24	-0.271929	0.114268	-2.37974	0.0173247	0.185089	ENSG00000011812	9643	MORF4L2
2881.81	-0.495223	0.208167	-2.37897	0.0173611	0.185089	ENSG00000011813	284424	MIR7-3HG
3290.18	0.466614	0.196269	2.37742	0.0174342	0.185089	ENSG00000011814	2752	GLUL
1286.47	-0.394927	0.166104	-2.37758	0.0174266	0.185089	ENSG00000011815	84254	CAMKK1
694.049	0.659754	0.277444	2.37797	0.0174083	0.185089	ENSG00000011816	642273	FAM110C
525.51	0.451817	0.19001	2.37786	0.0174135	0.185089	ENSG00000011817	55971	BAIAP2L1
143.697	-0.359408	0.151126	-2.3782	0.0173972	0.185089	ENSG00000011818	NA	NA
136.985	0.315174	0.132475	2.37912	0.0173541	0.185089	ENSG00000011819	145748	LYSMD4
72.7597	1.78823	0.752183	2.37739	0.0174359	0.185089	ENSG00000011820	168330	PRSS3P1
35.2217	0.5828	0.244964	2.37913	0.0173537	0.185089	ENSG00000011821	253190	SERHL2
22.4569	0.498897	0.209748	2.37855	0.0173807	0.185089	ENSG00000011822	NA	NA
381.303	-0.507574	0.213558	-2.37675	0.0174659	0.18521	ENSG00000011823	3818	KLKB1
48.883	-0.407239	0.171366	-2.37643	0.0174812	0.18521	ENSG00000011824	200185	KRTCAP2
27.0707	0.767997	0.323149	2.37661	0.0174727	0.18521	ENSG00000011825	100129480	MKRN2OS
537.545	0.387452	0.163225	2.37373	0.0176095	0.186329	ENSG00000011826	4217	MAP3K5
167.382	0.611348	0.257528	2.37391	0.017601	0.186329	ENSG00000011827	79642	ARSJ
121.352	0.642149	0.270552	2.37348	0.0176213	0.186333	ENSG00000011828	1104	RCC1
230.825	0.419515	0.176777	2.37313	0.0176383	0.186392	ENSG00000011829	84881	RPUSD4
504.888	0.334398	0.140953	2.37241	0.0176723	0.186631	ENSG00000011830	54751	FBLIM1
1308.43	-0.347467	0.146546	-2.37105	0.0177378	0.187122	ENSG00000011831	53918	PELO
150.354	0.478315	0.201739	2.37097	0.0177417	0.187122	ENSG00000011832	10257	ABCC4
850.159	-0.378681	0.159782	-2.36998	0.0177888	0.187499	ENSG00000011833	113612	CYP2U1
1002.44	0.398026	0.167984	2.36943	0.0178155	0.187659	ENSG00000011834	10160	FARP1
597.968	0.434046	0.183235	2.36879	0.0178464	0.187864	ENSG00000011835	4147	MATN2
297.119	0.407285	0.171957	2.36852	0.0178593	0.187878	ENSG00000011836	165324	UBXN2A
774.274	-0.374837	0.158345	-2.36722	0.0179223	0.18842	ENSG00000011837	10300	KATNB1
23.0687	0.625893	0.264465	2.36664	0.0179504	0.188595	ENSG00000011838	101927905	LINC02449
490.32	-0.261768	0.110664	-2.36544	0.0180087	0.189085	ENSG00000011839	7405	UVRAG
4424.24	-0.305454	0.129313	-2.36213	0.0181703	0.189254	ENSG00000011840	6812	STXBP1
3915.5	-0.223532	0.0945801	-2.36341	0.0181074	0.189254	ENSG00000011841	2799	GNS
2080.49	-0.308769	0.130745	-2.36161	0.0181955	0.189254	ENSG00000011842	54806	AHI1
1336.56	0.951135	0.40256	2.36272	0.0181415	0.189254	ENSG00000011843	11156	PTP4A3
1145.76	-0.306936	0.12988	-2.36322	0.0181167	0.189254	ENSG00000011844	89891	DYNC2I2
931.8	-0.29658	0.125555	-2.36216	0.0181688	0.189254	ENSG00000011845	147727	ILF3-DT
826.498	-0.435001	0.183999	-2.36415	0.0180715	0.189254	ENSG00000011846	256472	TMEM151A
612.478	0.444096	0.187826	2.3644	0.0180592	0.189254	ENSG00000011847	389432	SAMD5
538.207	0.235728	0.0997471	2.36326	0.018115	0.189254	ENSG00000011848	29094	LGALSL
491.502	0.69717	0.295118	2.36234	0.01816	0.189254	ENSG00000011849	56884	FSTL5
278.289	0.443283	0.187707	2.36157	0.0181979	0.189254	ENSG00000011850	7462	LAT2
222.653	0.518721	0.219652	2.36156	0.0181981	0.189254	ENSG00000011851	219	ALDH1B1
219.561	-0.47635	0.201672	-2.36201	0.0181762	0.189254	ENSG00000011852	84264	HAGHL
45.3786	0.516513	0.218503	2.36387	0.0180853	0.189254	ENSG00000011853	NA	NA
34.8726	-1.25059	0.5289	-2.36452	0.0180536	0.189254	ENSG00000011854	254240	BPIFC
713.742	-0.27674	0.117217	-2.36091	0.01823	0.189374	ENSG00000011855	8526	DGKE
383.495	0.7868	0.333269	2.36086	0.0182328	0.189374	ENSG00000011856	80114	BICC1
3888.29	-0.310724	0.131666	-2.35993	0.0182782	0.18968	ENSG00000011857	4191	MDH2
324.16	-0.377393	0.159927	-2.35979	0.0182855	0.18968	ENSG00000011858	84330	ZNF414
3787.46	-0.306331	0.12992	-2.35785	0.0183811	0.190466	ENSG00000011859	1912	PHC2
2674.23	-0.270221	0.114618	-2.35759	0.0183942	0.190466	ENSG00000011860	1653	DDX1
233.781	-0.754539	0.320053	-2.35755	0.0183962	0.190466	ENSG00000011861	58498	MYL7
72.0554	-0.433622	0.184008	-2.35653	0.0184464	0.190866	ENSG00000011862	90417	KNSTRN
323.142	0.355447	0.150936	2.35495	0.018525	0.191558	ENSG00000011863	4800	NFYA
775.055	-0.404225	0.171689	-2.35441	0.0185522	0.191653	ENSG00000011864	3858	KRT10
476.881	-0.212341	0.0902017	-2.35407	0.0185693	0.191653	ENSG00000011865	202052	DNAJC18
409.931	0.946235	0.401938	2.35418	0.0185635	0.191653	ENSG00000011866	9518	GDF15
220.363	0.770564	0.327512	2.35278	0.0186338	0.191955	ENSG00000011867	83992	CTTNBP2
152.274	-0.333219	0.141622	-2.35287	0.018629	0.191955	ENSG00000011868	348793	WDR53
36.5311	0.723984	0.307655	2.35323	0.0186111	0.191955	ENSG00000011869	NA	NA
2662.15	-0.285833	0.1215	-2.35253	0.0186461	0.191961	ENSG00000011870	5692	PSMB4
783.295	0.304067	0.129308	2.3515	0.018698	0.191996	ENSG00000011871	9444	QKI
757.137	-0.263526	0.112044	-2.35198	0.0186737	0.191996	ENSG00000011872	550643	NBDY
650.989	0.811336	0.345059	2.3513	0.0187081	0.191996	ENSG00000011873	81539	SLC38A1
456.946	0.353736	0.150433	2.35145	0.0187003	0.191996	ENSG00000011874	143098	MPP7
53.3308	0.7032	0.299001	2.35183	0.0186813	0.191996	ENSG00000011875	80216	ALPK1
159.156	-0.609826	0.259468	-2.35029	0.0187586	0.192393	ENSG00000011876	5630	PRPH
1201.17	0.709773	0.302059	2.34978	0.0187843	0.192415	ENSG00000011877	23677	SH3BP4
108.236	1.0895	0.463646	2.34984	0.0187814	0.192415	ENSG00000011878	4499	MT1M
255.04	0.297332	0.126575	2.34907	0.0188206	0.192667	ENSG00000011879	6815	STYX
26.0093	-0.599724	0.255365	-2.3485	0.0188492	0.19284	ENSG00000011880	158055	C9orf163
423.038	-0.58146	0.247835	-2.34616	0.0189678	0.193569	ENSG00000011881	10736	SIX2
69.4437	-0.606609	0.25852	-2.34647	0.0189524	0.193569	ENSG00000011882	2583	B4GALNT1
105.604	0.689218	0.293738	2.34637	0.0189571	0.193569	ENSG00000011883	30811	HUNK
66.3486	0.683299	0.291171	2.34672	0.0189394	0.193569	ENSG00000011884	283383	ADGRD1
58.3527	1.67219	0.713082	2.34502	0.0190263	0.193924	ENSG00000011885	4496	MT1H
48.303	-0.904731	0.38581	-2.34502	0.0190262	0.193924	ENSG00000011886	387755	INSC
1959.82	-0.276167	0.117798	-2.34441	0.019057	0.194067	ENSG00000011887	23479	ISCU
22.2018	-0.550998	0.23504	-2.34428	0.0190641	0.194067	ENSG00000011888	103091865	BRWD1-AS2
819.335	0.513043	0.218876	2.34399	0.0190785	0.194094	ENSG00000011889	30061	SLC40A1
2032.53	0.487765	0.208136	2.3435	0.0191038	0.19423	ENSG00000011890	28959	TMEM176B
906.371	-0.284441	0.121414	-2.34273	0.019143	0.194508	ENSG00000011891	9569	GTF2IRD1
973.233	0.49922	0.213118	2.34245	0.0191575	0.194534	ENSG00000011892	1528	CYB5A
1445.06	-0.233555	0.0997328	-2.3418	0.0191909	0.194753	ENSG00000011893	83696	TRAPPC9
5140.34	-0.298135	0.127386	-2.34041	0.0192625	0.195022	ENSG00000011894	1362	CPD
951.59	0.508148	0.21712	2.3404	0.0192633	0.195022	ENSG00000011895	84002	B3GNT5
753.146	-0.446193	0.190611	-2.34085	0.0192397	0.195022	ENSG00000011896	90271	OLMALINC
23.6235	0.855761	0.365654	2.34036	0.0192651	0.195022	ENSG00000011897	91614	DEPDC7
90.5766	0.81716	0.3492	2.34009	0.0192789	0.195041	ENSG00000011898	340706	VWA2
144138	-0.351816	0.150595	-2.33617	0.0194822	0.195367	ENSG00000011899	4535	ND1
4627.99	-0.181148	0.077508	-2.33715	0.0194314	0.195367	ENSG00000011900	23741	EID1
2999.25	-0.286997	0.122862	-2.33594	0.0194946	0.195367	ENSG00000011901	51604	PIGT
2629.41	-0.174531	0.0746944	-2.3366	0.0194597	0.195367	ENSG00000011902	339287	MSL1
2470.51	-0.269106	0.11519	-2.33619	0.0194811	0.195367	ENSG00000011903	137964	GPAT4
2204.65	-0.173626	0.0743527	-2.33517	0.0195346	0.195367	ENSG00000011904	2767	GNA11
2514.27	-0.204852	0.0877461	-2.3346	0.0195643	0.195367	ENSG00000011905	5211	PFKL
2172.79	-0.213825	0.0914204	-2.33891	0.0193399	0.195367	ENSG00000011906	23647	ARFIP2
1261.8	-0.366447	0.15669	-2.33868	0.0193521	0.195367	ENSG00000011907	1047	CLGN
1285.04	-0.219495	0.0940129	-2.33473	0.0195576	0.195367	ENSG00000011908	9382	COG1
1279.28	-0.197968	0.0848009	-2.33451	0.0195692	0.195367	ENSG00000011909	55860	ACTR10
671.754	0.762415	0.326629	2.33419	0.0195856	0.195367	ENSG00000011910	6920	TCEA3
324.305	-0.332036	0.14211	-2.33647	0.0194665	0.195367	ENSG00000011911	79135	APOO
295.541	0.390768	0.167069	2.33896	0.0193376	0.195367	ENSG00000011912	54780	NSMCE4A
269.824	-0.62201	0.266047	-2.33797	0.0193887	0.195367	ENSG00000011913	79639	TMEM53
244.644	0.890638	0.381042	2.33738	0.0194196	0.195367	ENSG00000011914	8614	STC2
238.23	-0.427813	0.183001	-2.33777	0.0193992	0.195367	ENSG00000011915	56126	PCDHB10
251.174	0.36047	0.154178	2.33802	0.0193864	0.195367	ENSG00000011916	NA	NA
86.7758	0.317499	0.135793	2.33811	0.0193817	0.195367	ENSG00000011917	150709	ANKAR
61.1422	0.526286	0.22525	2.33645	0.0194677	0.195367	ENSG00000011918	NA	NA
37.2546	-0.488419	0.209199	-2.3347	0.0195588	0.195367	ENSG00000011919	101929977	MARCHF6-DT
47.8013	1.13613	0.486547	2.33508	0.019539	0.195367	ENSG00000011920	101927751	ALDH1A3-AS1
24.2318	-0.552254	0.236589	-2.33423	0.0195836	0.195367	ENSG00000011921	NA	NA
159.095	-0.463448	0.198606	-2.33351	0.0196214	0.195406	ENSG00000011922	126282	TNFAIP8L1
140.601	0.488991	0.209559	2.33343	0.0196254	0.195406	ENSG00000011923	5150	PDE7A
95.1328	-0.652371	0.279542	-2.33371	0.0196109	0.195406	ENSG00000011924	653199	TCAF1P1
1429.61	0.724599	0.310594	2.33294	0.0196512	0.195412	ENSG00000011925	6659	SOX4
130.071	0.460777	0.197526	2.33274	0.0196617	0.195412	ENSG00000011926	54823	SWT1
21.9628	0.833112	0.357128	2.33281	0.019658	0.195412	ENSG00000011927	114905	C1QTNF7
1936.76	-0.434651	0.186367	-2.33223	0.0196884	0.195554	ENSG00000011928	6861	SYT5
155.623	-0.381266	0.163492	-2.33201	0.0197	0.195554	ENSG00000011929	NA	NA
60804.9	0.343018	0.147147	2.33112	0.019747	0.19569	ENSG00000011930	1938	EEF2
521.996	0.440323	0.188893	2.33107	0.0197495	0.19569	ENSG00000011931	10560	SLC19A2
76.0893	-0.505105	0.216662	-2.3313	0.0197374	0.19569	ENSG00000011932	NA	NA
2021.64	-0.321794	0.138202	-2.32842	0.0198896	0.195698	ENSG00000011933	55738	ARFGAP1
1343.15	-0.333768	0.143248	-2.33	0.0198064	0.195698	ENSG00000011934	9820	CUL7
1253.88	1.13671	0.488027	2.3292	0.0198485	0.195698	ENSG00000011935	121506	ERP27
1101.96	-0.335385	0.144044	-2.32835	0.0198938	0.195698	ENSG00000011936	54058	C21orf58
878.336	0.321262	0.137913	2.32946	0.0198349	0.195698	ENSG00000011937	5802	PTPRS
773.807	-0.301329	0.129326	-2.33001	0.0198058	0.195698	ENSG00000011938	60314	MYG1
510.888	-0.333356	0.143157	-2.3286	0.0198801	0.195698	ENSG00000011939	83742	MARVELD1
352.216	0.587235	0.252173	2.3287	0.019875	0.195698	ENSG00000011940	837	CASP4
113.993	0.828841	0.355924	2.3287	0.0198748	0.195698	ENSG00000011941	401097	C3orf80
91.2418	0.518845	0.222753	2.32924	0.0198464	0.195698	ENSG00000011942	57419	SLC24A3
62.7862	-0.996469	0.427837	-2.32908	0.0198547	0.195698	ENSG00000011943	55586	MIOX
26.284	-0.814163	0.349664	-2.32841	0.0198901	0.195698	ENSG00000011944	196446	MYRFL
1081.83	-0.329409	0.141499	-2.328	0.0199121	0.195761	ENSG00000011945	4163	MCC
1228.21	0.177062	0.0760872	2.32709	0.0199602	0.196116	ENSG00000011946	114883	OSBPL9
690.394	-0.239656	0.103015	-2.32642	0.019996	0.196349	ENSG00000011947	84988	PPP1R16A
254.574	0.443107	0.190512	2.32587	0.0200253	0.196519	ENSG00000011948	64132	XYLT2
916.751	-0.344443	0.148129	-2.32529	0.0200564	0.196589	ENSG00000011949	493856	CISD2
435.285	-0.286126	0.123042	-2.32543	0.020049	0.196589	ENSG00000011950	54913	RPP25
522.853	0.658286	0.2832	2.32446	0.020101	0.196672	ENSG00000011951	858	CAV2
103.859	0.999443	0.429959	2.32451	0.0200984	0.196672	ENSG00000011952	398	ARHGDIG
75.0364	1.21479	0.52258	2.3246	0.0200935	0.196672	ENSG00000011953	NA	NA
776.108	-0.287718	0.123791	-2.32422	0.0201139	0.196681	ENSG00000011954	23052	ENDOD1
7832.76	0.347433	0.149501	2.32395	0.0201281	0.196703	ENSG00000011955	4869	NPM1
585.141	-0.255394	0.109917	-2.32352	0.0201513	0.196757	ENSG00000011956	11285	B4GALT7
559.442	-0.338448	0.145683	-2.32318	0.0201697	0.196757	ENSG00000011957	79763	ISOC2
349.344	0.365093	0.157149	2.32323	0.020167	0.196757	ENSG00000011958	283130	SLC25A45
178.962	0.359738	0.154885	2.32262	0.0201998	0.196933	ENSG00000011959	89853	MVB12B
52.2485	0.693991	0.298828	2.32238	0.0202127	0.196942	ENSG00000011960	54898	ELOVL2
221.388	0.440921	0.189876	2.32215	0.0202251	0.196945	ENSG00000011961	51776	MAP3K20
306.932	0.281869	0.121444	2.32098	0.0202881	0.197441	ENSG00000011962	4775	NFATC3
886.329	-0.199919	0.0861557	-2.32044	0.020317	0.197487	ENSG00000011963	283899	INO80E
772.253	-0.274193	0.118154	-2.32064	0.0203065	0.197487	ENSG00000011964	9158	FIBP
6044.05	0.537576	0.23177	2.31944	0.0203712	0.197545	ENSG00000011965	80223	RAB11FIP1
2119.81	-0.183814	0.0792478	-2.31949	0.0203686	0.197545	ENSG00000011966	22907	DHX30
1668.88	-0.299513	0.129097	-2.32006	0.0203377	0.197545	ENSG00000011967	6464	SHC1
53.3844	0.530596	0.228722	2.31982	0.0203504	0.197545	ENSG00000011968	83758	RBP5
229.784	0.305023	0.131543	2.31881	0.0204056	0.197761	ENSG00000011969	55632	G2E3
368.966	0.517641	0.223266	2.31849	0.0204225	0.197808	ENSG00000011970	9645	MICAL2
39.9842	0.830392	0.358219	2.31811	0.0204433	0.197892	ENSG00000011971	83481	EPPK1
383.492	0.254194	0.109669	2.31783	0.0204583	0.197921	ENSG00000011972	25801	GCA
1132.44	-0.276166	0.119202	-2.3168	0.0205148	0.19835	ENSG00000011973	57595	PDZD4
388.703	0.262473	0.11338	2.31499	0.0206136	0.199188	ENSG00000011974	51071	DERA
48.9336	0.580267	0.250684	2.31473	0.0206275	0.199205	ENSG00000011975	55799	CACNA2D3
1556	-0.244061	0.105476	-2.3139	0.0206732	0.19941	ENSG00000011976	5719	PSMD13
385.27	0.306354	0.132387	2.31408	0.0206634	0.19941	ENSG00000011977	203286	ANKS6
924.104	0.499829	0.216055	2.31344	0.0206987	0.199539	ENSG00000011978	120	ADD3
3614.45	-0.174619	0.0755092	-2.31255	0.0207475	0.19954	ENSG00000011979	310	ANXA7
3546.19	-0.376908	0.16296	-2.31289	0.0207289	0.19954	ENSG00000011980	26119	LDLRAP1
3316.33	-0.236859	0.102403	-2.31301	0.0207221	0.19954	ENSG00000011981	1315	COPB1
2443.63	-0.341129	0.147508	-2.31261	0.0207444	0.19954	ENSG00000011982	10483	SEC23B
8490.3	-0.971276	0.420109	-2.31196	0.0207798	0.199733	ENSG00000011983	83851	SYT16
488.958	-0.288919	0.125012	-2.31113	0.0208254	0.200054	ENSG00000011984	84058	WDR54
10958.7	-0.25235	0.109217	-2.31053	0.0208587	0.2001	ENSG00000011985	9528	TMEM59
23.4667	0.997316	0.431667	2.31038	0.020867	0.2001	ENSG00000011986	NA	NA
110.681	0.680642	0.294556	2.31074	0.0208473	0.2001	ENSG00000011987	619373	MBOAT4
441.753	-0.763366	0.330617	-2.30891	0.0209484	0.200646	ENSG00000011988	286	ANK1
182.897	-1.03505	0.44825	-2.30908	0.0209391	0.200646	ENSG00000011989	383	ARG1
5082.75	-0.269472	0.116766	-2.3078	0.0210102	0.200824	ENSG00000011990	124565	SLC38A10
1378.47	-0.352123	0.152594	-2.30758	0.0210224	0.200824	ENSG00000011991	80737	VWA7
311.19	0.20253	0.0877394	2.30832	0.0209816	0.200824	ENSG00000011992	28960	DCPS
183.881	0.898353	0.389275	2.30776	0.0210124	0.200824	ENSG00000011993	93432	MGAM2
66.3521	-0.463519	0.200877	-2.30748	0.0210283	0.200824	ENSG00000011994	NA	NA
1919.74	-0.373819	0.162076	-2.30644	0.0210861	0.201141	ENSG00000011995	6049	RNF6
32.1363	0.57627	0.24985	2.30647	0.0210845	0.201141	ENSG00000011996	8528	DDO
194.867	0.335799	0.145687	2.30493	0.0211706	0.201829	ENSG00000011997	1503	CTPS1
512.69	-0.322742	0.140114	-2.30343	0.0212545	0.202512	ENSG00000011998	65990	ANTKMT
3996.95	-0.41554	0.180526	-2.30183	0.0213449	0.202553	ENSG00000011999	23423	TMED3
3593.8	-0.179176	0.0778177	-2.30251	0.0213064	0.202553	ENSG00000012000	27020	NPTN
748.944	-0.219064	0.0951531	-2.30223	0.0213225	0.202553	ENSG00000012001	10488	CREB3
527.344	-0.371634	0.161362	-2.3031	0.0212731	0.202553	ENSG00000012002	6835	SURF2
252.063	-0.313229	0.136018	-2.30285	0.0212872	0.202553	ENSG00000012003	339229	OXLD1
76.9106	-0.573703	0.249173	-2.30243	0.0213109	0.202553	ENSG00000012004	105374338	LOC105374338
49.1126	0.719964	0.312781	2.30182	0.0213455	0.202553	ENSG00000012005	NA	NA
3393.28	-0.267792	0.116381	-2.301	0.0213916	0.202845	ENSG00000012006	9659	PDE4DIP
220.111	0.700132	0.304295	2.30083	0.021401	0.202845	ENSG00000012007	727	C5
325.966	-0.239125	0.103972	-2.29989	0.0214542	0.203114	ENSG00000012008	222229	LRWD1
23.3324	1.01684	0.442086	2.3001	0.0214423	0.203114	ENSG00000012009	2207	FCER1G
10530.3	-0.241387	0.105027	-2.29833	0.0215429	0.203836	ENSG00000012010	10971	YWHAQ
3802.52	-0.166039	0.0723033	-2.29642	0.0216517	0.20451	ENSG00000012011	7917	BAG6
1082.3	0.352945	0.15369	2.29647	0.0216489	0.20451	ENSG00000012012	3913	LAMB2
1001.9	-0.263126	0.11458	-2.29645	0.0216504	0.20451	ENSG00000012013	10868	USP20
42.5664	0.959623	0.417948	2.29603	0.0216741	0.204604	ENSG00000012014	NA	NA
753.471	-0.202862	0.088372	-2.29555	0.0217018	0.204747	ENSG00000012015	57038	RARS2
42.2348	0.727974	0.317176	2.29518	0.0217231	0.20483	ENSG00000012016	124222	PAQR4
1474.93	0.43668	0.190343	2.29417	0.0217805	0.205135	ENSG00000012017	79180	EFHD2
68.1685	0.44444	0.193712	2.29433	0.0217714	0.205135	ENSG00000012018	153768	PRELID2
340.465	-0.431303	0.188083	-2.29316	0.021839	0.205483	ENSG00000012019	100130933	SMIM6
36.345	1.19206	0.519846	2.29309	0.0218426	0.205483	ENSG00000012020	79820	CATSPERB
5782.12	-0.325844	0.142221	-2.29112	0.0219565	0.205986	ENSG00000012021	372	ARCN1
1327.32	-0.204556	0.0892836	-2.29108	0.0219589	0.205986	ENSG00000012022	51466	EVL
540.667	0.272426	0.118905	2.29113	0.021956	0.205986	ENSG00000012023	84950	PRPF38A
296.315	0.33941	0.148138	2.29118	0.0219531	0.205986	ENSG00000012024	151195	CCNYL1
71.7628	0.561529	0.245041	2.29157	0.0219302	0.205986	ENSG00000012025	27115	PDE7B
926.969	-0.264072	0.115308	-2.29014	0.0220134	0.206031	ENSG00000012026	403	ARL3
818.232	0.456177	0.199193	2.29012	0.0220141	0.206031	ENSG00000012027	182	JAG1
766.729	-0.213381	0.0931733	-2.29015	0.0220128	0.206031	ENSG00000012028	5716	PSMD10
390.26	0.594666	0.259621	2.29051	0.0219915	0.206031	ENSG00000012029	8507	ENC1
45.3794	-0.599107	0.26167	-2.28955	0.0220473	0.206224	ENSG00000012030	101928238	ZNF426-DT
64012	1.16683	0.509729	2.28912	0.0220724	0.206341	ENSG00000012031	1504	CTRB1
697.049	-0.405114	0.177028	-2.28843	0.0221127	0.206482	ENSG00000012032	9553	MRPL33
490.108	-0.516736	0.225789	-2.28858	0.0221038	0.206482	ENSG00000012033	55220	KLHDC8A
2020.95	-0.235372	0.102891	-2.28759	0.0221614	0.206583	ENSG00000012034	51447	IP6K2
1014.71	-0.274949	0.120173	-2.28793	0.0221414	0.206583	ENSG00000012035	51528	JKAMP
120.547	-0.458806	0.200553	-2.2877	0.0221548	0.206583	ENSG00000012036	NA	NA
413.767	0.292258	0.127837	2.28617	0.0222445	0.20724	ENSG00000012037	4437	MSH3
3270.67	-0.271861	0.118989	-2.28475	0.0223276	0.207398	ENSG00000012038	5063	PAK3
529.51	-0.218093	0.0954699	-2.28441	0.0223473	0.207398	ENSG00000012039	79157	MFSD11
419.768	0.455807	0.199473	2.28506	0.0223094	0.207398	ENSG00000012040	114876	OSBPL1A
281.245	-0.280834	0.122949	-2.28415	0.0223628	0.207398	ENSG00000012041	199221	DZIP1L
156.723	0.82542	0.361184	2.28532	0.0222943	0.207398	ENSG00000012042	57007	ACKR3
135.081	0.539391	0.236136	2.28424	0.0223574	0.207398	ENSG00000012043	56898	BDH2
125.015	0.493888	0.216099	2.28547	0.022285	0.207398	ENSG00000012044	7005	TEAD3
112.455	0.518838	0.227099	2.28464	0.0223342	0.207398	ENSG00000012045	9353	SLIT2
2652.15	-0.294976	0.129193	-2.28322	0.0224176	0.207568	ENSG00000012046	7001	PRDX2
1097.48	-0.23664	0.103639	-2.2833	0.0224124	0.207568	ENSG00000012047	51665	ASB1
33.1174	0.963834	0.422144	2.28319	0.0224192	0.207568	ENSG00000012048	7305	TYROBP
125.867	0.990739	0.433996	2.28283	0.0224403	0.207645	ENSG00000012049	5996	RGS1
374.074	0.541564	0.237285	2.28233	0.0224696	0.207682	ENSG00000012050	100506658	OCLN
48.9627	0.574414	0.251665	2.28245	0.0224625	0.207682	ENSG00000012051	83872	HMCN1
643.041	0.262621	0.115113	2.28143	0.0225233	0.207889	ENSG00000012052	11099	PTPN21
190.506	-0.332565	0.145809	-2.28083	0.0225587	0.207889	ENSG00000012053	NA	NA
146.41	-0.826121	0.362217	-2.28074	0.022564	0.207889	ENSG00000012054	159989	DEUP1
129.466	0.370461	0.162435	2.28067	0.0225682	0.207889	ENSG00000012055	79847	MFSD13A
62.7028	0.669893	0.293691	2.28094	0.0225518	0.207889	ENSG00000012056	80332	ADAM33
58.5669	0.754473	0.330758	2.28104	0.0225459	0.207889	ENSG00000012057	NA	NA
302.504	-0.638701	0.280136	-2.27997	0.0226097	0.208154	ENSG00000012058	134121	CFAP90
542.812	0.246013	0.107943	2.2791	0.0226612	0.208189	ENSG00000012059	8602	NOP14
545.617	-0.188485	0.0827033	-2.27905	0.0226643	0.208189	ENSG00000012060	56912	IFT46
222.923	0.911743	0.399955	2.27961	0.0226306	0.208189	ENSG00000012061	220	ALDH1A3
89.6579	0.439609	0.192889	2.27908	0.0226625	0.208189	ENSG00000012062	841	CASP8
273.478	0.294348	0.12923	2.27771	0.0227441	0.208801	ENSG00000012063	54961	SSH3
148.101	0.61802	0.271359	2.2775	0.0227565	0.208801	ENSG00000012064	51363	CHST15
91.965	0.750238	0.329493	2.27695	0.0227893	0.208985	ENSG00000012065	55137	FIGN
1494.29	-0.384621	0.169006	-2.27578	0.022859	0.209507	ENSG00000012066	152926	PPM1K
110.078	0.415313	0.182601	2.27443	0.0229401	0.210132	ENSG00000012067	91975	ZNF300
200.585	-0.3012	0.132482	-2.27352	0.0229951	0.210518	ENSG00000012068	126433	FBXO27
3979.39	-0.299558	0.131793	-2.27294	0.0230298	0.210718	ENSG00000012069	25793	FBXO7
117.583	-0.709296	0.312143	-2.27234	0.023066	0.210863	ENSG00000012070	138162	PIERCE1
120.774	0.697343	0.306895	2.27225	0.0230714	0.210863	ENSG00000012071	57628	DPP10
147.101	-0.504686	0.222164	-2.27168	0.0231057	0.210941	ENSG00000012072	414189	AGAP6
78.1542	0.414751	0.182558	2.27189	0.0230934	0.210941	ENSG00000012073	11010	GLIPR1
1743.19	0.256474	0.112945	2.27078	0.0231601	0.211202	ENSG00000012074	58986	PGAP6
40.9647	-0.450717	0.198484	-2.2708	0.0231591	0.211202	ENSG00000012075	201798	TIGD4
1388.42	-0.164416	0.072417	-2.2704	0.0231832	0.211287	ENSG00000012076	26155	NOC2L
77.1768	-0.7128	0.31398	-2.2702	0.0231952	0.211287	ENSG00000012077	126661	CCDC163
710.191	-0.349609	0.154088	-2.26889	0.0232751	0.211897	ENSG00000012078	54187	NANS
5976.09	0.316214	0.139542	2.26609	0.0234462	0.212628	ENSG00000012079	3133	HLA-E
5162.21	0.337009	0.148681	2.26666	0.023411	0.212628	ENSG00000012080	3646	EIF3E
2596.47	0.288162	0.127177	2.26583	0.0234621	0.212628	ENSG00000012081	2643	GCH1
1102.91	-0.372338	0.16432	-2.26593	0.0234557	0.212628	ENSG00000012082	9509	ADAMTS2
623.012	-0.237965	0.105042	-2.26543	0.0234866	0.212628	ENSG00000012083	57794	SUGP1
587.852	-0.229823	0.101418	-2.26611	0.0234449	0.212628	ENSG00000012084	79582	SPAG16
422.917	-0.243343	0.107426	-2.26522	0.023499	0.212628	ENSG00000012085	79575	ABHD8
390.333	-0.363289	0.160297	-2.26635	0.0234299	0.212628	ENSG00000012086	54868	TMEM104
337.466	-0.243768	0.107623	-2.26502	0.0235113	0.212628	ENSG00000012087	11182	SLC2A6
124.168	-0.481733	0.212662	-2.26525	0.0234971	0.212628	ENSG00000012088	101928303	ZPLD2P
26.879	1.12906	0.498447	2.26517	0.0235025	0.212628	ENSG00000012089	64951	MRPS24
30.0237	0.731842	0.3231	2.26506	0.0235088	0.212628	ENSG00000012090	NA	NA
402.391	0.439704	0.194178	2.26443	0.0235474	0.212837	ENSG00000012091	84898	PLXDC2
1091.81	0.268211	0.118515	2.26309	0.0236301	0.213191	ENSG00000012092	84440	RAB11FIP4
316.412	0.349489	0.154439	2.26295	0.0236387	0.213191	ENSG00000012093	96764	TGS1
319.25	-0.273685	0.120909	-2.26356	0.0236014	0.213191	ENSG00000012094	51204	TACO1
26.2792	-0.653555	0.288771	-2.26323	0.0236213	0.213191	ENSG00000012095	645160	RPL5P30
150.656	-0.490768	0.216893	-2.26272	0.0236527	0.2132	ENSG00000012096	5153	PDE1B
64.9505	0.510483	0.225643	2.26234	0.0236761	0.213293	ENSG00000012097	5592	PRKG1
360.818	-0.54133	0.239324	-2.26191	0.0237029	0.213417	ENSG00000012098	340533	NEXMIF
1824.21	-0.322012	0.142382	-2.2616	0.0237224	0.213475	ENSG00000012099	79665	DHX40
352.16	-0.271812	0.120227	-2.26083	0.0237697	0.213783	ENSG00000012100	51412	ACTL6B
2034.38	-0.225678	0.0998423	-2.26035	0.0237998	0.213907	ENSG00000012101	81552	VOPP1
864.401	0.237283	0.105046	2.25884	0.0238932	0.213907	ENSG00000012102	79039	DDX54
296.33	-0.356425	0.157779	-2.25901	0.0238828	0.213907	ENSG00000012103	84163	GTF2IRD2
126.408	0.63587	0.281518	2.25872	0.023901	0.213907	ENSG00000012104	NA	NA
114.536	0.365099	0.161564	2.25978	0.0238348	0.213907	ENSG00000012105	54956	PARP16
64.0926	-0.503912	0.222957	-2.26013	0.023813	0.213907	ENSG00000012106	57110	PLAAT1
46.2984	-0.624509	0.276445	-2.25907	0.0238792	0.213907	ENSG00000012107	50939	IMPG2
44.5373	1.06261	0.470274	2.25955	0.0238493	0.213907	ENSG00000012108	3117	HLA-DQA1
29.5508	0.914515	0.404804	2.25916	0.0238736	0.213907	ENSG00000012109	24141	LAMP5
137.27	0.38857	0.172097	2.25785	0.0239549	0.214272	ENSG00000012110	145282	MIPOL1
2054.26	0.261863	0.116041	2.25665	0.0240298	0.214359	ENSG00000012111	11331	PHB2
909.062	0.305623	0.13543	2.25669	0.0240277	0.214359	ENSG00000012112	51474	LIMA1
180.202	0.589017	0.261014	2.25665	0.0240301	0.214359	ENSG00000012113	10592	SMC2
57.8341	0.641836	0.284353	2.25718	0.0239969	0.214359	ENSG00000012114	253264	ZNF503-AS1
26.2009	0.473796	0.209954	2.25666	0.0240293	0.214359	ENSG00000012115	101928707	CD2BP2-DT
63.2552	-0.476995	0.211399	-2.25638	0.024047	0.214393	ENSG00000012116	84933	C8orf76
174.403	-0.615088	0.272669	-2.25581	0.0240828	0.214595	ENSG00000012117	139818	DOCK11
414.664	0.30119	0.133616	2.25414	0.0241871	0.215407	ENSG00000012118	56893	UBQLN4
1653.79	-0.325868	0.144579	-2.2539	0.0242022	0.215425	ENSG00000012119	79770	TXNDC15
124.199	0.689377	0.306015	2.25276	0.0242745	0.215951	ENSG00000012120	23401	FRAT2
2774.71	-0.329153	0.146157	-2.25206	0.0243187	0.216008	ENSG00000012121	10809	STARD10
1303.01	0.600617	0.266772	2.25143	0.0243586	0.216008	ENSG00000012122	7465	WEE1
501.469	0.567965	0.252308	2.25108	0.0243806	0.216008	ENSG00000012123	55351	STK32B
521.145	-0.440149	0.195536	-2.25099	0.0243865	0.216008	ENSG00000012124	NA	NA
373.798	0.338251	0.150223	2.25166	0.0243436	0.216008	ENSG00000012125	260425	MAGI3
242.283	0.214308	0.0951483	2.25236	0.0242997	0.216008	ENSG00000012126	201134	CEP112
196.746	0.571361	0.253808	2.25115	0.0243761	0.216008	ENSG00000012127	27087	B3GAT1
163.828	-0.385904	0.17143	-2.25109	0.0243801	0.216008	ENSG00000012128	8659	ALDH4A1
548.158	-0.23165	0.102927	-2.25063	0.0244088	0.216058	ENSG00000012129	23552	CDK20
235.737	0.786152	0.349326	2.25048	0.0244186	0.216058	ENSG00000012130	79940	LINC00472
112.765	0.581291	0.25838	2.24975	0.0244646	0.216231	ENSG00000012131	10891	PPARGC1A
43.5606	-0.716536	0.318477	-2.24988	0.0244564	0.216231	ENSG00000012132	101927237	LOC101927237
239.314	-0.277465	0.123347	-2.24946	0.0244831	0.216279	ENSG00000012133	79411	GLB1L
61.3671	0.654135	0.290965	2.24816	0.024566	0.216777	ENSG00000012134	744	MPPED2
36.6004	-0.663253	0.295003	-2.24829	0.0245575	0.216777	ENSG00000012135	10699	CORIN
371.815	0.3983	0.177256	2.24703	0.0246384	0.217298	ENSG00000012136	54899	PXK
250.177	0.487994	0.217197	2.24678	0.0246544	0.217322	ENSG00000012137	2526	FUT4
25.1085	1.20958	0.53846	2.24637	0.0246804	0.217435	ENSG00000012138	4747	NEFL
42.3777	-0.788307	0.350977	-2.24604	0.0247017	0.217505	ENSG00000012139	NA	NA
166.104	-0.647463	0.288307	-2.24574	0.0247207	0.217555	ENSG00000012140	NA	NA
13020.2	0.538802	0.240044	2.2446	0.0247939	0.217644	ENSG00000012141	4627	MYH9
3203.57	-0.29463	0.131252	-2.24476	0.0247835	0.217644	ENSG00000012142	7466	WFS1
1625.8	-0.230473	0.102654	-2.24515	0.0247586	0.217644	ENSG00000012143	23008	KLHDC10
1087.08	0.291304	0.129768	2.24481	0.0247802	0.217644	ENSG00000012144	55930	MYO5C
1043.24	0.238587	0.106296	2.24455	0.0247972	0.217644	ENSG00000012145	1119	CHKA
2042.96	-0.208791	0.0930985	-2.24268	0.0249172	0.218258	ENSG00000012146	25800	SLC39A6
2042.21	-0.40262	0.179562	-2.24223	0.0249466	0.218258	ENSG00000012147	79174	CRELD2
878.876	-0.297866	0.132824	-2.24257	0.0249246	0.218258	ENSG00000012148	10654	PMVK
675.309	0.289495	0.129052	2.24325	0.0248808	0.218258	ENSG00000012149	1837	DTNA
659.905	-0.418327	0.186568	-2.24222	0.0249472	0.218258	ENSG00000012150	57192	MCOLN1
238.6	0.565102	0.252023	2.24226	0.0249443	0.218258	ENSG00000012151	85027	SMIM3
1353.65	-0.416934	0.186003	-2.24154	0.0249909	0.218523	ENSG00000012152	928	CD9
376.511	-0.272301	0.121516	-2.24086	0.025035	0.218792	ENSG00000012153	80222	TARS2
224.809	0.968411	0.432202	2.24064	0.0250492	0.218799	ENSG00000012154	1545	CYP1B1
145.254	0.526393	0.234977	2.24019	0.0250788	0.218941	ENSG00000012155	85407	NKD1
257.032	0.313746	0.14008	2.23976	0.0251062	0.219064	ENSG00000012156	2257	FGF12
98.2053	-0.315641	0.140955	-2.2393	0.0251361	0.219091	ENSG00000012157	51333	ZNF771
79.01	0.581211	0.259545	2.23935	0.0251331	0.219091	ENSG00000012158	25832	NBPF14
1282.68	-0.189434	0.0846057	-2.23902	0.0251543	0.219133	ENSG00000012159	56850	GRIPAP1
269.162	-0.2953	0.131924	-2.23842	0.025194	0.219362	ENSG00000012160	84693	MCEE
29.8289	-1.45125	0.648521	-2.23778	0.0252354	0.219605	ENSG00000012161	25928	SOSTDC1
2913.77	-0.224631	0.100399	-2.23739	0.0252611	0.219713	ENSG00000012162	9403	SELENOF
37.198	0.533485	0.238556	2.23631	0.0253313	0.220206	ENSG00000012163	4242	MFNG
588.453	0.349933	0.156531	2.23555	0.0253811	0.220422	ENSG00000012164	115	ADCY9
312.085	0.297652	0.133147	2.23552	0.0253831	0.220422	ENSG00000012165	56950	SMYD2
600.352	0.587418	0.262805	2.23518	0.0254053	0.220464	ENSG00000012166	160428	ALDH1L2
38.2672	0.643665	0.287988	2.23504	0.0254148	0.220464	ENSG00000012167	NA	NA
201.819	-0.393837	0.176256	-2.23446	0.0254531	0.220595	ENSG00000012168	126272	EID2B
60.6681	0.605668	0.271065	2.2344	0.0254569	0.220595	ENSG00000012169	2524	FUT2
1206.49	-0.408109	0.182667	-2.23417	0.0254722	0.220611	ENSG00000012170	113246	C12orf57
2672.21	-0.352244	0.157815	-2.23201	0.0256141	0.220784	ENSG00000012171	2879	GPX4
1166.41	0.227696	0.10195	2.23341	0.0255217	0.220784	ENSG00000012172	5525	PPP2R5A
1120.37	0.301858	0.135239	2.23203	0.0256128	0.220784	ENSG00000012173	4324	MMP15
1101.65	0.336864	0.150991	2.23102	0.02568	0.220784	ENSG00000012174	23406	COTL1
710.589	-0.441432	0.197866	-2.23096	0.0256835	0.220784	ENSG00000012175	80036	TRPM3
410.137	0.347855	0.155933	2.2308	0.0256945	0.220784	ENSG00000012176	9397	NMT2
299.168	0.453013	0.202947	2.23218	0.0256033	0.220784	ENSG00000012177	55647	RAB20
252.66	-0.465373	0.208504	-2.23196	0.0256173	0.220784	ENSG00000012178	23546	SYNGR4
214.272	0.500232	0.224074	2.23244	0.0255856	0.220784	ENSG00000012179	2530	FUT8
216.464	-0.380414	0.170451	-2.23181	0.0256274	0.220784	ENSG00000012180	54949	SDHAF2
180.907	0.868849	0.389472	2.23084	0.0256916	0.220784	ENSG00000012181	221262	CCDC162P
102.025	0.62684	0.280811	2.23224	0.0255988	0.220784	ENSG00000012182	5480	PPIC
62.4644	0.562204	0.251803	2.23272	0.0255676	0.220784	ENSG00000012183	79442	LRRC2
30.5269	0.937741	0.420205	2.23163	0.0256396	0.220784	ENSG00000012184	115019	SLC26A9
22.3301	-0.656277	0.29416	-2.23102	0.0256797	0.220784	ENSG00000012185	400604	TOB1-AS1
3445.24	0.644425	0.289021	2.22968	0.0257686	0.221226	ENSG00000012186	3491	CCN1
858.765	0.546019	0.244894	2.22962	0.025773	0.221226	ENSG00000012187	25937	WWTR1
2733.17	-0.214675	0.0963202	-2.22876	0.0258297	0.221597	ENSG00000012188	9522	SCAMP1
2424.84	-0.350357	0.157223	-2.22841	0.0258531	0.221681	ENSG00000012189	133619	PRRC1
87823.9	1.31042	0.588547	2.22654	0.0259781	0.221872	ENSG00000012190	5967	REG1A
4750.05	0.740204	0.332364	2.22709	0.0259413	0.221872	ENSG00000012191	7104	TM4SF4
2084.46	0.515519	0.231525	2.22662	0.0259724	0.221872	ENSG00000012192	83641	FAM107B
1972.92	-0.261028	0.117252	-2.22622	0.0259997	0.221872	ENSG00000012193	3550	IK
1643.4	-0.250562	0.112539	-2.22644	0.0259848	0.221872	ENSG00000012194	23321	TRIM2
929.223	-0.373816	0.167881	-2.22667	0.0259692	0.221872	ENSG00000012195	10440	TIMM17A
235.232	0.89442	0.401771	2.2262	0.026001	0.221872	ENSG00000012196	5314	PKHD1
143.194	-0.37046	0.16642	-2.22605	0.0260109	0.221872	ENSG00000012197	440957	UQCC5
71.289	0.516437	0.231993	2.22608	0.0260086	0.221872	ENSG00000012198	NA	NA
29.2024	-1.1032	0.495316	-2.22727	0.025929	0.221872	ENSG00000012199	11065	UBE2C
82.4833	-0.456323	0.205081	-2.22509	0.026075	0.222303	ENSG00000012200	150082	LCA5L
191.225	-0.318563	0.143269	-2.22354	0.0261797	0.223079	ENSG00000012201	727800	RNF208
18886.7	1.4523	0.653393	2.2227	0.0262359	0.223326	ENSG00000012202	63036	CELA2A
488.09	-0.306123	0.137717	-2.22284	0.0262268	0.223326	ENSG00000012203	81706	PPP1R14C
3616.52	-0.247091	0.111245	-2.22115	0.0263409	0.223407	ENSG00000012204	826	CAPNS1
2069.03	0.576833	0.259624	2.2218	0.026297	0.223407	ENSG00000012205	350	APOH
785.577	-0.215985	0.0972089	-2.22186	0.0262926	0.223407	ENSG00000012206	57226	LYRM2
63.0145	0.573808	0.258316	2.22134	0.0263278	0.223407	ENSG00000012207	185	AGTR1
143.51	0.830234	0.373762	2.22129	0.0263311	0.223407	ENSG00000012208	202374	STK32A
32.1441	0.893911	0.402273	2.22215	0.0262733	0.223407	ENSG00000012209	4584	MUC3A
27.6938	-0.63414	0.285459	-2.22148	0.0263185	0.223407	ENSG00000012210	NA	NA
465.476	0.413803	0.186374	2.22029	0.0263994	0.223786	ENSG00000012211	6307	MSMO1
146.477	0.42589	0.191843	2.21999	0.0264194	0.22384	ENSG00000012212	5125	PCSK5
3944.25	-0.319222	0.143882	-2.21864	0.0265114	0.224503	ENSG00000012213	81502	HM13
1946.76	-0.232388	0.10482	-2.21702	0.0266218	0.224857	ENSG00000012214	5213	PFKM
1007.57	-0.273829	0.123508	-2.2171	0.0266165	0.224857	ENSG00000012215	81558	FAM117A
616.45	0.4513	0.203489	2.21781	0.0265675	0.224857	ENSG00000012216	9537	TP53I11
220.585	0.481598	0.217215	2.21715	0.0266131	0.224857	ENSG00000012217	7025	NR2F1
23.9807	-0.715384	0.322615	-2.21746	0.026592	0.224857	ENSG00000012218	400658	ZNF516-DT
471.595	0.404149	0.182349	2.21635	0.0266676	0.225127	ENSG00000012219	7068	THRB
489.056	0.274427	0.123849	2.21581	0.0267043	0.225321	ENSG00000012220	6801	STRN
1671.69	0.440555	0.198949	2.21441	0.0268006	0.225424	ENSG00000012221	440270	GOLGA8B
1529.83	-0.242196	0.109336	-2.21516	0.0267492	0.225424	ENSG00000012222	10980	COPS6
892.172	0.336219	0.151818	2.21462	0.0267859	0.225424	ENSG00000012223	55852	TEX2
529.278	0.472363	0.213298	2.21457	0.0267899	0.225424	ENSG00000012224	5358	PLS3
47.6777	-0.763569	0.34477	-2.21472	0.0267793	0.225424	ENSG00000012225	NA	NA
40.4479	0.589405	0.266156	2.21451	0.0267937	0.225424	ENSG00000012226	146433	IL34
22.0149	1.01524	0.458509	2.21423	0.0268129	0.225424	ENSG00000012227	NA	NA
1039.5	0.560005	0.252974	2.21368	0.0268505	0.225508	ENSG00000012228	3418	IDH2
128.468	0.489391	0.221063	2.2138	0.0268424	0.225508	ENSG00000012229	1466	CSRP2
5801.25	-0.230845	0.104355	-2.2121	0.0269597	0.225735	ENSG00000012230	9375	TM9SF2
4290.99	0.184721	0.0834945	2.21238	0.0269407	0.225735	ENSG00000012231	51582	AZIN1
1470.28	-0.346482	0.156587	-2.21271	0.0269175	0.225735	ENSG00000012232	128240	NAXE
428.463	0.228455	0.10327	2.21222	0.0269517	0.225735	ENSG00000012233	7324	UBE2E1
243.487	-0.29938	0.135289	-2.21289	0.0269051	0.225735	ENSG00000012234	92806	CENPBD1P
149.389	-0.429421	0.194124	-2.21209	0.0269602	0.225735	ENSG00000012235	8643	PTCH2
938.057	-0.377763	0.17087	-2.21083	0.0270479	0.226238	ENSG00000012236	123096	SLC25A29
155.819	-0.313201	0.14166	-2.21093	0.0270407	0.226238	ENSG00000012237	285613	RELL2
142.817	-0.492405	0.222777	-2.2103	0.0270842	0.226425	ENSG00000012238	390616	ANKRD34C
1501.86	-0.285509	0.129199	-2.20984	0.0271159	0.22646	ENSG00000012239	9950	GOLGA5
267.705	0.66454	0.300711	2.2099	0.0271123	0.22646	ENSG00000012240	283349	RASSF3
3859.86	-0.260064	0.117701	-2.20954	0.0271371	0.226494	ENSG00000012241	1182	CLCN3
32.04	-0.542167	0.245392	-2.20939	0.0271477	0.226494	ENSG00000012242	NA	NA
1523.33	-0.205528	0.093059	-2.20858	0.0272041	0.226802	ENSG00000012243	6427	SRSF2
777.498	-0.216144	0.09788	-2.20826	0.0272262	0.226802	ENSG00000012244	1737	DLAT
459.678	-0.24783	0.112223	-2.20837	0.0272183	0.226802	ENSG00000012245	2733	GLE1
794.67	-0.335294	0.151898	-2.20736	0.0272888	0.226977	ENSG00000012246	10899	JTB
34.3755	0.676647	0.30652	2.20751	0.0272783	0.226977	ENSG00000012247	1393	CRHBP
27.9917	-0.575811	0.260859	-2.20736	0.0272888	0.226977	ENSG00000012248	2277	VEGFD
792.708	-0.295178	0.133783	-2.2064	0.0273561	0.227421	ENSG00000012249	130557	ZNF513
3948.5	-0.156699	0.0710678	-2.20493	0.0274593	0.228047	ENSG00000012250	1173	AP2M1
313.065	0.314888	0.1428	2.2051	0.0274469	0.228047	ENSG00000012251	83940	TATDN1
678.523	0.613954	0.27854	2.20419	0.0275112	0.228362	ENSG00000012252	196527	ANO6
15286.8	0.787831	0.357491	2.20378	0.0275398	0.22838	ENSG00000012253	388	RHOB
1278.89	-0.37143	0.168572	-2.20339	0.0275675	0.22838	ENSG00000012254	56917	MEIS3
568.275	0.30741	0.139518	2.20336	0.0275691	0.22838	ENSG00000012255	85007	PHYKPL
136.72	-0.520569	0.236233	-2.20363	0.0275507	0.22838	ENSG00000012256	152789	JAKMIP1
218.43	-0.435031	0.197493	-2.20277	0.0276112	0.228613	ENSG00000012257	144983	HNRNPA1L2
4279.7	0.289257	0.131349	2.20219	0.0276517	0.228639	ENSG00000012258	27230	SERP1
186.362	1.02799	0.466793	2.20224	0.0276481	0.228639	ENSG00000012259	340024	SLC6A19
102.812	0.684394	0.310788	2.20213	0.0276563	0.228639	ENSG00000012260	55203	LGI2
466.211	0.298245	0.135478	2.20144	0.0277051	0.228927	ENSG00000012261	6322	SCML1
55.2402	0.667934	0.303529	2.20056	0.0277673	0.229326	ENSG00000012262	79611	ACSS3
699.978	0.207764	0.0944571	2.19956	0.0278381	0.229794	ENSG00000012263	64412	GZF1
1272.55	0.588205	0.267462	2.19921	0.0278628	0.229882	ENSG00000012264	5420	PODXL
879.138	-0.30032	0.136622	-2.19818	0.0279363	0.230256	ENSG00000012265	4728	NDUFS8
232.622	-0.353804	0.160946	-2.19828	0.0279292	0.230256	ENSG00000012266	84315	MON1A
1213.75	0.277387	0.126212	2.19779	0.027964	0.230369	ENSG00000012267	5519	PPP2R1B
280.281	0.757107	0.344559	2.19732	0.0279976	0.230529	ENSG00000012268	3760	KCNJ3
75301.9	1.31512	0.598742	2.19648	0.0280577	0.230858	ENSG00000012269	440387	CTRB2
339.585	0.459367	0.209149	2.19637	0.0280657	0.230858	ENSG00000012270	7421	VDR
76.3383	0.623695	0.284015	2.19599	0.0280925	0.230962	ENSG00000012271	NA	NA
355.008	0.83895	0.382142	2.19539	0.0281357	0.231202	ENSG00000012272	653567	TMEM236
1884.01	-0.357875	0.163067	-2.19465	0.0281885	0.231408	ENSG00000012273	11316	COPE
70.0912	-0.527816	0.240502	-2.19464	0.0281891	0.231408	ENSG00000012274	NA	NA
3424.59	-0.24017	0.109478	-2.19377	0.0282523	0.23181	ENSG00000012275	5297	PI4KA
3054.86	-0.247055	0.112667	-2.19279	0.0283228	0.231959	ENSG00000012276	378	ARF4
2665.06	-0.324327	0.147923	-2.19253	0.0283412	0.231959	ENSG00000012277	84061	MAGT1
113.247	0.778961	0.355251	2.19271	0.0283286	0.231959	ENSG00000012278	3936	LCP1
29.3191	-0.563776	0.257047	-2.19328	0.0282871	0.231959	ENSG00000012279	146562	DNAAF8
[truncated: 18,807 more rows]
