# Supplementary material for: Proteomic predictors of individualized nutrient-specific insulin secretion in health and disease
Source: Cell Metab. 2024 Jul 2;36(7):1619–1633.e5. doi: 10.1016/j.cmet.2024.06.001 (PMC11250105; doi:10.1016/j.cmet.2024.06.001)
Supplement: Table S3. Differential abundance analysis of proteomics dataset, related to Figures 1 and 5 — We show differential protein abundance between the following groups: ND vs. T2D donors, Male vs. Female donors, Low vs. High lipid responders, Low vs. High amino acid responders, ND donors vs. stem cell-derived islet clusters, Day 21-35 vs. Day 50+ stem cell-derived islet clusters and Sorted vs. Unsorted stem cell-derived islet clusters. [file mmc4.xlsx]

## Sheet: Table S3
ND vs T2D								Male Vs Female Donors								Low vs. High Lipid Responder Donors								Low vs. High Amino Acid Responder Donors								ND Donors vs Stem Cell Islet Clusters								Day 21-35 vs Day 50+ Stem Cell Islet Clusters								Sorted vs Unsorted Stem Cell Islet Clusters
Genes	mean abundance		CV		p	p.adj		Genes	mean abundance		CV		p	p.adj		Genes	mean abundance		CV		p	p.adj		Genes	mean abundance		CV		p	p.adj		Genes	mean abundance		CV		p	p.adj		Genes	mean abundance		CV		p	p.adj		Genes	mean abundance
	T2D	ND	T2D	ND					Female	Male	Female	Male					High	Low	High	Low					High	Low	High	Low					SC	ND	SC	ND					D21-35	D50+	D21-35	D50+					sorted
NAT8L	2109.7	4975.6	3.07115	28.949	3.3442e-21	2.61215e-17		DDX3Y	1594.71	17258.7	66.1533	11.8121	5.00826e-27	3.89492e-23		WNT4	4744.12	7011.36	15.368	29.0747	7.37162e-08	0.000574692		TOX	475.198	1019.42	19.6357	45.1312	1.10137e-06	0.00857418		METTL7A	8406.05	69698.5	46.8839	22.9688	3.89204e-73	3.06576e-69		SFXN3	12399.1	30910.5	24.2016	6.12924	8.51965e-15	6.52264e-11		TARS2	7934.4
ARG2	5583.42	17214.8	44.4469	49.907	1.22102e-17	4.76869e-14		GTPBP6	8759.16	10643.1	13.592	17.7278	8.94875e-11	3.47972e-07		PPP1CC	25669.3	33387.8	10.8303	17.3979	2.25984e-07	0.000880884		AGT	10001.9	15149.6	27.4906	53.7813	1.87994e-05	0.0487844		GSN	70478.4	673158	50.4509	25.9642	3.20347e-70	1.26169e-66		MAN2B2	6744.16	17056	21.751	8.38275	2.08857e-13	7.99504e-10		PCYT1A	25182.6
HHATL	4610.15	12878.5	63.806	42.4561	7.01974e-10	1.82771e-06		KDM6A	2758.49	2084.06	18.1689	29.0575	3.4678e-10	8.9897e-07		SAMD11	5277.57	11882.6	45.383	45.4883	8.74098e-07	0.00227149		PACSIN1	3001.43	4060.89	20.6769	30.375	2.83785e-05	0.0552316		YWHAH	87045.1	200181	9.58687	14.1602	1.56024e-69	4.09667e-66		FAM3C	25259.4	48384.1	17.5418	4.33685	3.12909e-13	7.98544e-10		PLIN2	10400.3
FH	114920	126242	4.055	10.8564	1.21641e-08	2.37535e-05		ACOT7	11636.6	14264.3	14.6911	20.2698	9.09084e-10	1.76749e-06		HPRT1	77246.6	99885.6	11.7792	15.1249	1.84258e-06	0.00359119		NCOA6	2267.27	2964.84	17.1796	17.7161	1.67497e-05	0.0651981		CD9	2159.71	32794.6	69.3064	28.5657	6.12305e-67	1.20578e-63		SLC17A5	6742.9	17872.3	25.383	9.31071	8.43386e-13	1.61424e-09		ACAA2	68762.9
HIBADH	95989.5	121201	11.4613	18.6953	1.38411e-08	2.16226e-05		UBA1	325838	294474	6.88497	11.586	2.8742e-09	4.47053e-06		ADSS1	2724.59	3584.03	13.6815	26.0593	2.64752e-06	0.00412802		PLA2G15	3616.37	4260.56	9.85211	22.4247	4.25313e-05	0.0662212		GNE	13380.9	33365.2	11.6627	14.0886	7.68667e-67	1.21096e-63		CRYL1	12405	32799.8	13.5284	7.93143	2.37665e-12	3.63913e-09		MAGI1	6132.44
HADH	482863	941134	40.992	27.7258	2.31747e-08	3.01696e-05		ASMTL	18847.6	23155.2	19.4567	16.02	4.34982e-09	5.63809e-06		AKT1	10651.7	13557.3	11.1867	13.5972	2.72919e-06	0.00354613		RAP1GAP2	27375	36888.2	22.4752	22.7074	8.75389e-05	0.0681491		THNSL1	11655.6	30151.7	8.07018	19.2643	1.3217e-66	1.73517e-63		FUCA2	17974.8	57910.9	25.3958	10.1423	3.44579e-12	4.39683e-09		ALDH1B1	25528.3
SLC25A29	8689.05	11865.4	16.6376	26.3171	3.5795e-08	3.99421e-05		RPA1	39265.2	36809	6.31713	8.68901	2.80283e-06	0.00311394		PNPO	36147.8	46185.2	12.2564	13.0615	7.82243e-06	0.00871195		PRG4	8543.84	15884	55.1626	55.154	8.46068e-05	0.0731849		SCD5	8617.24	44924.2	33.7868	21.8903	2.20296e-65	2.47896e-62		CNTN1	15569.6	30809.4	17.9929	8.15657	5.14035e-12	5.62208e-09		DHRS7B	6553.77
HSD17B7	20126.7	24669.4	10.2526	13.6737	3.731e-08	3.64286e-05		PUDP	8379.08	6638.59	24.8024	22.7029	2.96526e-06	0.0028826		TRIM9	2157.62	2851.24	14.1643	27.1797	9.86953e-06	0.00961785		VGF	138282	244519	47.8881	58.7371	6.92192e-05	0.0769816		RGN	5691.34	32000.7	34.2156	25.168	5.51565e-65	5.43084e-62		MATR3	182792	120154	7.64406	7.48267	5.61019e-12	5.36895e-09		CRMP1	207264
PFKFB2	193830	382329	45.7477	27.8685	1.15933e-07	0.000100617		SPON2	5629.74	4153.82	31.0884	33.9767	7.1491e-06	0.00617761		FN1	1301.16	3099.01	56.5795	111.084	1.46597e-05	0.0126986		SEPTIN3	19280.6	25506.5	20.735	20.5493	8.17626e-05	0.0795653		HADH	122974	941134	43.8266	27.7258	5.95758e-65	5.2142e-62		MYH14	25389.1	53192	24.3684	7.7123	6.27448e-12	5.33749e-09		CELF4	13099.6
PRDX3	533420	617111	7.64188	14.5879	1.54576e-07	0.000120739		PHF6	11403.1	10412.6	9.46215	12.503	7.29497e-06	0.0056733		NUDT3	20807.5	25444	11.1647	13.448	2.73976e-05	0.0213592		LDB1	6819.01	8202.81	12.813	16.982	6.62533e-05	0.0859637		NISCH	15971.5	47940.6	9.64869	21.6272	8.03159e-65	6.32648e-62		PI4K2A	8664.31	12118.2	8.22904	4.81583	1.13775e-11	8.71059e-09		ERLIN2	32964.9
COG2	14591.2	16796.7	7.64684	11.4612	2.57843e-07	0.000183092		ALDOC	33936.7	28953.2	17.0757	20.9519	9.46452e-06	0.00669142		DDB1	73326	86286	8.55015	7.1381	2.83164e-05	0.0200686		WASHC3	5857	7342.52	17.4089	20.5189	0.000163741	0.0980558		DGKZ	4502.7	11511.2	13.1839	15.8303	4.01582e-63	2.87569e-60		BLVRB	26914.7	70431.6	34.0751	10.5257	1.43185e-11	9.96564e-09		DNAJB1	23283.3
RASGRF1	2406.41	3370.44	19.4028	24.1621	3.024e-07	0.000196837		ANP32E	58166.5	52239.2	12.0938	13.5905	1.11451e-05	0.00722298		PPM1B	38076.7	42097.9	5.31143	6.89357	2.92747e-05	0.0190188		SAP130	7850.86	8926.08	9.36108	11.6115	0.000156227	0.101352		PFKFB2	48235.8	382329	53.9538	27.8685	1.24383e-62	8.16472e-60		NIPSNAP3A	51582.8	82296.3	14.138	5.48259	1.5993e-11	1.02035e-08		ANXA3	16652.1
DLD	106032	121905	8.1342	12.7362	9.12529e-07	0.00054829		HM13	88680	100631	15.3174	16.6847	1.92047e-05	0.0114888		PAICS	91622.3	104373	7.0172	8.22055	3.22972e-05	0.0193684		TPM3	52588.7	64212.1	16.019	20.4615	0.000289899	0.10747		PAM	29843.1	106841	16.3793	24.3453	1.72148e-62	1.04309e-59		CLN5	12916.6	21905.1	16.4076	4.28212	1.65961e-11	9.77383e-09		ZYX	11880.9
BCAT2	44353.2	54427.6	12.407	16.3493	9.69929e-07	0.000541151		CYP7B1	10987.2	13463.2	25.3314	27.1476	2.51286e-05	0.013959		PITHD1	25210.5	31324.8	12.5663	14.488	3.98485e-05	0.0221899		FGG	2113.86	4039.45	39.3655	104.304	0.000151906	0.107508		TNS1	9944.46	43957.6	24.1863	25.8189	2.5966e-62	1.46096e-59		STRBP	15775.2	9279.51	9.82018	10.5011	1.8547e-11	1.01426e-08		SLC25A53	23839.3
ETFDH	69637.3	88449.9	14.9865	19.7544	1.25475e-06	0.000653392		IQCB1	807.175	1070.65	36.3199	37.9166	3.96297e-05	0.0205467		RAP1GAP2	23961	37041.3	27.95	21.5136	4.16756e-05	0.0216602		RCOR3	11627.8	13822.8	13.6969	15.036	0.000283152	0.110217		STAT5B	15477.3	31946.5	9.23021	13.215	7.13523e-62	3.74695e-59		HSD17B8	63958.2	127501	22.733	8.41038	2.46537e-11	1.25833e-08		FKBP8	18103.2
HPRT1	81947.9	100080	12.5519	15.2757	1.79826e-06	0.000877889		THYN1	33537.6	30963.9	9.82675	10.9804	4.62904e-05	0.0225		ACLY	213575	323970	27.7096	21.1262	6.60627e-05	0.0321891		RYBP	3666.62	6141.68	48.8242	27.9453	0.000280572	0.114961		HSPA2	9963.21	30768.3	18.4926	18.1524	4.93726e-61	2.43067e-58		MAN2B1	41761.8	77303.7	17.0842	8.24786	2.50304e-11	1.19771e-08		RPL15	107850
RBP4	81740.6	136451	38.2018	40.9513	2.07784e-06	0.000954706		H1-10	60429.5	50841.2	21.0988	23.0097	4.85724e-05	0.0222204		EML2	43003.1	53663.3	13.4263	12.3467	7.31239e-05	0.0335338		ZNF629	2025.67	2701.33	24.7843	19.5845	0.000355231	0.115228		FKBP5	15549.7	69520.3	31.0777	21.6751	1.58938e-60	7.36445e-58		MGAT1	6991.82	11805.5	13.3008	7.40259	2.9018e-11	1.30684e-08		ITPK1	24264.4
BPNT2	32918.6	41996	15.7173	15.2768	2.10332e-06	0.000912724		RPS6KA3	62716.9	55228.6	15.3891	17.852	4.88322e-05	0.0210982		UNC13D	1925.95	3233.74	22.6127	65.3077	7.40669e-05	0.0320792		CACUL1	2988.42	3911.7	22.7734	27.515	0.000345333	0.116888		MTCH1	35148.6	99340.4	16.9585	18.012	7.51914e-59	3.29046e-56		FXYD2	10001	24035.1	25.2976	10.5869	2.94735e-11	1.25361e-08		PCCA	26615
PLCXD3	30370	49107.3	35.8262	22.7765	3.09485e-06	0.00127231		ANKRD13A	7657.79	6979.1	11.5637	12.9096	5.80998e-05	0.0237812		SULT1A1	19433.6	14063.7	15.4945	41.7842	7.58913e-05	0.0311394		ZMYM2	3223.35	3970.6	16.5397	15.9816	0.000240944	0.117234		MAP2K3	5182.25	11636.2	11.5378	16.6331	9.6458e-59	3.99895e-56		U2SURP	42437.6	27795.8	8.19326	8.82317	3.40628e-11	1.37255e-08		NUDCD2	39972
PCBP1	294304	266847	5.48472	7.8978	3.20247e-06	0.00125073		NDUFA10	38502.7	41515.2	7.54531	13.3877	6.64876e-05	0.0258537		PRDX2	259202	294966	7.61197	8.98156	7.82672e-05	0.0305085		PEG10	10488.5	15952.1	37.5727	37.8342	0.000274483	0.118714		NCEH1	5690.63	36861.1	35.8264	31.6844	2.32183e-57	9.14453e-55		FEN1	48901.5	20680.6	14.5449	17.0723	4.11147e-11	1.57387e-08		NFASC	19602.1
ISOC1	44847.1	52419	10.0019	13.8298	3.53153e-06	0.00131356		OCIAD2	28476.7	32107.2	14.8924	18.2178	6.93223e-05	0.0256724		GBE1	37436.2	44109.4	9.84178	10.4747	8.25607e-05	0.0306497		ACAP1	25313.8	32858.2	22.058	21.2344	0.000341493	0.120842		FAM120C	6382.05	16507.2	14.4309	13.9307	2.48892e-57	9.33582e-55		ABCB6	9348.58	18145	17.6646	8.99762	4.35723e-11	1.58852e-08		DERA	18600.4
TUBB2B	68833.6	89911.1	18.2413	23.358	3.91595e-06	0.00139034		NUDT8	2239.2	2840.43	26.3962	38.9667	7.2066e-05	0.0254753		ARPC1A	89309.6	102038	7.99923	10.2879	8.73049e-05	0.0309377		ADARB1	1462.6	2196.18	16.0157	53.7026	0.000234021	0.121457		SLC38A10	7876.86	21685.1	16.8622	18.1941	3.02891e-57	1.08449e-54		ARPC1B	57180.5	100418	12.7569	7.90477	4.51111e-11	1.56987e-08		MCCC2	26102.2
PDHX	54061.7	68496.3	15.9329	16.67	3.94927e-06	0.00134121		NT5C3B	2680.22	3217.25	22.6539	28.5537	8.72102e-05	0.0294884		CC2D1B	8899.09	10570.2	10.5551	13.2669	8.76768e-05	0.0297186		MLXIPL	5218.43	6554.73	16.1362	27.4055	0.000270308	0.123785		RAC2	615.943	5507.04	51.0027	32.677	8.70275e-57	2.9805e-54		CRYZ	64516.5	112606	15.9321	7.96695	5.5339e-11	1.84207e-08		ACSL3	19571.3
OTULINL	37462.3	56596.4	30.5203	25.477	4.09986e-06	0.00133433		NUDT19	17873.8	20487	18.9459	18.7656	9.39917e-05	0.0304572		APEH	46435.6	54889.2	9.93803	7.83317	8.88101e-05	0.0288485		RABGAP1	11313.8	12864.9	10.3706	8.98476	0.000419385	0.125573		CLIP1	10474.1	20436.9	8.57589	10.0342	2.49676e-55	8.19458e-53		SLC9A3R2	2650	6017.87	32.3508	8.79615	5.9797e-11	1.90752e-08		AARS2	11064.8
SLC30A9	22931.2	29227.9	16.5177	17.5891	4.40342e-06	0.0013758		H2AZ1	507702	441966	17.1385	21.1683	9.60446e-05	0.0298776		EMC8	38358.1	28275.9	14.5489	14.3363	0.000111168	0.0346667		FKBPL	2157.72	2981.03	23.6176	47.2237	0.000226189	0.125777		GNAS	642.665	13008.4	27.3626	36.1845	4.15537e-55	1.30928e-52		EXOSC6	25846.1	14803.8	10.692	12.5458	6.59456e-11	2.01952e-08		TAX1BP3	5868.92
CYP2U1	6699.78	10683	35.8427	22.9502	5.1386e-06	0.00154376		APOH	52949.6	40095.2	34.8033	37.8175	0.000101334	0.0303105		PAIP1	14381.8	16967.4	10.334	12.1184	0.000113928	0.034161		TPPP3	67583.1	90392.1	26.1676	31.1709	0.000566718	0.126054		HPRT1	43372.2	100080	13.0415	15.2757	5.06446e-55	1.53434e-52		SMARCD1	22986.3	9518.2	15.0268	15.919	7.29556e-11	2.14826e-08		PPT1	83758.6
ATP2A3	84821.8	133432	34.8625	24.1204	5.60581e-06	0.00162174		HCFC1	37969.4	35942.8	7.09955	8.17688	0.000111056	0.0319882		HDHD2	68292.2	86593.5	15.2517	13.5923	0.000116463	0.0336276		THYN1	29606.7	32150.3	6.49395	11.2137	0.000503698	0.126493		STOM	6154.36	58440.5	54.2426	35.0372	8.89932e-55	2.59629e-52		CLCN7	14350.1	19786.9	8.41075	5.24778	9.01628e-11	2.55662e-08		CPVL	155491
COQ3	6452.8	7983.53	14.6652	18.6024	6.63176e-06	0.00185002		AHCY	173352	183598	7.84253	8.38006	0.000130782	0.0363248		MAP2	38733.7	58079.9	28.414	21.0124	0.000117217	0.0326366		FIS1	38763.9	47292.3	17.0211	18.6511	0.0005206	0.126652		UBA5	16702	34502.5	10.675	13.8042	1.03857e-54	2.92173e-52		RAD50	32818.7	21895.9	7.86158	9.38315	1.03388e-10	2.82693e-08		RUFY3	63797.6
AKT1	11438.6	13587.1	11.6297	13.9097	6.63218e-06	0.00178634		CFI	4136.73	5411.15	36.7287	40.31	0.000140145	0.037583		DLG1	24089.8	29785.6	13.5228	9.93533	0.000135236	0.0363552		CSNK1G3	5105.27	4447.44	9.81326	16.3305	0.000458935	0.1276		RARS2	7867.7	15366.7	9.73801	13.3041	6.81712e-54	1.85167e-51		CBR4	15014.6	28623.5	21.1591	9.0503	1.10982e-10	2.92992e-08		RELA	9286.92
CHPF	25013.8	30415.1	13.6042	15.1323	8.46558e-06	0.00220415		ADSS1	3940.51	3290.63	23.6298	25.6116	0.000140844	0.0365115		DPYSL4	7442.64	10258.8	20.7107	27.8564	0.00013792	0.0358407		CD14	4200.45	5263.16	19.5693	23.8983	0.000543816	0.128291		BCL2L13	13786.6	23894.9	6.96529	15.7805	7.79702e-54	2.04724e-51		ARID3A	15659.9	8542.96	12.1499	12.1203	1.14929e-10	2.93298e-08		NFKB2	6811.47
SLC37A4	57004.4	75639.6	20.4985	25.8639	8.52081e-06	0.00214697		NBR1	5106.22	6135.35	23.1775	21.9052	0.000192612	0.0483207		RABL6	20664.4	27111.9	17.9895	13.4572	0.000140243	0.0352688		AMER3	1712.11	2512.22	27.2979	32.9806	0.000564359	0.129222		FARSB	66741.6	123462	8.10624	10.1439	9.87199e-54	2.50844e-51		CIAPIN1	39020.6	29677.1	6.39654	4.78205	1.18891e-10	2.93622e-08		TAGLN3	61627.7
BDH1	21138	27746.1	19.7279	23.4788	8.93208e-06	0.00218027		ANKRD40	1219.46	1675.93	39.3253	35.692	0.000204392	0.0496736		TEP1	5763.09	11251	51.821	74.4163	0.000142433	0.0347002		CD72	705.809	1171.86	34.0993	48.5204	0.000416692	0.129758		EDIL3	11196.1	33209	20.568	22.2189	3.52138e-53	8.6681e-51		LUC7L	16799.1	8869.67	12.3375	15.5892	1.43529e-10	3.43393e-08		PCCB	26643.9
GLRX3	20727.6	18518.9	6.77018	11.9745	9.91244e-06	0.00234625		CBX7	5039.96	4238.15	23.0305	24.3949	0.000232578	0.0548109		AKT3	9750.96	14031.2	25.3478	16.9255	0.000143505	0.0339019		GCH1	18845	26220.9	29.9772	33.9328	0.000501031	0.130018		CYP2U1	3455.23	10683	21.9265	22.9502	5.41901e-53	1.2935e-50		IDUA	17262.3	35745.3	16.7789	9.89963	1.49873e-10	3.47706e-08		FLAD1	11774.6
ARF5	95182.4	118438	15.7161	14.4532	1.15039e-05	0.00264284		HP1BP3	246623	227385	10.6227	13.621	0.000239042	0.0546772		EMC2	53522	42790.8	11.5007	10.7607	0.000148859	0.0341325		RANBP1	42240.3	49813.2	13.7019	12.4305	0.000458102	0.132086		TMEM165	7128.95	22150.8	21.1124	26.2179	9.84613e-52	2.28112e-49		IGF2BP2	213071	146041	8.43108	7.50308	1.50457e-10	3.38793e-08		SERPINH1	82338.1
MRPL47	17539.4	19971.5	8.943	11.2439	1.17703e-05	0.00262679		ALDH5A1	54301.6	60673.9	12.7711	21.095	0.000275345	0.0611817		TSPYL5	8283.73	11145	20.2706	18.0218	0.000149264	0.0332476		PDLIM2	11428.6	15849.7	30.6592	23.6781	0.000631008	0.132768		SPECC1L	7180.14	12642.2	8.11391	11.8187	1.1337e-51	2.55147e-49		FBXL8	4145.69	9488.31	26.7037	11.2347	1.5556e-10	3.40276e-08		LAMA5	5983.46
LRFN2	2108.89	3268.36	26.4324	33.505	1.22332e-05	0.00265427		HSPA4L	31304.2	28615.4	13.3031	11.8582	0.000284561	0.061473		MAOA	195988	163688	9.85356	24.9749	0.000153803	0.0333069		RSBN1L	2603.13	5155.06	42.276	122.541	0.000615591	0.133122		SDK1	4733.98	10611.5	13.5869	18.8791	2.23255e-51	4.88495e-49		SH3PXD2B	31549	18769	10.8154	11.3968	1.55616e-10	3.30943e-08		DDX46	34742.1
ACADSB	57773.1	70421.2	13.902	22.0563	1.25504e-05	0.00264949		MIPEP	10943.3	11736	8.41173	13.1181	0.000288996	0.0607438		TPP2	24047.9	30049.9	14.3047	7.33727	0.000154358	0.0325236		ZNRF2	14824.1	17787.1	15.4254	15.0222	0.000500518	0.134363		LETMD1	8987.35	25452.2	19.914	18.6192	2.51772e-51	5.36003e-49		SMCHD1	14195.1	9258.08	8.85667	9.91977	1.73041e-10	3.58055e-08		SUCLG2	22731.3
ASB9	24573.2	43095.6	49.0485	30.1905	1.35555e-05	0.00278638		BLVRA	61878.4	66470	9.23831	12.7418	0.000294509	0.0602737		LRFN2	2042.08	3218.42	23.4398	34.0098	0.000178317	0.0365831		SMAP	10954	15850.6	35.8142	20.3573	0.000694034	0.13854		SEC63	26331	51825.8	10.5339	13.6339	8.11871e-51	1.68292e-48		ABAT	61985.6	121657	26.3022	6.29468	1.86405e-10	3.75557e-08		CTNNA1	93126.3
COG7	21942.9	25353.3	10.1992	11.3302	1.47176e-05	0.00294768		MACROH2A1	614586	561578	11.1348	16.8658	0.000300409	0.0599047		COPS5	31835	36213.9	8.26811	9.25884	0.00017998	0.0359775		MRTFB	6444	7723.14	16.1923	13.954	0.000806446	0.139515		COL6A2	15011.2	369107	136.381	41.4501	1.8984e-50	3.83428e-48		CROT	3498.88	6938.65	18.9956	9.98332	1.92753e-10	3.7839e-08		ANXA2	70856.6
PYCR2	18537.2	22776.4	14.9722	18.3472	1.47541e-05	0.00288111		PRSS3	35370.9	82944.4	84.3834	130.483	0.000305799	0.059455		NUCKS1	34674.3	48003.3	23.3285	35.7101	0.000180342	0.0351487		SNCA	10195.5	12816.3	20.6813	26.203	0.000802006	0.1419		ABHD10	24450.5	59988.6	16.1045	21.8136	3.90489e-50	7.6897e-48		NASP	123425	45240	17.4314	22.9763	2.02365e-10	3.87326e-08		ATP2B1	88407.9
VAT1L	34760	57818.5	43.5636	27.5663	1.53299e-05	0.00292053		CCNDBP1	1095.76	1336.18	30.5034	29.6442	0.000339891	0.0644716		NPEPPS	81871.5	96229.4	10.2891	5.72868	0.00018624	0.0354128		SH3GL2	87230.8	105921	17.1614	15.9154	0.000693642	0.142105		DNAJC11	13112.1	21559.2	7.34187	13.3726	8.25831e-50	1.5866e-47		TMPO	16952.5	7245.33	15.846	19.094	2.12378e-10	3.96577e-08		MAN2B1	30809
SCAI	6360.39	7496.3	11.5748	18.1332	1.56623e-05	0.00291281		OAT	64727.2	73834.9	14.773	25.8401	0.000340674	0.0630814		TBCC	21143.6	26787.5	16.2301	18.2776	0.000190487	0.035358		PTMA	47839.4	72860.5	42.6521	40.573	0.000860059	0.142459		RBP4	7450.54	136451	65.3208	40.9513	9.19296e-50	1.72412e-47		FAM91A1	10866.4	14873	9.31205	5.17491	2.18141e-10	3.97641e-08		MYH9	111831
ATL1	12727.5	15327.5	13.5165	12.0207	1.67754e-05	0.00304727		DTNBP1	3438.15	2997.3	19.8882	19.6189	0.000341907	0.0618375		ATXN2	9510.75	12324.4	17.7046	12.8178	0.000196996	0.0357158		SPRED2	243.399	426.567	42.1967	49.3365	0.000847232	0.143385		SLC25A32	2458.41	6942.97	20.6782	19.3143	1.23083e-49	2.25472e-47		LIG3	33438.5	18748.2	10.7687	15.3676	2.18205e-10	3.88507e-08		NISCH	19437.2
TRNT1	20529.2	23393.6	9.36796	10.6587	1.98828e-05	0.00352965		DNPEP	85712.9	79799.7	9.56682	12.4459	0.000346513	0.0612461		ALDOA	517763	651363	15.4302	10.1611	0.000204287	0.0361959		TDP2	6939.52	8621.22	19.6971	19.7792	0.000798711	0.144604		ADH1B	12833.8	98829.3	44.0111	38.8535	6.18965e-49	1.10809e-46		TMPPE	5178.32	9588.79	22.3151	8.5244	2.25391e-10	3.9218e-08		DGLUCY	27163.3
LDAH	12699.5	16074.4	17.774	21.5617	1.99974e-05	0.0034711		SLC25A13	52096.2	56311.2	10.8754	13.1773	0.000360986	0.0623863		NCOR2	9053.15	12498.8	22.8942	15.0415	0.000208272	0.0360819		TSC22D1	5077.21	7074.61	31.8153	21.723	0.000748383	0.145654		FNDC3A	14898.3	27607.6	9.78827	13.1616	1.65502e-48	2.89702e-46		VWA8	17663.3	24854.6	9.67555	5.80765	2.44251e-10	4.15553e-08		RHBDD2	52787.9
CYB5R1	104716	125922	13.7925	15.4493	2.4088e-05	0.00409024		CORO1A	4694.83	6253.6	39.9932	48.9835	0.000385308	0.0651422		GPS1	46827.7	53992.2	9.23387	7.56144	0.000211182	0.0357908		INSM1	9675.54	13067.7	28.02	24.1951	0.00112867	0.146445		COL6A1	26770.8	299745	16.7227	40.1687	2.70918e-48	4.63917e-46		PHKG2	16970.6	24480.6	10.9651	6.06388	2.57391e-10	4.28387e-08		GANAB	143407
CNP	68454	84823.9	16.3342	15.3169	2.4714e-05	0.00410725		EIF2D	6472.25	7439.53	21.3935	21.4343	0.000400738	0.0663094		GPR107	7503.64	6117.46	11.4012	21.1034	0.00021466	0.0356061		RABL6	22008	27073.5	19.7598	13.7158	0.00121589	0.147901		LPP	15450.7	27368.4	8.77494	17.4039	5.55019e-48	9.30189e-46		ALAD	15026.2	26204.6	18.3904	8.495	2.76638e-10	4.50625e-08		RPS8	328733
COQ6	17646.6	20997.4	12.791	19.0375	2.55338e-05	0.0041551		NUMA1	47277.2	44735.2	7.32769	10.0217	0.000401661	0.0650774		ACTR10	33718.8	41240.1	13.4679	9.77343	0.00021654	0.0351697		SNX12	29898	34403.6	12.7243	13.594	0.00110267	0.148005		TLN1	71021.7	117088	7.64374	14.885	8.00894e-48	1.3143e-45		SCARB2	187241	346470	14.398	9.26409	2.97597e-10	4.74667e-08		NAV1	17630.3
LETMD1	19684.2	25452.2	20.1787	18.6192	2.73478e-05	0.00435946		TDRD3	6081.33	6752.67	16.2044	15.8773	0.000420015	0.0666624		NRCAM	8496.16	11594.5	22.3954	20.6172	0.000219526	0.0349271		MAP7D2	10516.1	13225.9	19.6476	24.451	0.000798579	0.148022		BROX	22225.7	38156.4	8.22973	11.3704	1.02081e-47	1.64101e-45		RAB22A	10579.7	16971.7	17.0205	5.93298	3.05907e-10	4.77965e-08		ACOT9	15316.3
MRPS27	26147.3	29655.2	9.24715	13.5633	3.23045e-05	0.0050466		HSD17B12	144410	156402	11.9833	12.701	0.000436442	0.0678842		AP1B1	64076.1	75037.8	10.4039	8.83158	0.000221101	0.034474		CHORDC1	22315.1	25555.3	12.4003	12.7383	0.00120063	0.148363		ADGRG1	4686.47	21756.2	44.0142	25.9853	2.29431e-47	3.61446e-45		FSCN1	224003	59738.3	20.8298	42.5325	3.44326e-10	5.27232e-08		HSPG2	8742.35
SCD5	34147	44924.2	22.1294	21.8903	3.46434e-05	0.00530587		GSTM2	62707.5	52898.5	24.5345	25.9832	0.000444513	0.0677839		EIF4A2	165071	204671	14.6421	11.7337	0.00022807	0.0348633		RPS6KA3	48354.6	58840	17.9748	17.239	0.000934629	0.148492		PPA2	85754.7	171472	10.1477	9.90095	5.25591e-47	8.11781e-45		FLVCR1	4747.1	9317.7	24.7976	9.73805	3.60066e-10	5.40523e-08		MAP1B	103476
WDR44	27973.9	32455.4	11.3115	11.7459	3.73085e-05	0.00560417		RABGGTA	22302.5	20886.8	9.02212	11.7571	0.000492553	0.0736651		PLEKHA6	25445.9	33411.7	19.1476	14.2072	0.000233821	0.0350552		TASP1	4600.2	5418.27	9.5714	30.2447	0.0011275	0.148773		RAPH1	6717.76	17603.9	19.8657	19.3135	2.59892e-46	3.93687e-44		EXOSC8	13673	7604.4	11.6058	6.0316	3.80461e-10	5.60156e-08		SIRT5	6666.82
ABCC8	23775.7	36922.4	39.0348	33.8271	3.81096e-05	0.00561649		TPK1	11196.7	9760.95	19.0453	23.5213	0.00050922	0.0747208		CKAP4	94680.8	74105.8	13.1359	11.1981	0.000236481	0.034785		RAVER2	4836.05	5612.26	13.1358	18.8213	0.000962396	0.149845		EHD4	19254.1	79444.4	27.3756	35.4776	3.29597e-46	4.89856e-44		SYAP1	5363.48	9370.92	20.1572	8.14689	3.83838e-10	5.54465e-08		DPP6	17227.5
MRPL46	17385.6	21358.9	16.2437	15.7244	4.04084e-05	0.00584499		CHGA	104866	84162.5	30.8357	36.5036	0.000521773	0.075145		NECAP1	25639.9	31084.2	13.2245	13.2126	0.000252025	0.0363849		CDC42SE2	1037.18	1372.6	26.5513	29.8625	0.000924761	0.149985		PNPO	16860.8	45484	18.8731	14.556	5.15257e-46	7.51607e-44		ABCD3	24450.2	44002.4	10.1683	8.40062	3.99175e-10	5.65942e-08		NT5C	10607.9
GOPC	16836	18865.5	8.56854	10.3141	4.15952e-05	0.00590728		VGF	296382	201614	52.7103	59.3371	0.000522692	0.0739087		PATL1	10924.2	12733.6	10.4475	15.3042	0.000257178	0.0364538		DPAGT1	9089.23	7291.24	16.8919	24.4859	0.00119698	0.150298		PPM1K	1486.95	5987.68	30.1468	34.059	1.05227e-45	1.50704e-43		TOR1AIP1	24764.7	33251	7.48683	5.37758	4.03758e-10	5.62031e-08		FGD4	14457.3
DLAT	80962.8	99637.8	16.2006	22.0026	4.17721e-05	0.00582646		EML2	55806.3	51334.5	12.3775	13.5079	0.000560393	0.0778245		PCYOX1	125583	103336	10.9504	12.3443	0.000259831	0.0361722		TSPYL5	9153.77	11098.1	17.2167	18.9288	0.000791896	0.150364		ST14	2634.09	9194.55	30.2122	26.7344	1.15256e-45	1.6212e-43		LYPLAL1	45561.6	58611.6	7.8552	4.20647	4.34099e-10	5.93475e-08		CKAP4	56987.3
AMACR	18557.3	26531.7	30.4768	31.6267	4.24562e-05	0.00581799		SCYL1	20067.7	21337.3	9.7269	9.40268	0.000581447	0.0793318		PEPD	40797.3	48254.5	11.5099	13.5526	0.000264685	0.0362015		PPP6R2	13117.7	15645.2	16.2989	15.4062	0.00110164	0.150461		ACP3	5835.41	28485.9	45.5776	34.7386	2.94612e-45	4.07134e-43		CD2AP	22661.5	36021.4	14.7634	7.63234	4.46264e-10	5.99402e-08		MRPS21	10466.4
HERPUD1	3044.2	4010.29	22.4969	26.3084	4.34172e-05	0.0058471		BPNT1	63270	59447.4	8.8179	11.1616	0.000596374	0.0799655		HSPA4	72861.8	90916.2	15.2158	8.48649	0.000266046	0.0357602		GDA	65344.8	83798.6	23.7898	23.6325	0.00109075	0.151634		MVP	22419.7	84723	32.2658	32.4535	3.18602e-45	4.32695e-43		WASF2	13626.5	19992.7	9.66833	6.74744	4.46592e-10	5.89501e-08		MAPRE3	38303.2
HYOU1	207744	266199	20.1218	19.2099	4.36799e-05	0.00578277		H2BC21	462774	421242	12.9896	17.3602	0.000604122	0.0796315		CHMP3	29223.4	24983.9	9.0215	10.024	0.000271072	0.0358183		SGMS2	4709.68	3752.52	17.3353	24.9342	0.00119117	0.152021		ICAM1	2936.31	17351.8	52.7557	36.9786	4.66661e-45	6.23033e-43		RFC2	30721.5	10819.5	18.3196	20.9319	4.70885e-10	6.11033e-08		DHRS13	11004
HPS5	840.856	1212.48	23.8348	47.2088	4.6721e-05	0.0060823		LETM1	31162	33459.5	10.5114	12.5343	0.000658526	0.0853559		XPO7	42167.8	49730.6	11.1889	7.81679	0.000290226	0.03771		KCTD5	2420.62	3240.65	28.5573	26.1035	0.00108649	0.153787		SORBS3	7517.52	18392.4	18.2118	18.2892	5.90879e-45	7.75726e-43		PNPLA6	14697.3	22905.5	14.64	7.20745	4.75458e-10	6.06684e-08		RHPN2	2976.23
TCAF2	23862.6	37433.8	40.9919	29.5203	4.76379e-05	0.00609999		SET	89200.1	81167.1	12.7462	18.2337	0.000660264	0.0841783		ERGIC1	54147	39351.8	17.2374	18.6092	0.000321633	0.0411058		CACYBP	26528.3	31419.5	17.0161	17.3381	0.00224196	0.154457		MECP2	23599.8	75609.6	25.7894	17.0146	8.35412e-45	1.07878e-42		LAMTOR1	21856.8	39501.4	12.7203	9.07274	4.87947e-10	6.12413e-08		GRK2	15939.6
SAR1B	235450	269997	10.6027	10.3765	4.90769e-05	0.0061829		CD82	12856.9	11217.7	19.5217	24.0111	0.000660923	0.0829031		COPS2	32702.6	38077.5	10.4033	7.13617	0.000329032	0.0413732		SCRN1	124132	144501	15.1515	15.1652	0.00222832	0.154888		CNRIP1	3032.52	14179.1	42.5299	18.8698	9.87316e-45	1.25437e-42		TMED9	243774	363879	13.9765	5.934	5.01858e-10	6.19714e-08		CDK5	32324.9
MRPS35	5910.41	6702.16	9.55001	13.6692	4.91114e-05	0.00608904		DDX3X	141157	133011	9.63652	8.1043	0.000662543	0.0817873		CAND1	108857	136740	16.1006	7.32208	0.00033204	0.0410887		TM9SF2	44655.5	35553.5	19.0762	12.3775	0.00230408	0.155976		COQ6	9256.49	20997.4	16.4304	19.0375	1.76033e-44	2.20097e-42		ERP44	98041.2	132959	9.64863	5.16524	5.19469e-10	6.31278e-08		AGRN	6854.06
ARRB1	19072.9	13538.6	20.9775	26.0762	5.00242e-05	0.0061053		FAM114A1	21920.9	23713.8	12.3584	12.7271	0.00066394	0.0806791		FGD4	10794.2	13589.4	16.6182	13.5281	0.000344093	0.0419148		NAV1	8499.38	10950.5	24.3872	18.114	0.00108202	0.155991		UFSP2	11998.7	21209.6	8.90508	10.2288	3.66667e-44	4.51287e-42		NT5DC2	18535.4	10292.5	12.943	11.1457	5.40876e-10	6.47023e-08		IARS2	30243.9
ATPAF2	9131.03	11293.6	17.1587	15.6971	5.06592e-05	0.00608768		GARS1	59155.7	62766	7.29819	12.2162	0.000665637	0.0796409		SCRN1	105759	145835	24.2858	12.9774	0.000370033	0.0443812		UBXN7	13589.3	15810	15.1743	10.5561	0.00220719	0.156209		MYO1C	33728.9	74049.8	15.0207	23.3593	4.33717e-44	5.25598e-42		REEP5	48320.7	89712	18.713	9.97867	6.25534e-10	7.36783e-08		FSD1L	16158
C8orf82	16494.9	19003.2	10.5363	18.8454	5.1539e-05	0.00609957		TBRG4	17232.5	18755.7	9.86273	17.9009	0.000669037	0.0788349		PTPN23	28441.1	34590.2	13.8997	8.57062	0.000377948	0.0446437		IRF6	4888.44	6478.45	30.0197	26.7117	0.002228	0.156261		NCOR2	6736.55	12315.3	10.8907	16.6264	4.72381e-44	5.6378e-42		RPA2	26254.2	15862	10.6521	13.2511	6.28113e-10	7.28611e-08		SARM1	59206.8
SACM1L	59614.9	65768.6	7.43944	10.117	5.25047e-05	0.0061211		ALG6	7868.05	8815.01	18.6602	17.3762	0.000681405	0.0790938		HNF1B	1381.22	807.406	17.941	46.7449	0.0003799	0.0442045		SHROOM1	1543.68	2291.45	40.6517	29.1358	0.00102437	0.156368		CPLX2	2877.57	11648.4	32.3347	36.1571	7.41339e-44	8.71571e-42		ENTPD5	3288.75	5491.44	18.4581	7.93669	6.49349e-10	7.42003e-08		TRIP10	4835.61
COG5	37606.9	43198.3	10.8128	9.85371	5.28673e-05	0.00607274		B3GNT7	1889.06	2502.25	41.2217	45.8374	0.000684517	0.0782866		TSN	47529.6	56097.4	11.7771	11.6454	0.000384821	0.0441186		COPS3	41974.4	48350.4	13.1573	10.2679	0.00130673	0.156506		LIMCH1	4577.97	15426	30.4723	23.7137	3.97081e-43	4.59971e-41		NSF	102188	167430	13.7154	8.45426	6.60649e-10	7.43813e-08		NADK2	11953.6
ACLY	234663	326459	28.457	21.4518	5.30401e-05	0.00600429		ANP32A	289076	261938	14.5323	16.8764	0.000692797	0.0780852		UROD	27986.6	32545.3	10.6123	9.01215	0.000393712	0.0444838		CYLD	8811.03	10272.9	14.5122	12.9735	0.00143002	0.156798		PIGW	3647.28	9800.02	21.835	26.1596	1.14311e-42	1.30497e-40		TMEM126A	18935.5	28131.2	11.0146	7.10733	7.00049e-10	7.7675e-08		TIMM13	3229.5
MRTO4	1.22101e+06	1.02218e+06	11.8463	15.5346	5.30982e-05	0.005925		APOOL	22649.2	24617.2	12.5434	14.5552	0.000704386	0.0782573		WNK1	18375	21722.4	11.8354	8.76647	0.000396932	0.0442069		WRN	94590.8	80005.6	12.1775	32.1762	0.00106816	0.156899		NIBAN2	27599.3	69916.8	20.2373	18.6092	1.19132e-42	1.34057e-40		SPNS1	19879.1	36029.9	15.4951	9.68165	7.42738e-10	8.12344e-08		SLC25A21	3814.09
ERO1B	159961	236254	34.7827	29.2747	5.5569e-05	0.00611337		HMGN5	14145.5	11484.5	32.3606	28.1814	0.000717237	0.0785627		HUWE1	37051.5	46564.5	16.6293	9.45123	0.000404625	0.044429		HMGB1	189355	234507	22.2735	14.161	0.00230016	0.157077		LMCD1	17939.4	79452.8	43.9261	35.1109	1.55328e-42	1.72326e-40		SLC30A9	14970.6	21362.4	11.051	6.31823	7.44901e-10	8.03234e-08		GGACT	3883.23
NFU1	16429.1	21906.6	24.4441	19.3983	5.80806e-05	0.00630094		DHRSX	4600.4	5530.52	32.165	26.8314	0.000788585	0.0851781		CUL3	26563	31090.3	11.078	6.79412	0.000415611	0.0450014		PGK2	5945.01	9239.27	43.4601	53.5053	0.00219961	0.157101		SAMD11	598.176	11656.9	50.7748	48.5398	2.73985e-42	2.99747e-40		CAPNS1	62389.3	87425.2	11.9206	4.16258	7.53339e-10	8.0105e-08		ACY1	9230.55
ACTB	3.1708e+06	2.83488e+06	7.77714	10.6048	5.98504e-05	0.00640399		GCAT	4777.78	7086.09	48.7431	65.0855	0.000790645	0.0842307		WDR74	7521.69	6134.4	12.2916	23.1231	0.000430494	0.0459743		SEPTIN6	6772.34	9489.26	35.1069	22.703	0.00141698	0.157589		ATP8A1	27688.9	61036.3	16.4352	23.5063	8.65581e-42	9.33997e-40		MSH6	47552.8	19314.8	17.5859	20.0028	7.59113e-10	7.96132e-08		SOD2	126214
PPM1E	7443.36	11382.2	37.0024	25.3414	6.03824e-05	0.00637361		H3-2	452959	395457	20.2029	23.4663	0.000825207	0.0867247		PRUNE2	32284.4	48973.3	34.4366	33.1695	0.000432013	0.0455132		VPS37A	4385.4	5441.47	22.5002	17.5124	0.0023496	0.157687		PSMB8	9187.64	31906.7	34.1847	22.8933	4.37586e-41	4.65793e-39		ARL8A	21891.8	34083.7	14.4753	7.59687	8.1863e-10	8.4695e-08		HMGCS2	8389.11
DGUOK	34131.4	45066.8	23.5739	16.2069	6.08661e-05	0.006339		AGT	18038.2	12824.9	50.3914	50.9087	0.000861942	0.0893777		EMC10	12271.6	10065.5	12.0059	21.022	0.000442616	0.0460085		UBAP2L	17769.4	22880.4	26.9871	16.639	0.00237739	0.158188		GOLGB1	14995.2	27472.1	10.1042	10.251	7.52585e-41	7.90415e-39		NME3	62977.8	114634	14.495	9.64921	8.19938e-10	8.36993e-08		ECI2	26621.4
ACP3	20502	28485.9	28.1248	34.7386	6.23371e-05	0.00640677		HSPA1A	540352	489255	15.8191	15.2241	0.000876743	0.0897162		TXLNA	15991.4	19012.9	12.4973	10.4231	0.000444863	0.0456336		RABEP1	10154.3	11389.2	11.2101	11.6231	0.00219854	0.158478		GNAS	144427	224332	7.86931	12.78	7.86098e-41	8.14749e-39		CHD4	47977.5	32500.6	8.87049	9.71348	8.25708e-10	8.31792e-08		EZR	117912
ABHD10	46988.6	59988.6	20.3218	21.8136	6.28168e-05	0.00637223		AK1	161208	152819	7.71149	10.1846	0.000918947	0.0928137		AHNAK2	5440.65	6962.03	18.7172	22.1037	0.00044859	0.0454183		TLE5	7289.95	9295.92	25.738	21.4267	0.00240574	0.158718		MFN1	8552.47	14989.1	9.70914	11.0965	8.75457e-41	8.95581e-39		ALDH5A1	30018.7	48457.2	17.9802	6.99649	8.56143e-10	8.5125e-08		CLDN1	1534.71
SDR9C7	20657.2	27841.2	20.4378	33.8015	6.55722e-05	0.00656647		CPQ	130216	113032	22.0381	23.2886	0.00100373	0.100077		REPIN1	4408.51	5721.29	19.8431	18.7231	0.000448743	0.0448513		NECAB2	3710.55	5671.78	48.7541	35.2826	0.00218587	0.159038		MYO1B	45306.3	86404.3	12.2875	13.8942	1.13428e-40	1.14548e-38		RAB5A	95304.8	134990	8.38766	6.44959	8.68977e-10	8.52934e-08		SOGA3	12756.4
STX3	41840.3	57201.5	27.2436	19.3748	6.67242e-05	0.00659725		VWA5B2	96738.2	84580	19.3963	26.0624	0.0010701	0.105343		ARL6IP4	5133.78	7778.19	34.4629	30.4621	0.000455307	0.0449313		KDM1A	12534.4	14433.9	13.2488	11.2649	0.00141485	0.159632		COQ3	3217.04	7983.53	20.5626	18.6024	1.64833e-40	1.64354e-38		TTC28	4850.51	2637.42	12.489	17.4671	9.60416e-10	9.30752e-08		RHOT2	21337
UEVLD	5017.32	4369.48	9.55602	13.9704	6.67327e-05	0.00651561		XRCC5	260396	252117	4.38583	6.76577	0.00107969	0.104959		FAM120B	13215.5	16779.9	18.0685	14.1783	0.000492459	0.0479901		TXLNA	16510.9	19007	12.7616	10.5778	0.00106665	0.15969		SEC11C	26387.3	72725.2	23.2838	30.7515	1.95254e-40	1.92252e-38		HMGB3	100598	50993.1	14.8445	13.4856	1.00515e-09	9.61929e-08		BET1	7832.7
ENTPD3	19027.4	29355.5	40.3334	30.7593	6.85884e-05	0.00661413		PDIA6	154638	172626	16.8216	20.591	0.00109842	0.105462		TMEM131	11730	9861.2	10.7953	17.1768	0.000507346	0.0488305		PDIA5	29186.9	23732.4	17.4755	26.751	0.00250374	0.159768		HLA-A	23872.5	78510	33.1384	27.1791	2.21414e-40	2.15318e-38		TMED7	51310	79873.6	12.3915	7.95882	1.01539e-09	9.59729e-08		SEC14L1	6646.67
OXR1	5379.2	4480.84	12.016	27.6301	7.27153e-05	0.00692657		IDH3G	39117.2	43025.4	12.4253	20.2031	0.00109876	0.104208		ATP1B3	37206.1	29663.7	13.7	20.3472	0.000508519	0.0483465		DNAJC8	27672.4	32213.6	15.4661	12.0885	0.00248543	0.15991		DDX21	24743.2	43559.9	11.0462	18.0543	4.31838e-40	4.14828e-38		SUMF1	4280.27	9395.18	30.1573	11.9897	1.11938e-09	1.04512e-07		OGA	7549.63
ARG1	7602.38	10056.2	22.0104	40.5546	7.31188e-05	0.00688109		NOSTRIN	3556.49	4307.94	32.5344	31.7173	0.00112756	0.105651		HLCS	8938.85	10797.2	14.0023	10.6832	0.000523223	0.0491451		COMMD3	6032.33	6861.78	12.2395	19.2745	0.00213681	0.159953		MLF2	9420.96	17627	12.2814	21.2996	4.68804e-40	4.44912e-38		STX3	44266.5	100778	23.5464	12.3068	1.12023e-09	1.03331e-07		DYNLL2	39887.1
KBTBD6	7002.81	8927.66	19.7196	17.7627	7.99473e-05	0.00743415		DLG1	30597.1	28626.7	10.6421	11.2392	0.00114176	0.105708		UBA3	29721.9	35930.4	14.0219	8.42815	0.000533106	0.0494773		PIK3R2	2695.22	3485.94	25.352	27.5432	0.00139884	0.160146		SARDH	10864.9	47130	31.5359	41.6078	5.70322e-40	5.34812e-38		RAB13	26392.9	34323.1	9.15258	3.85299	1.19963e-09	1.09338e-07		NAPB	18946
CAPN13	5980.01	9026.85	35.8846	44.5597	8.54591e-05	0.00785319		CENPV	23385.3	27544.1	28.3291	26.4418	0.00114189	0.104476		PTK7	12147.8	17141.5	28.1011	30.1918	0.000539172	0.0494516		EML2	48659.4	53224.6	8.37123	13.7324	0.00218368	0.160377		GYG1	17537.8	73705.1	46.2729	25.5909	1.2662e-39	1.17339e-37		HNRNPK	494218	372975	6.90204	6.75462	1.20506e-09	1.0854e-07		FDPS	88773
RUSF1	68157.3	77996.7	10.7218	16.2227	9.02328e-05	0.00819544		SSTR2	7013.94	5849.4	21.4591	32.6441	0.00115228	0.104201		TXNDC9	8859.45	11500.6	20.3705	19.4082	0.000552109	0.0500494		PDZK1	13890.3	18344.4	30.1583	25.612	0.00253669	0.160554		NAMPT	41591.9	101454	10.4469	32.57	1.72709e-39	1.5819e-37		MFSD1	8961.93	14386.2	17.4358	7.62183	1.22244e-09	1.08826e-07		HLA-C	11423.4
GDAP1	26198.6	36363.7	29.5715	17.0921	9.05219e-05	0.0081272		GPATCH11	4760.34	4314.18	15.0812	17.8424	0.0011539	0.103148		NAV1	7946.35	10960.3	25.7552	17.7225	0.000554702	0.0497064		RABGGTA	19821.7	21480.8	7.54173	11.0776	0.00212514	0.160623		OMA1	1826.09	4149.51	18.9123	21.9763	2.08792e-39	1.8904e-37		EXOSC1	14434.9	9641.99	9.69905	9.89812	1.28638e-09	1.13201e-07		SNTB1	6169.22
CTPS2	16782.3	14996.5	8.0812	11.9336	9.1872e-05	0.00815468		FOXK1	31418.1	29858.1	7.91035	9.19873	0.00116788	0.103211		TBCB	57980.4	77515.5	22.898	13.284	0.000580061	0.0513881		MAPRE1	75689.4	93348.7	22.0956	15.3751	0.00255979	0.16071		TAMM41	4049.08	7289.33	11.0496	21.9567	4.09592e-39	3.66631e-37		SPAG9	16269.6	20853.4	5.04005	4.84098	1.34112e-09	1.16678e-07		PREPL	14292.7
SEC31A	115291	127819	8.25995	10.0096	9.37397e-05	0.00822697		ZNF806	15323.3	13078.4	25.8372	23.8128	0.00119259	0.104211		UROS	10581.9	12672.5	13.6311	17.5705	0.000584043	0.0511596		TCEA1	33950.2	40134.2	17.3344	8.81518	0.00260115	0.160714		GLT8D1	7458.66	18324.2	19.3329	14.7558	1.08628e-38	9.61416e-37		LIMA1	29755.8	45344.2	16.1214	5.82189	1.44564e-09	1.24358e-07		ADD1	24357.5
COG4	22570.6	25760.2	10.8751	10.0649	0.000100722	0.00874151		TMED3	20182.6	23155.3	23.9101	22.0816	0.00121242	0.104767		SHFL	10388.5	11763.6	9.14152	11.298	0.000592367	0.0513122		VWA5A	72587.9	88677	19.2291	19.5864	0.00138438	0.160857		GDA	14029.5	84448.6	68.9818	22.4492	1.39161e-38	1.21797e-36		MFSD8	782.198	1498.3	27.8906	8.68502	1.44975e-09	1.23325e-07		PPFIA3	7809.94
MPP2	7797.69	10520.7	26.9814	20.2842	0.000104882	0.00900261		SERPINI1	10046.1	8756.51	20.8083	25.5276	0.00123636	0.105661		KPNB1	176371	208818	12.473	6.0205	0.000594094	0.0508962		CCDC86	14835.6	18354.6	22.3449	16.6248	0.00248073	0.160937		CRYZ	85694.3	264831	30.4752	21.3086	1.8655e-38	1.61479e-36		GBA	60492	99239.2	14.0035	8.87612	1.46384e-09	1.23155e-07		ATP8A1	38606
TTC5	7926.71	10085.1	15.8075	46.1373	0.000105659	0.00897067		OLA1	114461	120137	7.82766	8.58211	0.00125082	0.105735		PGAM1	186944	238411	18.7866	10.4718	0.000606809	0.0514205		EPS15	14790.3	17347	15.9681	9.50283	0.00210907	0.160972		TIMP2	12961.3	62635.4	17.4351	44.7969	2.25428e-38	1.93011e-36		SCP2	63257.8	125169	14.648	10.512	1.55522e-09	1.29421e-07		MACROH2A2	156455
SEPTIN9	61114.5	46631.5	18.3517	24.4219	0.000107545	0.00903264		POLDIP2	13758.6	14603.5	9.70392	10.5185	0.00126281	0.105601		NPLOC4	17864.3	21414.1	13.5895	8.33871	0.000613794	0.0514531		PAPSS2	97893.2	129958	30.8974	25.8513	0.00258784	0.161171		NTPCR	12187	23844.8	12.9174	25.5212	3.65378e-38	3.09471e-36		MTA1	29023.8	16059.3	12.2691	17.6272	1.61624e-09	1.33053e-07		SUPV3L1	9595.05
GOLGA5	15422.1	17497.5	10.395	11.6059	0.00010991	0.00913302		CHGB	59874.6	48107.3	33.4423	39.0519	0.00131806	0.109048		UBE3A	16442.3	19730	13.6907	8.18605	0.000621726	0.0515636		MTMR9	25961.1	29088.3	11.0027	13.5517	0.00217617	0.161348		OTUD4	4198.96	7437.32	11.6378	15.0368	4.61579e-38	3.86794e-36		XRCC1	29186.5	18275.1	9.27695	13.5606	1.63149e-09	1.32879e-07		SDSL	21555.4
ATP5F1B	478975	544627	10.5447	13.7186	0.000115343	0.00948363		CTBS	25627.6	22375.2	22.9148	19.3153	0.00132	0.108059		MACF1	22500.2	28282.5	17.797	15.1785	0.000632816	0.0519309		MUC13	20147.5	32606.5	53.4822	51.7421	0.00149489	0.161635		FARSA	70660.5	121106	9.58164	10.1237	1.04237e-37	8.64293e-36		RNASEH2A	5153.59	2775.03	13.4454	17.8022	1.68963e-09	1.36166e-07		PDXDC1	57793.2
MTRES1	15881.3	18219.6	11.4407	12.1028	0.000115651	0.00940989		AKT1	12635.8	13705.8	13.2111	14.6422	0.00133341	0.10802		SIGMAR1	13523.6	10592.5	14.8904	14.3519	0.000633181	0.0514196		OPTN	8641.55	10688.3	21.4309	15	0.00182722	0.161647		GHDC	9239.88	23544.4	19.0227	12.1967	1.08569e-37	8.90829e-36		FAM169A	15747.9	26514.9	17.6124	9.16305	1.69174e-09	1.34917e-07		ADPGK	5077.66
CAB39L	5436.16	6632.23	17.1403	15.9423	0.000116832	0.00940798		ABCC4	5825.49	6751.53	22.5907	28.6185	0.00134998	0.108235		BAIAP2L2	4667.53	3611.83	9.77155	37.4371	0.000686911	0.0552078		TBC1D13	8416.37	9423.04	11.1309	13.193	0.00247283	0.161773		ODR4	10993.2	19226.8	10.5553	11.6607	1.19669e-37	9.7179e-36		CPSF2	22517.6	17791.4	5.53823	5.96404	1.7646e-09	1.39276e-07		HSPA9	184694
L2HGDH	19968.1	24152	16.12	20.0422	0.000117098	0.00933321		CFL2	15377.5	13657	18.9296	20.8663	0.00142152	0.112808		NEK9	14309.5	16565.2	11.0286	9.32759	0.000697392	0.0554783		AHCYL2	11608.8	13586.6	15.4102	13.3711	0.00185155	0.161959		DCPS	45171.4	76121.2	10.4824	14.247	1.24379e-37	9.99729e-36		CAT	34019.8	57052.9	16.0562	9.27709	1.78204e-09	1.39217e-07		SYP	103154
TBC1D4	9238.07	10776.5	12.8666	15.712	0.000117716	0.00928768		ANP32B	142764	132961	9.93623	15.4825	0.00153264	0.120397		BPNT1	49395.7	61817.2	17.4394	8.56601	0.000698356	0.0549937		ATG4B	1586.52	2269.08	38.951	38.8815	0.00206295	0.162223		PITPNC1	11518.2	32249.2	26.1954	18.7184	2.36471e-37	1.88149e-35		STX7	27093.1	50494.9	15.9128	10.4403	1.84217e-09	1.42461e-07		SEC23A	50747
EXOSC2	17172.6	15166.4	9.05333	14.0232	0.000118609	0.00926455		MACROH2A2	136925	121606	17.9737	23.487	0.00156042	0.121354		PTPRF	11872.4	16047.5	24.7755	24.2856	0.000703334	0.0548319		SRP14	34664.9	41650.7	18.4948	17.173	0.00210482	0.162238		ACP6	5840.43	13966.8	21.8817	25.5428	2.99172e-37	2.35658e-35		PIR	10729	16132.2	15.7153	5.75958	1.8495e-09	1.41598e-07		ABCC8	20122.6
ACTR3B	5810.48	7106.92	17.47	14.9885	0.000121838	0.00942251		CTCF	6443.51	6027.05	10.8068	12.2881	0.00167632	0.129076		FASN	61113.5	82968.2	24.9941	15.8752	0.000707053	0.0545761		RNF214	9869.33	11218.9	12.3738	8.01275	0.00181388	0.162311		MISP	1636.92	7730.95	46.3714	33.5143	3.53591e-37	2.75766e-35		SLC25A1	131766	218100	14.761	9.13535	1.86479e-09	1.41355e-07		SARS2	15416.5
PRKRA	15137.4	17015.9	9.63829	12.1177	0.000124442	0.00952955		DNAJC1	11245.2	12150.5	10.4821	17.2268	0.00170884	0.130291		CSE1L	63105.7	71744.8	9.59186	7.71725	0.000713662	0.0545461		WASHC2C	1778.57	2545.93	37.5539	27.5156	0.00137622	0.162331		PGAP4	14316.5	26930.6	13.9478	19.3319	3.73982e-37	2.8881e-35		MECP2	18931.6	29937.3	18.1986	5.46156	1.87801e-09	1.40962e-07		AKR1C3	71426.6
G6PC2	1006.95	1680.01	35.3676	74.3108	0.000130009	0.00985919		FECH	20538.7	22508.7	15.3988	16.798	0.00175362	0.132407		NRDC	17506.6	22698	20.681	11.5616	0.000713885	0.0540335		UQCRC1	188053	161341	13.0282	13.1581	0.00202343	0.162396		PRUNE1	10770.1	22523.2	16.2968	16.0506	4.54769e-37	3.47788e-35		SREK1	11459.6	7776.91	10.0543	8.1215	1.9206e-09	1.42758e-07		EIF4A2	193819
CTNNA2	16263.5	21401.9	24.9021	21.9605	0.000133797	0.0100489		C3	29670.6	41290.8	44.4927	69.6928	0.00175599	0.131311		SEC24C	61284.3	72628	12.9378	8.00484	0.000724763	0.0543293		FNTA	10236.6	11845.3	14.4134	12.0282	0.00204458	0.162419		HLA-C	18764.6	54171.2	29.5473	30.3384	5.31407e-37	4.0249e-35		TRIM24	12560.7	5926.58	15.8877	22.8392	2.11731e-09	1.55867e-07		RPL32	28557.4
UBR5	17621.4	16101.7	6.70894	11.0888	0.000134	0.00996835		SLC25A6	450916	489652	13.1997	16.0513	0.00175741	0.130166		TUBGCP6	4021.17	4718.34	12.27	12.1152	0.000742487	0.0551279		MTMR6	9471.8	10818.3	12.7415	10.7331	0.00171475	0.162797		ECHS1	82780	128103	8.16749	17.9591	5.74501e-37	4.30986e-35		NT5C3A	6539.72	14979.4	15.7062	11.4848	2.18238e-09	1.59127e-07		PTPRK	2739.84
YWHAG	372970	416488	9.25224	8.95216	0.000140594	0.0103602		PPP4R3A	19316.5	18550.7	6.32305	8.02935	0.0017885	0.131218		AP1G1	63526.4	72757.1	10.2286	7.98238	0.000742608	0.0546167		AIP	30296.8	35922.8	16.676	13.1674	0.00173577	0.162807		SLCO2A1	1256.31	12522.2	28.6299	52.6499	1.08032e-36	8.028e-35		MAN1B1	11832.1	16607	10.7068	6.56246	2.23624e-09	1.61516e-07		PLOD1	13375.6
ATAD3A	31967.1	35859	9.49894	12.9831	0.000140859	0.0102827		TERF1	1228.37	1555.92	35.9402	26.1461	0.00179588	0.130529		PAK3	9413.49	12423.9	22.622	19.0961	0.000744196	0.054222		MYO5C	10321.7	8056.69	20.1159	22.5575	0.00201687	0.163556		NT5DC3	15914	35011	18.8119	26.1829	1.26625e-36	9.32172e-35		SSRP1	74267	45697.6	11.7359	12.6423	2.37108e-09	1.69654e-07		LAMC1	14590.4
CTBP2	16732.9	14523.4	10.4783	13.4785	0.000142725	0.0103225		PUSL1	4123.08	4654.01	21.837	20.1736	0.00180334	0.129858		TCP1	113202	127535	8.88771	5.60403	0.000751461	0.0542444		MAGED2	12102.6	14983.5	21.3672	20.8957	0.00180802	0.163668		OTULINL	20457.2	56596.4	28.3305	25.477	1.27522e-36	9.30087e-35		VASP	31363.4	42353.2	10.1645	5.66803	2.49328e-09	1.76746e-07		MAT2B	30434
SH3PXD2B	13896.2	10831.2	17.5474	20.972	0.000143096	0.0102543		SART3	38045.1	36457	6.10665	9.34015	0.00180968	0.129118		DIS3L2	6887.4	7948.59	10.9144	10.5282	0.000752483	0.0538198		RBX1	16076.4	19079.6	17.1335	16.4406	0.00210423	0.163814		PDXK	38150.8	99334.6	17.9651	9.66604	2.16339e-36	1.5634e-34		UHRF2	8752.34	5319.17	12.4801	11.0836	2.5201e-09	1.77008e-07		AMT	10871.5
SYNJ1	10632	12732.9	15.6912	15.1425	0.000145091	0.0103028		TRUB2	2885.74	3305.6	22.171	24.9179	0.00182303	0.128889		IMPA1	61029.9	76773.4	18.2168	13.8297	0.000752929	0.0533621		STAU2	6639.97	8217.77	21.2888	16.3799	0.00170738	0.164098		SORL1	9481.22	35388.7	38.8885	18.9825	2.44068e-36	1.74775e-34		HARS2	14800.2	20114.4	8.09351	6.22079	2.61161e-09	1.81768e-07		ECI1	66257.6
CLGN	6792.03	9929.7	36.8983	22.5974	0.000148922	0.0104796		SCG3	55614.3	46103.3	31.2427	30.5002	0.00183144	0.128317		NDUFB7	28601.7	21737.6	16.8423	15.2258	0.00075337	0.0529124		WASHC2A	13531.7	17503.2	27.9928	17.3109	0.00267837	0.164182		ABLIM2	2914.95	10041.8	37.6997	22.7702	2.73317e-36	1.93956e-34		EHMT2	11576	6633.01	13.0491	15.2701	2.61681e-09	1.80489e-07		IDI1	88256.6
MRPS22	22761.2	25823.2	10.7035	11.9166	0.000153242	0.0106873		CD99	60051.4	77974.1	44.3102	48.8068	0.001847	0.128251		YWHAQ	304316	378759	17.2263	11.0846	0.000757329	0.0527155		ACAP2	17426.4	20122.1	13.6667	11.8793	0.00154036	0.16427		ACADVL	81771.1	167420	16.1154	16.1645	3.54702e-36	2.49463e-34		APMAP	112247	157148	10.5616	6.61171	2.61979e-09	1.79081e-07		ZFPL1	9927.5
OXCT1	72308.7	93751.1	23.7346	18.1169	0.000153382	0.0106024		SEC63	48800.7	52802.3	14.1468	13.2308	0.00193521	0.133187		ACTR1A	110471	127598	11.0112	10.7955	0.000766405	0.0528751		MAGED1	2282.59	3164.44	33.2859	26.3523	0.00200713	0.164479		RASSF5	2321.6	6521.38	27.7095	22.2827	6.29914e-36	4.391e-34		PTBP2	56225.6	23483	17.0293	10.2795	2.6703e-09	1.80919e-07		FSTL5	4264.28
UBFD1	24298	27757.8	11.3945	11.7079	0.000158701	0.0108738		CSTF2	17855.2	16466.5	13.7598	13.9495	0.00194174	0.132464		LSR	22098.5	18297.8	12.1873	14.7716	0.000767023	0.0524536		FNBP1	3399.01	4202.86	22.4661	19.9923	0.00272594	0.164508		TXNRD2	15276.9	29073.2	14.4851	16.6984	9.50075e-36	6.56468e-34		SMARCC1	26187.6	12263.7	15.2789	25.322	2.81862e-09	1.89293e-07		SLC2A1	34452.7
NBEA	19046.5	22897.9	16.2506	17.05	0.000171157	0.0116253		KLHL22	7968.52	8666.65	14.4834	15.1866	0.00194468	0.131511		RIPK2	7278.14	6204.71	9.73407	23.2762	0.00077356	0.0524406		GPRIN1	11329	14622.7	27.6203	23.06	0.00270881	0.16475		UBXN6	14235	23091	9.6436	11.9752	1.06558e-35	7.29873e-34		FKBP5	19400.7	10785.8	10.0075	18.9343	2.92747e-09	1.94893e-07		LACTB2	8696.61
GPD1	116441	166506	34.775	26.9935	0.000175189	0.0117966		IGFBP7	68918.6	79842.3	24.5757	28.1468	0.00197026	0.132092		BMP5	2067.51	3146.27	34.6805	33.9561	0.000813892	0.0546992		TMEM87B	18101.3	15084.6	15.0028	19.4455	0.00180203	0.165045		PELO	10809.8	16328.1	7.52865	9.16618	1.33745e-35	9.08196e-34		RDH11	54089.7	80302.2	11.5328	7.74911	2.99569e-09	1.97715e-07		PITPNB	47811.7
DNAJC11	19479.3	21559.2	8.35475	13.3726	0.000177242	0.0118328		SMC1A	40182.7	38548.6	6.51997	8.38748	0.00198328	0.131829		CLASP2	9954.55	11640.1	12.1215	10.4971	0.000829092	0.0552445		HDGFL3	28719.4	35976.5	22.2924	21.2606	0.00156919	0.165083		DST	9141.4	15664.3	11.3734	14.0854	1.41779e-35	9.54524e-34		HNRNPA1	795690	518031	8.43942	12.7211	3.02552e-09	1.97977e-07		LUZP1	3629.99
ATP6V1D	57134.4	74507.3	24.7838	15.1701	0.000183153	0.0121238		ANK2	3661.89	3224.39	20.3563	24.4546	0.00198777	0.131008		KDM1A	11656	14482.3	17.3085	10.2821	0.0008477	0.0560057		SPATS2	4597.04	5567.47	18.8807	19.8713	0.00178417	0.165354		ENTPD3	6860.35	29355.5	48.3986	30.7593	1.50029e-35	1.00151e-33		TP53BP1	39127.7	27139.8	6.46873	10.4454	3.0499e-09	1.97882e-07		CAD	26219.7
APEX1	103328	88154	11.9803	11.7924	0.00018505	0.0121464		ANK3	14615.9	17474.1	36.5917	23.0944	0.00199131	0.130138		GNPDA1	67839.1	88701.1	22.0413	12.4346	0.000874045	0.057261		PPP1R21	25276.5	29153.3	13.6837	13.7066	0.00170222	0.165647		NNMT	8540.35	38456.6	37.2126	45.4085	1.91419e-35	1.26706e-33		ATRX	13553.5	8847.45	9.48629	12.3364	3.1592e-09	2.03251e-07		KCNJ11	10187.4
SCAF11	5189.88	4407.67	12.2736	14.838	0.000185228	0.0120568		HGS	40939.5	39228.1	6.67622	8.69567	0.0020027	0.129792		ERLIN2	74390.2	54661.2	18.9922	15.1416	0.000889471	0.057786		DENR	33217.8	39942.6	19.3989	12.7764	0.00276677	0.165687		BPNT2	18954.6	41996	18.2067	15.2768	2.18462e-35	1.43402e-33		MAPT	13492.1	28018.5	22.9824	12.3011	3.17013e-09	2.02254e-07		KCNJ6	5432.57
ATP6V1E1	116612	148372	22.2604	13.0714	0.000188334	0.0121577		SLC25A1	152513	167907	16.224	18.1797	0.00203119	0.13055		GLMN	4388.7	5426.66	17.1602	13.9918	0.000919976	0.0592739		NUDT15	1014.34	1264.9	20.6433	35.8983	0.00161916	0.165858		TAPBP	11625.1	40227.2	40.9763	31.421	2.28685e-35	1.48872e-33		PARP1	167916	117230	9.47919	8.65275	3.23135e-09	2.04456e-07		YAP1	6535.68
EIF4G2	44467.7	41692.9	5.00308	8.08534	0.000190581	0.0122019		AMT	11094.5	12305.2	16.4541	21.0447	0.00206839	0.131851		PGK1	421539	494207	12.4636	8.68211	0.000920848	0.0588437		PPP3R1	2837.89	3621.38	25.0319	25.6152	0.00200548	0.166092		SRP72	29648.3	42334.6	6.96403	10.4091	4.96843e-35	3.20789e-33		EXOSC4	22861.3	13073.4	10.6572	17.8404	3.34933e-09	2.10184e-07		MINPP1	23184.6
NKTR	1885.36	1530.92	14.9137	30.4025	0.000191106	0.012136		CDKN2A	4785.53	3720.01	43.2434	34.5141	0.00208029	0.131532		WDR54	7123.38	9480.2	24.1324	21.5831	0.000939367	0.0595391		KTN1	36366	45357.9	22.0782	16.9243	0.00166446	0.166126		GMPPB	53172.7	104860	14.1905	12.547	6.22822e-35	3.98859e-33		MCM6	38823.5	11517.1	22.81	40.0842	3.38961e-09	2.10983e-07		METTL7A	3782.9
AMPH	13714.5	18577.5	27.6016	23.2371	0.000192733	0.0121406		TM9SF2	34413.7	37449.4	15.0046	14.8594	0.00208837	0.130978		TOM1L1	23394.8	27967	14.2607	14.1698	0.000942655	0.0592656		UBIAD1	11007.2	9150.53	14.9394	20.769	0.00160688	0.166794		VPS13A	4641.49	6706.71	7.46335	11.8037	9.86541e-35	6.26692e-33		DBN1	126013	65970.8	14.4168	19.6842	3.40346e-09	2.10136e-07		GMDS	24305.6
FAM3C	57982.4	65210.8	9.68622	16.6701	0.000194164	0.0121329		SCG2	77833.4	63763.1	32.8261	35.3839	0.00214137	0.133228		CBX8	6494.16	7599.37	12.4422	16.2658	0.000952944	0.0594332		NRCAM	8772.52	11616.4	28.9247	20.1526	0.00164973	0.166794		ATG7	11349.4	17907.1	8.89208	10.4867	1.04559e-34	6.58886e-33		GSS	54376.3	79235.4	8.80291	7.37276	3.46312e-09	2.12109e-07		MFN2	25613.2
ME3	9046.31	10582.2	13.0947	22.5419	0.000195141	0.0120972		SPEN	6018.18	5703.93	9.56552	8.64374	0.00215679	0.133122		RUFY1	38202.6	45225.8	13.3636	9.61019	0.000953851	0.0590176		ALDH1A1	837781	1.13439e+06	32.4241	20.3337	0.00199789	0.167243		STX12	20742.2	46119	19.667	17.7735	1.16287e-34	7.26981e-33		LBR	55463.9	22049.1	17.7752	33.9773	3.66928e-09	2.22953e-07		LYSMD1	4873.51
PGS1	6464.16	8082.31	20.5358	17.7388	0.000202392	0.0124479		PRPF31	31564.5	30233.1	6.75445	8.95002	0.00221453	0.13561		PPME1	17713.2	23448.5	23.4636	11.6088	0.000960008	0.0589309		RFT1	17994.8	13920.3	20.2931	22.5387	0.00169831	0.167359		PLCXD3	17305.3	49107.3	30.2944	22.7765	1.18174e-34	7.32955e-33		NPDC1	6196.7	15273.5	31.572	14.2324	3.67041e-09	2.21265e-07		MCCC1	19589.8
METTL14	6964.6	6117.18	9.90066	15.3952	0.000205729	0.0125543		MPDU1	98080.1	107810	15.3526	19.072	0.00221691	0.134695		PRPSAP2	57824.8	73728	20.0433	12.1974	0.000983114	0.0598778		SNCB	13274.9	17888.1	33.0402	33.4201	0.00294632	0.167424		HYI	9446.99	19169.3	16.6471	16.6882	1.20618e-34	7.42274e-33		RBBP4	61714.9	31949.6	15.7348	15.2669	3.69331e-09	2.20906e-07		SCD5	4085.93
COG3	14255	16359.2	12.1117	12.0819	0.000206265	0.0124894		ARHGAP32	2469.61	3011.1	37.1501	32.8921	0.00226665	0.136649		GPRIN1	10016.7	14687.6	34.1261	21.9699	0.000990353	0.0598511		CNOT9	7565.41	8678.24	13.3814	11.8884	0.00193603	0.167467		LMNA	176807	582891	32.9286	16.682	1.35672e-34	8.2844e-33		WIZ	7808.68	4314.04	10.9438	19.4843	3.7703e-09	2.23763e-07		PHYHD1	4611.13
SLC25A24	82931.9	98836.2	15.6756	16.6441	0.000206443	0.0124041		CHCHD6	20692.7	22474.5	13.6478	16.4419	0.00229576	0.13734		SERPINF1	8962.96	15534.5	46.3536	97.3931	0.000991015	0.0594304		SSBP2	6596.65	8224.34	23.4355	25.6304	0.00293052	0.167751		JUNB	4901.92	16017	33.8822	22.5326	1.5484e-34	9.3821e-33		MAD1L1	12385.5	10396.1	4.39087	4.50055	3.77355e-09	2.22233e-07		RRAS2	5542.42
SPTBN2	13616.3	15901.5	13.4375	19.0598	0.000208825	0.0124514		HERPUD1	3546.39	4083.23	23.8251	27.5444	0.00231893	0.137667		RASA1	6861.19	8284.03	15.1503	10.5416	0.000991861	0.0590271		TOLLIP	38105.8	45609.4	17.9413	16.5745	0.00198714	0.168151		VGF	18901.7	224556	46.8942	57.1677	1.96792e-34	1.18331e-32		NFS1	10585.2	15077.8	9.32298	7.1601	3.78515e-09	2.21215e-07		ZW10	9479.37
C8orf33	10754.9	8582.28	16.6775	22.447	0.00021601	0.0127823		EIF4E2	5992.14	6536.7	14.91	16.6503	0.00235474	0.138733		XPO1	33454.2	39376.7	12.9017	7.62243	0.000994562	0.0587394		TCEAL5	25928.5	34893.6	33.1631	27.3411	0.00292574	0.168717		AGO2	20180.3	28832	6.63798	16.6582	1.98129e-34	1.18232e-32		MAPK7	1837.09	939.257	14.5685	21.3059	3.79847e-09	2.20311e-07		CLCN3	13892.4
MTUS2	5408.27	7145.13	25.1305	27.011	0.00022009	0.0129257		OSBPL6	3684.74	3282	19.4967	21.1797	0.00237195	0.138697		GPI	398971	489983	16.5999	8.27468	0.000995686	0.0583637		PRRC2A	8732.87	10606.9	19.5088	18.7384	0.00197701	0.169132		JAK1	4068.9	9985.85	23.8199	19.9346	2.06267e-34	1.22163e-32		PPIL1	43776	32697.2	8.28335	5.43847	3.90096e-09	2.24554e-07		PEPD	53465.1
HSDL1	25859.6	33176.1	23.3117	22.1559	0.000220971	0.0128806		SAFB2	22545.4	21369.8	8.49479	11.1196	0.00237394	0.137777		LMF1	6775.46	4616.21	23.307	27.027	0.00100683	0.0585766		C1D	2024.9	3047.19	29.7339	31.9612	0.00287074	0.169308		KLHL42	6597.61	13155.7	16.9933	20.1194	2.50597e-34	1.4731e-32		RRP1B	21821	11597.7	14.8837	17.9559	4.08405e-09	2.33339e-07		SLC25A29	12192.5
ERICH5	11029.3	14236.6	24.0865	21.4832	0.000228342	0.0132117		H1-4	2.03152e+06	1.71171e+06	26.5869	36.0351	0.00241148	0.138919		DCX	1992.21	3032.22	35.7029	35.0157	0.00101635	0.0586924		SPART	8661.06	10751.8	23.2224	18.3859	0.00291785	0.169518		MSN	321063	591794	14.3854	21.9568	2.86314e-34	1.67059e-32		RFC4	28213.7	11058.4	19.8794	29.0009	4.47376e-09	2.53712e-07		AP1B1	76715
TMED7	85729.4	98761.4	12.5573	13.6726	0.000230306	0.0132273		GALNT7	7883.3	8659.73	16.7276	17.2076	0.00244663	0.139908		STOM	79978.5	56345	21.7575	34.2485	0.00101792	0.0583507		ACSL6	5124.55	4209.29	17.0615	24.9846	0.00290556	0.170074		CAPN2	34892.7	63986.3	13.1322	13.4476	2.96324e-34	1.71628e-32		WDR11	12661.3	17696.7	13.1266	4.62335	4.48723e-09	2.52605e-07		H1-2	52240.1
GNAS	9424.97	13008.4	29.5276	36.1845	0.000236112	0.0134619		KIAA0753	787.068	1087.98	43.2697	54.5265	0.00249658	0.141722		DDX10	54108.1	46982.3	9.70906	13.1235	0.00102232	0.0581751		A1CF	21012.4	26769.8	26.3096	19.7244	0.00286537	0.170282		ABCB8	7493.88	14672.5	15.9098	17.01	3.08083e-34	1.77137e-32		EPS8L2	17235.8	38926.1	20.2774	12.783	4.54732e-09	2.54119e-07		ABHD14A	4955.18
ENTPD4	4379.12	5258.4	16.5088	20.0105	0.000242853	0.0137458		WDR13	18786.5	17967.7	6.84901	9.74589	0.00253194	0.142688		AHSA1	40595.1	46910.5	11.4472	9.50958	0.00102976	0.0581742		GAS2	7168.89	10111.9	40.298	30.0553	0.00341706	0.170525		LPIN1	2123.1	7195.82	36.6734	19.2949	4.27466e-34	2.43996e-32		NUCB1	38535.5	70005.2	20.1176	10.9564	4.66405e-09	2.58753e-07		EVI5L	5404.18
SUPT5H	15889.6	14543.6	7.09261	7.98185	0.00024781	0.0139255		H2AC6	401684	354910	20.7883	23.4577	0.00257193	0.143899		TSPO	43323.3	33578.3	16.5302	38.5618	0.00103628	0.0581214		LSM4	11177.2	12928.9	15.2065	18.427	0.00347878	0.171407		STXBP5	26752.8	73575.9	26.6311	16.9892	4.83031e-34	2.73729e-32		RFC3	10585.5	4281.33	19.6597	21.9984	4.71161e-09	2.59511e-07		CALU	22420.3
ACTN1	145083	123838	12.2674	15.4615	0.000251732	0.0140449		TTC19	16814.7	18022.9	12.4698	12.6	0.00258015	0.143327		B4GALT7	41798.5	33285.9	14.997	16.197	0.00104898	0.0584131		PPP1R9A	7539.11	8965.75	18.3908	12.3956	0.00306158	0.17147		ERLEC1	8570.78	17266.4	16.1469	15.0024	6.12312e-34	3.44513e-32		PRKAA1	36357.9	46445.9	8.9574	4.42816	5.0455e-09	2.75917e-07		GALM	23828.4
CUX1	13855.2	15370.9	9.11392	10.2839	0.000252019	0.0139611		MTMR3	7956.87	7368.62	11.8256	16.8435	0.00259991	0.1434		LRBA	30669.9	36718.4	14.5063	9.15662	0.00105546	0.058357		ARL3	65846.6	76278.6	15.2495	15.2961	0.0030406	0.171529		PODXL	16150.4	52564.4	29.3313	42.2572	6.89241e-34	3.85046e-32		SUPT16H	49014.4	30955.4	11.8475	12.0485	5.09877e-09	2.76853e-07		ANXA11	22991.6
RHOT1	26026.6	32531.6	20.8944	19.5096	0.000253062	0.0139202		ATP1B3	27993.1	31397	21.6404	19.5304	0.0026177	0.143365		IPO9	15818.7	17566.6	8.14832	6.514	0.00105606	0.0579791		NOMO2	88298.8	75752.3	13.9929	15.1326	0.00341684	0.171614		HIBCH	33281.8	53811	10.3421	19.9347	7.16647e-34	3.97537e-32		GSTO1	121194	192076	14.858	9.02747	5.14475e-09	2.77382e-07		TMEM63B	5682.81
ACP6	11240.1	13966.8	19.8988	25.5428	0.000261289	0.0142722		DDB1	87848.3	83914.6	8.19953	7.97334	0.00265764	0.144535		EXOC6	9422.72	10690	9.9255	8.0803	0.00105778	0.0576676		ZFYVE16	6637.69	8212.63	23.3949	15.5117	0.00339481	0.171615		HIBADH	49075.8	121201	23.9645	18.6953	1.01619e-33	5.59756e-32		ARID1A	18561	13377.3	8.60349	8.66079	5.26634e-09	2.81952e-07		STX17	9223.16
OTULIN	9050.02	8294.8	7.00361	8.87469	0.000263107	0.0142717		SUMO1	47673.6	44955.9	10.1026	11.1099	0.00271788	0.146785		ATXN1L	4775.21	5654.42	13.6143	11.3616	0.00106458	0.057635		PAK3	9857.54	12426	25.5883	19.0111	0.00335554	0.171861		RBKS	12107.1	20804.6	11.3449	12.0064	1.05434e-33	5.76739e-32		TK2	12019.1	22642.4	18.8662	11.4745	5.38517e-09	2.86312e-07		NOVA1	24724.9
PITPNM1	11770.4	14973.8	23.0412	15.0313	0.000268977	0.0144895		FCSK	19980.6	18601.8	12.1774	13.8075	0.0027697	0.148552		PI4K2B	6540.72	5137.32	15.9226	20.0777	0.00109365	0.0588006		MOB1B	28143.8	35078.3	24.0881	19.5753	0.0032927	0.172038		JTB	2082.63	4355.18	18.5748	26.8406	1.0637e-33	5.77845e-32		ARPC2	76186.2	96338.4	7.29702	5.05835	5.59839e-09	2.95595e-07		VARS2	4931.62
MBLAC2	8560.97	9873.26	12.5711	17.9318	0.000271593	0.0145302		SCPEP1	9028.67	8157.94	17.8812	17.9173	0.00278818	0.148518		CKAP5	18045	22396.3	17.7698	8.29466	0.00109515	0.058478		HSD17B11	30139.6	24623.4	18.0048	20.0956	0.00338344	0.172158		TPPP3	31175.7	90405.1	33.1976	30.8969	1.17511e-33	6.33996e-32		B2M	30250.1	62846.8	23.5592	12.7543	5.66518e-09	2.97073e-07		PLCXD3	25820.8
SLC38A10	16692.8	21685.1	25.3693	18.1941	0.000277659	0.0147537		CTU2	2775.94	3080.42	19.5023	18.3655	0.00292955	0.154987		MAP6	3961.23	5498.36	28.9548	23.6054	0.00112527	0.0596774		DTNBP1	2511.42	3208.25	27.2571	19.0413	0.00334022	0.172209		LIPT1	1038.74	2655.38	19.8965	37.9483	2.6837e-33	1.43806e-31		SMARCA4	23692	12300.4	14.9579	20.7114	5.81793e-09	3.03007e-07		NDUFAF3	12662.9
AP3S1	16027.9	13431	13.7518	15.3405	0.000279383	0.014745		CPT2	51900.7	57299.1	17.8507	18.6783	0.00293086	0.154009		TSSC4	6669.57	7839.28	13.1032	15.4211	0.00112799	0.0594175		PAFAH1B3	134455	160801	19.1882	14.6232	0.00327582	0.172313		CPT2	31215.5	56514.5	14.2394	17.8338	2.86776e-33	1.52631e-31		THOC7	10176.2	7499.4	8.80762	6.25461	5.84749e-09	3.02489e-07		CELF3	24512.1
CASR	19525.2	28410.1	38.574	28.8177	0.000285168	0.0149493		MRPL32	798.243	1018.15	42.442	39.076	0.00293737	0.153315		APOA1	4101.13	10426.4	36.2864	159.709	0.00113188	0.0592226		ERLIN2	65381.6	55313.8	15.1713	18.0576	0.00347587	0.172354		ASB9	8708.17	43095.6	68.9166	30.1905	3.78821e-33	2.00267e-31		ZNF280C	3170.05	1294.65	19.8427	24.4427	5.88178e-09	3.02221e-07		TAMM41	3249.93
METAP1D	3210.72	3863.16	16.9138	20.1155	0.000287281	0.0149597		MARS1	58136.9	60635.9	6.16051	9.82513	0.00296388	0.153667		MEST	13682.2	9768.68	21.2873	25.8964	0.00113336	0.0589047		AKT3	10905	13977.1	27.6142	17.4654	0.003255	0.172382		CA8	4993.38	12276.1	24.1646	18.7013	3.88722e-33	2.04131e-31		CLASP1	17477.7	14386.1	5.48505	4.85733	6.13671e-09	3.13217e-07		THBS1	7304.45
CELF2	7754.99	10254.5	25.7368	30.0262	0.000290661	0.0150355		OXSR1	61172.7	58509.4	8.05606	7.89033	0.00299736	0.154374		HSPA4L	24292.3	29975.7	17.4058	11.6999	0.00113581	0.0586408		NR2C2	8218.19	9813.5	18.9928	12.9318	0.00321371	0.172543		EIF2B2	14977.1	21518	7.50575	10.7895	3.90992e-33	2.03963e-31		SLC26A11	5931.13	11748.1	19.3213	12.0618	6.17111e-09	3.12888e-07		ALDH5A1	24593.5
TTC7B	9812.57	11626.2	15.7528	12.9319	0.000293269	0.0150705		BCAP31	99612.8	106632	11.901	13.5419	0.00309444	0.158326		KBTBD6	7422.75	8812.83	13.0125	19.2047	0.00114737	0.058848		STT3A	195354	157144	19.8455	24.5394	0.00425623	0.172577		HBA1	7064.49	252777	67.6496	62.7381	4.52621e-33	2.34559e-31		HIP1R	16287.9	23808.4	14.7666	6.87434	6.42241e-09	3.23487e-07		HSDL2	36149.3
TJP2	29021.7	19953.5	26.7153	25.5119	0.000293553	0.0149866		C12orf29	2645.95	3002.68	22.4046	23.4386	0.00312692	0.158942		STAT3	28622.5	36581.8	20.7806	16.3022	0.00115093	0.0586448		DCUN1D5	12559.9	11092.1	11.7728	15.4788	0.00421308	0.172625		PARP4	4122.43	9344.2	21.3853	30.5416	4.68413e-33	2.41156e-31		OAT	57734.6	93381.3	18.0245	9.15051	6.76572e-09	3.38551e-07		MAB21L4	18177.2
MCTP2	3340.8	4320.61	24.9239	23.1516	0.000304046	0.0154215		RAB11FIP5	4650.77	5106.61	18.0443	15.9577	0.00316489	0.159827		SH3GLB2	26171.9	30015.2	10.9672	9.10407	0.00115175	0.0583057		ARX	4397.62	5414.23	21.7977	27.1754	0.00428374	0.172792		TMX4	17322.3	37696.3	19.5109	16.9681	4.91758e-33	2.51531e-31		ARL8B	116236	194336	9.59123	9.16971	7.27994e-09	3.61917e-07		SCFD2	6223.76
AFG3L2	52478.9	59936.9	12.1133	11.8911	0.000304806	0.0153603		TRIM27	5976.98	6622.13	16.3241	22.5962	0.00316708	0.158906		PAFAH1B1	84422.6	100079	13.8129	7.46546	0.00117318	0.0590069		PDXP	47058.4	57817.4	23.2077	18.1488	0.00424102	0.17286		STK3	7028.83	11342.2	9.21869	9.24951	5.21744e-33	2.65147e-31		ASAH1	106399	214747	16.4241	11.9142	7.64552e-09	3.7764e-07		ABHD16A	46052.7
DNAJA3	21645.2	24984.1	13.1187	13.8586	0.000308659	0.0154547		PEF1	40563	38286.9	10.7328	9.6803	0.00318541	0.158801		SPTBN4	1291.87	1844.97	29.8824	36.1653	0.00118846	0.0593924		KCTD12	68899.3	100257	45.2539	35.4567	0.00382188	0.172984		MAP2	23977.2	57985.5	24.847	22.0185	6.06781e-33	3.06385e-31		ECPAS	24367.8	18900.8	7.49561	3.5662	7.87627e-09	3.86543e-07		HP1BP3	142031
MTFR1L	12929.1	15617.8	17.8115	15.8372	0.000315715	0.0157073		LPCAT1	21688.9	23195.3	10.4233	15.216	0.00323317	0.160155		GOLGA4	16216.6	18798.2	11.9501	9.74975	0.00119704	0.0594404		WASH3P	18312.3	22204.7	21.1092	13.7291	0.00355544	0.172994		SEPTIN9	105193	46631.5	7.6003	24.4219	7.85174e-33	3.93938e-31		HNRNPL	211591	161655	7.87015	6.34767	8.0014e-09	3.90183e-07		EXOC2	19149.1
TTC39B	10527.6	12655	17.0197	20.9555	0.000320586	0.0158487		HERC5	4195.85	3801.42	18.2313	16.4266	0.00332865	0.163841		EMC7	24599.2	19874.1	14.3613	11.5748	0.00120413	0.0594138		CTSB	160224	188278	17.0387	22.5895	0.00380197	0.17309		SFT2D3	8793.68	14777.9	11.9452	21.0285	7.95501e-33	3.96593e-31		MSH2	28943.1	14879.4	14.8694	22.3581	8.19088e-09	3.96895e-07		STMN2	42467.5
MBLAC1	3549	4358.09	15.4673	22.3116	0.000320693	0.0157543		DDC	31346.7	25613.3	35.164	36.6039	0.00332962	0.162858		MLXIPL	4966.43	6564.67	22.5243	26.893	0.00121128	0.0593907		ARFIP1	35444.6	40251	13.7879	10.1591	0.00420245	0.173101		BMI1	5715.07	9318.52	10.5353	21.7767	9.40877e-33	4.66119e-31		PPM1G	47876.7	31323	11.0689	4.49293	8.4363e-09	4.06216e-07		ARHGEF1	12469.9
PICK1	13850.5	15599.9	10.8724	10.0174	0.000328736	0.0160485		ELMOD2	30286.8	32152.1	10.12	12.5773	0.00334625	0.162649		PEX26	5128.35	6851.08	21.4309	39.6838	0.00121684	0.0592904		SNX1	29166.2	33702.1	15.2082	7.14943	0.00313595	0.173144		SLC35D3	692.366	3866.52	43.732	42.31	9.72183e-33	4.78618e-31		PEX11B	23801.9	35925.1	13.6513	8.49303	8.71059e-09	4.16802e-07		PPM1E	7040.67
GUSB	14252.3	10784.8	21.0168	24.4567	0.000330173	0.0160185		HSP90B1	847846	931409	16.3632	19.2268	0.00335035	0.161836		EMC1	81149.1	68647.3	11.5215	7.81235	0.00121757	0.0589574		GABARAPL2	13122.9	15941.5	20.7486	23.5175	0.00333678	0.173179		CD44	5596.78	60800.9	89.4444	59.2676	1.04248e-32	5.1004e-31		EHMT1	13762	7204.93	15.7605	19.5367	8.81444e-09	4.19151e-07		ALDH16A1	15066
GCDH	38854.7	46663.5	17.0057	21.0863	0.00033927	0.0163583		PTBP2	27455.7	24885.2	16.2134	20.9679	0.00336116	0.161356		STEAP3	7259.03	9550.97	23.8868	26.1804	0.00124843	0.0600786		PSME3IP1	1666.72	1981.81	16.8585	26.2546	0.00324832	0.173206		LGALS1	7742.67	48451.4	81.9427	38.6831	1.21484e-32	5.90696e-31		DPYSL4	88028.2	34567.1	20.6281	20.3518	9.2473e-09	4.37021e-07		GDI1	166646
KIF21A	19355.9	23809.2	19.9269	14.7967	0.000340428	0.0163134		SRP19	9843.95	10705.5	12.1668	20.0046	0.00336998	0.160787		CHMP2A	47659.8	42624	7.99796	13.3718	0.00125855	0.0601944		ERGIC1	49427	39618.8	19.4092	19.8279	0.00320864	0.173467		KARS1	55810	69825.9	4.51137	8.16045	1.36248e-32	6.58421e-31		CEBPZ	15384.8	9583.2	12.7812	12.3137	9.59548e-09	4.50693e-07		CHCHD2P9	19588.7
TNS3	19983.6	17966.2	8.62479	13.1881	0.000349462	0.0166442		SORD	94134.9	85046.7	16.932	21.4956	0.00348254	0.165144		UBA1	240731	311281	21.9928	8.03026	0.00126151	0.0599677		KAT6A	1143.17	1601.97	21.7986	81.9437	0.00316466	0.173499		COPS7A	19051.3	38902.8	16.1106	12.9008	1.5627e-32	7.50575e-31		MRE11	21183.6	15160.7	6.74656	10.1704	1.01393e-08	4.73335e-07		ADGRL2	800.176
OGFR	13764.8	11791.2	12.3681	17.2261	0.000353348	0.0167273		QARS1	44268.8	46249.3	7.46615	9.21322	0.00349427	0.164696		HTR1F	10864.6	15331	31.2576	31.5964	0.00129788	0.0613229		SARAF	11132.4	13821.5	23.4268	19.5707	0.00312412	0.173723		TBC1D15	14782.2	19668.5	5.90564	9.6728	1.64643e-32	7.85998e-31		TM9SF3	24783.9	37436.6	12.4633	8.66053	1.02064e-08	4.73577e-07		SMAP2	18332.9
ABCB7	27382.4	33536	19.5256	16.3594	0.000359887	0.0169342		LARP6	1241.32	1433.43	26.9389	26.6475	0.0035004	0.163992		GSS	67591.2	80534.2	14.4969	9.31214	0.0012993	0.0610202		ACLY	257855	320988	24.6662	22.669	0.00419575	0.173744		AGAP3	11519.3	17151	8.35381	10.7507	1.96341e-32	9.31675e-31		RAB3B	436102	824601	19.1787	11.973	1.02701e-08	4.73664e-07		GCK	7156.77
PRPS1	98285.3	120884	20.0619	13.4284	0.000361238	0.016896		EARS2	10154.9	11325.6	17.7608	24.0871	0.00350177	0.163073		PPM1A	42827	50716	13.9784	10.1287	0.00130826	0.0610728		MMAA	12690.8	10952.5	14.0895	14.9239	0.00460057	0.173861		HSPA1A	274533	507621	14.9292	16.5488	1.99368e-32	9.40373e-31		RBM22	27240.3	20262.1	8.74942	6.93796	1.03414e-08	4.74093e-07		HIBCH	28991.9
ATP6V1A	146934	187687	24.2271	13.8101	0.000361777	0.0168205		BCKDK	19149.3	20630.6	12.3615	16.2091	0.0035186	0.162882		TPI1	545919	647856	14.2118	11.3468	0.00132533	0.0615016		C2CD2	841.671	1212.08	20.5805	47.7691	0.0037759	0.173937		PSMB9	5673.28	20604.3	38.4852	27.7032	2.38556e-32	1.11851e-30		SF3A3	46618	35959.5	7.93069	5.49841	1.08489e-08	4.94399e-07		SVIL	8429.91
POLR2A	34115.1	31302.9	7.17642	7.7661	0.000364058	0.0168264		CCDC127	13096.3	13994.1	11.0539	14.3848	0.0035527	0.163487		TMEM43	66643	53156.2	15.349	13.3596	0.00132706	0.0612177		NT5C3A	10367	13336.2	29.4217	21.4762	0.00458098	0.173966		PSAP	51235.6	141323	31.779	25.3672	3.02173e-32	1.40841e-30		USP10	22673.7	16868	8.83874	6.71616	1.10514e-08	5.00648e-07		H6PD	11741.7
NPM1	279607	243165	11.4193	12.7972	0.000386027	0.0177368		VIL1	41494.1	34455.3	30.9324	38.9243	0.00361549	0.165398		ACOT9	34105	26514.4	17.0005	24.7497	0.00134346	0.0616097		NOL9	6757.9	5691.82	15.8166	14.9704	0.00379962	0.174		TRMU	5461.38	10274.9	16.1644	22.3179	3.6687e-32	1.6999e-30		MGAT5	5183.82	8021.44	18.8342	7.03784	1.10669e-08	4.98399e-07		ABHD13	9875.64
LMNA	670761	582891	11.3601	16.682	0.000387036	0.0176791		ALDH18A1	88188.7	98672.2	17.1008	26.264	0.00367097	0.166954		CLTC	248516	303309	16.7055	6.96261	0.00134446	0.0612947		ENO2	177969	226860	27.0985	22.827	0.00355426	0.174025		AUH	45889.5	80976.9	12.7689	12.9845	3.84888e-32	1.77296e-30		ZMYM2	8456.7	4539.68	15.4473	19.0284	1.1241e-08	5.03279e-07		MAT2A	34170.5
GCLC	24364.6	21734.2	9.46102	10.7305	0.000390427	0.0177304		UGGT1	61651.6	66168.6	12.4824	14.6121	0.00378636	0.171201		PDXP	41985.5	58100.8	29.3216	16.9559	0.00138119	0.0626034		UBE2V2	82804.3	95048.8	14.4945	16.4917	0.00362218	0.174066		TAGLN3	37978.2	89294.8	24.8429	25.7355	3.96057e-32	1.8138e-30		GLUD1	112471	174198	12.5358	9.11861	1.14519e-08	5.09745e-07		SUCLG1	46318
TALDO1	382260	347521	7.89092	11.032	0.000391228	0.0176641		MRPL39	15791.9	16846.5	9.9724	15.2212	0.00384391	0.172798		XRCC4	7767.54	9496.17	17.0646	15.2133	0.00138562	0.0624408		TUBB3	134824	173014	28.1834	17.4562	0.0036038	0.174258		TBL2	13082.3	25794.1	10.5438	32.4207	4.09897e-32	1.86633e-30		CWC27	7869.67	5395.66	10.6782	9.71136	1.1544e-08	5.10872e-07		ABRACL	3969.22
PPP1CA	33146.2	26420.5	17.8099	22.0946	0.000394191	0.0176956		AS3MT	2430.51	2963.12	34.2436	41.9873	0.00386454	0.172727		HPF1	13984.3	17711.6	20.3929	13.9761	0.00138731	0.0621579		SPTLC2	6472.55	5479.09	15.3029	20.1971	0.00387283	0.174277		WARS1	53607.6	95162.2	9.97911	28.2204	4.64551e-32	2.10303e-30		DPP3	83646.1	107419	8.10234	5.60457	1.15914e-08	5.10022e-07		VWA5A	73949
MON2	24381.6	27949.6	12.812	12.096	0.000394452	0.0176061		TRMU	9458.11	10543.1	17.916	24.1963	0.00386689	0.171845		KIAA0319L	9555.92	7892.98	13.3408	14.6972	0.00140171	0.0624442		CARD11	616.201	1010.64	23.5804	44.7402	0.00320236	0.174338		PMM2	25420.3	45097.8	13.9996	16.706	6.12074e-32	2.75503e-30		EXOSC10	15921	10461.6	11.5318	5.59034	1.16972e-08	5.11737e-07		PLCB4	23777.7
CACFD1	22296.1	26734.3	16.5654	17.9748	0.000397587	0.0176452		BCL9	2800.67	2438.75	24.9022	25.7139	0.00387965	0.171432		SNAP91	11096	16093.6	34.5171	20.2008	0.00140643	0.0622983		IRX2	384.366	550.262	32.4264	52.6149	0.00438986	0.174363		ITPA	31411.5	21705.2	5.59075	23.702	7.35625e-32	3.29234e-30		KHSRP	201581	146683	9.52627	6.29047	1.1704e-08	5.09122e-07		PARD6B	8852.51
SPG7	8102.38	9062.75	10.3089	11.8879	0.000401571	0.0177213		LRRC41	8856.44	9512.91	13.1126	14.1415	0.0038967	0.171213		HIP1R	23647	28767.9	16.5836	10.7351	0.00140742	0.0619902		GSE1	3134.47	4049.63	30.1458	18.8821	0.00464097	0.174541		CASD1	2523.05	7211.46	34.2616	26.3605	1.16179e-31	5.17027e-30		PCNA	154453	55939.2	21.6351	19.7766	1.22584e-08	5.30226e-07		TMCC3	16861.1
DIMT1	6473.72	5541.58	12.651	15.5017	0.000404511	0.0177508		SYT17	10315.2	9329.34	17.3634	20.8161	0.00393633	0.171982		COMT	31707.2	26212.5	13.3358	18.6725	0.00141909	0.0621529		NLRX1	22534	18297.1	19.1975	12.883	0.00419569	0.174671		LRPPRC	91267	142000	10.2196	18.5916	1.2763e-31	5.64799e-30		HNRNPAB	89276.6	57881.5	10.2628	13.7032	1.24698e-08	5.36343e-07		MTUS2	8254.52
ZC3H14	15500.4	14130.9	7.68282	11.0332	0.000404744	0.0176618		GDA	88949.8	78794.3	20.2401	26.5326	0.00400462	0.173988		ITGA6	21492.3	11525.9	35.5394	41.3802	0.00143947	0.0626932		AP1G2	14607.7	17310.3	18.3816	25.2059	0.00457768	0.174692		SRPRB	31218.1	51925.1	12.1158	15.31	1.32532e-31	5.83213e-30		GCLC	22330.9	38062.3	14.1197	10.5101	1.24889e-08	5.34162e-07		SERPINE2	19157.9
ANXA11	87732.6	72063.5	15.7801	15.8717	0.00040765	0.0176897		H4C1	3.13163e+06	2.89748e+06	14.022	15.0961	0.00401456	0.173452		DDX1	85444	94738.4	8.36504	6.29933	0.00144352	0.0625206		MAP7	40730.9	51354.6	26.7992	11.8971	0.00437844	0.174801		TMEM214	11795.8	21007.2	7.83191	29.3935	1.33114e-31	5.8252e-30		THOC1	21548.7	16840	6.96677	6.6818	1.25873e-08	5.35379e-07		MAGI2	3986
PPM1K	4067.88	5987.68	41.2529	34.059	0.000408057	0.0176096		UCHL5	33924.7	35255.9	7.03866	7.64224	0.00401734	0.172613		TRIM2	7995.41	9545.93	14.9594	14.5978	0.00144453	0.0622185		CBX5	6689.46	7890.14	17.9285	14.1345	0.00377456	0.174911		ELP6	2109.96	4014.84	14.9976	13.452	1.46944e-31	6.3949e-30		SLC2A13	4926.82	13176.4	32.0259	15.8405	1.327e-08	5.61301e-07		PTPRN	58531.1
CLK1	2042.96	2657.56	14.5493	34.0983	0.000417589	0.0179219		YARS2	18713.3	20201.9	12.4492	17.4403	0.00402582	0.172026		RNF123	4978.49	5765.94	12.2143	12.2523	0.00145624	0.0623782		EWSR1	146412	178148	22.0464	14.178	0.00418107	0.174998		OPA1	38997.2	62600.1	10.7053	12.7476	1.60914e-31	6.96438e-30		SMC3	34507.8	24706.5	9.06166	9.54806	1.34759e-08	5.66877e-07		ENO2	152949
ARHGEF40	6665.28	5640.39	13.5937	15.5799	0.000420914	0.0179659		ARHGAP1	108492	99804	14.8201	16.8186	0.00410909	0.174625		SH3RF1	2271.77	1497.93	21.9778	27.7438	0.00148075	0.0630816		ARIH2	6099.64	7198.48	18.6632	11.0463	0.00468053	0.175183		PML	15728	27586	13.5031	15.1386	1.64759e-31	7.09185e-30		CPSF6	48156.3	35516.1	9.06564	7.42508	1.35596e-08	5.67281e-07		TATDN1	7138.99
GOLGA3	16845.8	18614.8	9.16377	11.2894	0.000431934	0.0183361		EFNB1	996.798	1201.52	36.4858	35.0335	0.0041168	0.174002		DMTN	9152.01	13052.9	32.9234	20.6241	0.00148198	0.0627907		CRIP2	51166.8	66049.2	29.7433	19.4222	0.00437149	0.175423		SCRN2	8935.75	15186.1	13.0525	17.5293	1.67924e-31	7.18878e-30		DMTN	11259.1	20128.7	21.5417	11.418	1.37789e-08	5.73323e-07		PPA2	73239.8
BCKDHA	47671	54329.6	12.1796	15.1469	0.000443462	0.0187237		HMOX2	12731.1	13417.8	10.1802	9.53092	0.00412841	0.17355		ENO1	596843	735800	17.9835	12.1754	0.00149022	0.0627988		CORO7	50347	60135.4	19.8765	18.0417	0.0045743	0.175423		HDDC3	9085.67	27582.1	34.3379	19.3202	3.19701e-31	1.36124e-29		PLEKHA5	17978.9	11845.3	10.9351	12.4411	1.38116e-08	5.71575e-07		CYB5B	15016.7
UCHL1	280593	413613	42.3727	23.1565	0.000453684	0.0190523		GTF3C2	16881.6	15900.8	11.3605	10.5758	0.00414495	0.173308		AVL9	12842.1	14454.9	9.73492	9.26641	0.00150242	0.0629722		TMEM120A	10254.8	7835	23.4181	34.7823	0.00376486	0.175506		TTC39B	4437.72	12655	32.539	20.9555	3.31385e-31	1.4034e-29		SF3B1	91720	68423.3	6.96079	8.82217	1.38457e-08	5.69908e-07		FKBP7	4994.48
CHCHD3	54130.6	58998.6	7.66113	12.3275	0.000455449	0.0190241		BAG6	44884.1	43018.6	7.37196	9.01236	0.0041532	0.172724		VCP	327405	383999	13.3354	6.7594	0.00151211	0.0630398		QPCTL	15285.4	12195.8	20.3148	24.7584	0.00396871	0.175548		IFI16	1419.19	5659.73	48.7123	32.6809	5.00579e-31	2.10859e-29		RNF214	13977	10442.8	8.61032	7.4276	1.40519e-08	5.75301e-07		PMF1	205.354
H2AC11	3.79643e+06	3.29027e+06	11.7218	18.291	0.000463801	0.01927		FNDC3B	9269.13	9995.93	14.6671	13.9042	0.00423244	0.175083		DCTN1	59847.7	72425.9	16.2453	7.61365	0.00153634	0.063709		TIMM8B	959.791	1290.15	27.9218	33.0743	0.00374708	0.175729		SERPINB8	5807.25	11230.1	17.6989	20.7415	5.16796e-31	2.16532e-29		TPD52L2	59964.5	77910.2	9.25742	5.71048	1.41253e-08	5.75231e-07		GALNT2	25728.4
CBR1	180412	149784	15.1907	18.7285	0.00047996	0.0198358		ETFA	125116	133822	9.16519	17.2846	0.00423898	0.174426		CUL5	24268.7	27713	11.0074	7.54292	0.00154168	0.0635924		PCGF2	3929.74	4619.67	17.955	14.7934	0.00446954	0.175734		SLC25A52	4000.81	8644.11	21.5051	20.3543	5.52483e-31	2.3026e-29		STMN1	224088	93830.3	20.5415	22.0822	1.41606e-08	5.73616e-07		ABR	21861.2
PLCB4	16149	20604.8	23.5449	21.0383	0.000482824	0.0198492		PRKRA	16160.9	17132.3	9.75738	13.1411	0.00424609	0.173799		CDC42BPG	5679.07	7417.76	23.8361	15.3195	0.00157612	0.0646708		ABLIM2	8192.4	10404.9	27.0538	23.6278	0.00399626	0.175768		CALD1	24222.4	77420	41.4356	28.3726	5.65396e-31	2.34401e-29		NAA40	1657.9	878.649	16.7031	14.6178	1.52358e-08	6.13924e-07		ABCC1	23376.1
REEP2	3229.2	4172.74	23.1029	32.3357	0.000485429	0.0198518		RBPJ	4986.77	4603.6	15.1538	14.1454	0.0042894	0.174652		STAU2	6250.11	8227.13	24.6364	15.8416	0.00157934	0.0644637		DERPC	13948.1	17069.7	21.4455	16.5114	0.0041781	0.175819		ACAD9	36185.7	55750.5	10.304	15.4254	6.47303e-31	2.66953e-29		APOOL	19017.2	28265.3	16.5544	7.31383	1.54074e-08	6.17585e-07		TUFM	260123
MVP	115558	84723	23.9399	32.4535	0.000488367	0.0198679		DAGLA	2007.48	2380.33	31.3409	33.9356	0.00430441	0.174351		CROCC	15597.6	13678.9	9.61719	11.3367	0.00160297	0.0650872		KIAA0513	3143	3760.99	19.0094	17.1755	0.00451904	0.175904		HDDC2	12762.8	20282.2	11.1432	19.3585	7.50336e-31	3.07833e-29		TTC38	43543.5	60128.9	11.4258	7.02307	1.56992e-08	6.26005e-07		COTL1	191986
GSDMD	16879.3	12266.4	24.638	26.1733	0.000489674	0.0198179		P4HB	432506	493809	20.3644	31.7492	0.00440427	0.177472		UBQLN2	12020.6	16103.4	26.6469	22.7285	0.00163818	0.0661721		ILVBL	37960.9	34076.3	10.1919	10.3064	0.00368565	0.176029		SOD2	188709	606839	19.9008	47.337	7.54514e-31	3.07943e-29		PURA	32963	81757.6	21.5626	14.3182	1.57611e-08	6.25219e-07		PHPT1	13995.8
COG1	18545.4	21538.9	14.5445	10.7648	0.000493854	0.019884		SENP7	14684.1	18368.9	46.4142	39.7162	0.0044148	0.176979		CYB5R2	6428.9	4567.14	22.6755	25.6426	0.00164613	0.0661507		SPECC1L	11030	12767.5	15.7389	10.8198	0.00370869	0.17605		ZNRF2	8988.33	17628.6	17.1774	16.1414	7.72767e-31	3.13767e-29		ABCD1	12605.7	19618.2	19.0905	3.83318	1.62435e-08	6.41034e-07		IMPDH1	21568.7
ATP6V1B2	202435	258061	24.8357	14.3677	0.000499221	0.019997		LHPP	62951.9	57444.5	17.2986	16.4122	0.00443201	0.176757		RO60	29471.1	33593.5	10.9626	8.16621	0.00165058	0.0659892		MGAT2	10113.5	9000.21	11.1504	15.3136	0.00445689	0.176126		PRKCA	11818.6	20699.9	14.2229	17.5727	8.09977e-31	3.27189e-29		MCM3	29654.4	5988.7	28.0827	53.0682	1.6244e-08	6.37764e-07		HSPA1A	225384
TXLNG	6823.85	7783.85	11.1244	24.1844	0.000512699	0.0204321		TECPR1	8738.82	8162.47	11.6654	15.0228	0.00445526	0.176778		CCDC91	8835.79	9942.14	9.835	9.5569	0.00165445	0.0658066		SERAC1	7976.4	6790.36	14.6747	21.5199	0.00373536	0.176241		PDK3	21803.7	48207.7	22.9548	22.5811	8.34209e-31	3.35258e-29		TMA16	5017.48	2979.65	14.4991	11.9881	1.63266e-08	6.37736e-07		ALDH6A1	30096.1
ALB	1.31852e+06	2.05692e+06	44.8291	68.6892	0.000512944	0.0203381		MAVS	22041.7	20630.7	11.3112	14.5797	0.00446457	0.176249		RAVER2	4353.79	5643.27	23.2646	17.4628	0.0016637	0.0658385		FSD1L	7422	9034.52	22.4057	13.9152	0.00457364	0.176266		ITGAV	10290.8	21859.9	19.9716	16.9507	1.0248e-30	4.09765e-29		ASH2L	19024.7	13583	8.47501	10.2976	1.65065e-08	6.41492e-07		MEPCE	9529.16
NUDT3	22047	25447.8	13.8534	13.4723	0.000514006	0.0202773		MRPS22	24447.3	26003.4	11.4828	12.3899	0.00447353	0.17571		MAP4K2	2895.06	3499.95	13.6766	31.5924	0.00166596	0.065595		ELL2	2135.4	2697.9	23.9732	35.594	0.00396363	0.176325		ILK	10240.3	20309.7	18.8803	22.041	1.05018e-30	4.1779e-29		SRSF4	32051.6	21851.7	9.88324	11.7438	1.6895e-08	6.53274e-07		GAMT	18238.3
ATP5PD	109722	122472	10.1314	14.6883	0.000514246	0.0201848		PLTP	11023	15173.8	51.6498	71.1935	0.00450372	0.176007		TMPPE	15027.9	13018.4	10.5169	15.0547	0.00166905	0.0653864		MLIP	5710.28	8144.68	42.4658	40.0442	0.00412404	0.176405		SRBD1	8991.8	15465.6	12.4955	12.5082	1.12629e-30	4.45817e-29		STIM1	21483.7	35335.1	16.6647	10.3631	1.68997e-08	6.50171e-07		ALDH3A2	30174.2
BLMH	88764.1	101454	12.7402	14.4361	0.00051487	0.0201082		SCGN	534980	474355	20.8339	25.7967	0.00454185	0.17661		PTPN11	32208.5	39765.5	18.36	7.69219	0.00167976	0.0654771		EIF4B	47519.8	55781.6	17.4598	14.3814	0.00394322	0.176425		NMRAL1	3448.52	7887.18	24.0088	21.082	1.19765e-30	4.71696e-29		LUC7L2	42042.5	30061.3	9.15568	9.80822	1.74157e-08	6.66672e-07		OLFM2	11412.2
CNN3	33114.1	24856.5	22.6166	27.0456	0.000529038	0.0205588		LIMS3	131.083	171.145	46.5548	51.5554	0.00467557	0.180905		NDUFA13	71248.9	57981.3	14.6221	13.351	0.00168752	0.0654521		IBA57	26653.5	22536.2	15.7362	12.3419	0.00417123	0.176484		SLC30A8	6018.59	18072	31.5475	23.9815	1.48157e-30	5.80611e-29		ATL3	6818.79	14436.8	16.3453	12.7497	1.743e-08	6.63901e-07		EHD4	13566.4
OPA1	52999.7	62600.1	16.4333	12.7476	0.000532541	0.0205925		DNAJC25	3731.36	4145.86	17.5399	24.3411	0.00476807	0.183571		MOGS	105069	83537.9	16.1039	14.122	0.00170342	0.0657419		SAFB	36215.2	42156.3	16.9093	9.72365	0.0045126	0.176536		PARK7	136596	224127	11.2962	12.0402	1.619e-30	6.31332e-29		RPA1	44619.2	27346.7	10.9063	16.5743	1.77502e-08	6.72752e-07		PITPNA	29133.5
ARGLU1	46042.6	42100.2	7.48135	13.4901	0.000539787	0.0207698		UTP14A	4789.11	5267.03	17.5857	19.7675	0.0047736	0.182878		EXTL3	4169.67	3530.62	12.0905	17.3739	0.0017063	0.0655285		SMAP1	17560.8	21137.4	20.7036	13.2421	0.00415798	0.176885		SLC25A25	13624.4	25066.8	15.5029	16.1761	1.7525e-30	6.8002e-29		FAM20B	11094.2	16160.2	11.8082	8.32956	1.82576e-08	6.88574e-07		SLC2A8	2256.09
MLF2	13722.9	17627	25.7566	21.2996	0.00054376	0.0208202		TMED9	363123	395350	14.4006	19.4379	0.00481771	0.183664		OS9	19127.9	15841.7	13.5286	10.9301	0.00173183	0.0661831		HMG20A	5850.06	7010.44	20.342	16.6838	0.00456788	0.17692		TBK1	9108.06	14016.8	8.74655	8.65692	2.01269e-30	7.77155e-29		LMNB1	411473	219332	14.2568	22.4196	1.8326e-08	6.87766e-07		SLC39A14	11909.3
MRPL15	19927.7	23663.8	17.0724	13.2038	0.000552001	0.0210326		MAP4K5	29313.8	31364.2	12.3744	14.2323	0.00485219	0.184075		PKM	1.25344e+06	1.61643e+06	22.7806	10.1622	0.00173322	0.0659132		BMI1	7967.26	9387.92	17.6776	21.4705	0.00412021	0.177214		TAGLN	17096.9	60895	47.4851	41.4694	2.71775e-30	1.04428e-28		TMEM163	15201.9	29465.1	26.4331	12.7472	1.86079e-08	6.94938e-07		TMSB10	7203.98
RALY	90380.9	79226.6	11.2845	11.0725	0.000566562	0.0214826		MECP2	79006.8	72716.5	14.4702	18.153	0.00486445	0.183645		SMAP2	13535.9	15835	13.426	10.5344	0.00174547	0.0660567		KBTBD4	2670.65	3275.32	18.6501	25.0948	0.0040995	0.177304		SNX17	14529.8	22454.2	9.51709	10.2752	3.87453e-30	1.48154e-28		SNX2	49366.7	59897.8	6.06006	4.62505	1.88061e-08	6.98929e-07		YBX3	4350.14
EPB41L1	20553.3	25793.7	23.2642	17.7861	0.000568109	0.0214372		RING1	15146.6	14429	8.26809	11.0363	0.00488847	0.18366		SEC62	33300	25463.7	18.5014	10.0732	0.00174793	0.0658304		SZRD1	3671.17	4637.98	26.7737	28.4754	0.00476378	0.177445		OLFM2	6342.82	14519.6	24.9698	30.0531	4.44415e-30	1.69114e-28		PHF6	23592	10781.1	19.3412	24.0394	1.89513e-08	7.00923e-07		H3C1	1.37959e+06
PC	28787.3	37841	28.5347	24.6385	0.000570035	0.0214065		MSH6	18096.3	19117.4	10.2373	11.3004	0.00495778	0.185368		TRIM41	2532.45	1609.86	28.8051	38.4393	0.00175596	0.0658148		HSPA4L	26420.6	29838.8	12.996	12.7282	0.0040713	0.178062		NDUFAF2	9568.54	16749.9	14.2384	16.0823	4.56398e-30	1.72839e-28		CBX3	31541.5	17040	12.301	22.6201	1.90113e-08	6.99761e-07		WDR91	4038.55
DAP3	17654.9	19559.3	9.61368	12.7805	0.000575293	0.0215006		FERMT3	3665.98	4518.91	44.1713	37.1216	0.00499195	0.185753		TM7SF2	32376.1	25557.5	16.6459	17.2872	0.00175612	0.0655058		AAAS	16561	14496.5	12.9995	8.54852	0.00482923	0.178178		GGACT	5203.43	9457.18	11.1223	30.7193	5.69131e-30	2.145e-28		CYB561	18687.6	38135.6	23.3199	13.5138	1.92467e-08	7.05036e-07		HARS2	13521
PYCR3	14216.2	12710.8	9.41184	15.9094	0.000575362	0.0214007		YARS1	38707.2	41640.5	9.67584	19.4914	0.00501465	0.185709		PHF12	1161.22	1703.4	36.9916	24.7215	0.00176867	0.0656598		G3BP2	29523	34782.3	18.1135	9.27665	0.00409901	0.178273		MPV17L2	1777.81	3406.71	17.9397	20.4226	6.5539e-30	2.45834e-28		GTF3C5	18000.3	12217	8.60528	12.6144	1.97583e-08	7.20331e-07		CTNND1	44183.8
ARMCX2	16097.2	19862.8	21.461	14.6457	0.000582299	0.0215561		FBXO2	6404.08	7108.74	16.3851	25.4556	0.00505469	0.186305		MFGE8	19148.9	13192.8	24.6365	48.6575	0.00176895	0.0653591		FLYWCH2	9100.49	12358.1	37.2104	20.6302	0.00481681	0.178566		FLNB	117246	193780	12.7127	16.2063	7.33554e-30	2.73848e-28		PECR	14299.8	29309	24.4383	13.6428	1.97859e-08	7.17919e-07		PHGDH	175453
ZYX	36551.1	29728.8	16.9351	24.916	0.000585334	0.0215663		HLA-DRB1	6796.44	7909.6	26.0977	29.7509	0.0050844	0.186516		FNBP1L	11027.7	13153.5	15.2539	10.3574	0.00177154	0.0651458		CC2D1B	9447.65	10538.4	11.8404	13.6455	0.00495954	0.17875		MPRIP	9221.56	15528.3	11.8917	11.4275	8.20648e-30	3.04917e-28		AAR2	12643	8387.26	11.0266	12.4524	1.99607e-08	7.20846e-07		TMED8	37637.2
TLCD4	5094.34	3769.34	23.9152	25.074	0.000587961	0.0215613		GSS	82380.2	78158.4	9.5327	11.1058	0.00512251	0.187032		RAP1GDS1	19934.6	22405.8	9.837	8.85212	0.00178634	0.0653818		BCAP31	113466	103394	9.07219	13.4123	0.00494917	0.179206		GGT5	1945.21	19371.3	76.3002	60.1874	8.26669e-30	3.05712e-28		CENPV	150669	70145.8	16.7602	29.1853	2.00787e-08	7.21701e-07		DDX58	7579.34
PEF1	42273.5	38652.9	7.7694	10.3286	0.000589419	0.0215138		FOCAD	9197.85	9698.8	9.99021	10.8893	0.00517577	0.188093		PPP2R1A	162157	186470	11.855	5.47262	0.00180091	0.0656071		PCMTD2	4095.74	5149.03	25.2697	20.4196	0.00500824	0.179673		PIR	12966.2	28884.8	23.0915	19.4856	8.46794e-30	3.11691e-28		MCM4	14040	3131.14	28.0959	58.6424	2.00883e-08	7.18671e-07		RPL18	83616.1
RAI14	13228.8	11327.3	13.0146	19.3408	0.000594886	0.0216123		CBSL	4735.88	6386.99	41.7884	64.8506	0.00521711	0.188714		PITPNA	23174.7	28261.1	17.3832	8.73531	0.00181047	0.0656484		SMARCA1	17078.4	19528	14.8034	14.6457	0.00493977	0.179701		RSU1	17559	37650.1	22.7097	24.5904	9.79464e-30	3.58848e-28		KPNA3	31211.5	24913.1	6.59125	6.23798	2.03989e-08	7.2639e-07		RPS6KA1	18455.1
PDXK	92326.7	99334.6	6.75816	9.66604	0.000598196	0.021632		TNS3	18991.5	17783.3	12.338	13.0283	0.00523261	0.188398		DES	1480.62	818.988	24.0744	61.2163	0.0018301	0.0660529		PSMF1	25214.6	30792.3	23.0459	15.0943	0.00491843	0.179765		ABCC8	13648.1	36922.4	33.6008	33.8271	1.33437e-29	4.86611e-28		RBM26	21062.9	15589.7	7.52423	9.24954	2.04365e-08	7.24359e-07		MPP1	23085.4
DGKE	2506.02	3113.69	21.9703	22.8932	0.000606332	0.0218252		MPP2	11006.8	9757.34	23.5656	20.5743	0.00530101	0.189981		AP2B1	86949.8	103770	15.3425	6.16137	0.00184611	0.0663239		ADSS1	2989.44	3569.54	19.4678	26.4902	0.0049095	0.180285		GAS2	2145.01	9597.24	66.9103	29.2915	1.34603e-29	4.88602e-28		DLG3	11065.1	5851.35	16.6957	11.1809	2.04414e-08	7.21196e-07		HNMT	11074.1
CLP1	10368	9401.48	8.30618	14.2219	0.000609349	0.0218332		FTH1	125853	153251	33.3635	45.5898	0.00536649	0.191446		THOP1	15166.2	18909	19.6284	10.1671	0.00185859	0.0664657		TPD52	120999	153790	28.4796	21.6735	0.00536275	0.180732		EIF2A	22562.8	35514.2	10.8166	12.7107	1.38338e-29	4.99858e-28		LGI3	7198.1	19501.4	30.1441	16.093	2.04724e-08	7.18977e-07		PIP4K2A	10742.1
MTCH2	77595.2	94267.1	19.6779	17.5843	0.000612156	0.0218336		TUBG1	23827.6	22934	7.09365	7.91216	0.00537523	0.190882		FTO	24236.3	30477.3	20.5279	12.5494	0.00187116	0.0666099		PRUNE2	36315	48813.4	35.7896	33.6576	0.00541368	0.180882		SUPV3L1	11685.8	16878.2	8.87611	14.7332	1.40846e-29	5.06594e-28		RANBP1	83901.2	47868.4	14.7957	17.3696	2.11421e-08	7.39106e-07		GPX1	24829.2
UBE3C	14222.4	16686.3	16.0578	10.8411	0.000634311	0.0225209		ALDH2	78390.9	86391.4	18.6836	19.8488	0.00541707	0.191493		TKFC	32180.5	37847	14.0381	8.4605	0.00188014	0.0666252		SNRPF	5155.52	7317.3	43.5118	39.118	0.0053578	0.18135		MTPAP	9846.54	15457.2	11.3848	16.9634	1.49233e-29	5.34323e-28		UBA2	70393.4	53302.9	8.61121	6.87114	2.13071e-08	7.41487e-07		PAK3	10575
BID	7139.54	5263.84	24.4093	26.9725	0.000650849	0.0230036		SEC11C	66151.9	78219.1	25.3221	41.7541	0.00544446	0.191591		CADPS	72723.9	107145	37.8073	18.2624	0.00190496	0.0671995		BNIP3	2534.76	3002.22	19.0868	21.0327	0.00531602	0.181514		TMEM70	22424.4	35412.7	11.3819	20.0806	1.60243e-29	5.71145e-28		HAT1	20412.8	6973.03	23.8419	30.3078	2.1377e-08	7.40555e-07		SLC4A4	9616.8
NIPSNAP3A	55662.5	69055.9	22.2601	17.8277	0.000652882	0.0229714		ADAM17	4228.15	4689.74	20.2732	20.7783	0.00552815	0.19366		COPS6	29292.8	34369.2	13.847	8.70927	0.00190572	0.0669233		GPR89A	7475.78	6425.41	14.8274	14.995	0.00541165	0.181593		SLC35E2B	2117.47	4415.46	21.7738	25.1212	1.90018e-29	6.7422e-28		ADNP	34048.8	22782	11.7456	10.6333	2.17867e-08	7.51345e-07		GCAT	4973.02
TUBB6	33257.7	24297	24.9235	34.4771	0.000655675	0.0229663		RPRD1B	23623	22349.4	10.1967	11.7316	0.00560685	0.195536		UBE2O	13709.3	16677.4	17.3223	11.0243	0.00191846	0.0670686		PGAM1	206389	237151	15.6834	11.6568	0.00529523	0.181601		GCC2	6687.8	10365.3	9.95629	10.8277	1.9026e-29	6.72053e-28		CMPK1	39313.6	62165.3	10.5474	9.47193	2.19024e-08	7.51949e-07		ASAP1	13993
BSN	5674.97	6603.48	14.7341	19.1281	0.000656275	0.0228846		SEPTIN6	9919.02	8834.55	19.7865	27.0059	0.00561068	0.194796		PGD	161946	189314	13.5191	8.50187	0.00192194	0.0668903		PDX1	3898.61	5040.76	30.1571	30.0282	0.00509068	0.181793		ERAP2	1856.28	6511.57	32.0549	31.0222	2.07667e-29	7.30263e-28		CD63	121031	261834	19.8443	13.6696	2.19162e-08	7.49063e-07		PPIC	5257.22
BIN1	14969.6	17360.9	14.6076	16.0686	0.000656413	0.0227877		AGL	24142.7	22606.4	13.1504	11.4386	0.00562502	0.194426		WNK3	15243.2	22108	28.212	82.936	0.00192965	0.0668603		PPP1R12A	28078.1	32755.9	17.6103	10.7905	0.00534762	0.181796		ITGA2	13446.2	37973.7	22.8974	45.4025	2.14017e-29	7.4925e-28		SNX27	21863.5	27877.2	6.60126	5.7971	2.20302e-08	7.49616e-07		MAP2	34873
HLA-C	76852.8	54171.2	27.4687	30.3384	0.000657221	0.0227148		FAM160B1	9790.2	10385.5	11.2914	12.2207	0.00571107	0.196527		ELP1	23842.7	28264.4	14.8682	11.2215	0.00193157	0.0666306		PURA	121398	133537	10.4578	9.76166	0.00526308	0.182102		HBS1L	8402.08	12623.1	8.29121	7.97208	2.40109e-29	8.36877e-28		NUDT15	2145.97	913.938	20.6475	27.5184	2.22428e-08	7.53499e-07		BACE1	10736.1
VDAC3	114627	132388	14.334	13.3987	0.00067156	0.0231082		THNSL2	1755.03	2199.56	39.1434	39.764	0.00578372	0.19815		CCM2	3355.86	4013.95	15.7122	19.2746	0.00194988	0.066966		VPS33A	26547.7	28239.7	6.61282	7.69734	0.00528734	0.182132		OCRL	22527.4	40128.4	15.2222	16.7969	2.4718e-29	8.57726e-28		CLTC	231782	301052	7.62903	6.20127	2.25516e-08	7.60596e-07		MAPK10	16581.2
CDC42BPA	9530.73	11463.1	18.9061	14.0728	0.000684284	0.0234427		LOXL3	7465.96	8762.4	31.0729	33.4768	0.00589264	0.200996		IRF2BPL	10378	12427.2	15.8721	14.7635	0.00195584	0.0668759		SMPD2	4833.51	3982.28	18.6458	21.0751	0.00559175	0.182141		TOR1AIP1	28418.1	58336.9	16.0911	10.1776	2.51774e-29	8.69834e-28		LYRM4	6675.81	11185.3	23.4092	9.31833	2.28072e-08	7.65841e-07		GATD3B	56014.3
PPM1B	39474.6	42110	6.16477	7.0706	0.000702174	0.0239506		NUP42	5184.72	5739.35	20.1921	20.3551	0.00595395	0.2022		VPS53	15144.6	16926.7	9.45854	7.04988	0.00197438	0.0672151		MAPT	16027.6	21117.8	33.1002	32.8261	0.00557874	0.182481		MPP6	20175.4	40731.1	17.8047	13.8541	2.57351e-29	8.85219e-28		MGST3	98363.5	174700	26.1412	10.5665	2.28478e-08	7.63853e-07		GNPDA1	90302.8
TMF1	12285.1	13811.7	11.4574	12.8181	0.000704001	0.0239085		NPC2	16041	14027.7	25.217	26.8225	0.00597654	0.202085		RSF1	6679.26	8353.2	20.1525	11.6809	0.00199243	0.0675347		RIMBP2	4902.96	6966.53	43.8865	31.0712	0.00513396	0.182502		CPNE3	122438	209729	12.6627	11.901	2.73009e-29	9.34997e-28		DHX57	7919.9	5125.44	12.8811	8.99411	2.36324e-08	7.86651e-07		FAU	19284.3
RMND1	7202.48	8758.08	18.2931	32.9004	0.000712442	0.0240904		IL4I1	3055.82	3454.46	19.9506	24.9951	0.00599143	0.201711		KIFAP3	9566.24	11471.7	16.1255	10.7891	0.00207747	0.0701122		CRKL	55731.8	64304.3	16.1648	12.0402	0.00525663	0.182691		NF1	7965.18	12348.8	10.0972	11.0712	2.96225e-29	1.01012e-27		YLPM1	22841.6	17484	8.40509	6.5162	2.3787e-08	7.88368e-07		NBEA	24434.5
DNAJC30	11932.2	14238.3	17.9099	18.1654	0.000721602	0.024295		STXBP4	1517.3	1882.59	31.2491	43.6825	0.00610836	0.204762		RAB3GAP1	17726.5	22326.9	20.9971	10.5391	0.00209046	0.0702467		LMF2	45627.1	36320.8	21.6389	20.079	0.00549203	0.182716		LPGAT1	5556.51	9599.71	14.686	18.8307	3.98425e-29	1.35276e-27		CTBP2	40858.6	23506.9	11.7974	19.8752	2.4418e-08	8.05793e-07		IMPDH2	65036.9
MRPL51	8244.49	10003.1	19.8374	18.7703	0.000725367	0.0243169		TIMM44	25877.8	26860.5	5.46662	9.93844	0.00613743	0.204853		UBR4	29704.9	34656.3	13.5166	8.76201	0.00210667	0.0704877		COPS5	33613.8	36093.2	7.58719	9.75112	0.00524124	0.182973		COASY	31119.5	54182.9	11.9157	9.3598	4.18832e-29	1.41594e-27		DHRS4	27398.1	48704.6	10.854	10.6618	2.44917e-08	8.04758e-07		KLC2	67132.4
ANKRD40	1198.38	1535.13	12.7138	40.0063	0.000725846	0.024229		PSMG1	10099.7	10832.4	12.426	16.2946	0.00624512	0.207557		IMP4	12481.8	10505.2	12.8641	15.5649	0.00210957	0.0702828		BNIP3L	1879.83	2498.86	33.5904	37.9464	0.00521948	0.183035		TMF1	7830.68	13811.7	13.8315	12.8181	4.58333e-29	1.54286e-27		BAZ1B	28166.1	17121.7	14.1508	13.4465	2.46684e-08	8.07098e-07		SPTBN1	93333.5
BRD4	8012.79	7316.74	7.99484	11.765	0.000726137	0.0241356		CELA2A	39241.7	68577.3	91.0358	121.535	0.00632353	0.209268		KIDINS220	6432.19	7437.67	12.6876	14.2125	0.00211004	0.0699996		ENO3	4950.52	6741.68	35.487	53.1058	0.00557319	0.183069		CHKB	7178.97	11025.5	10.824	15.1316	5.71881e-29	1.91689e-27		ACTL6A	41145	26797.9	11.0446	13.8079	2.48487e-08	8.09538e-07		EMC1	70707.1
IQCB1	757.497	1006.66	27.9145	39.6618	0.000729191	0.0241344		SYAP1	11797.7	10794.5	15.284	21.426	0.006433	0.211989		CUL4A	11587.2	14426.2	19.8478	8.41395	0.00212253	0.0701154		PHACTR2	2642.46	3500.58	34.8016	18.3918	0.00583288	0.183101		SCYL3	3474.56	8304.29	22.451	12.7199	6.89156e-29	2.30021e-27		RTN1	47230.6	78961.9	20.279	10.6181	2.50596e-08	8.12951e-07		PSME1	81583
MAP4K4	10395.9	8845.55	13.8969	18.2679	0.000729941	0.0240573		AGFG1	21960.2	20650.1	11.2317	13.7555	0.00644279	0.211416		CUL1	22719.7	25825.2	11.0944	5.95008	0.00213974	0.0703856		PRCC	1367.49	1898.85	41.5082	24.6622	0.00581427	0.183255		PALLD	22406.7	50596.6	25.7398	27.4266	7.24731e-29	2.40874e-27		POLR2A	41986.5	33348.3	7.50098	5.12774	2.5416e-08	8.21033e-07		FRY	5660.09
EHMT1	4429.06	3856.03	11.9718	17.4536	0.000733074	0.024059		ALPK3	24583.4	22724.9	14.7782	16.6655	0.00644907	0.210733		MAN2A1	23897	20594.8	11.2494	11.457	0.00215059	0.0704454		TXNDC9	9499.27	11475.1	21.6457	19.7206	0.00518245	0.183388		SCAMP1	17508.8	33172.6	16.9577	15.6772	7.34772e-29	2.43185e-27		GOLGA5	10291.1	12888.1	8.49403	4.95395	2.5732e-08	8.2775e-07		TMEM43	26390.3
MEMO1	8883.19	7506.91	14.52	17.0075	0.000735341	0.0240324		PSMG2	14353.9	15150.6	9.43883	12.8752	0.00649058	0.211202		SCYL3	7215.61	8326.44	12.5531	12.5598	0.0021679	0.0707153		STAT3	30604.5	36499.1	20.4	16.7025	0.00565793	0.183529		PNPLA8	12312.3	21446.7	13.7687	13.2664	7.54742e-29	2.48749e-27		AFDN	37303.7	30214.9	6.76903	5.20285	2.57809e-08	8.25852e-07		PYCR3	11857.7
SUN2	22099.1	19541.2	10.7184	15.3131	0.000736188	0.0239599		PTMS	109175	93825.9	26.2474	35.9927	0.00649286	0.210396		CD14	4452.41	5215.99	12.7283	24.6366	0.00218684	0.0710358		VPS50	8109.56	9200.55	14.1506	9.5312	0.00521201	0.1836		GUK1	23417.7	41168.1	12.9145	10.7062	7.61461e-29	2.49918e-27		HPF1	23303.6	12555.7	16.0018	7.73041	2.63456e-08	8.40425e-07		LYZ	31812.2
ACTN4	254340	214899	14.5042	18.1128	0.000737704	0.0239096		CTTNBP2	1300.18	1565.75	34.5987	36.7926	0.00652613	0.210596		ILKAP	17687.2	20197.5	11.5946	8.28678	0.00220963	0.0714782		MECP2	62208.9	76335.7	24.221	15.7488	0.00573207	0.183639		FGGY	3056.05	6593.02	21.8543	17.4752	8.87702e-29	2.90142e-27		HDAC2	22648	13373.8	11.5567	18.7334	2.6466e-08	8.40763e-07		S100A10	5291.54
ALDH18A1	82353.1	96709.4	15.3606	24.609	0.00074197	0.0239484		GAA	138213	124465	19.3659	22.7719	0.00652715	0.209759		ARMT1	18207.8	21889.9	16.5492	12.0666	0.00222981	0.0718332		GSTM2	46811.2	57361.1	23.5192	26.258	0.00575957	0.183763		STT3A	99093.3	158905	11.89	22.1159	9.18952e-29	2.99115e-27		PLS1	12387.9	22201.8	15.0326	11.6324	2.68178e-08	8.48416e-07		ANXA4	142213
PDZD8	6904.13	7787.36	11.8047	14.1211	0.000747136	0.024016		PPT1	81798.3	74010.1	18.6607	21.4598	0.00654955	0.209613		PDIA5	29549.6	23789.6	15.9355	26.7528	0.00223462	0.0716917		MEIS1	8454.83	10731.4	28.7696	17.7316	0.00578396	0.183788		EIF3I	52793.6	64034.2	4.32068	7.46918	1.00447e-28	3.25605e-27		SYMPK	19345.2	14806.1	8.39346	6.79652	2.71525e-08	8.5547e-07		SLC22A17	6550.83
PGRMC2	134335	151752	12.1184	11.8735	0.00074758	0.0239317		STK4	8590.36	8134.29	10.62	10.9832	0.0065521	0.208835		SH3BP4	21913.3	16249.3	21.1699	25.551	0.00224147	0.0716167		RAP1GDS1	20514.1	22384	9.61584	9.05171	0.00557254	0.183823		ADCYAP1	1555.28	8608.27	38.4016	55.9757	1.01265e-28	3.26913e-27		CHERP	15981.9	11553.9	6.48648	10.4172	2.72444e-08	8.54849e-07		TIMP2	21837.5
HACD3	56902.6	69685.7	21.1951	14.7674	0.000753999	0.0240387		ST18	1642.65	1421.56	23.3327	33.0931	0.00669274	0.212447		SEPTIN3	20356.2	25305.8	19.9557	21.2673	0.00229326	0.0729725		SLC4A2	4663.05	3678.74	15.596	36.2512	0.00581379	0.183985		SLC9A3R2	4101.29	13308.9	44.4116	25.7108	1.47183e-28	4.73209e-27		SMARCA5	52989.3	34038.7	11.9882	13.8586	2.74224e-08	8.56922e-07		SYNGR3	15692.8
HDDC2	23325.7	20282.2	12.0206	19.3585	0.000759694	0.0241218		ODR4	18498.1	19624.6	11.1107	13.1452	0.0067057	0.211993		MAP1B	50612	77050.3	42.8917	19.8047	0.00230003	0.0728904		BCL2L13	19822.3	24053.3	22.8961	14.5042	0.00591931	0.184327		PARVA	15230	27954.3	17.1653	20.0786	1.64577e-28	5.2698e-27		MCM2	34922.6	8005.18	28.0174	45.347	2.75861e-08	8.58534e-07		SPATS2L	7717.93
H2BC18	2846.53	2318.74	17.3123	24.8978	0.000764365	0.0241719		CRYZL1	8420.9	7965.83	10.778	11.4126	0.00678436	0.213611		CUL4B	21655.8	27920.4	23.7516	10.5116	0.00231639	0.0731118		PAFAH1B2	252343	288739	15.1461	15.0806	0.00556531	0.184366		DMAC2L	5856.14	10115.5	15.0137	23.1054	2.80949e-28	8.95966e-27		CHD8	7202.62	4372.91	13.97	14.6978	2.81052e-08	8.71147e-07		LARS2	19656.1
ATP5PB	273204	308143	11.6886	15.7312	0.000764447	0.024077		PDIA4	184238	213656	23.0098	38.1162	0.00680376	0.213358		ZNF638	16746	20022.4	16.1454	9.91426	0.00237519	0.0746653		ADNP	14757.7	17180	17.5604	9.72265	0.00573199	0.184395		PITRM1	23508.6	36400.3	11.4549	16.6087	3.32317e-28	1.05551e-26		RAB21	52620.7	71782.3	8.29658	7.25179	2.81768e-08	8.69845e-07		TES	31007.1
MRPS25	12683.2	13737.7	7.2653	13.3045	0.000765125	0.0240016		HLA-DRA	4931.11	5890.39	28.8571	41.9975	0.00687677	0.214782		COPS4	65334.9	74891.8	12.0772	7.88749	0.00238199	0.0745784		HIF1AN	8828.86	11052.1	26.8271	17.5828	0.00570861	0.184405		HSPA9	215904	316653	9.76307	14.7332	4.00506e-28	1.26698e-26		RMND1	12994.5	18390.8	14.6744	6.79018	2.86827e-08	8.81907e-07		RTCA	46403.3
SIRT5	8121.62	7019.79	12.7487	15.3851	0.000767092	0.023967		MAST4	9650.71	9093.43	11.1722	13.0228	0.00690668	0.214853		CCDC22	18435.3	20646.1	9.91607	7.04263	0.00240191	0.0749013		MFAP1	10648.3	12605.6	19.7723	10.3376	0.00591653	0.184981		ITGA1	11430.7	28446.8	31.4336	28.9323	6.16822e-28	1.94348e-26		ADCK1	4451.16	7973.04	19.0488	12.0726	2.87938e-08	8.8178e-07		MYO1E	3842.27
MSN	730469	591794	17.876	21.9568	0.000769075	0.0239333		PODN	2923.72	3692.62	47.6906	48.1666	0.00691497	0.214254		TTC17	7534.14	6272.38	13.8494	21.1146	0.00241114	0.0748896		PAX6	10428.9	13469.4	31.2275	22.4945	0.00602865	0.186984		ETHE1	21055.1	34437.6	13.0683	15.5669	6.56202e-28	2.05932e-26		SORL1	6612.12	12978.9	24.5796	13.447	2.92693e-08	8.92771e-07		PKP2	11012.1
SURF4	163851	196227	17.7076	26.0291	0.000777154	0.0240887		ACYP1	11075.4	9628.02	27.3675	26.9782	0.00691688	0.213463		ABI2	7124.25	9486.93	27.4442	15.4384	0.00241893	0.0748331		POGLUT3	12572	9902.67	22.8059	25.0594	0.00606422	0.187341		TAP2	7138.93	17815.4	30.1161	25.7852	6.9324e-28	2.16693e-26		PMS2	1481.86	730.085	18.7574	16.1356	3.01325e-08	9.15453e-07		CLIC1	438560
PPM1L	14454.7	17780.3	21.4731	21.5423	0.000781179	0.0241177		ABHD17A	7668.95	8342.07	15.4793	18.9337	0.00695063	0.213656		ABCC1	9576	8202.23	11.888	18.1843	0.00245526	0.0756569		SCO2	11127.2	10204.3	8.60202	15.0246	0.00612981	0.187876		AGPS	35375.1	17545	7.71608	17.9224	8.19576e-28	2.5517e-26		ATP6V1H	59386.4	100491	15.2503	11.1166	3.02848e-08	9.16443e-07		MAP1LC3A	17189.2
COG6	17952.8	20049.3	10.9866	10.592	0.000785253	0.0241481		IDH3B	100589	106925	9.433	16.157	0.00698361	0.213825		DBR1	15729.1	17896.1	11.4384	8.9325	0.00246177	0.0755589		PTBP3	37245.6	42280.8	14.4942	12.3903	0.00611737	0.188236		FAM172A	7719.29	10839.1	8.05559	10.1411	8.30973e-28	2.577e-26		RNASEH2B	4570.38	2405.65	17.5787	16.5323	3.06628e-08	9.2423e-07		EIF2A	27514.7
ATXN3	10316	9232.3	9.89243	11.8092	0.000789402	0.0241805		DMAC2	2884.11	3546.19	35.119	44.2421	0.00704195	0.214766		HOOK1	14082.4	16388.5	13.5872	8.69363	0.00246253	0.0752859		UBA2	45544	51203	13.4484	9.65252	0.00630441	0.189497		ARF3	422514	654975	10.2101	10.1101	8.53739e-28	2.63722e-26		ATIC	113828	87478	8.46989	4.05569	3.07759e-08	9.24002e-07		LARS1	44476.9
SDR39U1	30768.5	37466.3	20.4089	19.6795	0.000791669	0.0241552		PLA2G1B	11046.8	17696.2	64.2527	104.963	0.00711012	0.215998		TPD52	118876	153441	24.1426	22.074	0.00246801	0.0751586		EPB41	14310.5	16755.7	18.5766	10.0417	0.00633474	0.189677		MYOF	5877.8	19573	49.51	35.3518	9.1048e-28	2.8015e-26		PAFAH2	13731	21501.8	18.7539	9.2334	3.12251e-08	9.33826e-07		GSTO1	106199
SLC30A6	5668.45	6600.67	15.1504	19.0733	0.000794466	0.0241462		CBX1	40557.6	37681.7	13.1824	17.3613	0.00711834	0.215406		ELP2	10964.6	12754.2	13.5583	10.3245	0.00247026	0.0749343		DPYSL2	214996	248353	16.6998	14.231	0.00629346	0.189902		SH3GL2	48254.5	105654	22.0823	15.4327	9.45033e-28	2.89651e-26		HDHD2	44225.5	56988.8	10.1396	5.36746	3.29298e-08	9.80976e-07		CNN2	6468.41
MRPS31	14839	15986.7	6.64288	13.3109	0.000795644	0.0240883		AIMP2	27133.4	28491.6	9.69923	10.2406	0.00718697	0.21664		SEL1L	38981	31432.2	16.0905	11.5973	0.00250561	0.0757123		NUP98	23706.4	22584.6	5.10765	5.79798	0.00656372	0.189958		GOLPH3L	11777.6	28062.5	22.4135	11.6575	1.02158e-27	3.11897e-26		PLOD3	35602.7	45950.2	8.82107	6.07419	3.29438e-08	9.77588e-07		LLPH	1735.74
SEPHS2	10240	8548.99	15.6636	17.0245	0.000801501	0.0241719		LAMTOR4	21144	18834.5	22.4016	23.6647	0.00722643	0.216988		TP53BP1	19738.7	27233.3	31.5564	14.0176	0.00250588	0.075428		CCT6B	1204.94	1589.02	31.452	39.3758	0.00622795	0.190136		ST7	4386.66	7256.17	13.596	16.1458	1.06556e-27	3.2407e-26		NFIC	9364.75	19430.1	40.1012	8.66198	3.33516e-08	9.85869e-07		BLVRA	90559.1
PNMA2	5168.35	6524.72	23.6368	22.5374	0.000816933	0.0245426		RABEP1	11672.7	11055.5	9.90516	12.6417	0.00725055	0.216875		ATG7	16799.2	18054.7	6.11814	10.5143	0.00251238	0.0753327		PCYOX1	118935	103689	13.9071	12.6808	0.00638566	0.190469		ALDH1L2	6897.66	35093.5	44.6729	60.0131	1.13052e-27	3.42504e-26		HIBADH	40383.6	60683	17.9125	7.82093	3.33792e-08	9.8289e-07		NIF3L1	9030.55
SLC25A52	7168.36	8644.11	19.342	20.3543	0.000846781	0.0253418		CD14	5577.85	4936.99	24.3742	22.9736	0.00733138	0.218453		RNF214	10036.9	11181.3	9.50997	8.65102	0.00253644	0.0757629		RABGAP1L	4516.39	5235	17.3295	12.056	0.00655903	0.19053		ABCB7	21160.9	33536	12.3557	16.3594	1.16134e-27	3.50494e-26		CSRP2	13850.3	5098.32	23.6025	30.148	3.35329e-08	9.83631e-07		HSD17B8	55805.3
SLC25A12	115749	147247	26.0518	16.6373	0.000851713	0.0253921		GTPBP10	8361.55	8986.01	11.9837	18.3802	0.00742632	0.220437		SLC7A1	21264.9	16887.6	17.1868	17.6304	0.00256216	0.0762388		ITGA6	16130.1	11944.2	27.5608	47.9602	0.00629191	0.190594		APOL2	17324.5	46348.2	33.1583	21.0496	1.4608e-27	4.39188e-26		SNCG	4877.66	1607.91	24.7847	28.7624	3.39398e-08	9.91767e-07		TAGLN2	450207
MRPL9	23149.7	26958	15.7061	12.4066	0.000852805	0.025328		SNCA	13626.5	11947.3	25.9405	25.6068	0.00743656	0.219902		PURA	119712	133489	9.63043	9.78377	0.00260038	0.077082		SAFB2	19493.9	22010.2	13.973	9.60579	0.00628029	0.190985		SLC25A10	23465.7	33811.4	9.44258	15.1511	1.51865e-27	4.54843e-26		PIN4	19240.1	13701.8	9.98644	9.92637	3.40184e-08	9.90285e-07		CASR	16025
PITPNB	39959.9	35854.1	9.79964	10.9558	0.000866463	0.0256362		SRM	78925	88809.6	17.5884	31.7281	0.00745668	0.219661		EMC3	52447.9	45446.2	11.2251	12.6591	0.00268097	0.0791699		PPME1	19974.3	23297.9	18.1028	13.1481	0.00655888	0.191239		GOPC	11638.2	18865.5	11.3781	10.3141	1.56217e-27	4.66107e-26		KIF3B	11525.3	15825.7	13.5425	6.08744	3.40646e-08	9.87872e-07		PLEKHA1	19161.9
FICD	7055.7	8097.7	13.6136	18.6532	0.000867541	0.0255712		LRRC20	10192.7	9011.56	25.0153	22.3794	0.00750346	0.220205		EXOC5	26062.1	28840.2	8.96761	6.51023	0.00269642	0.0793257		MGAT1	17285.4	15114.5	13.6302	17.5262	0.00687849	0.191247		SQSTM1	26865.8	69739.1	29.9488	41.161	1.72821e-27	5.13703e-26		EOGT	4624.29	9146.61	25.1587	13.7025	3.46188e-08	1.00016e-06		RCC1L	9593.27
CCDC61	5602.71	6717.26	17.823	27.9121	0.000875424	0.0257065		GLTP	13446.8	12555.2	12.9893	15.2481	0.00756526	0.221184		CLN5	7087.26	8082.42	11.5998	19.1153	0.00272531	0.079874		BPGM	6364.79	7250.68	14.8662	18.674	0.00690797	0.191383		ST3GAL6	3394.2	11590.6	46.9269	25.1133	1.8264e-27	5.40849e-26		ARPC5	82470.6	109045	8.55132	6.75193	3.47782e-08	1.00098e-06		CCDC186	8108.07
SLC27A2	5860.39	7341	24.2156	17.7108	0.000882333	0.0258124		UBTF	35736.1	34184.9	7.72593	11.0742	0.00764533	0.222688		CDIPT	65995.7	53431.5	16.0935	17.4791	0.00278105	0.0812026		TMOD1	42102.8	53871	30.2779	21.3234	0.0064446	0.191493		TCEAL5	15824.9	34234.5	25.0012	27.4599	1.92325e-27	5.67396e-26		AGA	42734	113564	21.4762	15.2727	3.54693e-08	1.01705e-06		H1-4	598839
MRPL44	12804	14785.4	14.7788	13.1078	0.000883612	0.0257533		MAPK1	105235	101376	7.13265	8.34174	0.00775929	0.225164		MRM3	11497.5	9996.9	10.9541	19.5052	0.00278978	0.0811536		ALYREF	51438.7	62210.4	22.9882	14.417	0.006841	0.191573		MYO1E	5161.4	8752.28	14.9473	21.4477	2.03509e-27	5.9815e-26		POFUT1	17014.6	21316.3	9.46044	3.90285	3.62085e-08	1.03437e-06		MAPRE2	34265.2
CC2D1A	15189.6	13760.2	8.80679	13.6314	0.000884176	0.025674		GALNT12	7879.46	8876.14	25.6608	22.7266	0.00777644	0.224823		VWA5A	62767.8	89303.8	35.734	17.3588	0.00279221	0.0809222		SEPTIN5	15485.1	18326.2	20.123	14.954	0.00694456	0.191714		EIF3H	60816.4	78899.4	5.93793	7.80149	2.11053e-27	6.18016e-26		SUGP2	34175.8	20206.6	11.5594	19.1248	3.69082e-08	1.05044e-06		MTMR7	21400.4
NUMA1	48748.9	45203.5	6.86264	9.44522	0.000885408	0.0256145		SLC1A4	8033.21	8978.03	24.3699	20.5408	0.00783384	0.225644		TMED2	128439	103889	16.1695	15.2866	0.002801	0.0808763		ABI3	5747.02	6975.05	14.4902	38.4524	0.00655236	0.191767		MT-ND4	32435.6	64186	19.9839	17.9918	2.46982e-27	7.20547e-26		PBRM1	15243.1	10024.3	10.7948	13.9656	3.70061e-08	1.04933e-06		PKD2	8049.12
FARP1	12734.3	9801.08	22.1785	23.3891	0.000895785	0.0258191		MRPL19	29771.7	31756.7	10.9228	16.5228	0.00791565	0.227159		USP5	70389.2	83580.5	15.8506	7.93675	0.00281451	0.0809664		NUP107	26551.4	24421.1	8.83045	6.52233	0.0068766	0.191879		CTSS	5292.21	15548.9	20.1464	46.5572	2.81346e-27	8.17773e-26		PABPN1	45224.4	30303.6	11.5549	12.0757	3.70228e-08	1.04593e-06		TTLL12	24609.4
TEFM	2535.99	3146.51	22.699	24.2518	0.00090422	0.0259664		ARX	5751.39	5091.46	21.6059	29.6511	0.00798161	0.228209		REPS1	6824.13	7827.04	12.4385	12.384	0.00281562	0.0807006		ITM2C	3221.99	4075.35	28.4802	28.4547	0.00678357	0.192037		TYMP	9140.19	33648.6	49.7805	49.711	3.10595e-27	8.99468e-26		GTF3C3	15275	10052.8	6.60918	14.0155	3.8338e-08	1.0791e-06		TCP1	123982
MRPL48	11351.3	13314.2	16.5251	15.1152	0.000904652	0.0258837		TMEM131	9481.63	10255.2	14.9924	18.0349	0.00805216	0.229383		SART3	32389	37451.1	13.2269	7.21118	0.00282125	0.0805658		LRSAM1	7431.92	8836.43	20.7705	12.263	0.00683679	0.192146		MUC13	5321.35	30184.2	66.7948	51.6553	3.13464e-27	9.04452e-26		WDR70	13820	9540.04	9.63464	12.1652	3.916e-08	1.0982e-06		GSTA2	74638.5
NUP50	14471.4	13340.7	7.38857	10.3272	0.000910104	0.0259446		CPOX	11559.6	12472.3	15.2881	16.3576	0.00807275	0.229131		ATP1B1	222764	184381	14.6103	13.993	0.00284346	0.0809038		RAB3IP	5750.38	6962.48	22.7092	20.891	0.00654132	0.192167		PDE12	39547.7	66123.6	12.714	11.4464	3.48885e-27	1.00298e-25		ARGLU1	61472.8	43012.5	10.2103	10.9991	3.94398e-08	1.10201e-06		FLNA	95120.1
DNAJC10	16100.8	18350.9	13.3271	13.9058	0.000933246	0.0265076		DOP1B	13674.7	12408.7	18.0279	22.6298	0.00809111	0.228817		GPR89A	7905.7	6403.69	16.1071	14.1303	0.00284608	0.0806839		HIRIP3	3504.9	4541.42	24.6035	20.148	0.00666781	0.192255		ME1	21468.2	55124.6	30.4631	18.407	5.49024e-27	1.57261e-25		RDH14	23183.1	31553.1	12.5877	6.60632	3.94403e-08	1.09802e-06		PRPF4B	8113.57
UBAP2	7547.28	6252.98	16.648	17.0323	0.00097059	0.0274684		AIMP1	27961.2	29082.9	7.46057	9.14428	0.00820901	0.23131		ELAVL4	16151.9	19704.5	17.3496	19.4499	0.00287843	0.0813052		CUL4B	23795.4	27792	18.2987	11.8471	0.00652164	0.192314		OXSM	3129.09	6485.83	21.1445	16.1787	6.22767e-27	1.77737e-25		FTL	723002	3.95048e+06	38.6454	18.3181	3.94594e-08	1.09457e-06		SERPINB6	113513
CAPZA1	156262	143753	7.61504	10.8327	0.000971887	0.0274058		PRPF19	84635.3	81630.9	6.84305	8.34575	0.00827327	0.232279		VPS45	25990.1	29330.7	10.9251	8.83121	0.00288419	0.0811738		ALDH2	102976	81617.7	22.6452	17.7661	0.00649761	0.192334		DYNLT1	13975.1	4731.07	9.41894	26.3232	6.70914e-27	1.90787e-25		DDX18	19037	12171.6	10.2433	15.6992	4.05038e-08	1.11948e-06		NPEPL1	26526.1
PAXIP1	2407.95	2050.96	14.238	19.3764	0.00098166	0.0275818		NMES1	28814	24873.6	29.2153	29.4305	0.00829675	0.2321		PAPSS2	89720.1	130171	38.3437	25.078	0.00289583	0.0812081		SNX4	14312	15981.1	12.7102	11.2427	0.00682354	0.192468		EIF3L	68798.9	84316.5	4.77556	7.23465	7.74987e-27	2.19589e-25		ZNF316	5995.29	3627.24	14.1575	15.6655	4.11786e-08	1.13404e-06		PAX6	10858.6
NF2	19040.2	28772.6	32.9483	90.4978	0.000983184	0.0275256		FAM8A1	5284.53	5643.64	11.9477	16.0618	0.00831672	0.231825		PCMT1	108029	128542	16.1513	11.5309	0.0028995	0.0810198		TRIR	5131.56	7169.65	43.65	19.7949	0.00677841	0.192591		ZNFX1	1167.81	2466.12	24.1802	23.5969	7.92305e-27	2.23691e-25		TSPAN3	25690.6	52052.9	16.4626	13.1865	4.1318e-08	1.1338e-06		OCLN	6071.34
NFKB2	21706.9	16752	22.1389	26.8271	0.000985548	0.0274933		TXNDC11	2256.69	2597.56	30.1455	27.6882	0.00832391	0.231197		C9orf64	24714.2	28630.6	13.4732	8.02419	0.00290216	0.0808044		SUGT1	86909.4	102069	19.3775	9.55164	0.0071996	0.192608		EML3	7371.67	13934.9	15.9506	11.1622	9.77601e-27	2.7502e-25		DRG1	24968.5	20167.9	6.81511	5.82703	4.13228e-08	1.12988e-06		KIF5C	57037.4
BRIX1	15841.8	14321.6	9.17023	12.7633	0.000985814	0.0274028		GOT1	139337	131115	12.161	12.7155	0.00834197	0.230874		PSMD4	44974	53120	15.4192	8.14671	0.00293271	0.0813645		ATG3	12445.3	14353.5	16.9326	12.1156	0.00717759	0.192681		KYAT3	24541.3	44669.2	17.7648	19.356	9.82317e-27	2.75363e-25		CSTF3	49127.5	34029.4	10.5571	11.3154	4.13348e-08	1.12619e-06		SREK1	7613.98
MOV10	13991.3	11723.7	15.7147	17.7282	0.000986342	0.0273203		CLP1	9915.93	9301.3	12.3211	14.3524	0.00837274	0.230903		BORCS6	8806.56	11262.1	23.7746	15.2014	0.00294841	0.08151		GDAP1L1	5643.06	7922.74	44.4583	26.2067	0.00703088	0.19273		MYO1D	40528.9	78247	17.9495	13.8828	1.02283e-26	2.85702e-25		SYPL1	25110.8	54755.6	31.5851	15.1891	4.20925e-08	1.14277e-06		CTNNB1	54052.8
SMARCA5	35177.6	32835.2	6.47021	6.59886	0.00100718	0.0277989		IDUA	12843.7	11056.8	29.306	31.3735	0.00844245	0.232003		CCT5	78130.4	88912.1	11.75	5.07657	0.00295112	0.0812965		TBCB	65887.1	76980.1	18.5267	14.6971	0.00715623	0.192773		DENND4A	4106.3	7071.05	15.0942	15.4771	1.0269e-26	2.85827e-25		GOLPH3L	9697.32	14450.4	10.6634	9.10493	4.21598e-08	1.14055e-06		POFUT1	16107.6
ACTL6A	23338.6	21657.9	6.9794	7.71231	0.00100875	0.0277442		SLC16A10	3997.11	5830.61	60.2408	88.511	0.00847138	0.231979		OPTN	8258.74	10689.2	25.1195	14.5671	0.00297275	0.0816041		PPP2R1A	168356	186202	11.7314	5.79506	0.00701247	0.192905		HDHD2	49504.3	85048.1	14.8487	14.8001	1.11544e-26	3.09379e-25		UBR7	11561.7	6877.36	13.797	17.5918	4.26791e-08	1.15053e-06		COMMD3	7397.27
EMC9	3538.23	3987.86	11.7111	18.1332	0.00100984	0.0276767		H2AC11	3.53468e+06	3.25132e+06	16.1451	18.6218	0.00851437	0.232338		SLC25A44	6516.41	5096.87	17.2433	19.4434	0.00298944	0.0817743		SH3BP4	20752.2	16281	23.5337	25.8292	0.0067419	0.192962		USP9X	31244.7	40981.4	6.58971	9.06974	1.21011e-26	3.34459e-25		SRSF7	147622	112513	8.21523	7.94566	4.28367e-08	1.15073e-06		PLD1	2190.81
SLC25A14	7812.1	10591.6	34.39	27.8055	0.00101214	0.0276428		ALG3	5164.53	5782.18	23.603	23.616	0.00852144	0.231718		STOML2	170638	142245	14.2356	12.1446	0.00302167	0.0823669		KIF13A	9680.76	10997.7	14.79	13.2773	0.00676857	0.193016		ITGB1	78148.1	130167	14.7277	20.5624	1.23478e-26	3.40083e-25		HMGB2	123735	37052.1	26.5518	38.4962	4.32691e-08	1.15828e-06		IMPA1	100238
ARMC1	17325.7	19790.1	13.8395	12.0619	0.00103366	0.028132		RTCA	31424.3	29717.1	11.1298	11.9118	0.00855297	0.231765		STON2	1234.81	949.132	15.3885	33.2169	0.00303024	0.0823128		REPS1	6900.94	7835.51	14.8999	12.1626	0.00714937	0.193256		SLC33A1	10116.1	21193.2	21.2722	15.2409	1.24275e-26	3.41086e-25		AP3S1	12197.6	17362	8.26952	8.11252	4.44153e-08	1.18482e-06		CACNA2D1	91925.4
NEK7	17522.9	15646.7	10.3664	12.9853	0.00103715	0.028129		HBB	343834	522646	83.5613	93.2412	0.00855321	0.230966		IPO13	3646.63	4094.79	10.4013	15.4982	0.00305654	0.0827389		TMED3	27028.4	21629.5	22.05	22.2536	0.0071376	0.19361		SEL1L	18811.3	32184.5	14.409	13.7162	1.25952e-26	3.44488e-25		SAE1	42665.5	31467	9.95888	6.91127	4.48129e-08	1.19128e-06		SYNJ1	16263.6
GOT2	459833	503487	9.13115	10.552	0.00105046	0.0283916		GAREM1	1757.22	2236.69	40.2029	33.5982	0.00857605	0.230782		UBFD1	24273.1	27550.1	11.5699	11.8961	0.00307309	0.082899		VAMP3	13679	16750.8	23.8655	28.2842	0.00674117	0.193653		TBC1D10A	6736.71	10610.6	12.5481	15.9933	1.28735e-26	3.50882e-25		TAOK3	9504.77	12041.1	8.96081	5.54104	4.51154e-08	1.19517e-06		DCX	74732.7
FBLIM1	11589	8917.92	22.4949	28.2746	0.00105215	0.0283392		LMAN2	99596.7	108685	14.8964	22.5705	0.00859289	0.230438		VAC14	25662.1	28031.6	7.91821	7.99977	0.00307585	0.0826874		C7orf25	4342.02	4987.21	16.4876	11.9729	0.00740342	0.194059		TENT5A	2600.95	7125.89	34.4509	21.9867	1.30106e-26	3.53396e-25		HNRNPH1	578662	408891	9.33716	11.3049	4.59193e-08	1.21227e-06		ADD3	19637
MDH2	460771	515986	11.619	11.6817	0.00105439	0.0283018		PDF	13375.2	14563	13.3063	23.1721	0.00860007	0.229838		ST13	135660	163807	17.8236	13.9367	0.00309723	0.082976		BORCS5	7734.48	9398.81	23.7267	16.0953	0.00710764	0.194151		FAM3A	3854.01	8097.57	21.7363	17.9159	1.39599e-26	3.77878e-25		ME1	16726.6	28383.7	18.7908	11.5886	4.60384e-08	1.21124e-06		ARG2	28542.6
YWHAZ	421648	374175	10.9605	13.0347	0.00106142	0.028393		GALC	21209.8	18295.5	28.8773	31.4042	0.00863209	0.229903		SRR	2413.26	3586.01	41.7162	31.8208	0.00310216	0.0828233		GSS	73291	80129.1	10.1872	10.3916	0.00713417	0.194194		PPA1	45371.2	87064.4	17.2592	12.5754	1.69147e-26	4.56293e-25		AKAP17A	41525.5	27684.8	11.75	12.538	4.61052e-08	1.20884e-06		DHRS3	8912.33
ZDHHC14	5371.2	6879.14	23.3768	26.7763	0.00107708	0.0287134		PREB	69243.2	73588.4	12.6835	12.6211	0.00867083	0.230147		TMEM201	10833.2	8697.12	16.9415	14.5081	0.00310912	0.0827259		CDC42EP3	479.128	676.487	40.2343	36.9225	0.00739497	0.194493		EIF3F	48279.6	63404.6	6.30194	7.54068	2.02614e-26	5.44706e-25		EXOC5	27367	31245	4.53676	3.37301	4.63965e-08	1.21233e-06		WAPL	7309.78
ATP6V1C1	49877.6	59592.9	19.1692	12.6134	0.00107789	0.0286373		ARHGEF17	4022.46	4425.49	19.0608	21.3428	0.00867904	0.229581		MTMR9	23012.1	29304.7	23.4904	11.4652	0.00311072	0.082487		MAP1B	58424.9	76641.1	34.5502	21.1227	0.007303	0.194705		LTA4H	65803.4	94779.7	8.7523	9.32675	2.03474e-26	5.45159e-25		TM9SF2	19702.2	29833.3	13.3572	9.60104	4.68947e-08	1.22118e-06		NEDD4L	17819.2
DBN1	33256	24817.8	25.0098	25.3804	0.00108599	0.0287547		NCBP2	21606.8	20278.6	12.4811	13.9069	0.00870571	0.229506		PTPN6	12448.8	14793.8	16.2258	8.61523	0.00316552	0.0836557		ECH1	144763	120789	18.4026	16.7737	0.00738042	0.194768		HSPA13	21757.2	31358.1	9.84187	16.309	2.20649e-26	5.8917e-25		BCAT1	28803.7	6531.94	29.4568	65.725	4.72757e-08	1.22693e-06		RPL6	178167
TP53I3	38838	30196.3	21.8792	24.4782	0.00109165	0.0288069		NXN	9363.64	8673.22	14.6088	17.6417	0.00873555	0.229515		TMEM263	17230.2	21780.9	22.1958	33.9492	0.00316946	0.0834767		KIF3B	11697.9	13486.2	16.9268	12.632	0.00734108	0.195052		NSUN4	5605.66	8223.69	9.96654	19.9171	2.21216e-26	5.8869e-25		PPM1L	13378.4	19303	13.9876	8.41036	4.75336e-08	1.22945e-06		TMEM33	120471
TLE3	2590.17	1752.6	31.9804	35.083	0.00111429	0.0293054		IRF2BP1	8320.08	7879.52	9.73371	13.731	0.00887013	0.232266		GPRASP1	4104.61	5096	19.3298	21.0843	0.00317371	0.0833072		SMARCD2	15720.1	17005.1	9.0287	7.97266	0.0073729	0.195231		ARHGAP44	4705.83	7248.11	12.0387	16.8515	2.33162e-26	6.18389e-25		RSF1	11984.7	8444.84	10.6453	10.2083	4.76791e-08	1.22906e-06		NIT2	44362.2
IAPP	11234.2	14783.5	28.0676	45.9489	0.00111748	0.0292907		SCG5	108230	89590.9	35.1281	44.192	0.00890831	0.232483		NAXE	69859.9	81058	13.8356	10.6212	0.00319547	0.0835969		PRPSAP2	64367.5	73280.5	15.3209	13.4716	0.00753115	0.196087		SDF2L1	7645.67	13781.2	17.2703	17.4794	2.52884e-26	6.68446e-25		PRNP	14085.3	22309.6	19.9645	9.631	4.86876e-08	1.25085e-06		SUMF1	3330.7
PDCD6IP	101720	94280.5	7.18438	7.64591	0.00112035	0.0292678		CWF19L2	1258.22	1490.1	26.3297	37.1987	0.00895781	0.232993		ZZEF1	28480.5	34415.1	17.967	16.9325	0.00319836	0.0833927		YWHAH	170210	202221	20.9651	13.2033	0.00751356	0.196286		CMBL	32491.3	76590.8	23.7866	12.4138	2.54731e-26	6.71075e-25		GTF3C2	23711.5	15894.4	10.2538	13.5866	4.87301e-08	1.24775e-06		SAMM50	47835
TPBG	5176.22	3864.48	24.8763	33.1657	0.001121	0.0291872		PRPF8	146385	140713	8.09377	8.18737	0.00896122	0.232305		TCEAL5	23724.9	34945.7	40.8801	26.5873	0.00322797	0.0838843		TMED8	16287.6	19633	22.8539	16.5992	0.00759083	0.196982		SCGN	200882	510266	32.3735	21.7763	2.64513e-26	6.94522e-25		DCTPP1	9465.09	2577.1	26.8882	29.211	5.04051e-08	1.28634e-06		DBT	35069.4
CSNK1A1	20903.3	17804.4	14.7002	12.1539	0.00113167	0.0293671		MBP	6487.25	5644.64	27.3272	28.9593	0.00900368	0.23263		SYNRG	52883.9	65366.8	20.4	10.5776	0.00323322	0.0837416		FAT1	10301.6	13383	33.1382	26.3452	0.00765288	0.197277		LGALS3	6741.68	30679	75.3303	49.6935	2.77998e-26	7.27505e-25		RAB10	55648	77510.2	10.4099	8.01696	5.08956e-08	1.29454e-06		CLSTN3	4659.51
SEC23B	102499	112120	9.01895	11.5807	0.00113364	0.0293207		RPA3	16238.8	14021.2	28.2516	32.8726	0.00902871	0.232504		BLMH	81273.5	101333	21.3452	12.9665	0.00323901	0.0836136		STIP1	179298	211047	19.8221	11.596	0.00764273	0.19767		DLG1	21043.4	29361.5	8.5475	11.2703	2.81373e-26	7.339e-25		PRKDC	158542	114891	7.81543	10.7556	5.11993e-08	1.29795e-06		REEP6	9460.3
CTSC	21169.5	16051.5	23.8389	29.1617	0.00113681	0.0293056		API5	132286	127410	6.98939	9.12027	0.00903981	0.232022		GGA1	11506.4	13530.5	15.2168	9.73054	0.00324504	0.0834927		SMG9	4471.57	5461.73	24.6862	17.8854	0.00769663	0.19775		ECHDC2	2882.74	9853.56	51.0969	25.6904	3.06003e-26	7.95506e-25		HTRA1	15827.6	48033.2	32.9045	17.7382	5.18824e-08	1.31093e-06		DIP2B	15807.4
IFNGR1	1493.63	1070.47	26.787	30.939	0.00113808	0.029242		SPATA33	1703.43	1456.45	30.0798	31.9448	0.00912527	0.233445		PTBP3	35517	42354.7	16.6714	11.9289	0.00326463	0.0837206		MAL2	63530.3	52424.5	19.5581	19.7853	0.00779324	0.198919		ARL1	70367.9	116262	13.5018	13.2897	3.60756e-26	9.34763e-25		NMES1	6496.14	19582.8	39.6715	18.4292	5.1976e-08	1.30897e-06		TMLHE	9273.81
CHKA	5296.69	4483.37	14.9246	21.3111	0.00114043	0.0292061		MAPK9	11777.6	12549.8	12.1182	15.1991	0.00924654	0.235772		POMGNT2	20101	15569.5	19.5582	16.5947	0.00331262	0.0846727		RADX	3219.27	4100.32	30.3643	25.0788	0.00776974	0.198972		VAT1L	18343.6	57818.5	46.8763	27.5663	3.67385e-26	9.48817e-25		GMPS	55080.4	36568.1	12.7569	7.12143	5.21666e-08	1.30947e-06		BDH1	20473.7
MRPS9	20196.3	22481.3	10.9207	13.311	0.00114612	0.0292561		PHF8	4986.87	4522.15	19.5722	20.9516	0.00929063	0.236122		PPP6C	14498.5	16919.3	14.5055	10.824	0.00333502	0.0849666		SMARCC2	34807	38450.2	11.7695	7.57069	0.00787629	0.199081		ANGPTL2	533.433	2330.89	61.5832	55.4412	4.15705e-26	1.0701e-24		BRD3	22190.7	14137.4	13.6182	12.7865	5.25861e-08	1.31568e-06		DPEP1	31904
RUFY3	24516.4	30885.3	25.7298	16.9621	0.0011504	0.0292696		NDUFS8	23668.5	25027	11.6733	11.7944	0.00932825	0.236306		PAPSS1	22008.4	25056.7	11.9834	14.1633	0.00334335	0.0849014		NFIB	10067.9	6778.59	30.3522	37.9112	0.0078281	0.199156		MAOB	49167.6	140369	40.9378	27.5669	4.28866e-26	1.10038e-24		MAP7	21823.7	36471	17.1144	11.4372	5.26187e-08	1.31221e-06		AK2	175409
ARMT1	19204.1	21917.5	13.9068	12.3416	0.00115086	0.0291862		TRIT1	5561.33	6725.28	31.6334	49.7996	0.00936006	0.236341		GOLGA1	5413.48	6813.28	22.4869	13.3105	0.00335901	0.0850221		LIMCH1	12502.2	15814.3	29.5566	23.1042	0.0079082	0.199241		SPCS2	99145.2	147613	10.5403	20.6957	4.30518e-26	1.10104e-24		CAST	18164.2	33597.4	28.4708	12.3128	5.31122e-08	1.32022e-06		NLRX1	13535.1
SPRYD4	38282.9	44227.3	15.1613	15.753	0.00116315	0.0294026		SLC39A14	10356.6	11533.9	19.0072	27.6667	0.00941731	0.237017		RAN	506814	585362	13.4849	10.0068	0.0033681	0.0849764		MTFP1	9687.32	8353.17	15.3005	19.5736	0.00793624	0.199302		PREX1	3779.1	7968.19	22.8466	17.3098	4.34664e-26	1.10804e-24		MAOB	32957	69424.7	18.6373	14.0497	5.33808e-08	1.3226e-06		GSTA1	43922.5
AASS	7438.47	9122.02	22.1419	21.1538	0.00116671	0.0293974		FUBP1	117625	113054	6.90077	10.4413	0.00941906	0.236297		TOR1B	15807.6	13161.3	14.5736	15.1866	0.00338035	0.0850103		FYTTD1	10448.5	12383.5	20.8459	11.6025	0.00787311	0.199649		FAM98A	17963.6	31359.2	14.3757	11.5723	4.52237e-26	1.14912e-24		CAPN1	93742.6	126570	10.111	7.35557	5.41607e-08	1.33759e-06		AP2M1	108062
JADE1	424.855	537.804	25.6201	28.4702	0.00118188	0.0296838		ICAM2	1207.82	1402.28	29.2324	33.7027	0.00947844	0.237022		SLC27A3	12081	9931.65	15.5043	17.4424	0.00340569	0.0853721		ZMAT2	5848.32	7622.05	34.2752	15.9507	0.00801261	0.200573		GOLGA2	18892.8	27839.1	9.68744	10.3106	4.65218e-26	1.1783e-24		UBE2G1	3033.92	1993.73	13.0802	10.904	5.41969e-08	1.33419e-06		GALNT7	7806.17
MRPL38	27294.5	32083.9	17.3815	15.0262	0.0012186	0.0305079		GNS	58990.5	53027.4	22.0515	21.114	0.00948191	0.236349		NOMO2	95918.9	75267	18.7559	13.0884	0.00341002	0.0852068		MED11	594.929	862.213	34.6568	47.1206	0.00822745	0.200786		SRP54	34873.7	46914.3	7.64566	10.9247	5.16916e-26	1.30505e-24		ACTN4	136910	176893	9.42426	6.21242	5.48221e-08	1.34525e-06		KRT18	779984
PIR	22977.2	28884.8	25.5601	19.4856	0.00123221	0.0307501		MRPL37	22505	24231.8	10.709	21.3331	0.00953814	0.236991		GGA2	14721	18977.7	25.2039	13.4402	0.00341213	0.0849872		C1QL1	873.322	1286.47	46.9363	66.7867	0.00820548	0.20088		SRP19	5611.28	10312.3	17.1778	14.6459	5.27812e-26	1.3283e-24		CDC5L	66894.5	51462.1	6.95213	8.44862	5.53329e-08	1.35345e-06		SLC25A46	11145.1
RAPH1	13804.1	17603.9	27.4373	19.3135	0.00123705	0.0307727		GALNS	13655.2	12556.6	17.0014	17.826	0.009565	0.236901		DHX29	13246	14770.5	10.0348	7.87555	0.00341547	0.0847993		PPFIA3	5467.04	6416.77	19.2977	19.7097	0.00816472	0.201147		YTHDC2	6143.45	9514.09	11.65	12.5721	6.88971e-26	1.72835e-24		RRAGA	39828.6	60767	6.52884	8.60275	5.55885e-08	1.35537e-06		SLC25A14	13119.5
TSR1	10150.9	8744.67	13.6757	17.8602	0.00123709	0.030676		H1-0	261445	218247	35.2921	39.4188	0.0095912	0.236796		CUL2	14477.3	17481.4	18.1	9.34274	0.00343259	0.0849538		UBQLN1	21110.4	25256.8	22.2042	14.2059	0.00820472	0.201494		CFAP410	3264.21	5573.38	16.1108	21.2173	7.60904e-26	1.90274e-24		ZNF638	28768.1	22035.4	8.98012	6.17882	5.56235e-08	1.35192e-06		SOD1	91408.2
LMAN1	147742	166583	12.5771	12.8597	0.00124242	0.0307107		MRPL3	17930	19259.7	13.0394	18.0834	0.00961893	0.236729		PHF8	3492.44	4788.37	32.396	18.7762	0.00344389	0.0849639		MAP1A	18465	23347.6	29.7942	20.0619	0.00816362	0.201758		SERPINE2	11796	27737.7	30.7767	28.8754	7.87801e-26	1.96377e-24		PBLD	11364.7	26285.6	17.7423	14.4627	5.572e-08	1.34998e-06		VPS26A	38579.2
TRIM2	8310.98	9580.4	15.0991	14.5292	0.00124323	0.0306336		PRSS1	396280	618066	72.6528	110.551	0.00969169	0.237767		CRYZL1	7111.66	8212.44	13.5128	10.7128	0.00344509	0.0847254		UXT	4694.47	5664.13	23.3305	16.6838	0.00830491	0.202043		DNLZ	2548.43	5785.31	28.9462	29.0881	7.88914e-26	1.96034e-24		KDM3B	17259.6	11210.4	10.3909	15.2865	5.67277e-08	1.37005e-06		RPIA	9189.29
YIF1B	7337.6	8794.46	19.6567	17.7544	0.00124524	0.0305867		ADH5	85330.5	80739	11.6573	11.0162	0.00972794	0.237906		CRYL1	46655.2	53365.3	12.5492	13.6951	0.0035013	0.0858369		CRMP1	131369	155804	20.818	17.6384	0.00809812	0.202064		AGO3	7920.41	14413.3	15.1112	10.5329	8.6642e-26	2.14616e-24		SF3B2	96839.9	73657.1	6.64401	9.01936	5.90409e-08	1.42144e-06		GALC	33931.2
CPD	44764.9	55406.1	23.8111	15.0236	0.00125187	0.0306531		ABCD1	5689.25	6210.32	18.3015	19.0824	0.00977665	0.238348		VPS33B	10854.5	11891.1	8.34331	8.92701	0.00350492	0.0856563		MAPK13	22156.9	25637.3	18.0393	9.21679	0.00880322	0.202162		ABCF2	9196.87	12766.1	8.35617	10.2911	8.69888e-26	2.148e-24		SNAP91	13458.5	22866.8	21.8618	11.5328	5.93385e-08	1.42412e-06		MYL6	197244
NAXD	42899.2	47619.2	10.9355	10.1793	0.00126317	0.0308331		SNX12	35428.9	33158	13.7701	13.5972	0.00980846	0.238376		CMAS	45369.8	53054.5	14.831	9.13996	0.00351166	0.0855529		UBE2O	14686.6	16620.5	14.8127	11.7527	0.00815858	0.202276		MCTP2	1434.33	4320.61	34.404	23.1516	8.72202e-26	2.14698e-24		CCDC124	30981.3	24125.9	8.56889	5.47451	6.04678e-08	1.44669e-06		PACSIN3	11601.9
WASL	18416.5	16965.7	7.78133	9.8591	0.00126816	0.0308586		HDLBP	68293.8	72803.5	11.0704	16.9354	0.00985049	0.238652		HIKESHI	9827.8	11858.5	18.0811	15.6674	0.00351368	0.0853354		TMED9	438744	379631	15.0763	17.9024	0.00813354	0.202299		NAPG	16686	26931.9	12.3476	26.4688	8.75629e-26	2.1487e-24		BMERB1	5938.81	8545.08	16.0201	7.56219	6.08218e-08	1.45063e-06		ZNF579	2485.63
AK3	142953	161376	12.6246	14.8745	0.00128879	0.0312632		FCHSD2	359.903	458.077	50.328	42.3382	0.00986576	0.23828		NDRG2	15561.4	10506	28.4753	38.6484	0.00353707	0.0856367		SMYD3	3879.89	3485.75	10.8072	22.4423	0.00847161	0.202305		IKBKG	5990.37	8803.55	10.345	12.7789	9.36994e-26	2.29214e-24		DGKQ	1262	2224.3	17.3579	12.3256	6.10522e-08	1.4516e-06		FBLN7	12933.6
HSD17B13	11177.3	7154.57	34.6864	80.3423	0.00129258	0.031258		PFAS	23868.3	22539.3	11.833	12.034	0.00987652	0.237801		GDE1	9078.66	7349.8	16.7137	14.8284	0.00356544	0.0860563		GFOD2	6346.17	7005.56	11.2628	16.7598	0.00842486	0.202431		ARMCX2	11404.4	19862.8	15.7035	14.6457	1.08487e-25	2.64568e-24		SGSH	76297.6	215264	21.496	16.0546	6.25409e-08	1.48239e-06		RPLP2	31563.7
TPPP3	68979.3	90405.1	30.4472	30.8969	0.0012958	0.0312391		NAGLU	15900.5	13883.7	29.8181	21.1519	0.0099662	0.239219		KIF13A	8852.1	11051.3	21.8205	11.9831	0.00358336	0.0862218		SLU7	1443.98	1832.45	30.3778	22.8484	0.00845112	0.202437		TFB2M	6324.71	10117.4	12.7543	13.06	1.13173e-25	2.75144e-24		AGPAT5	33999.3	54144	19.5771	10.2313	6.28844e-08	1.48593e-06		PRDX6	294897
DDB2	12007	9629.45	19.8151	23.753	0.00130551	0.0313765		ADA	3798.92	4377.15	31.5593	25.4991	0.0100636	0.240815		NDUFS8	27915	24292.4	11.4105	11.1244	0.00360669	0.0865161		BLOC1S5	6854.84	8210.73	22.4646	15.2053	0.0085032	0.202439		FOSB	3583.89	2025.39	0.0964806	51.3834	1.21604e-25	2.9473e-24		MBNL1	22798.8	41295.2	24.2048	12.7773	6.31993e-08	1.48878e-06		EIF2AK2	53681.5
DIABLO	73460.9	88146.6	20.0222	16.4164	0.00132533	0.031755		SERPINI2	7581.44	9978.82	43.3943	68.1238	0.0101301	0.241661		CLTA	40014.4	47781.6	17.0598	14.1247	0.00360766	0.0862739		DRAP1	10237.7	11214.2	9.9226	19.4468	0.00884133	0.202441		IQGAP1	64014.2	160872	22.9667	8.2783	1.21622e-25	2.93871e-24		PLP2	33805.5	80258.7	25.2326	15.9381	6.33939e-08	1.48878e-06		DIAPH1	19605.6
PNPLA8	17838.5	21446.7	20.4122	13.2664	0.0013327	0.0318341		RWDD4	10593.4	9911.15	11.9793	17.3331	0.0101337	0.241008		WDR44	27117.9	32324.8	16.8854	11.3912	0.00360973	0.0860595		BAP18	14941.7	19240.7	32.949	17.5968	0.00876403	0.202457		COL6A3	61288.4	275811	80.2258	38.0518	1.32531e-25	3.19251e-24		NXF1	32258.3	24668.4	8.56358	7.75128	6.51574e-08	1.52552e-06		P3H1	15552.4
GDPD1	8157.88	9137.99	11.637	15.9365	0.00134258	0.0319723		CWC15	14522.4	13059.4	21.8233	22.1634	0.0101552	0.240783		CORO7	45408.5	60422.5	29.1414	16.6809	0.0036615	0.0870276		RTN1	100867	126278	28.7087	21.1865	0.00887662	0.202652		GCDH	26787.9	46663.5	17.0241	21.0863	1.34027e-25	3.21868e-24		PTPN12	8772.45	5984.47	9.99836	13.1538	6.6322e-08	1.54805e-06		SYT5	43909.4
RBM22	18955.6	17548.5	7.45904	7.68018	0.00134874	0.0320213		NRF1	12376.8	11600.5	12.9404	14.7304	0.0103069	0.243638		THUMPD3	7599.55	8567.77	11.2101	12.3068	0.0037014	0.0877085		ZNF143	3574.44	4429.1	25.5857	24.2897	0.00880067	0.202702		EIF5B	28049	34797.7	5.53236	10.0641	1.36931e-25	3.27843e-24		SLC15A4	3596.85	5712.86	19.4097	10.2524	6.68027e-08	1.55453e-06		SGTB	7561.83
TMEM126A	27410	30439.9	10.8514	13.4472	0.00135227	0.0320078		KCTD5	3416.52	2999.81	26.6952	27	0.0103246	0.243316		RUFY3	23280.3	30678.8	28.0871	17.2599	0.00372733	0.0880553		SNAPIN	11948.4	14689.9	26.2922	17.4952	0.00898378	0.202721		RAB26	14952.9	27006.3	18.3121	20.1845	1.39064e-25	3.31941e-24		SNW1	28241.4	21538.2	8.11382	8.42712	6.71735e-08	1.55842e-06		QKI	11665.1
PFN1	220069	181000	17.8975	19.2939	0.00135829	0.0320532		PTBP3	43406.6	40908.4	12.0736	13.0533	0.0103422	0.242994		UQCRFS1	208493	162297	19.6006	12.9726	0.00376055	0.0885717		RBM10	16970.4	19868.4	20.0594	9.11905	0.00998098	0.202877		GOLGA3	12358.1	18614.8	10.6832	11.2894	1.42175e-25	3.38342e-24		VRK3	5888.11	3835.72	13.5687	10.7853	6.83188e-08	1.58021e-06		MESD	47329.7
TMOD2	11194	13199.5	17.9097	16.5418	0.00135868	0.0319658		EEF1D	202118	217804	11.1939	21.6474	0.010442	0.2446		RFT1	19387.1	13861	25.2366	20.4993	0.00377657	0.0886811		GMFB	28026.8	30734.3	10.7091	12.9162	0.00841789	0.202889		GAD2	17741	57796.8	48.9594	25.4193	1.51891e-25	3.60375e-24		TGOLN2	6238.05	10949.4	18.8133	12.4511	6.84194e-08	1.57777e-06		PDLIM7	5427.58
TXNDC15	3385.69	3845.19	12.1585	23.9262	0.00136566	0.0320335		FAM167A	15229.4	13547.5	23.7874	24.4095	0.0104467	0.243976		USP7	27803	32493.3	14.9593	7.32432	0.00381456	0.0893042		CA8	10637.3	12340.4	17.9224	19.5288	0.00875874	0.202937		MYO5B	7796.37	12472	13.6818	16.9247	1.87939e-25	4.44562e-24		PPP1R3E	12123.9	19142.5	17.1432	10.5558	7.00486e-08	1.61049e-06		SEZ6L	9017.08
KANK1	4611.85	3759.75	18.618	21.8249	0.0013827	0.0323362		HDAC1	71422.7	69015.7	6.90469	7.81679	0.0104808	0.24404		CCDC6	18968.9	21746.3	12.9757	11.9531	0.00382339	0.0892429		LIN7C	39670.7	43062.8	9.79999	10.9645	0.00995948	0.20297		SZT2	4402.45	6800.63	11.8992	13.0716	2.04594e-25	4.8251e-24		ARPC4	163642	238658	12.5158	9.14233	7.22993e-08	1.65726e-06		RSBN1	2199.71
FAM126B	3165.95	3782.27	19.3464	20.2998	0.00139996	0.0326421		NT5C3A	13972	12544.4	22.316	22.4417	0.0105168	0.244146		PPIP5K1	6117.89	6841.8	9.69919	14.2699	0.00383562	0.0892612		USP8	12246.1	14347.4	20.113	11.374	0.0100167	0.203073		GPRIN1	6961.84	14509.4	24.6234	22.7213	2.05483e-25	4.83161e-24		PDIA5	16513.7	27438.9	9.2935	10.4162	7.24077e-08	1.65479e-06		TFAM	37137.4
OGA	11410.7	9270.93	19.098	16.1426	0.00141084	0.0327978		HEBP2	42665.8	40166.8	10.4892	16.4244	0.0105499	0.244187		CHMP1A	36658.6	31416.2	12.6614	17.7554	0.00384502	0.0892135		CRADD	4841.99	5734.92	21.3681	17.7126	0.00994216	0.203149		HNRNPUL2	73606.5	44315.7	5.5834	6.9831	2.09074e-25	4.90142e-24		RHOG	14501.6	25701.9	22.74	12.5897	7.24686e-08	1.65125e-06		CLIP3	2448.23
PFKFB4	11542.8	13727.3	19.1982	13.5668	0.00141268	0.0327433		CADPS	111029	101109	17.9947	22.6496	0.0105599	0.243693		AMPD2	90336.7	120787	29.9596	17.8464	0.00386511	0.0894138		RTRAF	51482.8	57007.4	12.2014	11.3583	0.00898235	0.203278		TSNAX	38845	56752.9	9.82853	10.7535	2.10596e-25	4.92244e-24		ALDH9A1	86503.5	140761	8.90377	10.1325	7.50634e-08	1.7053e-06		CLPTM1	34673.3
MPC2	29768.3	33741.7	13.1315	16.3636	0.00141315	0.0326573		PTDSS1	7327.05	7828.34	14.2421	14.0372	0.0106253	0.244477		HSD17B12	176462	150222	13.2319	11.9638	0.00389387	0.0898125		AASS	11123.6	8702.06	24.7914	19.872	0.00841045	0.20334		COG5	26370.6	43198.3	12.3326	9.85371	2.70537e-25	6.30479e-24		SAT2	9714.49	16533.7	14.6654	11.756	7.51092e-08	1.70129e-06		CC2D1A	17884.9
FAM160A2	7077.63	8388.57	18.7234	15.2724	0.00142577	0.0328516		HBA1	203436	268586	60.3029	61.1692	0.0106609	0.244571		PLCXD3	32004.1	48081	44.7483	24.3252	0.00392177	0.0901892		MTSS2	5727.11	7631.32	38.0828	22.9198	0.00893402	0.203367		LAMC2	3731.7	12342.5	38.3061	43.3232	2.84279e-25	6.6055e-24		SMC1A	42258.4	32606.7	7.31668	8.39209	7.51759e-08	1.69778e-06		PAXX	16064.3
CAP1	120754	110977	8.12754	10.0783	0.00144131	0.0331119		LRRC57	10860.4	10300.7	10.0518	13.2277	0.0108615	0.24844		RAPH1	12854.3	17502.3	32.2182	19.3106	0.00392724	0.0900492		SARNP	64904.2	76343.4	20.6393	11.192	0.00992741	0.203381		FNTB	17617.9	10952.5	6.77268	12.4844	2.91406e-25	6.75119e-24		GUK1	21194.8	26538.8	7.31117	5.85045	7.6012e-08	1.71161e-06		SV2A	44236.1
ARL6	3716.07	4775.24	28.8379	22.1141	0.00144639	0.0331312		PRKAA1	41466.8	40155.1	6.72041	6.95896	0.0108852	0.248252		FMR1	9809.07	10961.1	10.4697	7.74859	0.00394039	0.0900858		SUCLG2	80774.6	66172.7	20.6526	19.4792	0.00875412	0.203435		PPM1E	5140.08	11382.2	28.0777	25.3414	3.57931e-25	8.26811e-24		RAB6A	83757.3	121218	11.5	9.03077	7.76966e-08	1.74441e-06		TPM4	94607.7
COG8	16862.4	19113.9	13.4021	13.6094	0.00144786	0.033068		AK2	230990	241992	8.90715	11.6217	0.0108995	0.247851		ALG14	14611.9	11182.7	20.9451	19.3152	0.00396665	0.0904211		DBT	59657.1	49590.9	19.7278	16.3414	0.00990509	0.203459		ENTPD4	3075.76	5258.4	16.5502	20.0105	4.43377e-25	1.02119e-23		SF3A1	73147.4	57464	6.25542	7.93604	7.76994e-08	1.73938e-06		PPIG	10033.5
SLC25A11	171208	195708	14.3956	14.1144	0.00145564	0.0331487		LRBA	37343.7	35622.2	9.62633	10.6627	0.0109598	0.248496		ISOC1	44096.7	52290.2	16.5806	13.427	0.00398033	0.0904683		ANP32B	117342	138616	20.5948	12.6089	0.0083932	0.203555		MCCC1	24685.1	38012.5	12.5225	20.6955	4.72575e-25	1.08527e-23		LIMD2	7843.63	2647.25	26.1287	35.3432	7.82358e-08	1.74628e-06		NOVA2	24769.2
CDKAL1	6263.71	5500.95	12.289	14.8255	0.00145596	0.0330596		DCLK2	3858.04	4385.36	22.3469	33.8656	0.0109835	0.248309		DDI2	28762.6	34560.3	18.0043	12.2931	0.00398968	0.0904174		COMMD7	7226.31	8034	12.39	15.7678	0.00873434	0.203583		COG2	10478.7	16796.7	12.5532	11.4612	4.82138e-25	1.10401e-23		IDS	3035.02	7808.3	37.9137	17.8126	7.92027e-08	1.76272e-06		ATIC	85137.3
SQOR	124221	100316	19.5434	22.5219	0.00146525	0.033174		HOOK2	11458.9	12029.4	9.68081	11.6423	0.0110072	0.248126		BAIAP2	7433.48	9828.09	28.8217	16.6684	0.00403049	0.0910774		HSPA4	80197.7	90418.2	14.8632	9.513	0.00981158	0.203688		SLK	23555.7	30672.2	6.71189	8.71028	5.07194e-25	1.15802e-23		PSIP1	52862.6	31155.7	15.9405	9.28965	8.00195e-08	1.77574e-06		PUDP	9859.95
STAU1	16830.9	14638.5	13.2491	14.0132	0.00147908	0.0333904		PDK1	9244.14	9990.62	14.5748	19.8453	0.0110799	0.249041		GIT1	13181.3	15292.9	14.361	9.31043	0.00408091	0.0919503		CASTOR2	5110.85	6727.07	36.062	26.1562	0.00897529	0.20371		MLX	1309.77	3439.66	34.9748	20.7806	5.22632e-25	1.18982e-23		RCN1	49887.3	74713.8	19.6514	6.28986	8.03542e-08	1.77801e-06		CALB2	273350
RAB12	20206.1	25149.7	25.124	13.8214	0.0015096	0.0339813		STXBP2	25383.6	24043.2	10.5669	13.2176	0.0111063	0.248915		RALA	86436	75069.4	11.7893	10.3143	0.00408216	0.0917133		SUMO3	2309.57	2601.76	13.8417	19.1811	0.00858506	0.203764		GCC1	8434.2	13037.3	10.8101	9.27442	5.37821e-25	1.22087e-23		RUNDC3A	6894.9	11930.8	17.4276	12.3322	8.38501e-08	1.85002e-06		C1QBP	8341.4
LIG3	15236.6	13618.4	10.8354	11.0331	0.00151324	0.0339652		SIN3A	17053.1	16342.3	8.8702	9.32239	0.0111328	0.248791		ALDOC	23109.1	31322.3	31.8802	18.8783	0.00409858	0.0918175		FNBP1L	11620.4	13124.5	15.083	10.7115	0.00989773	0.203846		PAPSS2	38660.7	127633	50.8176	25.517	5.39424e-25	1.22099e-23		NUP50	16580.6	10641.1	13.8837	7.01438	8.49045e-08	1.8679e-06		COL18A1	25626.5
KIAA1217	18099.2	13737.7	24.7658	22.33	0.0015195	0.0340082		PDCL	9430.77	8823.7	13.7	14.7886	0.011211	0.249822		SIDT2	14597.8	10226.2	26.9008	25.5361	0.00413298	0.0923229		DHRS13	10843	8387.65	26.4896	18.1791	0.00974256	0.203887		CBR1	68363.8	149784	25.8394	18.7285	5.44784e-25	1.22959e-23		MCMBP	11707.4	6690.37	16.8067	16.1514	8.49257e-08	1.86301e-06		AMFR	5860.61
CCDC127	12306	13865.4	12.778	13.3043	0.00152355	0.0340012		MRPS11	11581.1	12364.1	11.9864	17.1569	0.0112741	0.250511		BCAP31	127058	102325	17.4922	10.5728	0.00414968	0.0924311		GATAD2B	9791.91	12078.3	26.9117	14.7504	0.00908975	0.20393		KANK2	5751.61	14318.7	35.0919	32.3629	6.18913e-25	1.39291e-23		PLBD2	111525	182548	24.1158	9.52987	8.50758e-08	1.86097e-06		PARS2	7429.43
TMED4	225668	259999	15.0587	18.8444	0.00152378	0.0339096		ALDH1L2	31176.8	40965.2	51.8243	68.1352	0.0112938	0.250234		ADAR	54072	65088.7	18.3105	7.95862	0.00415042	0.0921843		LZIC	8608.88	9464.98	11.1062	15.6226	0.00972006	0.203964		MACROD1	9748.07	16650.9	16.2287	26.0199	6.80388e-25	1.5269e-23		SUGP1	8018.05	6139.55	7.30549	8.85732	8.69862e-08	1.89734e-06		OARD1	13765.5
SYP	67801.2	89026.6	32.0519	20.4914	0.00152613	0.0338654		COMMD5	11675.4	10686.6	18.7083	18.3944	0.0113109	0.249899		AAAS	16631.7	14524.2	11.3984	9.02214	0.00416835	0.0923194		SELENOH	21930.6	27029.2	26.8827	19.3839	0.00961543	0.203968		BBS4	3363.3	6151.91	19.2246	20.0044	7.12214e-25	1.59378e-23		EIF1AX	66869	51292.3	8.96656	7.17466	8.78069e-08	1.9098e-06		SNAP23	5051.57
ACAD11	8118.89	9500.4	16.1214	21.1102	0.00152997	0.0338543		PCDHAC2	449.502	312.248	41.5811	44.6122	0.0113209	0.249412		BCL2L13	18811.4	24075.3	25.1947	14.1324	0.00419402	0.0926248		PHF2	13293.7	15407.6	18.1143	13.3289	0.00872578	0.203995		MAST4	6096.26	9318.24	11.7321	12.5899	8.46955e-25	1.88993e-23		SCAMP3	20255.3	30218.6	7.81912	8.98717	8.81651e-08	1.91216e-06		GNAI3	25958.9
PCNA	65687.9	58422.1	11.2014	14.5359	0.00156554	0.0345437		RABGEF1	11695.2	11306	7.19723	7.19172	0.0113444	0.249225		RMDN3	17264.5	15427.7	9.57246	10.8922	0.0042109	0.092735		ST14	7016.8	9548.05	41.7593	24.141	0.00949122	0.204114		TVP23B	2897.97	5638.41	21.6449	27.5618	9.80782e-25	2.18238e-23		DDX54	8631.02	5123.21	10.3575	20.182	8.91257e-08	1.92753e-06		HDAC7	21944.5
SNAP23	9866.14	7404.35	25.6692	27.0686	0.00156792	0.0344986		EXT1	4267.14	4815.01	26.0412	26.6812	0.011371	0.249105		HEATR3	4570.72	5259.12	12.5774	15.594	0.00422405	0.0927624		CDIPT	63261.4	53519.1	17.6597	17.6898	0.00907281	0.204138		MYO5C	5008.93	8068.9	14.3817	22.5837	1.15551e-24	2.56393e-23		MAPK13	14958.1	28708.2	27.434	14.0231	8.91657e-08	1.92297e-06		CBR4	13794.4
BPTF	4827.61	4345.54	10.1304	12.8946	0.00158302	0.034733		DPP4	64665.7	55114.2	30.8161	38.9377	0.0114321	0.249739		CANT1	11752.9	10391.1	10.4448	10.4858	0.00423703	0.0927863		PTMS	79615.5	101677	31.4862	32.521	0.00981021	0.204205		COG7	15218.3	25353.3	13.7187	11.3302	1.18027e-24	2.61151e-23		HMBS	14368.8	10028.7	11.8614	9.45751	8.92637e-08	1.91967e-06		TMEM201	10089.9
MLYCD	19045.1	21232.8	11.2091	16.6662	0.00159432	0.034883		MRPS25	13105.4	13885.3	12.1497	13.0889	0.0114796	0.250075		HM13	120081	94575.3	19.1613	15.081	0.00424482	0.0926965		UBQLN2	12745.4	16092.8	29.7801	22.6949	0.00868403	0.204245		PRUNE2	17779.3	48359.7	41.0108	33.7893	1.24052e-24	2.73714e-23		PBX2	3883.79	1737.57	21.0382	30.2722	9.0654e-08	1.94411e-06		MYO5C	4006.09
ABHD16A	41888.9	50990.7	21.9886	21.8581	0.00160106	0.0349327		ALDOB	33253	46441.7	68.9924	78.8678	0.011739	0.255012		ENO2	157123	227947	40.6783	21.2266	0.00425644	0.0926905		NUP160	26064.8	23097	13.2849	9.4419	0.00970825	0.204267		TOM1L2	21373.7	33782.1	13.2849	14.5132	1.48674e-24	3.27124e-23		SCO1	32762.5	44366.7	13.5756	6.30463	9.07518e-08	1.94077e-06		DECR1	120739
MAN1A2	11499.1	13335.9	16.3783	13.539	0.0016033	0.034884		GPRIN3	10468.3	9581.93	18.3156	19.8199	0.0119926	0.259795		AOC3	118607	75873.3	32.5345	40.995	0.00427518	0.0928393		PALLD	41765.5	51795.4	27.4766	27.1505	0.00989328	0.204295		SGCD	7480.63	13084.9	17.8983	21.3116	1.67291e-24	3.67061e-23		ZNF24	15885.2	10911.4	11.7168	11.5973	9.20629e-08	1.96332e-06		CHMP4A	2914.19
ASAP1	12391.8	14752.5	19.6019	14.4125	0.00160662	0.0348592		HMGB1	240123	223808	14.3431	16.3814	0.0120419	0.260138		KTN1	35956.8	45246.5	23.3206	17.0019	0.00427853	0.092654		VPS26B	37333.1	42993.1	17.1849	14.1201	0.00863539	0.204336		MAP2K1	30586.3	45108.1	10.1116	9.86497	1.84064e-24	4.02743e-23		VAMP3	13163.3	28319.7	19.0802	14.7656	9.22682e-08	1.96224e-06		DIP2A	9814.31
LCP1	18722.5	13381.4	29.3378	37.04	0.001613	0.0349008		MRPL4	19356.2	20529.8	11.8695	14.3595	0.0121546	0.261847		IPO5	35367.3	40884.1	14.11	7.17517	0.00431819	0.0932538		CADPS	88734.6	105975	21.8769	20.8204	0.00871414	0.204336		GFPT1	93138	159367	16.0389	15.2108	2.19569e-24	4.79099e-23		GPX2	2743.18	7663.94	29.2268	17.8503	9.27813e-08	1.96768e-06		MRRF	14189.5
TMPO	96820.7	81607.3	16.2458	14.701	0.00162256	0.0350106		SPG7	8652.76	9107.62	10.0838	12.8577	0.0122308	0.26276		RELB	4866.25	3363.7	21.4124	28.3979	0.0043298	0.0932462		PAWR	6866.66	9171.13	39.0222	20.4541	0.00960724	0.204351		HMOX1	1262.58	7544.56	56.0041	68.4518	2.35736e-24	5.12953e-23		GMDS	26969.4	34670.4	9.54239	6.30224	9.32935e-08	1.97308e-06		KIDINS220	10251.3
C12orf66	4635.18	5189.18	11.401	15.3864	0.00162272	0.0349174		GUCY1B1	9414.21	10061.6	14.0453	15.3307	0.0122473	0.26239		MBOAT7	38384.9	33136.3	12.3591	14.1822	0.00433073	0.0930094		CD55	8417.91	7102.86	17.7698	24.5277	0.00945047	0.204366		TSPO	6538.59	32971.5	37.3046	33.6045	2.36275e-24	5.12711e-23		HIGD1A	35602	62878	28.2553	11.314	9.33598e-08	1.96904e-06		GPRIN1	9409.61
DDX54	8039.43	6494.45	19.8486	19.7678	0.00162537	0.0348786		RNPEPL1	105139	90305.4	29.6764	37.496	0.0123381	0.263607		UQCRQ	52515.7	42281.8	17.6441	14.7557	0.00434232	0.093002		WASF2	22499.7	23732	6.11422	9.08523	0.00979286	0.20439		GOLGA4	10616.9	18714.7	14.9836	10.3579	2.44049e-24	5.28124e-23		PML	17330.5	13595.5	6.10899	8.13953	9.6899e-08	2.03807e-06		LPCAT3	33951.6
TUT7	5552.64	4557.73	18.4782	19.3333	0.00162919	0.0348646		ARID1B	10887.4	10453.7	8.21382	9.7884	0.0123915	0.264025		AP3B1	37296	41573.2	10.3878	6.93365	0.00435547	0.093028		UFD1	43654.6	50537.9	18.4017	9.58057	0.00968838	0.204401		GRPEL1	32189.3	53521	14.6367	13.4889	2.5027e-24	5.40103e-23		EXOSC2	22502	14294.8	7.33708	16.521	9.69659e-08	2.03389e-06		FAM110C	760.908
ITGA2	54833.7	37973.7	31.5521	45.4025	0.00163627	0.0349204		RBM12	55396.8	53533.7	6.27381	9.24981	0.0123918	0.263308		INPPL1	6258.56	6878.57	8.92777	10.4025	0.00436877	0.0930572		ABHD11	31908.1	27144.5	17.2311	17.6875	0.00948104	0.204459		EMD	52269.9	74131	9.46106	10.7982	2.63473e-24	5.67043e-23		RAB27A	26778.4	74941.9	19.3975	16.1803	9.83063e-08	2.05637e-06		NDUFAF4	15139.7
PRXL2C	8796.86	11010	26.0177	16.4443	0.00163683	0.0348372		RBFA	3603.87	4027.31	22.6131	26.7673	0.0124224	0.263239		ESD	230345	277303	18.476	11.9589	0.00437362	0.0929066		GDE1	8444.96	7389.97	14.2812	16.0111	0.00916706	0.204486		AKR1A1	274401	382699	9.41973	13.0899	2.75484e-24	5.91278e-23		MAGOHB	99067.1	70908.1	11.2984	8.58964	1.03179e-07	2.15243e-06		CRK	24609.3
HSPB8	4789.67	8115.59	53.3702	56.7473	0.00164345	0.0348832		DDX23	31251.6	30369.8	5.50219	7.38146	0.0124492	0.26309		NDUFA3	9472.06	6859.62	24.9815	33.2846	0.00438314	0.0928559		RNF40	11032.6	12277.1	13.1267	8.39242	0.00966843	0.204534		ARCN1	92050.4	149763	11.8953	8.28824	2.97779e-24	6.37392e-23		POLD3	8356.98	3360.57	23.6677	33.0017	1.03355e-07	2.15023e-06		BCL2L1	12905.9
GPD2	78358.4	96632.3	24.0793	16.8139	0.00164655	0.0348541		FBXO6	1829.5	2097.06	33.3578	24.557	0.0124946	0.263335		IGFALS	3025.25	4630.62	35.3348	95.0888	0.00438476	0.0926385		CBX1	33660.4	39296.2	19.3223	15.4018	0.00959048	0.204553		CFL1	463621	266169	7.67577	13.78	3.13614e-24	6.69468e-23		FTH1	171979	457298	35.1386	18.1847	1.03419e-07	2.14573e-06		WDR81	7137.08
NMNAT1	13045	11265.2	14.1608	11.6867	0.00165564	0.0349519		TSFM	27234.6	29593	16.1508	21.2532	0.0125366	0.263506		CEPT1	60375.6	45343.4	22.577	15.1998	0.00438721	0.0924396		CERT1	9128.9	9927.16	10.0441	10.6066	0.00987991	0.204561		ARFGAP2	25819.1	37630.7	10.6074	12.4619	3.24549e-24	6.90938e-23		GPSM1	11392.3	7241.59	9.93873	17.086	1.03435e-07	2.14027e-06		KANK1	3165.57
EXOSC8	9725.18	8552.21	12.3407	15.4687	0.00166827	0.0351237		STAG1	12276.5	11761.8	8.57276	10.5446	0.0126984	0.266187		COPG2	45317.9	52696.7	14.7628	10.3486	0.00438772	0.0922013		LPCAT3	45259.9	37538.3	19.7934	15.8233	0.0094336	0.20457		NDFIP2	1014.79	2283.59	25.1465	41.8742	3.3233e-24	7.05596e-23		LAMTOR4	19500.9	31642.9	14.6943	11.3569	1.04435e-07	2.15513e-06		GSTCD	2359.21
RCC2	36584.6	29338.6	20.5432	20.0964	0.00167413	0.0351523		DNAJB11	43392.7	46427.3	12.4802	18.1656	0.0127042	0.265593		BCR	48942	57403.8	15.6827	12.1359	0.00441194	0.0924609		DACH1	8477.2	9783.45	17.5367	18.4142	0.00954914	0.204794		C2CD4B	3068.62	12824.5	49.4071	37.6695	3.57968e-24	7.57987e-23		MAN1C1	4795.71	13080.8	23.6902	16.9164	1.06859e-07	2.19923e-06		TMED1	33030.1
HSPA13	25817.4	31358.1	22.181	16.309	0.00167621	0.0351016		ADCY9	115.263	152.687	54.5913	57.7392	0.0127818	0.266499		NDUFB3	54589.2	42370.3	20.3197	15.9516	0.00441448	0.0922661		ZFYVE19	8047.93	10017.7	27.9289	17.1729	0.00868146	0.204803		EIF2B3	25477.6	34942.3	8.11985	8.67431	3.85735e-24	8.14593e-23		SYVN1	11859.2	16189.3	10.8538	7.94596	1.0751e-07	2.20669e-06		ABCB10	34120.6
ALG11	11909.9	13371.1	12.4603	13.7594	0.00167765	0.0350377		ZNF827	4136.65	4849.21	37.3366	32.2736	0.0128126	0.266428		SERAC1	9150.46	6703.23	24.3055	18.0177	0.00444635	0.0926839		DGLUCY	32437.9	21703.5	38.1754	45.3082	0.00934	0.204822		ATP1B2	1368.59	3762.41	34.3307	47.9596	3.86846e-24	8.14756e-23		MANBA	27967.4	47253.6	16.689	12.1365	1.07971e-07	2.21023e-06		MAP1A	21278.3
OXA1L	17732.9	19710.2	11.3211	12.7782	0.00168756	0.0351508		VAC14	28505.9	27484.5	7.69867	8.31013	0.0128588	0.266674		RABGGTA	18876.5	21539.3	12.8255	10.3564	0.00448093	0.0931555		ESYT2	27757.4	24901.2	11.8974	10.4369	0.00942359	0.204924		ALDH18A1	61360.8	96709.4	13.2378	24.609	3.90998e-24	8.21305e-23		CEACAM1	5044.98	12953.5	32.5649	17.793	1.08615e-07	2.21749e-06		MAPK1	123028
ALG2	24550.7	27855.2	13.7648	13.8236	0.00169031	0.0351144		ACADSB	65133.3	70951.7	14.0055	24.7812	0.0128705	0.266206		NDUFB4	84846.8	68722.9	17.3141	14.9789	0.00451603	0.0936355		SLC30A7	66320.7	56783.9	16.6707	15.4056	0.00958193	0.204932		NCLN	51573.4	80847.4	13.5884	16.3994	4.15905e-24	8.71298e-23		PHKA2	25339.3	31879.9	7.26849	6.13197	1.0904e-07	2.22023e-06		CYB5D2	8248.6
RHOC	8938.21	6802.16	24.5315	34.9354	0.00170055	0.0352334		FAAH	9066.91	9867.43	19.2223	17.7739	0.0129946	0.268061		LRRC8A	5043.58	4170.87	15.741	19.436	0.00452209	0.0935124		TBPL1	1994.69	2417.94	24.3039	20.538	0.00937512	0.205015		PARP10	2220.68	4537.16	21.5722	17.6453	4.24182e-24	8.86282e-23		ZNF358	3862.85	2129.06	18.1088	15.8119	1.12177e-07	2.27806e-06		LRCH4	8825.06
ADAM10	39112.6	31590.8	20.1269	16.6774	0.00175564	0.0362787		PRSS2	423744	642720	73.0765	107.879	0.0130499	0.26849		SNX7	5385.95	6144.88	12.7792	13.875	0.00452916	0.093411		COPS7B	19029.5	22939.7	23.6578	15.1141	0.0091646	0.205019		BCS1L	11180.3	18723.2	14.7399	12.7679	4.62417e-24	9.63614e-23		RBM39	78939.7	57808.2	9.35361	10.2924	1.12813e-07	2.28491e-06		SRRM2	43208.1
CARM1	13102.7	11498.9	12.691	13.9037	0.00176071	0.0362873		SNX15	8747.71	8334.9	10.7711	9.75378	0.0130629	0.268047		CHORDC1	20797.5	25639.7	21.2281	11.4489	0.00453522	0.0932891		KIFAP3	10168.9	11437.9	14.3559	11.3762	0.00933014	0.205184		CASR	11829.6	28410.1	34.0268	28.8177	4.71537e-24	9.80026e-23		FOXP1	3586.96	1762.41	17.2039	29.7799	1.15189e-07	2.32689e-06		RAVER1	17246.7
MARCKSL1	4065.3	2528.58	39.4769	49.239	0.00176773	0.0363362		SEZ6L	7812.91	7151.12	16.8241	22.4654	0.0131813	0.269766		CNN2	13129.2	9389.68	25.9678	28.2894	0.0045395	0.0931314		ITGB4	13515.8	9730.68	32.749	39.3751	0.010228	0.205219		TMEM38B	6865.68	12498.1	19.141	17.9139	4.76502e-24	9.87738e-23		RABGGTB	8398.45	11820.3	14.7486	7.95559	1.17626e-07	2.36985e-06		TBC1D17	10379
PNO1	15040.5	12541.5	17.337	17.3039	0.00178007	0.0364937		RBM8A	34801.1	32800	12.3519	13.7934	0.0131872	0.269179		CSRP2	17964.4	12873	25.8384	29.6837	0.00454295	0.0929575		CDC42BPG	6185.75	7391.63	22.7931	15.8942	0.0101528	0.205298		IGFBP7	16077.2	75714.7	83.3789	27.3053	4.83732e-24	1.00009e-22		SURF1	9004.11	12135.3	13.4817	6.39416	1.17687e-07	2.36486e-06		TUBB3	555861
HNRNPUL2	48326.2	44315.7	8.68677	6.9831	0.00178331	0.0364646		DERPC	17643.6	16313.2	16.3794	17.6682	0.0131947	0.268627		PGM5	10563.2	8245.89	19.9375	29.6226	0.00454903	0.0928383		ARFGAP2	31992.2	37953	21.6584	10.1213	0.0094148	0.205306		ADPRS	24904.6	34055.7	8.8869	12.7079	5.1665e-24	1.06535e-22		SYT17	5378.49	10033.5	21.9307	13.9252	1.17912e-07	2.36317e-06		BLVRB	23482.4
PEX11B	18549.6	22677.3	23.1257	17.885	0.00178474	0.0363984		CTSZ	203261	174192	34.8668	26.12	0.0133044	0.270152		CNP	68609.5	83813.7	20.2117	14.7382	0.00456521	0.0929253		TMA7	9530.43	11988.2	29.1526	28.7214	0.00923063	0.205316		ACAA2	97672.7	150623	12.94	15.328	5.41673e-24	1.11404e-22		CEP170B	3404.28	4861.16	11.9698	9.01906	1.19722e-07	2.3932e-06		SDHD	15421.2
TSNAX	52201.8	56752.9	8.87091	10.7535	0.0017856	0.0363212		BIN3	6093.26	6588.28	18.0571	15.9689	0.0133573	0.27052		ZFR	14891.9	18787.6	23.8773	8.95306	0.00456784	0.0927367		GRAMD1A	4473.04	5285.14	20.5285	21.601	0.00925736	0.205324		EPS15	10771.6	17142.4	12.7089	11.0947	5.50041e-24	1.1283e-22		TOE1	6152.62	3913.08	14.6425	8.54979	1.20514e-07	2.40275e-06		PSMD5	51033.5
RALGAPA2	10474.8	8636.19	18.4169	14.6178	0.00178666	0.0362483		SLC27A4	19703.7	20558.7	8.55126	10.6924	0.0134054	0.27079		CEP135	28576.5	21694.1	21.974	25.0668	0.00457125	0.0925649		MAP1LC3A	7523.93	9616.96	31.5986	28.7464	0.00928626	0.205379		GSTO1	151325	348178	25.751	13.2115	6.18403e-24	1.26524e-22		MPG	10315.1	6911.45	8.52748	14.8195	1.2066e-07	2.39942e-06		HLA-A	16262.8
ATP5F1C	197006	217779	10.6151	14.052	0.00179688	0.0363613		ZNF512	19219.8	18278.2	10.6543	11.4648	0.0134085	0.270149		USP47	16493.4	18774.4	12.6407	7.44287	0.00460649	0.0930367		RNF41	3933.5	4558.31	17.5971	23.7606	0.00931668	0.205468		ZADH2	8143.2	13847.2	16.4889	16.5963	6.81926e-24	1.39159e-22		PNPLA7	2782.66	4694.71	23.8466	11.5992	1.20675e-07	2.39349e-06		CHKA	6524.2
STXBP1	124653	166333	35.0857	18.8408	0.00181002	0.0365325		PLS1	29647.9	27446	16.1558	17.867	0.0134426	0.270137		PRPS1	96376.1	120335	22.7212	13.7747	0.00460923	0.0928515		QDPR	112304	138921	27.6199	21.3209	0.0102207	0.205603		TMOD1	15004.9	53248.3	55.4515	21.99	7.09905e-24	1.44494e-22		CSE1L	99441.2	72681.9	8.71144	10.8295	1.20852e-07	2.39081e-06		AP1G1	62585.5
DNAJC9	7831.89	6965.09	11.4036	14.8435	0.00181687	0.0365762		KIF13B	37769	35739.7	11.5592	12.9154	0.0134702	0.269995		CYC1	88277.8	74465.6	14.2984	15.6593	0.00462885	0.0930065		RPRD1B	19957.7	23100.2	18.5305	9.98243	0.0101959	0.205636		STBD1	15455.3	28741.3	21.1478	26.3972	8.91749e-24	1.81039e-22		SNRNP200	75383.1	54648.1	10.0641	10.3531	1.21164e-07	2.3908e-06		TJP1	17009.7
NCOR1	6466.73	5823.59	10.2113	13.8027	0.00181953	0.0365356		GCLC	22732.1	21678.9	9.56705	11.7934	0.0134805	0.269507		NFAT5	1636.95	2053.41	22.9227	29.2854	0.00467461	0.0936845		PPP1R9B	10778.5	12566.5	19.6669	13.8628	0.0109821	0.206511		STEAP3	4277.14	9502.92	23.5255	26.3541	9.17342e-24	1.85756e-22		HNRNPLL	35165.7	24750.1	10.7246	11.6056	1.21361e-07	2.38853e-06		SYT13	13628.2
RBPMS	4521.4	3138.02	31.9298	41.354	0.00182046	0.0364605		PRAF2	48319.9	53413.8	22.6579	21.7397	0.0134849	0.268904		HMOX2	14807.2	13035.8	10.9597	8.99093	0.0046747	0.0934461		ABCC4	8137.83	6254.92	27.5142	26.4668	0.0110126	0.206585		TMA7	22775.8	11669.3	10.6852	29.3823	9.33175e-24	1.88477e-22		NPM2	10066	19240.6	24.5476	14.3919	1.23983e-07	2.43387e-06		TATDN3	5143.97
OGT	16151.9	15022	7.15977	9.76617	0.0018227	0.036412		TRAPPC6B	19117.9	17977.2	13.0652	13.9986	0.0135426	0.269362		SMARCA2	18730.1	22193.7	16.9484	8.27782	0.00468304	0.0933734		RABEP2	11301.3	12251.3	9.91573	7.30824	0.0106204	0.206699		PDE8A	649.709	1527.8	31.1024	30.1386	9.91925e-24	1.99831e-22		ECHDC3	10998.2	22262.3	19.2929	14.6093	1.24067e-07	2.42931e-06		CCT2	129127
HSPD1	475783	521932	9.66109	14.1086	0.00182519	0.0363687		SLBP	1716.51	2139.18	38.2031	33.9155	0.0135853	0.269522		MGAT1	18637.4	15027.5	17.7541	16.1749	0.00469049	0.0932832		UBXN4	37102.2	42644	17.6783	10.2193	0.0105961	0.206743		GLIPR2	6930.39	19109.8	39.5839	21.3951	1.01349e-23	2.03656e-22		NONO	338445	261827	8.7232	7.43716	1.2491e-07	2.43957e-06		SQSTM1	18602.2
IMPDH2	72970.6	64464.8	12.1689	12.4471	0.00182628	0.036298		DCPS	79705.3	75117.4	11.5618	15.431	0.0136183	0.26949		STAM	13264.7	15730.2	17.0652	10.5171	0.00473832	0.0939947		LRRC57	9383.56	10620.8	15.5687	11.4913	0.0107577	0.206787		IMPACT	6725.06	10517.9	12.7458	12.2008	1.07612e-23	2.1569e-22		BPNT1	53318.4	70011.9	10.9553	6.7832	1.25702e-07	2.4488e-06		EXOC1	19160.2
WDR92	5780.01	6335.83	8.91134	18.054	0.00183077	0.0362948		UBA3	36402.3	34880.2	8.74605	10.4463	0.0136483	0.269398		ASCC1	6486.43	7285.69	11.2218	13.6069	0.00474629	0.0939138		LHPP	52453.3	60105.5	16.9739	16.9076	0.0106515	0.206788		CAV1	7944.3	57460.6	96.2027	38.9006	1.24127e-23	2.4816e-22		DYNC1I1	12891.1	29983.1	29.1351	16.929	1.27069e-07	2.46914e-06		EPB41L2	13718.4
UQCC1	11934.3	14021.4	18.1694	15.9265	0.00183826	0.0363511		SMARCA2	22506	21603.2	7.9878	10.6812	0.0136646	0.269038		COX7A2L	25172.2	20112.6	18.4083	25.726	0.00475915	0.09393		AKR7A2	117936	131429	13.5381	10.6176	0.0109788	0.206949		TTC8	2785.29	5201.76	20.835	19.5699	1.25971e-23	2.51209e-22		F11R	14986.2	20049.5	12.684	6.7256	1.27391e-07	2.46913e-06		CAMLG	8715.49
CARMIL1	9675.34	8916.8	7.91718	12.5313	0.00183994	0.0362923		YTHDC1	13812.1	13308.7	7.70259	8.92643	0.0137137	0.269321		MDH1	489761	565149	14.1476	8.37139	0.00476696	0.0938465		AARSD1	17214.4	16428.5	4.60063	12.8555	0.0109563	0.207027		VAMP4	1892.47	3353.2	19.0167	25.9838	1.29613e-23	2.57818e-22		TMED4	131758	236843	17.2323	13.1475	1.27746e-07	2.46975e-06		NIPSNAP2	69242.8
SFXN5	11829.5	13760.1	16.8373	17.0187	0.00185387	0.036475		ZNRF2	18310	17073.1	14.9725	15.6927	0.0137284	0.268931		ERGIC2	15700.8	12610.1	18.1023	13.5551	0.00478015	0.0938691		EHBP1	8400.21	9512.39	15.5516	10.8465	0.0103458	0.207049		CADM4	18560.4	6697.02	10.1845	20.1341	1.4707e-23	2.91806e-22		ATP6V1E1	103112	162849	14.8918	11.0778	1.27771e-07	2.46401e-06		AARSD1	17389.8
COA7	4916.65	4295.88	12.9284	19.1325	0.00185672	0.0364392		CLPTM1L	6840.62	7381.8	17.0957	16.6932	0.0137619	0.268911		KMT2C	27377.2	23505.7	12.983	17.296	0.00484831	0.0949684		LSM14A	13590.9	16862	28.4928	10.9181	0.0103782	0.207165		COLGALT1	28101	15633.6	9.3517	21.3217	1.57553e-23	3.1182e-22		JAGN1	16950.3	25103.9	11.4615	9.74966	1.2795e-07	2.46126e-06		EPDR1	11450.5
CASP7	14654.6	11085.5	25.5761	29.0616	0.00189031	0.0370055		SPTB	10003.6	11226.8	23.8689	28.5609	0.0137989	0.268958		UBE2M	81566.9	95178.8	15.3999	8.53725	0.00488444	0.0954362		ERLIN1	17758.4	15000.7	18.404	15.1384	0.0107247	0.207176		CLMN	3922.07	10208.6	39.4154	28.4715	1.80102e-23	3.55554e-22		VPS29	48568.4	60926.2	8.02691	6.04107	1.2853e-07	2.46622e-06		RPL27A	141122
RCN1	45525.1	54785.4	21.3209	16.1785	0.00189322	0.0369699		FBXO45	4201.62	3814.08	20.7161	20.9501	0.0138278	0.268847		TUBA4A	102969	138041	31.388	23.6939	0.00490707	0.0956389		SMPD4	17809.7	15108.6	18.1122	10.7724	0.0109377	0.207178		ISCU	7478.64	11268.9	12.643	19.6177	2.13915e-23	4.21252e-22		ABHD4	2310.83	3794.5	18.2882	11.8256	1.30042e-07	2.489e-06		DCLK1	41070.5
PDIA3	927754	1.01989e+06	10.1937	11.9689	0.00189342	0.0368815		SF3B1	64749.9	62596.2	6.67456	8.76293	0.0139063	0.2697		DNAJB11	56118.6	44501.5	19.1293	14.6894	0.00492436	0.0957365		PHF21A	1473.19	1859.06	30.3564	28.8022	0.0105918	0.207179		RPL5	116783	148664	6.71558	13.4844	2.18454e-23	4.29118e-22		BLOC1S3	5501.28	9188.11	25.9647	10.1687	1.30536e-07	2.49222e-06		MYL12B	87354.6
RAB33B	16117.1	17573.6	8.8619	14.5807	0.00189426	0.0368061		UBA2	52078.1	49897.9	8.29183	11.3032	0.0139192	0.269277		PSMD1	79243.8	92546.1	15.5132	6.53893	0.00492614	0.0955328		KDSR	7735.71	6768.24	14.6968	16.1565	0.0107529	0.207206		CLPP	17877.9	24184.3	8.43392	10.3798	2.19388e-23	4.2988e-22		GOSR1	7108.36	10119.9	16.9695	6.82882	1.31867e-07	2.51137e-06		ZC3HAV1	28176
METTL3	10527.7	9498.92	10.2249	10.8719	0.00189608	0.0367501		MON1A	5756.02	6294.37	17.98	22.8489	0.013946	0.269127		RALGAPB	14513.6	17111.5	16.5547	8.68028	0.00495002	0.0957577		ALG13	13682.6	11939.1	14.9875	16.6812	0.0108348	0.207245		EIF2S3	40571	49443.9	5.15559	12.447	2.45477e-23	4.79808e-22		PPCS	55627.1	74559.1	8.75754	7.68699	1.32445e-07	2.51612e-06		CNOT6L	10346.9
DUT	28041.4	32063.4	14.8921	14.6035	0.00190327	0.0367982		FER	3929.23	4204.32	14.3075	16.3192	0.0139826	0.269165		SEC24B	21720.1	24855.9	13.3538	6.45754	0.00495277	0.0955737		IRF2BP2	5337.05	6635.15	29.0153	15.3576	0.0110754	0.207264		UBE2L3	61120.7	40618.2	7.50539	15.8271	2.45508e-23	4.78679e-22		FAM120A	13604.9	20757.1	9.45166	9.90688	1.34034e-07	2.54001e-06		DNAJB4	5853.43
ELAVL4	16402.2	19863.3	21.0459	19.2654	0.00190355	0.0367126		SHMT2	66449.9	73815	19.3655	28.8784	0.0140183	0.269186		AP1G2	14004	17320.5	21.6829	24.8074	0.00496693	0.0956104		NIPSNAP2	177479	140709	24.6721	16.9546	0.0108097	0.207275		FYCO1	6159.18	11744.8	18.5314	11.3186	2.55004e-23	4.95967e-22		GTF3C1	23722.7	17233.6	10.0711	10.3416	1.34379e-07	2.54026e-06		POMT1	6531.45
CSPG4	3139.38	4461.41	28.7223	26.4583	0.00190596	0.0366687		FOXP4	8539.45	7766.01	19.6143	22.7704	0.014026	0.26867		PHYHIPL	10561.5	13436.4	25.1827	16.2423	0.00497809	0.0955891		JSRP1	3013.71	4013.4	36.7121	30.248	0.0107042	0.207294		ELAPOR1	46155.2	128726	39.0231	18.5163	2.62797e-23	5.09865e-22		SUMO2	234913	142880	14.7996	17.1494	1.34839e-07	2.54269e-06		PPP3CA	60969.6
LDHA	508463	329495	37.1524	42.3629	0.00190771	0.0366121		MTIF2	9046.33	9719.23	8.47814	23.5595	0.0140311	0.268108		UBA2	42656.8	51372	18.926	8.50403	0.00499709	0.0957183		TTC14	2603.15	4103.94	51.3819	94.7691	0.0105823	0.207515		DHODH	14945.5	23526.7	14.3012	17.5813	2.69903e-23	5.22364e-22		LLGL2	23646.2	31395.7	13.0602	5.82848	1.34958e-07	2.53868e-06		LRCH2	2981.26
SUCLA2	102121	122046	20.4152	17.0359	0.00192396	0.0368334		SRSF7	110823	107510	6.26601	7.43155	0.0140471	0.267756		TMED9	493824	375601	22.208	14.9286	0.00503982	0.0963		NUP188	18000.6	15836.3	14.2899	11.5777	0.0109325	0.207584		TGFBI	4381.43	21145.6	41.4062	68.2611	2.70473e-23	5.22185e-22		DEK	68088.1	42843.7	15.1317	9.89956	1.35788e-07	2.54802e-06		BTN2A1	12916.5
ELP6	3501.22	4014.84	15.3476	13.452	0.00192769	0.0368146		SPCS2	139787	153878	17.632	26.5511	0.0141594	0.269236		PWP2	8891.78	8025.89	8.92589	15.0116	0.0051227	0.0976444		PDF	16935.2	13860.8	21.5417	19.8688	0.0109075	0.207616		GOLM2	30578.1	61660.3	22.4587	15.0838	2.81458e-23	5.42064e-22		STARD3NL	20823.5	28182.8	8.27218	7.86201	1.38168e-07	2.58634e-06		PDE3A	11989.7
MARCKS	52291.9	38879.7	27.0577	30.281	0.0019453	0.0370603		GLOD4	151669	145562	8.43152	10.1827	0.0142403	0.270115		ACOT7	10517.1	13515.2	26.4939	19.5853	0.00515425	0.0980062		B4GALT7	38542.8	33498.5	15.327	17.15	0.0105658	0.207715		FCSK	9667.5	18996.9	20.8105	13.6281	2.87188e-23	5.51751e-22		EXOSC3	20896.6	11580.6	16.0891	22.8318	1.51592e-07	2.83071e-06		RPL19	164113
ADCK5	2336.81	2746.48	18.0317	20.3538	0.00196897	0.03742		SEMA4C	11405.5	12641.6	23.1087	22.6789	0.0142667	0.269957		MPDU1	130430	102349	20.0577	16.4265	0.00517699	0.098199		CLTA	42521.5	47638.2	14.2081	14.711	0.0116867	0.20772		COQ8A	17717.1	29553.5	16.81	23.4392	3.47107e-23	6.65247e-22		DCX	67028	32737.2	19.9834	9.20515	1.52774e-07	2.84583e-06		BTBD17	16689.5
SPATS2L	11925.2	8461.31	30.8769	27.3174	0.00197197	0.0373861		VWA8	20381.4	22711	17.182	32.3206	0.0142974	0.26988		CCT7	90101.5	103603	13.9718	6.00765	0.00519837	0.0983652		NUP205	23069.6	20480.7	13.3679	8.93127	0.0108892	0.207776		TSC22D1	4102.08	7027.7	18.0946	23.1139	4.61539e-23	8.82413e-22		KHDRBS1	213995	158230	9.15977	10.2067	1.53885e-07	2.85957e-06		SMN1	8601.65
RALB	19745.9	16446.2	17.5885	19.7324	0.00197228	0.0373015		PLA2G4A	3458.41	3831.62	19.0242	28.171	0.0143236	0.26972		COPS7A	32278.9	39051.5	19.5601	11.8146	0.00520561	0.0982637		GRK2	13704.1	14771.4	9.08578	11.1786	0.0115409	0.207977		COPS7B	45374	22487.8	9.29259	16.8447	6.17687e-23	1.17809e-21		THOC3	14398.2	9960.91	11.9223	11.6744	1.54613e-07	2.86614e-06		MDC1	6605.81
GOLM2	50562.3	61660.3	23.2347	15.0838	0.0019778	0.0373154		CTRL	19513.4	32685.1	96.0321	125.989	0.0144105	0.270702		ECPAS	23273.3	27140.5	15.5062	7.73122	0.00522625	0.0984152		CFDP1	6773.69	7579.78	13.3097	19.871	0.0104488	0.208041		MTIF2	6296.16	9563.74	13.2034	19.9376	6.18546e-23	1.17688e-21		RAB3C	40103.5	82477.9	24.1367	15.5417	1.55704e-07	2.87939e-06		ADGRG1	7168.14
ATP6V1H	58692.2	73860.6	27.435	15.5031	0.00198373	0.0373371		SPIRE1	1809.31	2003.32	22.3793	23.6221	0.0144673	0.271114		PPP2R5E	11078.8	13003.9	16.2217	7.66267	0.00523766	0.0983923		RBMX	183268	216611	21.8475	10.0425	0.0113315	0.208056		BAIAP2L1	4047.81	9691.12	35.0064	36.9909	6.7998e-23	1.29065e-21		GATAD2A	16043.6	10122.5	12.825	17.1169	1.59704e-07	2.94626e-06		H1-3	13717.5
RNPEP	70785.4	60819.4	14.8491	16.4707	0.0020189	0.0379078		LONP2	4357.45	5043.75	16.6826	47.223	0.0145446	0.271907		BLOC1S3	6161.26	7207.84	15.6456	20.1671	0.00527758	0.0989039		SAMD11	7302.35	11827.5	73.2394	45.4269	0.0112524	0.208076		ELP5	3336.22	5664.85	17.2478	21.9305	7.42847e-23	1.40659e-21		RCC1	103540	73705	11.2481	10.5091	1.6102e-07	2.96338e-06		PAFAH1B1	88915.5
TNFSF10	4554.53	3087.2	34.3196	34.0044	0.00202582	0.0379466		UFL1	84128.5	87718.7	7.94272	11.4196	0.0146337	0.272917		GDA	57532.4	84203.8	43.3232	21.6237	0.00528326	0.0987729		SLC41A1	19127.9	16016.3	19.0058	22.5728	0.0104775	0.208081		NHLRC2	31443.8	41600.1	7.24122	7.22465	8.09362e-23	1.52886e-21		YWHAG	388006	457576	6.65952	4.23548	1.61485e-07	2.96482e-06		GDAP1	58692.6
ALMS1	820.948	1167.14	33.9439	33.4183	0.00202865	0.0379085		SEPTIN3	26463.6	24123.1	19.1463	22.6835	0.0147807	0.274999		NDUFA6	41967.9	33746.7	18.3112	16.7783	0.00529226	0.0987044		YTHDF3	25646.8	30290	21.8416	9.19292	0.0115749	0.208108		TMTC3	16871.7	10689.1	8.80811	40.7697	8.13017e-23	1.53209e-21		CEP41	7500.73	4874.3	14.492	9.64732	1.63159e-07	2.98839e-06		UQCRH	2357.35
GOLGA2	24359	27839.1	15.1915	10.3106	0.00204099	0.0380481		CRTC2	6977.2	6124.11	29.4139	23.9742	0.0148325	0.275303		NOL4	8721.93	10629.3	20.3978	17.2917	0.00530454	0.0986974		BORCS6	9639.01	11212.4	19.4311	16.1147	0.0116018	0.208111		SPART	6698.66	10408.4	14.154	18.2798	8.36428e-23	1.57244e-21		CPD	49122	69603.5	11.852	9.04726	1.6374e-07	2.99187e-06		SRCIN1	13134.8
SIRT6	3896.43	3239.75	17.6484	23.9608	0.00205056	0.0381356		MEMO1	7290.69	7876.82	17.5845	17.1134	0.0148329	0.274656		QPCTL	17873.4	12011.6	30.7095	19.4605	0.0053321	0.098974		HGS	36294.9	40135.3	12.7246	7.05599	0.0115223	0.208122		EBAG9	3131.32	5725.42	21.2782	25.2848	9.2179e-23	1.7288e-21		B4GALT4	8964.49	15675.5	15.1518	12.7527	1.63783e-07	2.98552e-06		CADPS	113621
SH3BP4	20414.5	16151.3	22.0825	26.2311	0.00205214	0.0380742		PPP4R1	12174.1	12885.3	12.2683	13.5497	0.0148376	0.274091		PPP2CB	61277.2	71268.2	15.2674	6.63702	0.00533297	0.098755		MAVS	18980.1	21333.1	14.7492	13.2012	0.011684	0.208147		ZDHHC13	4778.57	9762.83	23.1169	14.4542	9.42691e-23	1.76379e-21		PAICS	165254	117978	11.4836	9.74348	1.63825e-07	2.97921e-06		CADM4	23960.8
STXBP5L	5401.6	6525.85	20.5955	23.9614	0.0020541	0.0380204		MAP2K5	1355.25	1532.83	28.7505	26.0451	0.0148612	0.273876		CDCP1	17355.7	13675.9	19.8387	20.5458	0.00533887	0.09863		PCNP	22296.3	29831.3	39.9818	18.5639	0.0105076	0.208147		TRIM56	8998.86	13343.3	10.7083	9.23467	9.54752e-23	1.78213e-21		GIPC2	6484.26	14762.2	51.1672	13.753	1.66301e-07	3.01706e-06		BMP1	2798.64
SLC35E2B	3454.76	4415.46	29.1828	25.1212	0.00205917	0.0380241		DUSP26	2524.91	2958.27	34.0035	30.7202	0.0148833	0.273634		CCAR1	29565.7	32648.2	9.75993	7.07678	0.00534983	0.0985988		TPM4	163161	197097	24.2251	25.2678	0.0111498	0.208157		ATL3	10157.9	32384	40.2652	10.9068	1.04103e-22	1.93858e-21		PGRMC2	105940	147632	10.5784	8.69666	1.66523e-07	3.01396e-06		PSMB8	5755.89
TCERG1	23294.7	22336.4	4.21295	6.38038	0.0020671	0.0380804		PARP12	7107.41	7685.45	17.3314	18.0946	0.0148994	0.273284		PSPC1	34368.7	42828.4	23.0637	10.1118	0.00535462	0.0984543		SUGP1	5688.16	6599.16	19.1717	10.7799	0.0112855	0.208193		RIOX2	5164.16	10917.4	23.9314	13.463	1.06543e-22	1.97934e-21		SETMAR	11745.6	8171.7	11.8828	11.4219	1.67181e-07	3.01872e-06		NSDHL	29123.6
AUH	74612.1	80976.9	8.58603	12.9845	0.00206995	0.0380432		DNM1	62784.9	58265.8	15.0548	19.189	0.0149265	0.273137		NAE1	30689.8	35918.4	15.99	6.41775	0.00540666	0.0991772		TAGLN2	322154	379251	20.9992	18.0194	0.0114198	0.208203		AHCYL1	57214	82114.8	10.902	13.1924	1.11399e-22	2.06468e-21		POLD1	17192.2	6417.25	25.8098	36.5756	1.70659e-07	3.07427e-06		PAM	45338.1
MRPS5	8453.06	9294.56	9.99145	15.1797	0.00207226	0.0379963		PSMF1	31726.6	29533.5	15.2632	16.8315	0.01493	0.27256		CPSF1	13114.8	14507.4	9.96422	6.06341	0.00541267	0.0990544		RDH12	1789.17	2649.04	39.9886	39.573	0.0112334	0.20822		ARHGAP12	5250.86	7483.96	10.7968	13.9435	1.12649e-22	2.08295e-21		RNPEPL1	25651.9	119686	31.5833	19.8179	1.74738e-07	3.14036e-06		DHPS	5192.56
MIEF1	5601.8	6358.28	14.2298	13.3305	0.00209431	0.0383107		CALM1	66003.5	58044.2	27.4472	29.275	0.015021	0.273579		DNM1L	42437.5	53126.7	23.6627	11.5834	0.00544264	0.0993696		MCCC2	51584.4	43113.8	19.4644	13.4131	0.010565	0.208224		ENO2	111466	228630	26.2161	21.6371	1.26004e-22	2.32443e-21		KIAA2013	15881.8	21448.8	10.0526	8.01497	1.75044e-07	3.13849e-06		ELF1	2829
IMMT	87650.7	95176.5	8.79383	12.0345	0.0021205	0.0386992		DDX1	95871.3	93062.3	6.33297	7.1252	0.0150383	0.273254		LYSMD2	31775.4	41354.5	28.3205	18.1652	0.00547516	0.0997297		FAM102A	3997.76	4691.13	20.3732	21.4939	0.0116371	0.208263		PABPC1	124087	158377	6.54702	7.47665	1.30695e-22	2.40534e-21		SMC5	6971.08	3648.02	17.9808	25.2231	1.75466e-07	3.13871e-06		PTGES3	27532.4
CANX	160192	182964	14.9038	15.3661	0.00212179	0.0386324		PNISR	2270.86	1898.01	33.7968	36.0233	0.0152527	0.276505		RIMBP2	4254.71	6991.36	60.447	29.6799	0.00548109	0.099605		PPP1R2	8020.42	9959.13	28.9111	20.2359	0.0116661	0.208304		MBP	3066.08	6014.22	24.7523	28.7415	1.32876e-22	2.43978e-21		CCDC91	7785.64	10290.3	8.43645	7.52493	1.78598e-07	3.18728e-06		WDR61	40616
SLC3A2	94800.4	123169	31.9348	20.4521	0.00213328	0.0387513		GEMIN6	4591.31	5102.98	21.8068	25.4648	0.0152715	0.276201		MLKL	100971	68827.5	29.9621	23.9473	0.0055003	0.0997217		DFFA	12071.8	14220.2	21.0602	11.3929	0.0105462	0.208381		LSG1	8971.06	12031.1	8.81625	13.4288	1.41871e-22	2.59889e-21		COIL	7048.11	5013.92	10.076	11.9747	1.78979e-07	3.18665e-06		MAPK11	3683.88
SFXN1	130623	157343	21.8617	14.5002	0.00213827	0.0387518		DNAJC8	32976.9	31204.8	11.6676	13.4201	0.0153561	0.277088		FYTTD1	10412.1	12354.9	17.5548	12.2069	0.00552243	0.0998906		CBX6	4024.42	4899.83	25.7304	21.465	0.0113269	0.208463		DNM1	34024.3	60081.7	19.0054	17.7315	1.44858e-22	2.64745e-21		ACP3	3969.13	8514.38	39.8513	15.7935	1.80204e-07	3.20102e-06		PDLIM3	2779.4
SDF2L1	12300.6	13781.2	12.2096	17.4794	0.00214482	0.0387806		IPO8	9570.35	9166.74	8.56072	11.446	0.015409	0.277398		ESYT2	28701.5	24862.5	12.6092	10.0144	0.0055651	0.100429		TIAL1	70289.1	75516.5	8.78257	9.0611	0.0115145	0.208466		RPH3AL	16690.4	49087.5	46.8275	24.1395	1.46419e-22	2.66978e-21		XRCC5	299037	240062	6.71328	7.34784	1.81204e-07	3.21133e-06		PARN	7074.6
PLIN3	54116.1	38047.2	31.9594	30.6262	0.00219373	0.0395733		MRPS27	28216.5	29787.3	10.4534	14.831	0.0154543	0.277571		RTCB	124995	138740	10.3733	6.46639	0.0055885	0.100619		HLA-A	68889.2	81963.7	21.56	30.2112	0.0114895	0.208498		WBP2	15940.4	29000.8	20.0466	17.3148	1.53834e-22	2.7985e-21		CTPS1	36785.7	20695.9	16.979	5.18884	1.81497e-07	3.20911e-06		STAT6	6086.63
EZR	171088	141303	18.6998	17.0237	0.00219828	0.039564		INTS2	4640.81	4097.96	29.2087	21.1735	0.0154924	0.277614		CYP20A1	15434.1	12180.2	19.899	13.6915	0.00559365	0.10048		COQ9	22110.8	20038.4	11.1147	13.463	0.0117608	0.20856		PLEKHM2	2746.88	4123.23	12.9308	20.3716	1.73914e-22	3.15651e-21		LMAN2L	11068.6	14798.3	12.9034	6.88835	1.82821e-07	3.22506e-06		ITGA6	6542.35
RRAS2	9903.67	8261.05	17.7233	19.4939	0.00221516	0.0397762		SS18	3520.35	3080.68	28.1639	30.7163	0.0157695	0.28193		SNX6	33182	36807.3	10.3155	6.30595	0.00561583	0.100646		FIP1L1	16874.5	19707.4	20.041	12.3717	0.0112258	0.208575		GOLGA7B	2183.87	6311.85	43.1788	22.3702	1.87224e-22	3.39027e-21		TAF6	4984.56	3307.57	13.9011	11.218	1.83691e-07	3.23296e-06		H1-5	408628
FAM110B	82.488	122.979	29.2	64.9285	0.00222105	0.0397904		MAP1S	24616.6	23447.3	9.86368	12.7355	0.0158648	0.282983		SLC6A17	9661.34	12235.7	24.9698	24.9838	0.00562258	0.100536		PPP1R14C	2253.98	3106.89	41.5052	45.5748	0.0114161	0.208625		PGD	328552	187185	7.54697	9.50219	2.3312e-22	4.21167e-21		NBN	17029.5	12227.4	11.7453	7.97694	1.84105e-07	3.23282e-06		KCNMA1	10020.3
SLC25A25	20999.6	25066.8	20.6985	16.1761	0.00222944	0.0398493		RAD21	15149.7	14548.8	8.06662	10.8379	0.0159626	0.284076		EOGT	9362.36	7613.9	17.6209	20.3995	0.00565807	0.100939		PPIL2	2262.36	2851.66	31.1566	18.3663	0.0113942	0.208715		MTRES1	12435.7	18219.6	11.4441	12.1028	2.44727e-22	4.41125e-21		KPNA4	23106.4	18165.4	7.78749	7.83407	1.84186e-07	3.22684e-06		VKORC1L1	8920.56
MRPL24	21037.9	24512	17.7378	12.3099	0.00223128	0.0397912		ABHD11	26359.6	28325.6	14.2075	19.4646	0.0159766	0.283677		RASSF5	4839.02	6574.17	33.9073	20.7997	0.00569873	0.101432		KLC2	53842	62050.8	18.1887	13.6584	0.011487	0.20894		MCCC2	31595.4	44307.3	10.5369	15.6032	2.76976e-22	4.98114e-21		ASS1	123608	293478	27.5037	17.347	1.85412e-07	3.2409e-06		NEDD1	3891.77
TMED2	93748.2	107310	15.2148	16.2558	0.00223147	0.0397038		RTN1	131697	120018	19.0248	23.8258	0.0160062	0.283554		STAT1	24924.7	31933.8	26.509	22.5464	0.00569996	0.101223		PPM1A	45448.3	50562.2	13.3605	10.6217	0.0112223	0.209009		MYH9	165462	314208	23.5629	26.7816	2.84694e-22	5.10829e-21		PFAS	44597.9	26959.5	10.6037	20.3006	1.86139e-07	3.2462e-06		GSDME	3795.84
TOM1L1	24941.4	28027.3	12.9685	14.7038	0.00223448	0.0396672		SGSM1	16859.9	15505.6	18.0379	19.7913	0.0160273	0.283283		TMED5	61812.9	46632.7	23.2572	20.5818	0.00571776	0.101308		GPS1	49616.3	53808	10.195	8.00943	0.0122316	0.211137		GOSR1	8388.64	16701.3	21.2842	11.985	2.93954e-22	5.26244e-21		GRIPAP1	14178.2	18791.7	10.2462	7.53991	1.87988e-07	3.27099e-06		LDLRAP1	7634.64
PELO	15108.6	16328.1	8.52972	9.16618	0.00224527	0.0397682		KCTD12	107287	91589.4	32.956	38.6713	0.0160869	0.283691		FBXO22	29548.2	33716.9	13.2466	15.0101	0.00571845	0.101091		FN3K	24187.6	28174.4	19.8786	12.6203	0.0119337	0.211145		AHNAK	14333.3	44321.9	54.7107	34.8585	3.07041e-22	5.48428e-21		CENPC	7745.57	5189.34	11.744	14.452	1.88223e-07	3.26765e-06		GCH1	44179.2
HSPB1	572054	414747	29.6317	30.2356	0.0022471	0.0397106		EPB41L4B	3573.62	3939.93	21.6673	23.3019	0.0160877	0.283064		PLAA	22845.6	27564.8	19.6073	8.0285	0.00578179	0.101979		HOOK1	14729.1	16356.6	13.4007	9.00564	0.0123303	0.211434		AOX1	9007.01	21086.9	31.5453	43.3107	3.26387e-22	5.81663e-21		GSR	127986	222915	13.3971	12.5383	1.89713e-07	3.28606e-06		PLXNC1	7479.91
CHM	18066.2	20559.9	14.7325	12.7832	0.00225157	0.0396998		EDEM3	7516.23	7876.05	9.87546	11.8372	0.0161515	0.283544		GCK	4053.11	5279.49	26.6633	22.231	0.0057911	0.101913		MPLKIP	1160.5	1589.51	33.7952	37.4545	0.012086	0.211436		UNC13B	10840	4011.5	11.6251	24.6875	3.36336e-22	5.9804e-21		LRP11	13931.4	28242.9	20.0754	15.1537	1.91483e-07	3.30924e-06		SRRM1	17523.4
SSBP3	4546.8	3304.02	26.0088	51.4691	0.00226184	0.039791		SSR4	98688.1	109372	19.9767	28.2871	0.0163186	0.285834		GDI1	138819	187027	32.9813	13.6988	0.00580514	0.10193		GALNT7	9436.06	8251.1	15.0531	17.4317	0.0122231	0.21146		PLA2G4C	1288.34	5507.76	38.5266	31.435	3.37377e-22	5.98539e-21		TMPO	169579	94782.1	17.018	21.5029	1.92083e-07	3.31213e-06		HARS1	91463.3
NAPA	65912.7	75224.6	15.176	11.7365	0.00228315	0.0400756		IDH3A	124820	132716	9.33345	19.4242	0.0163206	0.285225		MTSS1	6754.06	8617.37	26.1791	19.0102	0.00585378	0.102553		HIP1R	25870.2	28611.1	12.6807	11.8023	0.0121704	0.211487		CSDE1	38597.9	51483.3	8.18956	9.20165	3.6098e-22	6.38974e-21		GPT2	7015.25	3874.32	16.5221	23.3091	1.99349e-07	3.42969e-06		GET1	8099.62
GLT8D1	15339.3	18324.2	20.9433	14.7558	0.00228863	0.0400818		XRCC6	236935	229745	5.91676	8.64893	0.0163243	0.284651		HGS	35536.8	40140.7	12.323	7.0816	0.00586822	0.102575		MAST4	8478.05	9384.82	12.8004	12.3844	0.0123073	0.211507		NUDT16L1	21954.5	12596.9	7.78741	10.4106	3.64971e-22	6.44591e-21		HEXB	64298.3	179440	20.8044	17.3032	1.99557e-07	3.42559e-06		PDE4DIP	9214.41
SV2A	22893.7	29178.7	28.2463	20.1124	0.00228895	0.0399977		BLOC1S2	10524.8	8582.89	37.3724	48.1674	0.0163987	0.285308		FAM172A	10005.9	10880	8.2342	9.9092	0.00587539	0.102471		ATP1A1	184509	152966	20.8101	14.5878	0.0122818	0.211535		TESC	4733.7	8187.29	19.1707	22.1154	3.72989e-22	6.57278e-21		COMTD1	16606.1	41410.4	31.8699	18.2343	1.99778e-07	3.4217e-06		REM2	15900.1
PLSCR1	12147.9	8792.48	29.7418	34.5496	0.00229603	0.0400319		GPT	1838.41	2445.43	59.8768	42.7235	0.016412	0.284902		GABARAP	9219.97	11877	27.3798	19.1267	0.0058866	0.102437		DDI2	30133.8	34507.9	17.5154	12.5541	0.0121471	0.211555		EFHD2	17873.1	30861.7	18.9162	26.7698	3.94877e-22	6.94297e-21		SCCPDH	92152.8	120248	10.5839	6.99252	2.00735e-07	3.43041e-06		SQOR	24278.1
TRAPPC5	15405.2	17491.2	14.3289	14.9222	0.00229624	0.0399463		QDPR	144484	131776	18.8021	23.9851	0.0164413	0.284774		GRIPAP1	16294	19097.9	16.373	10.3451	0.00589335	0.102326		HAGH	90769.6	105998	20.1844	15.408	0.0121222	0.211594		CPVL	226429	9711.05	14.2275	91.2521	4.11471e-22	7.21862e-21		SRSF5	35152.6	25427.1	11.3613	4.83265	2.01031e-07	3.42782e-06		NFIC	7014.32
KBTBD7	7106.65	7996.01	12.7439	13.4032	0.00232129	0.0402924		CDK11B	17471.1	16936.3	6.22027	8.38797	0.0164997	0.285151		DICER1	9558.99	10489.7	9.24031	9.13351	0.00593894	0.102889		KIF3A	12254.2	13903.3	16.4989	11.8432	0.0132652	0.211619		SLC4A10	2610.5	5853.93	32.3264	26.1246	4.40638e-22	7.71312e-21		RAB7A	132274	189005	7.94334	8.91743	2.01933e-07	3.43556e-06		PTGR2	13284.6
MINPP1	15780.5	17377	10.7527	11.2152	0.00233943	0.0405173		NAAA	18151	16321	22.422	26.2162	0.0165031	0.284578		FAM120A	29604.1	33706	13.2126	6.06669	0.00594353	0.10274		PAIP1	15348.1	16905.3	12.0836	12.5027	0.0122153	0.211796		HLA-B	13184.2	35457.3	41.7578	23.4482	4.42573e-22	7.72981e-21		VAMP8	14608.5	32181.7	15.2726	15.0146	2.03181e-07	3.44912e-06		HID1	36810.3
FTO	26232	30474.4	17.4441	12.9747	0.00234432	0.0405122		MT-ND4	60239.8	65166.9	16.166	20.6994	0.016541	0.2846		NRIP2	7051.56	4426.49	32.9706	38.9938	0.00594868	0.102602		ASPSCR1	10491.6	11908.6	16.2714	12.0052	0.0120795	0.2118		CD46	3851.55	8002.43	23.0549	15.7377	4.54071e-22	7.9131e-21		VTI1B	15419.5	19731.5	8.58428	6.78456	2.0462e-07	3.46586e-06		MYH14	23110.6
NARS1	120896	109317	10.1838	12.9388	0.00234623	0.0404556		CTSB	198234	179374	22.3859	21.8586	0.0166171	0.285279		ENY2	10654.2	9076.04	12.9221	26.7853	0.00595466	0.102478		SH3GLB2	26943.5	29995.5	13.998	8.93469	0.0136044	0.211821		EIF3M	14249.9	19202.7	8.96837	11.5443	4.64972e-22	8.08518e-21		HMGCL	43440.8	78856	19.2537	13.8996	2.07248e-07	3.50263e-06		XYLB	2233.67
RRP1	11254.7	9705.96	14.7322	17.6011	0.00234815	0.0403995		AACS	20646.7	19268.6	15.2854	15.8591	0.0166484	0.285186		RAB3GAP2	26164.6	31352.4	18.9146	10.8623	0.00597706	0.102637		PHF8	3931.58	4762.17	25.7736	19.9333	0.0132542	0.211877		DDRGK1	35490.8	58522.1	15.5188	12.9764	4.87538e-22	8.45889e-21		BCAT2	53444.2	93326	13.3366	12.6302	2.07295e-07	3.49571e-06		NUP62	11059.2
BMS1	13216.4	11534.7	13.625	16.228	0.00236122	0.0405351		SUCLG2	63861.8	69435.5	17.885	21.2057	0.0167003	0.285446		CDK5	13442.1	16100.4	18.8741	11.5031	0.00600134	0.102827		POLR2E	19125.6	20857.6	10.8682	9.08845	0.012007	0.21196		TPPP	14516	28664.3	25.5478	23.7764	5.59977e-22	9.69437e-21		ME2	46782.6	57077.6	7.30562	5.51101	2.07838e-07	3.49716e-06		NADSYN1	15574.8
CBR4	29770.1	33111.3	11.2821	18.2243	0.00236476	0.0405069		CELA3B	31250.6	47006.3	72.9039	105.283	0.0167267	0.285271		CYFIP2	11364.1	15532	35.0284	16.1958	0.00600991	0.102748		FTO	26843.7	30297.3	15.4961	13.7514	0.0125266	0.211999		IGF2R	30532	16626.4	8.30019	11.1283	5.76297e-22	9.95503e-21		PDS5A	14974.9	11138.5	10.2544	8.92851	2.09313e-07	3.51425e-06		P4HA1	25764
MAP1A	19177.8	23434	23.7582	20.5109	0.00237138	0.0405313		CLPX	18490.8	19594.7	10.2547	17.2463	0.0168036	0.285956		AP2A2	34197.3	40539.7	17.7278	7.70993	0.00602816	0.102835		PPP1R3E	8941.3	10672.8	23.3077	23.1981	0.0131807	0.212008		KRT7	27209.6	170330	60.472	75.6294	5.92243e-22	1.02081e-20		SART1	24989.3	19795.1	6.24492	8.18543	2.10781e-07	3.53116e-06		ABHD15	15892.5
CDK11B	18266.3	16968.9	7.66828	7.3796	0.00238499	0.040675		BUB3	75305.6	72814.9	6.72962	9.14098	0.0168733	0.286515		CHN1	3561.64	4537.68	24.3232	20.2147	0.00603954	0.102804		SYNRG	56279.8	65205.6	19.5556	11.0127	0.0133192	0.212045		NFIC	13650.4	43828	42.4238	10.9789	6.06727e-22	1.04349e-20		CARM1	24167.3	16672.1	10.2866	13.767	2.12647e-07	3.55464e-06		NDUFV3	6928.3
MED20	9163.94	8296.23	9.70786	17.4709	0.00240174	0.0408714		PACS2	8500.63	8118.77	10.2767	10.5236	0.0168835	0.286064		COX20	13277.8	11546.6	12.3051	19.9105	0.00604108	0.102606		PHB	281324	235344	20.1896	11.4743	0.0131633	0.212166		FHL1	20033	43573.7	28.2381	17.7567	6.74999e-22	1.15838e-20		GKAP1	5437.2	3389.82	12.2842	18.5902	2.13582e-07	3.56249e-06		TXNDC5	104350
HNRNPF	80529.9	72687.5	10.4611	11.84	0.00240319	0.0408072		ZNF687	8605.1	8102.72	13.7652	12.9514	0.0169116	0.285916		WDR37	15582.4	16741	7.06627	7.72645	0.00605961	0.102697		RNF20	13619.7	14862	11.2404	7.99372	0.0135462	0.212187		ITM2B	2997.03	7137.77	30.7425	14.8222	6.85084e-22	1.17313e-20		ACOX1	29123.2	44125.1	10.6435	10.3529	2.1737e-07	3.6178e-06		PEF1	36311.5
H2AZ1	520146	457548	12.4919	21.3295	0.0024046	0.0407426		TLE5	9686.54	8781.66	21.701	22.3232	0.016924	0.285505		RETSAT	18835.9	15424.6	17.1928	25.766	0.00606514	0.102568		TFB2M	11171.9	9948.09	13.5015	11.9898	0.013601	0.212191		CSNK2A2	30081.6	20811.4	6.49309	9.57102	6.88455e-22	1.17635e-20		SLC44A1	5704.18	9008.71	16.1115	11.5131	2.18116e-07	3.62234e-06		SPAST	15437.9
ARSL	18674	12533.5	35.7886	39.1367	0.00242902	0.0410673		A1CF	27807.9	25259.9	22.1358	19.6913	0.0169334	0.285046		SYNJ1	10308.6	12669.5	21.8856	14.9518	0.00607696	0.102545		SPCS2	175096	146647	19.7256	24.356	0.0132199	0.212201		KDSR	4078.54	6781.22	16.8917	16.2971	7.05968e-22	1.20366e-20		ARSA	41706.1	109548	19.8254	16.9895	2.20468e-07	3.65348e-06		PCMTD2	6212.5
PTGES2	35504.5	39274.4	11.3515	11.6122	0.00243148	0.04102		C4B	21033.8	25279	32.0441	53.6531	0.0169537	0.28477		ANP32A	230853	275377	18.3891	16.0113	0.00608485	0.102457		GATD3B	89038.2	79710	12.5585	15.3718	0.0125114	0.212202		DYNLL1	108195	61706.4	9.91379	21.4789	7.61734e-22	1.29594e-20		RBM5	8223.57	5881.17	8.59988	12.46	2.20483e-07	3.64583e-06		IBA57	12561.2
NIPSNAP2	125157	146654	18.2462	19.1545	0.00243231	0.0409456		ENPP2	54001.1	47490.6	28.5865	28.1	0.0169585	0.284238		ENPP1	17201.3	12606.3	25.5476	27.0698	0.0060873	0.102277		N6AMT1	3858.81	4571.34	21.4404	27.1415	0.0120764	0.212223		DHRS11	5246.87	8483.02	14.2936	11.0289	7.65948e-22	1.3003e-20		SPAG7	10198.5	7047.46	11.5908	12.8256	2.2112e-07	3.64848e-06		DTNBP1	2057.89
DDI2	31720.1	34456.8	8.81595	13.7209	0.00246446	0.0413976		SRPRB	49853.1	53411.8	12.3096	20.4108	0.0170067	0.284432		RPA1	33757.4	38076.6	12.2683	7.42596	0.00616148	0.103301		TOX4	5408.68	6498.93	24.7976	14.4676	0.0132495	0.212237		MYCBP2	8202.27	10847.1	8.61039	13.5183	7.8706e-22	1.33326e-20		ASB9	3956.48	14376.5	46.6287	21.4915	2.23668e-07	3.68258e-06		QTRT2	5559.98
ZDHHC13	8562.48	9762.83	15.0497	14.4542	0.00247043	0.0414088		NPM2	13875.4	15263.1	19.7834	25.1025	0.0170381	0.284347		NCBP1	17136.3	20215.8	17.2447	7.51155	0.00616861	0.103198		CUL2	15451.3	17425.5	15.7979	10.0595	0.0136622	0.212296		MPST	61614.2	24722.6	12.7684	32.6968	9.14061e-22	1.54508e-20		ECH1	121969	170726	16.9113	5.38838	2.24787e-07	3.69307e-06		FUBP3	55985.9
IGBP1	8610.11	8026.93	7.04881	11.4079	0.00247056	0.0413224		DNAJC10	17373.2	18465.3	13.8052	14.3198	0.0170433	0.283823		SYTL4	6442.13	5162.02	19.01	22.9083	0.00617041	0.103007		HMGB3	24554.6	31768.9	35.4261	27.1582	0.0125732	0.212327		SPRYD3	3434.76	5909.83	16.5575	15.2408	9.22469e-22	1.55595e-20		PPWD1	25807.5	19614.1	9.85081	7.78443	2.26134e-07	3.70725e-06		FAHD2A	10200.9
ALDH9A1	195649	225664	16.6395	12.9895	0.00247839	0.0413648		CPD	51638.8	55484.3	16.1636	17.1098	0.0170857	0.283922		NCLN	107896	78904.3	25.8117	13.7137	0.00620083	0.103294		NDRG1	20775.6	25525.8	27.2942	25.965	0.0124933	0.212358		ARL3	120233	75380.6	8.21785	14.3798	9.9993e-22	1.683e-20		TRIP11	36614.2	46870.1	11.1842	5.79434	2.27556e-07	3.72259e-06		PGM2L1	44145.7
COPG2	47341	52716.8	12.2874	10.5986	0.0024857	0.0413983		NPRL3	4937.69	4622.96	13.8827	16.7228	0.0170979	0.283519		MYO5C	9782.59	8143.14	15.968	23.7832	0.00621865	0.10337		POLD1	7784.75	6781.95	15.7825	17.901	0.0137492	0.212376		ATPAF2	6544.26	11293.6	18.1938	15.6971	1.0002e-21	1.67987e-20		BTF3	30784.8	23318.9	9.23175	9.08575	2.28112e-07	3.72372e-06		MRPL24	17077.9
CAPS	47902.7	36059.5	26.4567	40.7987	0.00248649	0.0413233		PCGF2	4744.61	4432.88	15.1784	15.5534	0.0172003	0.284611		VPS13C	31989.7	39619.4	22.9126	11.7897	0.00622322	0.103226		WDR44	28244.8	32289.2	17.7066	11.4688	0.0137238	0.212405		DNAJB12	5340.21	8517.83	13.773	10.5316	1.06e-21	1.77651e-20		MCRS1	3926.67	2298.65	14.1192	21.6283	2.28532e-07	3.72264e-06		BCKDK	13393.9
SPTBN1	121435	103624	15.8368	18.743	0.00249152	0.041319		SRP54	45817.9	48055.5	8.47835	14.2586	0.0172465	0.284769		PRRC2B	7914.86	9897.36	24.041	15.5033	0.00622818	0.103089		OSBPL6	2909.28	3470.1	23.5036	20.5362	0.0135908	0.212458		NPC1	8014.64	11507.4	11.654	15.6712	1.08176e-21	1.80914e-20		TMED10	180329	288089	15.5638	11.7594	2.29857e-07	3.73628e-06		ARMH3	12011.8
DHX16	12758.7	12001.9	5.96213	11.7506	0.00250348	0.0414294		SYTL4	4909.43	5457.17	26.3422	21.2036	0.0173593	0.286024		TNRC6B	3476.62	4506.24	28.4057	19.927	0.00624073	0.103078		FBXO22	30455.4	33687.8	12.4522	15.2319	0.0120632	0.21247		FKBP2	75434.9	143264	23.3023	20.1154	1.11402e-21	1.85914e-20		NOSIP	6834.58	4601.33	12.2268	14.0237	2.3036e-07	3.73652e-06		SYNJ2	14015.2
PPP1R10	8908.48	8212.35	8.2506	12.3471	0.00253741	0.0419022		HSPA5	1.02557e+06	1.10739e+06	17.8304	17.5256	0.0174039	0.286153		ADK	30169.9	32993.5	8.96343	8.78924	0.00627752	0.103466		PYCR3	14256.7	12764.6	12.7345	15.2837	0.0135395	0.212509		CD82	4267.73	11808.7	41.8435	22.1559	1.16408e-21	1.93857e-20		CDK5RAP3	27943.8	37051.9	10.1701	7.68618	2.31657e-07	3.74962e-06		ARL6	5615.6
MYH9	387267	314208	20.36	26.7816	0.00254448	0.0419303		VWA5A	92404.3	84714.7	19.1127	20.4519	0.0174151	0.285733		ITGB4	12985.2	9841.47	23.0407	40.9196	0.00629175	0.103482		LYSMD2	33561.8	41320.3	28.0443	18.2883	0.0124784	0.21257		GNPDA2	19956	37383.9	21.3309	15.6697	1.16789e-21	1.94081e-20		HUWE1	52140.5	42701.5	6.50073	6.59481	2.34041e-07	3.78021e-06		TJP2	8982.17
EFNB1	1391.93	1093.24	22.8129	37.6482	0.00255294	0.0419811		ALG2	26380	28044.4	14.1149	14.0627	0.0174254	0.2853		USP36	1346.81	992.116	19.7338	34.1192	0.00632468	0.103805		HPRT1	86472.7	99258.2	17.9642	15.6773	0.0131626	0.212595		NRP1	7625.75	15172.2	25.4017	20.0899	1.24624e-21	2.06666e-20		THOC2	22206.7	16598.8	9.16444	10.0131	2.3414e-07	3.77385e-06		LONP1	36949.3
CISD1	44759.8	53561.1	21.0386	21.3995	0.00255914	0.0419946		GPNMB	12851.9	9229.03	66.4927	83.292	0.0177952	0.290742		GPRASP2	2188.29	3440.51	51.2812	25.2466	0.0063658	0.10426		EOGT	8701.51	7656.71	14.1884	21.3879	0.0124532	0.212606		STX6	9746.96	15831.1	14.5778	11.0504	1.26293e-21	2.08993e-20		EEA1	16940.5	22765.1	11.7059	7.83272	2.34748e-07	3.7757e-06		ETFA	113930
CAMKK1	8934.88	10823	22.7871	20.7835	0.00257181	0.0421141		DMGDH	2201.79	2489.42	28.538	28.5639	0.0178311	0.290717		SNRNP27	6823.31	8681.89	26.2597	14.6401	0.00636882	0.104091		PLBD2	29183.3	33251.1	16.6566	20.5085	0.0137118	0.212642		PTPRN	37234.2	77071.8	28.7651	27.5148	1.2665e-21	2.09145e-20		SHMT1	10804.6	5953.01	16.8359	23.5732	2.35957e-07	3.78718e-06		PLOD2	13653.5
MRPL1	31121.5	35717.7	16.044	13.5603	0.00257409	0.0420632		ZNF574	2989.94	3386.22	26.6788	31.5019	0.0178955	0.291157		TF	224056	423773	80.5386	97.2698	0.00639425	0.104288		CSNK1G2	4167.44	3439.31	16.4156	28.4737	0.0134742	0.212773		FKBP11	25320.6	85225.7	63.5283	42.9461	1.31558e-21	2.16796e-20		TMEM109	76226	118066	20.01	10.4931	2.38796e-07	3.82473e-06		NUBPL	2686.24
ECHS1	111519	128103	15.8278	17.9591	0.00257929	0.0420601		CORO2B	16692	14865.7	24.7633	28.8653	0.0179119	0.290815		CEP170B	4618.8	5691.06	22.3806	14.5945	0.00639425	0.10407			7418.77	8773.04	22.2507	15.1572	0.0128211	0.21282		SLC43A2	9141.46	16398	21.3729	23.9011	1.32207e-21	2.1741e-20		ENPP2	33750.5	88036.9	22.4617	17.4988	2.39048e-07	3.82077e-06		RIMBP2	12015.1
MPP1	16267.5	20673.4	29.6005	19.6215	0.00258121	0.0420038		TAB2	2736.99	3012.2	23.2237	20.6633	0.0179609	0.291004		MYH11	24497.7	13642.8	42.7463	66.5439	0.00644419	0.104664		SLC25A5	276234	238957	16.6217	15.0936	0.0135388	0.212928		CPNE4	918.305	2270.43	38.4018	33.1884	1.36604e-21	2.24173e-20		MAZ	7254.09	4958.57	12.6493	12.3471	2.39388e-07	3.81824e-06		PPP3CB	7999.46
ALDOC	24883.1	31490	29.0601	18.7251	0.00258857	0.042036		MIA2	22341.4	23306.5	9.37926	10.4318	0.018006	0.291127		CRYAB	23812	18241.7	22.1201	46.5814	0.00645499	0.104622		STEAP3	7722.62	9538.85	28.2046	26.2128	0.0127462	0.212938		C1GALT1	7628.63	15025.2	24.2517	17.7584	1.46986e-21	2.40708e-20		H2AC21	545641	280110	19.3748	25.5427	2.43362e-07	3.87356e-06		PPP2R5E	12927.8
EOGT	8954.8	7631.27	15.9559	20.9967	0.00261603	0.0423937		SIRT5	6826.11	7327.06	17.4603	14.4687	0.0180163	0.29069		MATR3	106458	120046	12.3378	7.16885	0.00645839	0.10446		SPIN1	4204.22	4904.05	20.1277	17.0965	0.0127737	0.212941		DDB2	5663.22	9629.45	18.9258	23.753	1.49741e-21	2.44711e-20		TRIQK	17446.3	25886.6	17.9597	9.54678	2.43701e-07	3.8709e-06		TLN2	8244.74
GSPT1	47714.8	42700.6	11.4479	12.3599	0.00262642	0.042474		HBD	9792.58	13315.8	61.4342	76.3248	0.0180476	0.290593		EBF3	925.201	602.812	26.2841	52.6118	0.00648742	0.104712		C2CD4B	9967.41	13080.7	37.3518	36.6648	0.0131577	0.212957		RANBP6	13781.4	21858.5	15.4975	16.9181	1.50057e-21	2.4472e-20		SPINT1	8882.28	13196	12.4869	10.319	2.47116e-07	3.91701e-06		TAPBP	6879.03
FAM20B	15717.3	18065.4	15.8089	19.338	0.00263073	0.0424559		MYO5C	7732.43	8517.11	21.1176	24.563	0.0180705	0.29036		EIF4G3	15710.1	18245.8	15.6054	10.1153	0.00648866	0.104516		PNPO	39979	45935.3	18.2779	13.4773	0.013404	0.212959		SRPRA	30474.2	53973.2	17.6501	11.5955	1.50672e-21	2.45215e-20		WASH6P	2687.7	5507.87	33.0133	16.0994	2.53201e-07	4.00518e-06		CASTOR2	9248.83
ERP44	148364	168950	15.0686	13.8596	0.00265065	0.0426891		CEL	75583	126116	85.5316	139.494	0.0180975	0.290194		TFAM	73866.5	61307.6	16.4507	13.4408	0.00649942	0.104473		LRRC24	844.603	1207.59	36.4832	43.028	0.0124512	0.213039		ANKH	6535.45	17237.8	39.0289	18.7147	1.74352e-21	2.8317e-20		SEC22B	83880.8	132491	11.9402	11.2879	2.55788e-07	4.03776e-06		DCTN4	28741.5
CRK	30650.5	27251.8	12.0533	14.3073	0.002679	0.0430569		SLC39A7	41394.9	44995.6	21.4157	15.3947	0.018126	0.290053		SNTB2	28098	21919.4	21.2619	21.3773	0.00650177	0.104296		EIF4A2	176225	204118	19.5335	11.7195	0.0134698	0.213135		TACSTD2	3543.25	16349.5	36.891	68.5515	1.77322e-21	2.874e-20		ZMYND8	15494	11593.5	10.3706	8.48925	2.57668e-07	4.05907e-06		PTGFRN	7415.18
PLS3	106925	82991.7	24.7106	22.3568	0.00268518	0.0430676		CHD4	25779.2	25032.1	6.11604	7.83881	0.0181765	0.290265		NEXN	9514.34	7298.86	22.5146	25.4299	0.00653309	0.104583		DDOST	260194	215432	20.9305	20.8001	0.0127318	0.213154		AHSG	2375.2	306927	179.281	91.9613	1.87192e-21	3.02774e-20		RCC2	108416	52779.8	16.5726	33.0288	2.57874e-07	4.05397e-06		NT5C2	27795.4
ACSL4	12229.7	10062.9	19.4857	19.2755	0.00268557	0.0429857		OMA1	3849.56	4240.42	23.4195	21.024	0.0181769	0.289676		VIPAS39	9776.83	10877.8	10.8639	10.2069	0.00654364	0.104537		MTUS2	5711.45	7043.76	27.8959	27.3411	0.0128141	0.213158		RASAL2	2816.62	4540.44	16.6408	22.3721	2.15042e-21	3.47107e-20		GGH	107454	172053	24.6913	9.58777	2.61183e-07	4.09758e-06		CACNB2	4730.15
KDM3B	8920.04	7988.47	9.77407	26.7197	0.00269435	0.043038		PLD1	3003.68	3376.77	28.8491	24.8493	0.0181872	0.289246		LRRC20	7063.72	9595.61	34.6709	22.3458	0.00655147	0.104448		GET4	18858.8	21067.4	14.4313	9.93317	0.0135327	0.213263		DGUOK	25793.5	45066.8	19.0741	16.2069	2.22441e-21	3.58316e-20		IQGAP1	53420.7	77925.7	19.5924	5.6177	2.61308e-07	4.09116e-06		CLTA	38109
GNPDA2	31252.9	37383.9	21.5418	15.6697	0.00270096	0.0430555		FADD	3987.32	4373.68	21.6218	21.3104	0.0182234	0.289232		AP3D1	40180.8	46965.5	16.3716	7.75626	0.00655772	0.104335		HMGN3	282.341	375.833	35.5819	36.972	0.0131551	0.21336		ACLY	169240	326459	24.627	21.4518	2.33127e-21	3.74763e-20		DNAJC9	19000.1	9765.56	20.7613	18.8382	2.621e-07	4.09519e-06		IVD	55039
SLC25A1	137977	165834	22.1499	16.7787	0.00271909	0.0432562		MRPL44	14041.7	14822.8	10.9473	14.9295	0.0182371	0.28886		CCAR2	42528.1	48077.8	12.6786	6.53503	0.00664208	0.105462		PDRG1	1582.43	1948.18	25.6374	34.2747	0.0129381	0.213396		SLC2A13	8628.48	27622.6	53.4506	21.5892	2.47785e-21	3.97516e-20		ACTR3	90541	121399	8.26655	8.0153	2.62554e-07	4.09392e-06		TOMM40	37334
FAM114A2	24393.1	26322.7	8.45669	10.4532	0.00272555	0.0432708		ACO2	190474	200401	9.15885	15.2788	0.0182677	0.288755		CLIP4	187.198	269.791	39.2242	45.9852	0.00665458	0.105445		ABI2	7946.04	9436.87	23.1878	16.4727	0.0139546	0.213431		RIN1	3059.28	8251.92	27.3723	18.9509	2.71297e-21	4.3435e-20		BTBD17	11449.6	3708.26	28.9002	37.2943	2.64296e-07	4.11271e-06		AP1M1	82647.5
MAN2A2	6741.22	7821.47	17.326	17.7049	0.00273671	0.04336		TPM3	66508.5	61121.5	17.5917	22.3227	0.0182748	0.288283		LAMA2	24955.7	17492.1	29.0464	34.1755	0.00669053	0.1058		ALDOC	26207.1	31121.9	22.8177	20.2929	0.013467	0.213524		SYVN1	13803.8	23505.5	18.5656	17.7994	2.76496e-21	4.41777e-20		RUVBL1	101677	76512.3	6.62011	10.4567	2.65653e-07	4.12543e-06		LARP7	15309.3
GCK	4244.95	5318.03	26.5247	21.9657	0.00277298	0.0438457		HMGCS2	14491.7	11207.6	51.2745	69.6521	0.0183576	0.289002		CCT4	151323	169714	11.8246	6.33542	0.00669968	0.10573		KPNA6	18029.3	20913.2	19.7636	16.4011	0.0143191	0.213552		DEPDC5	4192.24	5824.17	10.6437	16.3599	2.82136e-21	4.49875e-20		UCHL1	225970	389030	19.5848	13.3385	2.6727e-07	4.14215e-06		RPL36	69157.9
CTSS	24891.7	15548.9	41.6518	46.5572	0.00279011	0.0440273		MTX1	23609.2	24930.6	11.7382	14.0859	0.0183807	0.288781		PPP2R5A	13460.2	15103.5	11.8457	9.82059	0.00670122	0.105541		PM20D2	6886.98	7605.15	12.3079	15.5802	0.0127284	0.213557		PDK4	3139.01	13040	43.1646	69.0158	2.9876e-21	4.75421e-20		RPRD1A	18055.5	12199.1	13.679	6.59814	2.69189e-07	4.16345e-06		ITGA5	4195.78
IMP4	11928.8	10470.5	13.3823	15.9122	0.00281593	0.0443452		VARS2	5027.32	5537.39	23.2549	21.4278	0.0184523	0.289322		PRPF3	22396.4	25103.8	11.761	7.17607	0.00671384	0.105526		METTL7A	81850.7	69010.6	19.0307	21.7572	0.012925	0.213632		GSTT1	23554.2	50035	21.6679	45.9816	3.05552e-21	4.85248e-20		RBBP7	16590.7	11214	13.8453	9.96244	2.69549e-07	4.16062e-06		SEPTIN5	22345.8
MID1	6227	4978.07	22.099	26.9535	0.00288452	0.045334		NDUFS2	60036.3	62701.7	8.54608	12.3319	0.0184906	0.289339		GIMAP1	10894.7	7985.62	25.8998	36.4265	0.0067584	0.106013		SUB1	27344.7	33282.6	26.3578	20.969	0.0129804	0.213642		FAM114A2	16768.6	26322.7	13.5718	10.4532	3.45462e-21	5.47527e-20		AP1M2	12523.3	26935.7	22.0204	16.3173	2.72371e-07	4.19572e-06		PRKACB	9613.72
MRPL18	10075.2	11890.4	19.9585	14.7248	0.00289035	0.0453344		GAR1	29730.8	27657.1	15.9192	17.6087	0.0185099	0.289059		SEC23B	94931.6	112337	17.8617	10.3793	0.00676888	0.105964		RPAP3	5281.48	6099.7	19.2173	12.0077	0.0139158	0.213677		PPP1R9B	9256.34	12422.6	9.39222	14.2075	3.52432e-21	5.57452e-20		DECR2	16337.4	28805.1	14.4328	13.1715	2.72456e-07	4.18861e-06		CAMSAP3	26551.5
APRT	92003.5	71989.5	24.3486	17.2691	0.00289133	0.0452589		FUCA2	14206.3	12443.7	29.3566	30.9644	0.0186426	0.290549		NF2	21096.4	28351.9	18.4666	91.2194	0.00678798	0.10605		TMEM43	58477.2	53821.6	9.35067	15.6008	0.0131481	0.213691		QPRT	177081	9972.34	14.9478	37.1088	3.70726e-21	5.85213e-20		RAB14	93875.7	147747	11.7051	11.2566	2.76284e-07	4.23894e-06		INSM1	26456.3
PDXDC1	55820.1	61677.9	11.4397	12.1263	0.00289824	0.0452764		PDIA5	22597.6	25129.5	23.5015	26.9582	0.018749	0.291623		DGKQ	1014.67	1289.17	25.6726	34.3988	0.00679884	0.106008		ACOT9	32722.7	26537.8	23.4485	24.3563	0.0142464	0.213697		COG1	13859.5	21538.9	13.4025	10.7648	3.70952e-21	5.84397e-20		PRPF6	35413.5	28908.1	6.12543	7.03625	2.76842e-07	4.239e-06		VLDLR	13676
HELZ2	2873.58	1931.66	36.6884	32.2796	0.00291283	0.0454134		RADX	4287.69	3874.43	19.9713	28.8168	0.0188279	0.292264		EXOC8	16750.8	18763.8	11.7338	6.30249	0.00683986	0.106434		CLINT1	42181	49058	20.0093	10.5067	0.0129041	0.213741		STX5	11017.2	14726.7	8.66946	9.51302	3.77992e-21	5.94301e-20		SLC25A24	84824.6	139070	18.8699	12.4379	2.78502e-07	4.25592e-06		ERLIN1	9019.1
EIF4A2	183868	203864	11.8477	12.7281	0.00291531	0.0453616		C12orf4	2022.92	2448.54	46.2925	30.7332	0.0189498	0.29357		SLC39A7	52055.1	43016.6	16.9243	17.1376	0.00684056	0.106233		FKBP8	15938.7	17782.8	14.0215	15.6987	0.0140024	0.213743		AARSD1	19777.1	16497.3	4.54021	12.3802	3.87932e-21	6.08714e-20		DHRS3	12511	22773.7	33.24	12.0604	2.81094e-07	4.28696e-06		SRBD1	7744.36
VAV2	20395.5	17921.5	13.3584	15.4329	0.00291551	0.0452744		TMEM70	33480.6	36124.8	15.1589	21.4475	0.0189765	0.2934		FCSK	16571.6	19312.8	16.109	12.922	0.00685315	0.106217		ZC3HAV1	25087	28788.3	18.4168	7.17462	0.013893	0.213749		PRSS2	9496.7	527080	255.9	92.1841	4.47109e-21	7.00174e-20		TAPBP	7992.24	16520.6	24.8682	16.2895	2.84315e-07	4.32747e-06		FNDC3B	5838.63
DDX31	5159.77	4524.96	13.4845	16.8962	0.00291682	0.0452049		SMARCC2	38939	37676.7	6.77086	9.05061	0.0189948	0.2931		ALKBH5	8766.45	10790.3	22.5774	11.6926	0.00691113	0.106903		BAG6	39976.4	44059.8	12.6927	7.80199	0.0139487	0.213761		NPRL3	3067.37	4743.28	14.6316	15.6162	4.49965e-21	7.03249e-20		CUL1	29725.9	25549.7	5.99095	3.6391	2.85541e-07	4.33751e-06		ST3GAL6	5395.03
ADCK1	5955.25	6881.18	17.0744	16.0762	0.00294608	0.0455679		NDUFAF4	15608.8	16626.8	14.0318	15.9814	0.0191107	0.294304		RBM42	9141.62	10090.6	9.86107	15.5782	0.00694437	0.107205		SMPD1	8637.09	10982.6	32.5124	29.7487	0.0126862	0.213771		GTPBP10	4899.34	8783.24	20.5737	17.0152	4.50766e-21	7.03105e-20		TPP1	129754	369941	17.3459	17.3162	2.86063e-07	4.33683e-06		MFN1	10380.3
RETREG3	8832.26	7486.57	16.786	20.6436	0.00295954	0.0456858		DYNLL2	77734.1	72011.4	16.7927	18.9854	0.0191661	0.294574		MTMR1	5564.1	4919.19	11.2889	13.5631	0.00694626	0.107022		SLTM	21255	24917.7	21.5542	10.3305	0.0142252	0.21379		TBC1D17	12171.5	16416.7	9.15552	10.3812	4.78174e-21	7.44383e-20		PUS7	16995.2	11757.4	12.4222	12.1035	2.88922e-07	4.37152e-06		QDPR	219205
VAC14	26293.5	28052.8	7.30936	8.09258	0.00296244	0.0456403		CETN2	8622.36	7806.49	22.2152	23.6112	0.0191941	0.294423		FMNL2	7385.84	5706.96	22.1344	31.8027	0.00697838	0.107305		PTPRF	12906	16004.7	29.4819	24.3939	0.0140612	0.213801		RNF11	3045.34	5711.15	22.6777	20.6951	5.09558e-21	7.91674e-20		TP53RK	20750.2	25510.4	7.41323	5.91278	2.96855e-07	4.48269e-06		MAFF	773.692
PSMD14	63708.3	67224.3	6.05483	6.40284	0.00296299	0.045559		RIPOR1	11352.7	12107.3	13.56	17.3848	0.019372	0.296567		CRKL	53751.6	64342.6	19.2933	11.6149	0.00698351	0.107172		CWC15	11038.9	13882.2	31.3078	20.9878	0.0127159	0.213808		MOCS2	2698.66	5277.67	26.0014	23.2645	5.14667e-21	7.98037e-20		SELENON	1975.99	1071.47	17.8821	24.1524	3.00961e-07	4.53574e-06		EDIL3	15644.2
BOP1	9825.57	8634.08	13.4812	13.4648	0.00297683	0.0456818		SRSF6	327673	316047	7.76497	9.43277	0.0193746	0.296024		CA8	9335	12430.7	32.4715	17.6007	0.00698401	0.106969		TMEM14C	54061.7	44344.5	22.423	19.2273	0.0143098	0.213823		ACAT1	112074	224107	23.5782	13.5343	5.33752e-21	8.26005e-20		WDR7	15225.5	22169.6	13.3326	10.0544	3.03115e-07	4.55923e-06		CORO2B	13932.4
VAPB	59710.2	64025.2	7.76396	10.23	0.00299194	0.0458236		GNL1	36551.5	34867	10.6537	11.3513	0.0195012	0.297375		PSMC4	49069.7	54166	10.1569	9.04046	0.00705856	0.107899		STAM	13920.1	15700	15.8234	10.9007	0.0138707	0.213828		B4GALT3	4123.39	6747.57	17.147	17.275	5.97729e-21	9.23198e-20		HIRA	8344.89	6519.01	8.40788	8.17724	3.06926e-07	4.6075e-06		CARS1	26307.8
EEF1A1	1.46593e+06	1.32106e+06	10.9648	11.4266	0.0029979	0.045825		SHROOM2	6834.78	6382.9	14.9418	17.3509	0.0195758	0.297928		SF3B1	54988.3	64130.8	16.3404	6.24631	0.00708104	0.108031		CDCP1	17009.4	13651.9	24.623	19.7736	0.0141735	0.213838		TMX3	21680.5	32807.5	13.9215	15.5857	6.08523e-21	9.38031e-20		MFGE8	27218.3	12195.4	23.7069	19.3818	3.07776e-07	4.61121e-06		LSM12	21889.6
PCMT1	113909	128401	14.1086	11.985	0.00300483	0.0458412		GFPT1	152197	162022	13.946	15.9177	0.0196699	0.298774		HNRNPR	186135	212173	13.7529	8.21019	0.00713734	0.108677		YEATS4	5182.41	5878.15	16.1509	16.8615	0.0131321	0.213877		ABAT	87178	215546	36.8875	19.568	6.5197e-21	1.00304e-19		UPF3B	5375.71	3905.01	11.7731	8.09465	3.08455e-07	4.61237e-06		FREM2	16264.4
CPT2	47227.8	56514.5	21.7895	17.8338	0.00301399	0.0458914		NEPRO	4292.61	5165.25	38.3886	50.3643	0.0196735	0.298247		PRXL2A	20404.4	17586.2	13.51	17.1327	0.00715628	0.108753		PTGR1	43315.9	51762.5	24.0608	18.4453	0.0140511	0.214067		ANKHD1	4823.6	6441.28	9.31317	13.7469	6.716e-21	1.03123e-19		DNAAF5	12874.9	8080.02	13.9208	17.758	3.09678e-07	4.62163e-06		CYP51A1	51143.6
STX1A	40956.2	54796	37.8749	20.4427	0.00302552	0.0459773		TRIM65	6024.68	6613.66	18.2467	18.4146	0.0196768	0.297716		SDSL	37338	46065.9	22.9497	16.6017	0.00716815	0.108722		SHTN1	35623	40612.3	17.5204	9.19566	0.0142996	0.214082		PAK3	7852.46	12376	15.9798	19.5951	6.8011e-21	1.04226e-19		MVP	17146.7	29281.5	25.2037	12.774	3.10929e-07	4.63127e-06		LGMN	5423.36
NEMF	12188.3	12907.3	6.279	9.08866	0.00303157	0.0459798		CDC5L	52607	50890.4	7.27221	8.48347	0.0197388	0.298075		CMBL	67904.8	77651.5	14.0275	14.0617	0.0071687	0.108519		NUCKS1	37329.3	47937.3	33.7769	35.6595	0.0130366	0.214114		FAM207A	1035.67	2628.68	38.086	45.7911	6.8759e-21	1.05168e-19		COPB2	167536	208309	5.85151	6.23773	3.11731e-07	4.6342e-06		KIRREL2	7012.83
FIZ1	3280.4	4493.83	24.6489	55.0518	0.00303362	0.0459218		CRTC3	2397.76	2643.3	19.8665	26.8336	0.0199973	0.301393		SLC25A5	291243	238209	17.9193	14.3125	0.0071699	0.108327		DYNC1LI2	32546.2	38189.9	21.4078	8.72241	0.0131238	0.21419		KRTCAP2	19653.9	36916.1	23.9146	21.5528	7.28158e-21	1.11157e-19		SH3YL1	820.507	1862.02	38.8695	17.1594	3.12215e-07	4.6324e-06		TRIM2	13908
EGLN1	11911.7	9842.15	19.4017	19.6341	0.00303876	0.0459105		MRPS30	18384.4	19661	13.507	19.116	0.02	0.300851		SLC44A2	21023.3	14113.4	32.3508	30.2348	0.00717228	0.108153		SIGMAR1	12071.4	10701.9	13.964	16.0567	0.0142246	0.214194		UBR4	27450.1	34063.6	6.62008	9.44349	7.39356e-21	1.12648e-19		EXOC2	20240.2	22896.4	5.30123	3.19158	3.17424e-07	4.70058e-06		AKR1C2	10988.5
TRIP10	9944.87	8149.59	20.1987	19.6374	0.0030474	0.0459521		IGFBP5	21079.8	16474	56.7034	47.0126	0.020017	0.300525		HTT	12635.5	15536.1	22.5943	11.7329	0.00717263	0.107949		GGA1	12067.5	13503.2	14.7879	10.0567	0.0141696	0.214195		GOLGA5	11446.9	17497.5	13.369	11.6059	7.90852e-21	1.20261e-19		IPO5	47060.5	35078.3	10.3343	2.32162	3.1828e-07	4.70415e-06		LYPLAL1	42272.2
ACACA	21716	25812.7	21.1275	14.1432	0.0030681	0.0461752		RARS1	108665	111907	6.52055	7.54792	0.0200816	0.300915		SEC11A	64240.7	44575.1	30.1608	15.954	0.00717586	0.10779		BLMH	86574.7	101091	20.8373	13.3244	0.0141157	0.214212		LGALS4	4840.45	50051	27.1083	85.6465	8.26056e-21	1.25373e-19		ARMC9	18842.2	12568.8	13.2621	14.0511	3.19927e-07	4.71938e-06		SEPTIN8	11517.5
MRPL40	9968.02	11675.6	18.9807	16.7418	0.00307996	0.0462646		H3C1	1.85801e+06	1.70993e+06	16.9322	23.3951	0.0200912	0.30048		PJA2	2327.38	3008.03	28.6509	23.8276	0.00720655	0.108043		SEC63	58760.8	50742.3	16.7714	12.5636	0.0130708	0.214224		WARS2	9573.68	13714.2	12.0682	16.8051	8.31783e-21	1.25999e-19		DCAF7	12446.5	8902.59	9.81868	12.4768	3.22073e-07	4.74191e-06		PDCD5	10556.2
LSR	21376.5	18247.5	16.4398	14.2151	0.00308469	0.0462467		FKBP8	18374.9	17183.1	15.4721	15.5026	0.0201018	0.300062		RNF2	6666.38	8050.24	20.329	18.5436	0.00721441	0.107953		SF1	18811.1	21983	21.1535	10.7944	0.0145165	0.214442		FRYL	7979.26	11192.4	10.3121	9.81585	1.16434e-20	1.76036e-19		PGAP1	6275.97	3842.42	16.8185	11.6461	3.25122e-07	4.77761e-06		PREP	24359.8
ARMCX1	21765.6	26311.5	23.3911	15.9137	0.00309298	0.0462821		XPO1	39813	38385.3	8.09451	9.24079	0.0201041	0.299521		PTDSS2	2342.99	1787.44	23.3298	26.887	0.00725324	0.108326		DYNC1I2	41338.3	47243.6	17.6262	7.76279	0.0131187	0.214557		NEK1	6666.15	10462.8	14.968	13.6102	1.26781e-20	1.91313e-19		EPCAM	29147.8	59243.9	25.1646	16.2595	3.25161e-07	4.76902e-06		SGSM3	11865.7
CTCF	6579.72	6117.99	7.47581	12.4734	0.00309809	0.0462699		XRN1	14676.7	14082.1	8.96318	10.8245	0.0201262	0.299276		PPP6R2	12465.3	15662.7	25.3034	14.4266	0.00729145	0.108689		MON1A	5229.07	6196.43	22.6379	21.3789	0.014169	0.214603		ZNF806	7418.47	13869.8	24.4979	26.3068	1.33373e-20	2.00875e-19		ATP6V1D	48430.9	79394.6	14.0087	12.3138	3.25743e-07	4.76843e-06		MORC3	3295.8
FRG1	8945.7	8061.18	10.8746	14.0319	0.00310159	0.0462339		PIGK	15420.2	16523.6	15.5496	17.5472	0.0201383	0.298885		MEPCE	7470.33	8535.14	14.0283	11.553	0.00730169	0.108634		GPATCH8	3245.51	3796.8	20.7183	22.0795	0.014511	0.214768		SRP68	38659.6	53367.3	9.98259	10.1765	1.44122e-20	2.16651e-19		APEX1	196817	138610	12.4006	10.6697	3.2597e-07	4.76265e-06		MAPK3	77511.5
NMT1	49191.9	51949.9	5.99829	8.6232	0.00312458	0.0464878		REXO2	21883.2	20943	9.5761	11.4038	0.0202121	0.299409		TMEM14C	58113.2	44136.8	23.7767	17.9944	0.00734553	0.109078		SYTL4	6137.35	5173.8	19.3896	23.2981	0.0144697	0.214974		ARL15	10545.7	18001.9	19.1529	17.4658	1.45722e-20	2.18639e-19		CNOT7	7622.96	5977.81	8.71565	7.62088	3.2891e-07	4.79645e-06		EXD2	13296.9
SEPHS1	15057.5	13604	10.7799	11.1542	0.00314302	0.0466732		CLPB	17980.7	18624.2	7.47549	9.55626	0.0203287	0.300563		SDF2	3105.86	2447.32	20.8283	28.8931	0.00734621	0.10888		CPEB2	2405.29	1696.85	30.5294	45.6621	0.0145082	0.215136		NEMF	9883.98	12907.3	8.15303	9.08866	1.71978e-20	2.57542e-19		TM9SF1	9864.84	14086.2	12.1373	9.68971	3.32301e-07	4.83669e-06		BAG6	41852.1
TMBIM1	11422.2	7140.08	42.4358	37.8929	0.00314404	0.0465997		SYCN	21563.4	32755	56.514	96.9864	0.0203441	0.300221		DHX9	173312	201489	16.0796	7.20918	0.00735395	0.108788		UPF3B	3780.8	4270.12	16.1018	11.9587	0.0144583	0.215215		SURF4	107345	196227	23.4519	26.0291	1.73968e-20	2.60028e-19		PRRC1	27339	43957.1	13.8418	12.019	3.32491e-07	4.83027e-06		RPL29	72132.8
RAB13	25941.9	22751.2	13.8054	13.1514	0.00315789	0.0467165		RBM15	11070.9	10676.5	8.25827	8.84786	0.0205019	0.301976		DLST	104452	82039.5	21.2323	11.9267	0.00736176	0.108698		SDHB	135345	120323	13.8996	11.1253	0.0146342	0.215771		FKBP10	40229.1	8863.5	15.6942	48.0567	1.89973e-20	2.83412e-19		H1-10	80510.2	43793.9	19.7594	17.7883	3.3481e-07	4.85474e-06		NT5DC3	19296.6
GIPC1	12569.4	10789	15.9592	13.895	0.00316662	0.0467571		HIBCH	50891.3	55261.7	16.6351	23.5413	0.0205163	0.301616		QPRT	13691.7	9990.37	26.6238	36.8542	0.00738187	0.108788		PPP1R7	41798.9	48436.7	19.9749	10.0082	0.0146952	0.215854		SGSM1	6431.81	16314.8	38.0015	17.6451	1.93601e-20	2.88279e-19		CFC1	39172.3	89682.9	29.6888	17.9422	3.35332e-07	4.85312e-06		MEGF8	3912.89
MTPAP	13497.4	15457.2	15.9866	16.9634	0.00320969	0.0473035		ALG14	10762.3	11772.9	21.4667	21.0861	0.0205441	0.301455		DNAJB4	9922.64	7649.31	22.6782	15.4429	0.00738898	0.108688		TERF2IP	11358.3	13364.9	22.0358	16.1751	0.0147424	0.216138		GNG12	16671.2	35941.5	32.6406	34.5873	2.1971e-20	3.26539e-19		CHDH	18697.5	30242.7	19.3607	12.2795	3.37141e-07	4.87009e-06		SYNE2	11711.5
PPIA	559201	494789	12.9088	13.4812	0.00321677	0.0473186		RBM39	71987.2	69526.9	8.18911	7.92932	0.0205714	0.301288		SNX16	1880.09	2304.89	17.4271	26.6636	0.00743399	0.109144		CCDC93	15651.9	16466	6.40127	6.88564	0.0146885	0.216162		GRAMD1A	3229.65	5210.44	17.4551	21.687	2.24118e-20	3.32463e-19		HAAO	4480.64	7264.28	18.8111	12.3736	3.3798e-07	4.87302e-06		CAPG	9613.92
QKI	10212.3	7913.56	25.3716	25.8973	0.0032183	0.0472522		MLXIPL	6984.53	6198.03	26.4889	27.9996	0.0205904	0.300999		TAF7	3588.32	4308.9	19.6534	21.6164	0.00746118	0.109337		OTUD4	6318.33	7567.38	24.8839	13.0263	0.0148463	0.216845		SHROOM1	785.059	2214.29	49.1182	30.7917	2.27136e-20	3.36307e-19		ENPP4	19854.4	35492.1	13.8387	13.4371	3.44602e-07	4.95917e-06		LAMB1	18924.1
PEX10	2788.23	3562.06	30.8008	26.7049	0.00322776	0.0473021		TBC1D30	2085.66	2342.58	26.6779	29.0744	0.0206775	0.301705		CCDC47	81944.7	71699.8	12.3989	8.26521	0.00748132	0.109427		ACYP1	8828.09	10221	18.6015	27.7784	0.0148437	0.217214		AGO1	17253.8	24355.3	10.1127	8.19969	2.29522e-20	3.39202e-19		FUCA1	56444	203140	14.5964	18.3965	3.57618e-07	5.13682e-06		SRSF11	23499
RSL1D1	26377.2	22735.4	15.5787	14.136	0.00323252	0.0472832		TRAF2	2973.19	3266.76	21.4611	23.859	0.0206908	0.301334		UGT8	10552.1	9118.59	13.4191	15.0969	0.00748538	0.109281		PSIP1	23841.6	28847.7	26.3338	16.9306	0.0149239	0.217571		CARS1	22155.7	32272.2	12.0163	11.2769	2.39704e-20	3.53586e-19		FURIN	5384.91	7549.01	15.5218	8.50349	3.62362e-07	5.19522e-06		AKT3	12211.7
MRPL30	5154.22	6127.84	21.1755	16.636	0.00323539	0.0472367		PPOX	33557.6	35984.2	10.99	22.9749	0.0208	0.302358		LETM1	36799.5	32318.4	12.0528	11.8311	0.00750246	0.109326		PLEKHM2	3365.53	4150.52	29.2742	19.0467	0.0150661	0.217606		ALDH1A3	4174.3	19734.4	51.1973	62.9821	2.65352e-20	3.90688e-19		PTPRJ	5994.27	8820.05	15.7348	10.2468	3.63358e-07	5.19976e-06		CASP7	5836.02
RRP1B	11802.3	10352	13.7223	16.0033	0.00325571	0.0474447		TECPR2	4617.07	5043.03	22.0173	19.2151	0.0208059	0.30188		ETNK1	626.954	503.564	4.44461	42.2471	0.00755091	0.109826		SPCS3	104400	85279.7	22.9085	25.37	0.0151066	0.217788		FKBP3	92478.6	62750.8	7.44768	10.7237	2.65995e-20	3.90903e-19		KDM1A	25545.1	19221.3	9.02822	10.1729	3.63502e-07	5.19212e-06		MAOB	30444.7
EPS8L2	28615.1	22433	24.5011	21.5068	0.00327505	0.0476376		TANGO2	44047.1	40721.5	18.0148	18.6921	0.0210255	0.304498		YWHAG	362772	415737	14.5021	8.50179	0.00757369	0.109953		CAPRIN1	47473.2	56546.5	24.1755	10.2259	0.0150033	0.217911		TGOLN2	8344.19	19877.7	32.4903	13.8082	2.69487e-20	3.95297e-19		DHX9	266115	207492	7.8481	8.83921	3.6397e-07	5.18912e-06		KIAA1217	13593.9
ITGA3	23382.8	18847.6	21.7776	25.3693	0.00328136	0.0476407		ETFB	225407	237082	7.15536	17.3505	0.0211155	0.305233		CRMP1	116437	156758	34.415	15.6951	0.00757971	0.109835		UBE2K	18047.5	21758.7	25.8739	15.7121	0.0150638	0.217977		FN3KRP	13706.4	19104.9	11.0632	19.2434	2.91722e-20	4.27118e-19		DYNC1LI2	33673.7	41346.5	8.72584	5.55423	3.66607e-07	5.21699e-06		TMEM126B	9435.08
CCDC90B	10841	12005.2	11.6549	15.0519	0.00328612	0.0476214		PPP4R4	2017.1	2238.7	22.0219	26.1197	0.0212047	0.305953		TMTC3	12550.5	10619.1	14.0863	40.4208	0.00763114	0.110376		GPI	446361	486336	11.1606	9.94691	0.0150416	0.218061		EIF2S1	70522.5	93062.4	8.96487	11.4385	2.91936e-20	4.26639e-19		RBM4	55493.6	42766.1	8.23348	9.30398	3.74668e-07	5.32182e-06		RGS7	6108.11
GRB10	7633.02	6313.88	19.4651	21.48	0.00332706	0.0481254		FAM234B	6268.41	5711.55	20.7375	23.4383	0.0212471	0.305997		SH3GL2	85403.9	105778	23.701	15.446	0.00763854	0.110278		ERCC6	1962.76	2640.2	35.9097	33.3431	0.014989	0.218111		NANS	67397.5	94291.5	11.2718	14.0822	2.94387e-20	4.29424e-19		EXOSC5	15341.6	9123.37	15.6992	20.2506	3.75131e-07	5.31852e-06		ARMCX1	17702.7
ADAL	1564.45	2027.15	32.9735	27.583	0.0033278	0.048047		EFTUD2	52749.8	51326.5	6.32096	6.62505	0.0212653	0.305694		ELOB	37663.9	44460.9	17.9326	12.6088	0.00765882	0.110366		AMPD2	104134	119791	18.5158	19.6076	0.0151612	0.21817		GUCY1B1	3653.59	9948.97	40.0718	14.3455	3.08081e-20	4.48568e-19		BPNT2	16464.3	22024.9	13.5546	7.20647	3.75219e-07	5.30994e-06		ETFB	226569
MAP2K4	17828.4	19005.4	7.2956	8.41365	0.00332987	0.0479882		BAG2	13932.7	13067.4	15.0816	14.6711	0.0213032	0.305673		MTMR6	9019.06	10837.2	20.0801	9.66646	0.00767095	0.110337		SPINT2	13724.6	17012.5	30.0015	22.2095	0.0152511	0.219058		SSH3	3567.34	6565.48	22.5953	17.542	3.09379e-20	4.49627e-19		SNRPGP15	157712	113117	10.6908	11.9539	3.75758e-07	5.30775e-06		DISP2	1507.86
TM9SF3	41078.8	46325.9	14.2034	14.5366	0.00335387	0.048245		SLC25A25	23496.3	25167.2	15.3743	17.9478	0.0213116	0.30523		THYN1	28946.7	32168.3	11.0174	10.7969	0.00768519	0.110338		CPT1A	36483.4	31444.2	17.3795	18.5681	0.0156596	0.219263		COMT	14581.3	26437.1	22.3496	18.8538	3.31371e-20	4.80702e-19		POLB	22862.3	15910.1	13.2589	9.62945	3.81023e-07	5.37221e-06		XPO7	39894.7
NHLRC2	39447.6	41600.1	6.0274	7.22465	0.00338646	0.0486243		GNE	34415.3	32330	14.5763	14.6312	0.0213795	0.30564		RALGAPA1	7484.61	9337.95	24.67	13.2824	0.00770587	0.110432		SNX15	7860.79	8548.11	10.9374	10.1274	0.0154988	0.219378		SLC35B2	23668	46252.2	23.978	14.4168	3.50307e-20	5.07237e-19		SDHC	11073.6	15248	15.6431	7.42692	3.87014e-07	5.44666e-06		ARL15	13528.5
SCAMP1	27255.3	33172.6	24.6661	15.6772	0.00339409	0.0486445		RPA2	26442.1	25109.6	11.2678	13.7354	0.0214034	0.305421		RUNDC3A	10673.8	12718.5	17.7316	16.8471	0.00775495	0.110931		NEU1	16538.3	19144.3	19.4758	20.4949	0.0154719	0.219396		RPSA	202959	252798	6.49501	15.3371	3.66696e-20	5.29993e-19		TRAPPC8	11784.3	13944.3	6.54753	4.8721	3.8969e-07	5.47425e-06		EEF1G	378170
KCNJ11	7519.94	9125.22	23.0383	19.9873	0.00345109	0.0493708		MAPK12	7689.91	8661.54	24.37	28.5531	0.0214623	0.305701		C2CD5	13160.7	14933.3	13.4391	8.94171	0.00780604	0.111458		DIPK1B	2298.01	2772.78	24.2961	25.6269	0.0156491	0.21951		PHC3	3033.18	6714.04	31.3179	17.6445	4.02146e-20	5.80165e-19		DMAP1	13158.8	9378.43	11.0555	12.1173	3.93791e-07	5.52173e-06		GOPC	14904.6
FTCD	8208.31	13258.9	65.1902	54.5177	0.00345575	0.0493471		RETSAT	14811.8	16206.2	15.9289	28.2518	0.0215422	0.306277		MTMR7	13873.6	18997.7	36.8924	17.8292	0.00781814	0.111426		ANP32A	233834	275799	22.6283	15.5508	0.0154585	0.219606		PPP1R13L	5365.31	9696.68	22.4978	31.9144	4.1141e-20	5.92446e-19		HOOK2	8214.46	13625.5	10.9962	12.1243	4.02307e-07	5.63083e-06		RAP1GAP2	41768.6
STXBP6	9223.25	7802.78	17.4925	17.7435	0.00347609	0.049547		CUL5	28043.1	27112.3	7.4855	8.80136	0.0215668	0.306067		PHB2	344941	274122	20.572	13.1149	0.00791778	0.112641		TUBGCP2	15319.3	16409.5	8.89186	8.77055	0.0156148	0.219822		COG4	18316.7	25760.2	10.7237	10.0649	4.26193e-20	6.12613e-19		UBR5	20136.1	16924.1	5.48225	6.07389	4.02771e-07	5.62704e-06		MTIF2	5205.76
GLCE	10460.1	12785.5	25.2555	17.8481	0.00348833	0.0496309		WDR55	3755.12	4106.39	22.3821	19.2524	0.0215885	0.305818		MCUR1	9367.67	7532.18	19.6002	18.6856	0.00792679	0.112563		IFRD1	934.543	665.728	34.2553	44.158	0.0156473	0.219881		HDAC9	7515.52	12962.8	20.6087	28.3149	4.45028e-20	6.38523e-19		NUDT14	12805.6	23143.5	12.6936	13.4862	4.04806e-07	5.64517e-06		CHCHD4	1726.55
ARID1A	10115.5	9079.28	11.593	12.1918	0.00348902	0.0495504		STEAP4	16804.5	19917.3	40.0329	42.2743	0.0216647	0.306339		PTK2	16519.1	20598.2	24.7466	10.4578	0.00792877	0.112387		OSCP1	9431.97	10886.8	19.2502	18.4128	0.0157339	0.219907		AGPAT3	4883.5	8210.03	17.4448	12.528	4.73145e-20	6.7763e-19		SCAMP2	27268.3	42675.7	12.2569	11.5618	4.10476e-07	5.71383e-06		CPD	69711.2
NOP58	46557.1	40852.5	14.0113	11.1725	0.00349068	0.049484		SEL1L	30855.9	32652.3	13.4674	13.5842	0.0217271	0.306663		LZTFL1	18363.4	21824.7	18.867	11.4036	0.00793359	0.112251		TDRP	3806.07	5032.48	38.6179	21.0298	0.0153411	0.219946		ACAD11	5367.91	9500.4	21.8859	21.1102	4.73517e-20	6.76932e-19		CSK	27144.4	22921.7	5.57114	5.81655	4.10724e-07	5.7069e-06		ARHGAP42	181.531
NAT10	24013.3	20890.6	14.8574	12.656	0.00350605	0.0496119		RPL11	98780.9	104166	10.0676	16.2096	0.0218089	0.30726		SLC25A20	53345.8	42782.1	19.8706	11.7978	0.00797629	0.112651		GGA2	16431.3	18862.4	18.6477	14.7962	0.0157664	0.219967		PEA15	15330.3	24719	17.4687	25.4622	4.86789e-20	6.94645e-19		ACIN1	39952.2	31867.9	8.63688	6.48957	4.12309e-07	5.71854e-06		RAC3	17534.3
PLEKHG3	12617.3	11026.4	14.1258	18.3497	0.00351802	0.0496912		SELENOS	5540.76	6213.06	26.223	29.5818	0.0219371	0.308508		SFXN3	31862	26385.7	17.111	23.1065	0.00798019	0.112502		PPA2	180895	169001	8.1365	10.4066	0.0154567	0.219982		DTX3L	9290.37	14398.5	15.485	16.2338	4.87331e-20	6.9416e-19		ELAVL1	262024	206231	7.26185	8.69613	4.12491e-07	5.71072e-06		THNSL1	10037.3
PUS7	11776.1	10737.6	9.83419	12.9778	0.00351822	0.0496043		CRTC1	8880.9	8068.13	20.7975	25.628	0.0220599	0.309675		PSIP1	23747.8	28773.4	21.1288	17.5933	0.00800396	0.112633		SP3	3245.26	4080.91	32.6015	17.3762	0.0154155	0.220201		FUNDC2	23118.4	44093.5	22.6871	13.3883	5.25735e-20	7.47511e-19		SNRPD2	121802	96421.2	8.68744	7.16916	4.14628e-07	5.72995e-06		SPTAN1	92067.4
IDUA	14444.3	11309.2	24.5507	31.2023	0.00354703	0.0499204		POLR3A	14044.8	13425.7	9.85496	12.097	0.0221079	0.309789		SEC31A	108567	127819	17.8138	8.78478	0.00805029	0.113081		BAX	64975.9	78733.8	26.6947	18.9649	0.0156136	0.220203		PPP1R12C	7457.75	11521.1	15.387	16.1989	5.43824e-20	7.71838e-19		THOC6	19658.9	15232.4	9.94009	5.31339	4.20874e-07	5.80578e-06		MAST3	2004.46
DHX33	4139.04	5240.76	30.2315	22.1181	0.00355982	0.0500103		COPE	65811.9	68818	10.8513	10.3587	0.0221214	0.309422		DYNC1H1	167680	200075	19.4297	8.95713	0.0080943	0.113495		DNAJC12	25517	31462	29.0157	25.1488	0.015391	0.220255		ANKZF1	5821.64	3132.33	11.4614	23.056	5.7457e-20	8.14009e-19		SCLY	31416	40119.6	10.1203	6.8023	4.217e-07	5.80672e-06		ABRAXAS2	16567
FECH	19162.9	22177.7	17.7433	16.1801	0.00356174	0.0499476		SELENOH	28057.1	25704.6	20.7267	19.8448	0.0221423	0.309158		ITGB1	161757	130078	19.6715	19.5592	0.00813392	0.113846		CUL3	28749.7	30927.5	9.56793	7.77506	0.0158161	0.220265		DNAJA3	16779.3	24984.1	13.6026	13.8586	5.97667e-20	8.4521e-19		ANP32E	69381.5	38610.5	18.2862	22.3052	4.28799e-07	5.89387e-06		TTC27	2976.64
SORBS1	15553.1	12868.7	19.6496	21.4391	0.00359228	0.0502855		PNLIP	133547	206148	89.645	117.852	0.0221564	0.3088		JUN	5016.64	3939.71	21.5428	24.153	0.00814677	0.113821		SCFD2	8416.74	9238.35	12.1671	11.8232	0.0154524	0.220325		HBB	11346.6	473426	75.4388	95.7334	6.25589e-20	8.83111e-19		MDN1	7883.14	4798.55	15.4995	19.0035	4.29628e-07	5.89468e-06		ANXA13	8772.8
DNAJC3	68695.6	79212.9	17.3586	15.1315	0.00362603	0.0506671		TXNDC5	168434	178970	16.0046	11.6322	0.0224383	0.31217		PPP5C	16001.5	19151.4	19.8083	10.9307	0.00815456	0.113726		TWF1	38114.7	43912.9	19.3717	11.3245	0.0159057	0.220331		MLXIPL	3237.01	6543.39	25.5805	27.923	6.27947e-20	8.84854e-19		DIS3	21336.9	15016.3	13.0101	6.55032	4.30194e-07	5.89188e-06		CGN	11938.2
PTBP1	236383	218267	8.72376	8.901	0.00364146	0.0507918		GDPD1	9403.98	8814.04	14.8183	16.1951	0.0225289	0.31287		TSNAX	51336.2	56706.1	10.4516	10.6377	0.00816206	0.113627		TXLNG	6885.21	7753.21	14.8352	24.1761	0.015595	0.220339		NUDT9	10631.7	17380.5	16.2234	11.6195	6.62479e-20	9.31848e-19		SAP130	13196.3	9742.92	11.3915	8.4791	4.31803e-07	5.90336e-06		IGFBP3	14218.1
SNX15	9088.65	8397.12	8.59852	10.2679	0.00369881	0.0514998		PCMTD2	5339.04	4907.28	16.7323	23.4011	0.0228086	0.316189		XRCC5	232291	257366	10.8809	4.92224	0.00818757	0.113779		MTDH	84170.2	101210	25.945	11.5395	0.0161377	0.220408		FAM126B	1717.37	3782.27	31.3032	20.2998	6.7814e-20	9.52176e-19		PPIH	23117.6	17684.7	8.44715	9.73044	4.31967e-07	5.89507e-06		NQO2	14468.3
PITHD1	27570.3	31243.3	15.0329	14.945	0.00370022	0.0514278		MRPL28	11586	12216.9	9.06616	17.3317	0.0228167	0.31574		MT-CO2	230311	200086	12.9974	21.5528	0.00823601	0.114249		AGFG1	18592.6	21386.2	19.1526	12.0407	0.0161252	0.220624		H2BC20P	935.198	2734.22	49.0626	53.9382	6.9498e-20	9.74086e-19		DDAH1	89678.6	202458	13.5536	15.763	4.3694e-07	5.95233e-06		MED22	2049.22
FAM177A1	7681.27	8635.98	13.4993	19.1537	0.00374825	0.0520028		DCAF1	15546.2	14953.3	7.98358	11.3909	0.0228292	0.315351		ASAP2	1293.4	870.689	25.2722	73.6424	0.00825024	0.114243		CTSA	22931.9	25412.7	12.5173	22.8876	0.0159037	0.220696		MTMR3	5359.35	7589.4	12.0265	15.2871	6.95392e-20	9.72931e-19		MDK	13062.1	4847.92	27.148	20.2769	4.37798e-07	5.95343e-06		SPTLC1	19778.7
RFC3	5581.95	4922.08	13.5529	13.8623	0.00378237	0.0523832		GPSM1	9309	8347.18	26.0927	24.0613	0.0228863	0.31558		ZNF592	5263.96	6451.52	22.7156	15.4896	0.00827063	0.114322		SPAST	8005.93	8945.53	14.7579	13.78	0.0161087	0.220786		SLC35A1	1038.4	2463.04	38.6883	25.6539	7.13279e-20	9.96187e-19		SART3	43920.2	36627.9	6.27734	6.14424	4.40474e-07	5.97921e-06		COX6B1	36921.8
EXOSC1	10053.4	9056.98	11.0515	16.3642	0.00380335	0.0525805		OSBPL7	1468.43	1668.52	26.9855	34.0259	0.0229898	0.316445		COL4A2	8394.39	11346.6	29.5341	72.5877	0.00827392	0.114165		PDP1	16339.1	14741.3	12.3424	12.4824	0.0158892	0.220888		CA2	17730.7	62414.5	43.4835	67.64	7.38818e-20	1.03003e-18		NPTX2	17850.5	50007.7	36.338	20.466	4.44754e-07	6.02662e-06		AHCYL1	63811.8
MYD88	5870.12	5218.6	12.784	11.7815	0.00380666	0.0525333		PGP	20308.4	21281.2	10.4329	12.607	0.0230181	0.316276		NEU1	15172.4	19225.4	26.8712	19.513	0.00828451	0.11411		PYM1	6888.19	8822.35	35.8787	17.4669	0.0160741	0.22109		NIPSNAP1	281321	103195	12.3718	15.6463	7.80534e-20	1.08627e-18		SCPEP1	10215.7	19847.5	27.5401	16.0247	4.46876e-07	6.04467e-06		HIBADH	36659.5
NUDT12	16764.3	18913	14.4332	15.585	0.00382353	0.052673		SLC25A10	32487	34366	12.1473	15.7048	0.0230482	0.31613		AGO1	21595.7	24570.2	13.9102	7.28171	0.00830067	0.114131		CNOT11	4425.86	5388.71	27.7783	15.0684	0.0161029	0.221095		VCL	84361.5	142958	19.1548	16.1742	8.32392e-20	1.15639e-18		CPT1A	20817.5	42289.7	26.8471	16.7171	4.50452e-07	6.0823e-06		PCSK1N	40140.9
GABPB1	7124.15	6289.17	13.3082	16.9681	0.0038763	0.053306		SULT1A3	3186.34	3956.37	45.7965	60.5748	0.0230497	0.315594		COX16	2062.05	2612.6	21.0687	25.131	0.00832004	0.114195		DUSP3	38891.9	44823.2	19.4343	13.0837	0.0162534	0.221211		SNTB2	15665.5	22009.9	10.9155	22.5914	8.37288e-20	1.16115e-18		G3BP1	58851.2	48967.4	7.31039	4.92039	4.51983e-07	6.09223e-06		TSPYL4	1801.97
GORASP2	56852.1	63094.7	12.5117	12.1139	0.00388208	0.0532916		ANXA5	889529	845143	12.775	10.6046	0.0231678	0.316654		MAP1LC3A	7295.74	9583.93	29.3181	28.9501	0.00834252	0.114303		MTA1	13969.2	15489.1	13.7474	11.5538	0.0160585	0.221267		CPNE1	65055	42082.2	10.1052	25.7756	8.45301e-20	1.1702e-18		ZNF768	11364.7	7336.99	15.558	12.7413	4.52624e-07	6.09014e-06		DSG2	29823.4
GSN	522415	673158	33.0044	25.9642	0.00388586	0.0532499		REG1B	303747	485905	76.0293	137.559	0.0231865	0.316353		ZNF483	3951.34	5095.36	27.1616	22.9818	0.00835066	0.114214		PRR36	2767.21	3888.27	46.1418	28.0092	0.0162401	0.221417		TKT	360915	545635	13.6334	11.5018	9.47037e-20	1.30874e-18		MPHOSPH6	10161.1	6398.81	15.5529	16.0839	4.58685e-07	6.16086e-06		PDPR	18857.3
CASD1	5685.55	7211.46	29.3006	26.3605	0.00389516	0.0532839		AGPAT2	12640.9	11213.8	29.3961	24.2355	0.0231871	0.315808		CHKB	8911.44	11209.4	26.0596	13.6506	0.00835464	0.114068		DNM1	51444.5	60646.4	22.7247	17.0571	0.0163582	0.221476		CHGB	22496.7	51267.6	37.4246	31.2624	9.7677e-20	1.34746e-18		WDR33	14516.4	11627.2	6.4669	8.15065	4.62231e-07	6.19761e-06		ATP5PD	79832.4
LMBRD2	14673.6	17748	24.2214	16.1773	0.00389577	0.053199		MIA3	18747.6	19658.9	11.8673	10.6593	0.0232441	0.31603		PHF2	12440.1	15450.3	24.4608	12.3325	0.00835618	0.113889		MAP6	4474.55	5468.12	27.8582	24.3335	0.01602	0.22152		RTN1	60746.5	125736	29.5831	20.3397	9.8916e-20	1.36217e-18		TMEM205	49318.9	87391.6	14.7247	13.774	4.64807e-07	6.22127e-06		PTCD3	32451.5
ACOT9	32206.8	26432.8	20.5466	24.6615	0.00389624	0.0531126		ITPK1	14215.5	13013.2	21.9092	18.0104	0.0233049	0.316304		RPF1	3435.84	2616.33	24.0094	30.2243	0.00835686	0.1137		WIPF3	147.652	253.181	51.1237	47.3456	0.0163334	0.221525		DIAPH1	22406.2	30500.5	9.24044	22.0671	1.00091e-19	1.37595e-18		API5	151343	118821	9.56208	5.20307	4.68728e-07	6.2628e-06		NPM3	5237.8
PDCD11	12424	10733.2	15.8044	13.1171	0.00392308	0.0533853		VPS35L	16230.3	15662.2	7.76482	9.82411	0.0233117	0.315845		ITGB2	3155.94	2296.98	25.3347	45.9281	0.00839237	0.113984		SDHA	124149	105922	18.8011	11.5599	0.0160527	0.221579		TM9SF4	29390.2	51567.4	19.693	13.3863	1.08252e-19	1.48554e-18		PLA2G15	7269.6	12450	19.8623	13.7957	4.7367e-07	6.31781e-06		KDM4B	1278.89
ZFPL1	12438.8	13455.9	9.31596	9.54678	0.00394305	0.0535637		SRSF1	186837	180832	6.69946	9.65241	0.023344	0.315733		TUBA1A	853386	1.01285e+06	18.9151	9.52642	0.00841184	0.11405		TSC22D4	5375.63	6728.21	32.3009	14.2724	0.0163193	0.22172		ZCCHC3	15021.6	5338.26	13.4801	23.1134	1.10218e-19	1.50989e-18		XRCC6	263609	216199	7.73167	5.6967	4.74163e-07	6.31338e-06		INPP1	12098.7
MICAL2	8457.77	6133.8	31.7565	37.296	0.00394342	0.0534757		PGM3	96507	104047	13.3966	24.137	0.023397	0.3159		TPPP3	63966.7	90343.9	41.5282	30.2216	0.00843947	0.114226		NCLN	91651.9	80191.6	15.8293	18.5874	0.016631	0.222843		PNPT1	39652.5	51385.4	8.61317	11.6955	1.10541e-19	1.51169e-18		NAAA	14821.7	31390.9	24.6009	17.1112	4.75532e-07	6.32061e-06		RPL18A	74712.9
MAT2B	47346.8	40905.9	15.8312	12.4137	0.00394375	0.0533876		NDUFA8	34739.5	36951.5	14.7603	15.2758	0.0235269	0.317104		ARMH3	10775	12643.1	17.5413	11.7488	0.00847342	0.114487		GNPDA1	78563.8	87880.1	14.9723	14.2654	0.0165746	0.222855		JUND	2138.99	3483.16	18.4582	23.5776	1.12331e-19	1.5335e-18		GTPBP1	23062.7	16289.6	13.0258	9.22098	4.84965e-07	6.43482e-06		ADI1	7749.37
POP7	6662.94	5874.91	13.3313	19.0565	0.00394812	0.0533542		BABAM1	16410.1	15490.9	13.1463	14.8572	0.0236122	0.317703		FREM2	4881.3	10026.8	65.6637	92.1922	0.00850106	0.114661		WWC3	3551.59	3068.91	17.0827	22.217	0.01651	0.223143		CPA2	5494.99	98923.4	25.2561	93.7041	1.24761e-19	1.70025e-18		WDR82	39232.4	27902.1	10.3898	13.0049	4.87523e-07	6.45757e-06		SRI	73992.1
RDH14	38140.1	41975.9	11.3686	12.6884	0.00395953	0.053416		ZNF512B	2602.55	2359.18	20.8802	27.8827	0.0236901	0.3182		DCAF1	13028.5	15363.7	18.1896	8.7972	0.0085231	0.11476		TIA1	10824.4	12473.2	19.1635	18.977	0.0166287	0.223197		GSTZ1	14932.9	22312.1	14.4053	16.7744	1.27011e-19	1.72792e-18		DDX17	190635	146309	8.27625	9.75163	4.91498e-07	6.49898e-06		SGSH	74711.3
ALDOB	75382.2	37264.4	59.0069	76.3645	0.00398653	0.0536876		CCS	25622.7	23817.8	17.5986	16.6875	0.0237239	0.318105		ARL3	62211.9	76436.6	23.1712	14.3468	0.00853622	0.114739		PTPN23	32126.8	34290.9	8.38327	10.2236	0.0165717	0.223201		OPTN	5878.79	10473.9	21.5045	16.5124	1.31016e-19	1.77934e-18		C1orf174	6417.31	4313.8	14.6412	9.76783	4.97255e-07	6.56376e-06		AGA	41696.6
ENO2	177542	228630	33.3363	21.6371	0.00399177	0.0536655		DPAGT1	7003.45	7689.88	20.8181	25.6052	0.0237326	0.317673		ENOPH1	24539.3	30806.1	25.9348	10.6512	0.00854212	0.11462		CIC	4037.06	4917.54	28	15.1534	0.0165695	0.223559		TSG101	29615	36242.4	6.56912	9.74985	1.35918e-19	1.84273e-18		SRSF9	111005	68550.3	16.7021	15.4239	4.98881e-07	6.57389e-06		TUBB2B	296154
KCTD5	3857.39	3049.51	24.2439	26.7173	0.00401582	0.0538962		SMARCD1	8400.85	7873.71	14.5128	17.2322	0.0237893	0.317886		GMPS	37581.8	43577.6	16.2186	7.32669	0.00859297	0.115104		SIPA1L3	14720.5	17447.2	23.5024	19.8562	0.0167168	0.223609		ARMCX1	14253.1	26311.5	22.848	15.9137	1.41506e-19	1.9152e-18		LEO1	10989.4	8023.91	11.8454	8.9985	5.01211e-07	6.59325e-06		RASA4	16883.2
METTL1	4656.5	3680.41	24.2679	27.0861	0.00403498	0.0540605		SLC16A1	757.001	928.646	41.0595	49.7831	0.0238241	0.317804		COX4I1	266257	214995	19.565	15.3869	0.00861147	0.115154		MAP4	51662.1	64071.8	30.8376	19.0334	0.0168711	0.224132		GGT7	6160.03	12539.4	27.1231	15.6816	1.45149e-19	1.96113e-18		QSOX1	21090.1	38056.8	19.265	14.6726	5.03042e-07	6.60599e-06		JUN	2664.22
CTPS1	16476.4	14307.4	15.2847	14.446	0.00403676	0.0539917		TRIM46	2663.3	2917.81	19.6435	25.304	0.0238354	0.317411		ECH1	148516	120844	18.9218	16.5628	0.00861349	0.114984		DCTN4	23745.6	26909.5	17.1964	8.74849	0.0168332	0.224395		DERPC	10895.2	16726.9	15.6156	17.3192	1.50123e-19	2.02486e-18		GLCE	7881.19	14124.9	23.0038	14.7253	5.03421e-07	6.59964e-06		ASPH	19490.9
ERBIN	2757.03	2244.68	21.3382	27.1814	0.00404863	0.0540579		GTF3C1	15397.8	14858.4	8.16027	9.25207	0.0238774	0.317427		MAP2K2	62208.4	70191.8	13.0516	7.05417	0.00864038	0.115146		LMCD1	61992.7	81604.4	40.0554	32.6598	0.0168653	0.224438		ARSD	2825.67	5881.44	30.5815	26.4941	1.54024e-19	2.07393e-18		UPF2	9413.78	7266	10.2055	5.69959	5.0494e-07	6.60824e-06		MVK	22093.9
MRPS26	13636.9	14994.9	11.2697	12.8324	0.00404877	0.0539674		BMI1	9748.65	8933.58	19.9786	22.2444	0.0238923	0.317082		NDUFB8	41032.3	32318.1	21.6355	14.0956	0.00869271	0.115646		DDB1	79531.8	85825.9	10.1257	7.87941	0.0168217	0.224626		FAH	26220.4	45469.9	20.2206	15.7942	1.54432e-19	2.07587e-18		SLC35A1	749.406	1356.23	28.5003	14.5055	5.08518e-07	6.64371e-06		POLG2	6053.09
WASF3	2516.26	2946.74	18.9781	24.1484	0.00407366	0.0542067		TSPYL5	11512.1	10646.8	17.7072	20.3796	0.0240153	0.318172		GLOD4	131464	149121	13.668	8.90103	0.00873009	0.115945		PIN4	6427.5	8188.94	35.0498	24.6941	0.0170019	0.225102		HEBP2	27623.6	41062.2	14.0499	15.2123	1.56877e-19	2.10515e-18		DHX40	7810.26	4925.47	16.0888	14.9565	5.21931e-07	6.80733e-06		MYL9	5488.27
GATAD2A	11106.1	10024.4	11.1125	14.23	0.00408197	0.0542249		KLK1	17431.5	27202.9	68.2421	116.019	0.0240327	0.317861		SAMHD1	62244.5	47390	24.2506	27.7192	0.008743	0.115919		CCDC124	23403.5	27711.1	23.6761	14.8575	0.0169799	0.225194		TAP1	3424.49	7167.12	32.017	26.6175	1.58513e-19	2.12348e-18		SNF8	18938.7	22057.6	7.36654	3.02031	5.24754e-07	6.83252e-06		RPS27L	17384.8
PPOX	30995.7	35694.1	17.0759	19.9824	0.00414861	0.0550166		AFG3L2	57293.2	59993.5	9.50143	13.6264	0.024085	0.318011		ITFG2	3132.54	3709.35	18.596	18.6425	0.0087812	0.116228		WDR18	19410.9	18320.7	7.13919	7.87677	0.017072	0.225646		TRIP11	41238	66876.7	15.4296	9.59647	1.60858e-19	2.15124e-18		SARG	7761.19	13322	22.7509	13.8771	5.26021e-07	6.83738e-06		CALB1	67439.5
ANXA2	820932	583035	33.8838	35.765	0.00415758	0.0550421		VPS25	18497.7	17604.7	11.045	13.3618	0.0241607	0.31847		PPP3CB	7564.97	9226.37	22.4137	11.5276	0.0088191	0.116532		UBFD1	25285.4	27494.6	11.0298	12.1902	0.0172822	0.225742		SLC27A4	13136.5	20220.3	13.8268	9.86471	1.67557e-19	2.23703e-18		ILF3	201552	139520	8.48842	14.8508	5.27939e-07	6.85068e-06		RPS2	208808
CHST9	3350.99	4170.43	25.0687	31.6882	0.00417125	0.0551297		PNLIPRP2	26671	44827.5	88.1654	136.004	0.024227	0.318805		EPM2AIP1	22001.7	28201.2	28.7524	14.6777	0.00882184	0.116371		YWHAG	373301	415477	14.6208	8.56085	0.017256	0.225779		COG6	13717.2	20049.3	12.4089	10.592	1.74579e-19	2.32684e-18		SRP14	80606.5	59781.2	11.0304	9.49755	5.36619e-07	6.95153e-06		GPD1	174621
SERPINB9	27808.9	23157.1	19.4249	21.7813	0.00420428	0.0554723		TMED8	20194.2	18853.8	15.1772	18.7685	0.0242299	0.318304		SMS	15763.6	18356.5	16.795	8.22454	0.00882185	0.116174		HNRNPK	305404	346938	17.6931	7.39103	0.0173339	0.226038		DARS2	12363.2	22808.7	22.7251	15.3879	1.75344e-19	2.33309e-18		KAT7	6960.86	4861	9.84386	14.346	5.4427e-07	7.03874e-06		DLD	81282.9
PEX5	7994.31	9335.74	19.1608	19.6935	0.00420599	0.0554013		C1orf131	4328.85	5123.39	35.0546	38.3328	0.0242999	0.318686		DYNC1I2	40104.9	47258.1	18.2282	7.68437	0.00884348	0.116263		GRIPAP1	16873.2	19081.7	16.915	10.3913	0.0172518	0.226103		PEBP1	410026	723413	21.0808	15.9373	1.96227e-19	2.60654e-18		SLC25A20	37205.2	57968.6	15.3841	11.9933	5.46544e-07	7.05623e-06		ATAD3A	35156.3
PDLIM7	15199.7	10969.9	32.5538	35.1109	0.0042068	0.0553187		GHDC	24347.7	23227.2	10.8868	12.0795	0.0243103	0.318285		BCKDK	24574.7	19709.8	20.2313	13.0407	0.00884932	0.116144		CARD19	8257.53	7030.47	19.0904	18.536	0.0171406	0.226169		PAFAH1B1	81843.8	99749	6.37573	8.56356	1.99306e-19	2.64298e-18		BICRA	2772.25	1557.81	18.2969	22.3057	5.52012e-07	7.11483e-06		DVL2	7804.67
PREP	23970.7	21255.6	13.2333	12.0741	0.00420683	0.0552262		SEC11A	43783.4	47355.6	14.9839	24.4628	0.0243144	0.317804		RNF170	7486.19	6033.79	19.8057	19.0577	0.00890857	0.116725		CAAP1	1079.67	1481.99	47.6227	33.7237	0.0172427	0.226364		CPA1	3703.09	447268	58.5097	99.3183	2.15057e-19	2.84706e-18		RRP1	11161.3	8118.41	10.2148	11.9149	5.52689e-07	7.11158e-06		ARID3A	16584.5
BSG	45245.5	36341.6	23.1391	18.7781	0.00421996	0.0553056		TOM1L2	34715.2	32627.3	14.338	15.8469	0.0244369	0.318869		PYGL	10165.2	8061.82	20.8498	35.2061	0.00892541	0.116749		BABAM1	14217.4	15979.4	15.8433	14.0627	0.0173906	0.226398		NECAB2	2101.95	5451.07	37.955	38.4018	2.24199e-19	2.96311e-18		MCUR1	3904.26	6802.82	29.7374	12.8804	5.55166e-07	7.13146e-06		ACSS1	5881.71
DCX	2235.17	3086.96	39.9291	37.886	0.004233	0.0553835		SMARCAL1	2381.76	2569.89	18.7894	17.9955	0.0244584	0.318615		DENR	32880.9	39862.1	21.7041	12.7519	0.0089408	0.116755		RNF31	8211.01	8913.29	10.8427	11.5545	0.01742	0.226402		SH3D19	1369.44	3009.05	34.4875	31.1195	2.28325e-19	3.0126e-18		TRIM28	197549	131749	10.3582	16.7177	5.59407e-07	7.1739e-06		COL6A1	39997.2
GLTP	14327.5	12670	13.4543	14.3236	0.00426349	0.0556892		MXRA7	18781.5	16128.5	34.611	38.6494	0.024512	0.318778		PARVA	34460.9	27579.1	20.4322	18.1108	0.00898366	0.117118		SENP8	2615.97	3066.31	20.4247	24.6714	0.017197	0.226529		ABCC1	17584.1	8187.26	11.8026	17.1483	2.34732e-19	3.09194e-18		EIF4A3	138538	108862	8.57057	8.25981	5.60206e-07	7.17214e-06		NKIRAS1	4318.73
WDR77	21028.1	19119	9.78545	19.4914	0.00427007	0.055682		PAAF1	12624.3	13386.8	14.285	14.3426	0.0245718	0.319023		ATG3	12220.9	14342.4	17.751	12.0827	0.00900776	0.117236		CNOT3	11868.5	13911.7	22.3427	10.1208	0.0172269	0.226539		COPB1	60854.1	89039.6	12.0204	9.04954	2.41506e-19	3.17586e-18		SPRYD4	27432.9	42008.7	9.89747	11.0756	5.65132e-07	7.22312e-06		ANK1	2034.89
SMARCA4	7378.59	6485.85	14.0637	15.2782	0.00427017	0.0555905		GSAP	1316.51	1536.13	32.3556	26.9262	0.0245744	0.318525		HMCES	4454.1	5566.35	25.53	17.3483	0.00903601	0.117408		AP3B2	12145.9	14088.2	20.2068	21.4472	0.0175488	0.226939		UFL1	54771.2	86493.3	14.433	8.93354	2.62405e-19	3.44494e-18		DIPK2A	5847.6	14744.5	10.4802	16.4189	5.67788e-07	7.24498e-06		VAV2	28047.5
CASK	31984	28152.3	14.1447	9.27795	0.00427611	0.0555751		GUCY1A2	2629.81	3035.23	31.4946	35.1123	0.0245854	0.318137		GDI2	333432	384908	15.8408	6.62429	0.00903886	0.11725		ARL2BP	915.305	1189.63	36.492	29.9196	0.0179306	0.226975		MACO1	5827.18	8178	11.624	12.4696	2.72612e-19	3.57298e-18		S100A11	48271.6	115750	43.8668	19.5286	5.70916e-07	7.27277e-06		CARS2	15607.7
HADHB	340656	367209	8.64723	12.4604	0.00427735	0.0554989		GYG1	77361.3	69753.5	23.6515	26.6717	0.024623	0.318095		DOK1	670.084	873.046	18.5385	48.2351	0.00906013	0.11733		PAFAH1B1	90914.3	99633	12.4469	8.31699	0.0177586	0.227013		PTGR2	16532.8	28873.2	20.38	14.6285	2.87978e-19	3.76812e-18		TPD52	56056.8	113418	29.9807	17.0054	5.72551e-07	7.28148e-06		CCT7	100474
MACROD2	5957.56	7156.83	22.7902	25.4989	0.00429868	0.0556832		BCAM	33629	30180.3	25.8095	25.2777	0.024627	0.317618		CSDE1	45643.8	51955.5	14.1915	7.85292	0.00909991	0.11765		MYO1C	86610.6	73440.9	19.5285	23.3896	0.0179054	0.227025		EEF1G	341634	403408	5.38501	10.0546	2.89378e-19	3.78014e-18		AP1S1	16817.4	28784.3	18.7751	13.9435	5.78353e-07	7.34307e-06		VAT1L	26140.6
HSPG2	15369.2	10765.8	34.9769	44.7431	0.00431771	0.0558372		CRYZ	282723	260382	18.3253	22.353	0.0246715	0.317666		SEC63	61334.4	50640.9	17.9064	11.8966	0.00910631	0.117538		ABL1	1827.24	2246.15	29.7281	19.2482	0.0178868	0.22716		ALDH9A1	110172	225664	26.4957	12.9895	3.02713e-19	3.9478e-18		FARP2	6407.41	9170.28	19.1992	7.21419	5.78655e-07	7.33474e-06		LYSMD2	33384.6
CDH1	48201.8	39950.4	20.2759	13.1999	0.00434127	0.056049		SERGEF	1502.14	1721.1	32.3159	34.3874	0.0247162	0.317715		KIF5B	86913.7	97784.2	12.861	4.94092	0.00913394	0.1177		RNF113A	4431.43	5043.95	15.7304	18.0719	0.0175398	0.2272		ECHDC3	16258.4	39178.1	41.3865	27.3294	3.3794e-19	4.39993e-18		SSB	101373	77337.8	6.20481	10.4194	5.80161e-07	7.34167e-06		UQCRB	10615.6
ANO6	4910.62	3376.87	36.7595	40.1792	0.00435909	0.0561862		SEPHS1	14196.5	13551.2	10.9397	11.6687	0.0247941	0.31819		DNAJC25	5224.37	3898.65	26.0799	19.8795	0.00914808	0.117687		SOGA3	8032.26	9292.76	20.1196	17.6126	0.0177482	0.227253		HTRA2	14876.5	18256.3	6.83209	10.7594	3.48028e-19	4.52378e-18		CHAMP1	13588.7	7944.2	16.5883	21.6813	5.83273e-07	7.36887e-06		HADHA	148853
LZTFL1	19864.1	21734.2	10.7309	12.6148	0.00436226	0.0561344		DDRGK1	56602.5	59734.4	11.4786	15.6275	0.0248012	0.317758		COL6A2	531925	351353	34.8182	40.8352	0.00914812	0.117494		NUP93	58223.5	54131	9.15173	5.97683	0.0176932	0.227297		GLOD4	121599	148264	6.58972	9.78612	4.04116e-19	5.24419e-18		SMARCC2	59037.5	47357.1	7.04339	8.06394	5.83324e-07	7.35737e-06		IDH2	180052
PAFAH1B2	253764	288813	16	15.0433	0.00437753	0.0562383		CRY2	5257.39	6232.11	43.4716	37.6916	0.0248243	0.31753		PLEKHM2	3189.36	4145.62	28.675	19.1978	0.0091884	0.117817		HTATSF1	27997.2	34108.5	28.2569	18.0464	0.0176669	0.227333		TMEM163	21479.7	50704.5	37.9038	20.7815	4.07196e-19	5.27547e-18		METTL1	3647.2	1873.38	21.7991	14.4987	5.84159e-07	7.3558e-06		FBLIM1	6027.75
CLMN	13847.5	10208.6	31.0591	28.4715	0.0044026	0.0564675		RAD23A	24884.7	23459.2	12.4401	17.3162	0.0249021	0.318003		ERG28	33263.7	26982.3	19.38	19.5812	0.00921109	0.117914		NAE1	32673.8	35789.6	12.4135	7.46793	0.017813	0.227335		CCDC47	44230.8	72606.4	15.9258	9.00252	4.08808e-19	5.28765e-18		MAT2B	56771.8	35206.4	13.3743	20.1106	5.86288e-07	7.37048e-06		SMPD1	11808.8
DPYD	4045.4	2956.91	31.8085	30.0456	0.00442547	0.0566678		CBFB	18551.2	17645.6	11.341	13.4039	0.0249604	0.318225		TRIM27	7422.73	6318.65	15.1355	21.5017	0.00921518	0.117773		NEDD1	4273.06	5063.75	23.8153	17.772	0.0175252	0.22739		MRRF	17712	28989.9	17.6037	13.5691	4.17812e-19	5.39525e-18		DDX39B	227196	166092	7.15321	12.3575	5.86605e-07	7.36237e-06		MIPEP	8001.37
S100A7	3782.25	4833.56	29.3382	46.3918	0.00446556	0.0570876		IGSF11	2709.12	3247.03	33.1253	27.6638	0.0249767	0.317911		SYNJ2	7698.13	9633.79	25.828	16.2428	0.0092329	0.117806		DMTN	10285.7	12971.4	32.1207	21.3834	0.0178788	0.227429		SPR	24485.7	51808.7	29.0621	14.5747	4.21627e-19	5.43561e-18		NOP58	51330.1	42230.8	6.50708	6.96448	5.88654e-07	7.376e-06		AHCYL2	16026.9
MRPL16	14758.2	17409	21.1212	15.392	0.00448135	0.0571958		PIAS1	3142.13	3412.7	20.5239	19.741	0.0249853	0.317502		AKR1B1	163478	187079	14.7732	13.1479	0.00924566	0.117776		ANKRD12	275.243	366.542	27.0896	41.182	0.0177354	0.227463		GMPPA	30465.1	49016.7	16.8428	13.1566	4.43939e-19	5.71391e-18		CD47	18769.3	31930.4	28.7989	12.2247	5.94053e-07	7.43149e-06		S100A11	41198.4
SCGN	387597	510266	37.3724	21.7763	0.00448356	0.0571307		MMRN1	14196.5	12746.8	24.353	28.4663	0.0250076	0.317266		HCFC1	32872.5	36994	12.9095	7.19335	0.00926655	0.11785		UGGT1	73297.8	63688.5	17.0269	13.2509	0.0176518	0.227515		MBNL1	30961.1	74505.1	34.6778	12.9555	4.60761e-19	5.92074e-18		NAP1L4	86416.3	64293.2	11.4386	8.20228	5.99792e-07	7.49104e-06		GSTP1	132584
ITPA	25738.3	21705.2	18.1797	23.702	0.00448947	0.0571127		PDZK1	19139.6	17212.7	24.1835	27.6766	0.0250415	0.317179		PRKCSH	155713	134648	13.9518	8.1231	0.00930311	0.118122		PDPR	24500.5	21123.3	17.9592	13.5117	0.0178647	0.227622		FAM126A	5599.15	2249.2	14.3363	28.9665	4.69054e-19	6.0175e-18		ABHD5	1131.04	1831.14	26.5908	10.5373	6.02759e-07	7.51583e-06		SEPTIN10	7596.86
NUP153	15940.2	14647.3	9.51608	9.49177	0.00449867	0.0571367		BCL2L13	24627.6	23156.2	13.6237	17.1573	0.0253088	0.320044		COX5B	96216	73098.6	24.7442	22.6717	0.00931205	0.118044		LRRC20	7888.77	9548.03	26.8839	23.4211	0.0176454	0.22781		FARS2	3186.29	6284.18	27.745	19.3317	4.99877e-19	6.40249e-18		STAG1	14582.1	11118	10.3901	8.19054	6.04934e-07	7.53069e-06		PLCD1	7096.77
KLHL3	593.876	1018.87	54.1001	46.8081	0.00450022	0.0570636		ATP5MF	41982.9	45440.7	18.638	20.7699	0.025341	0.31993		PSMB6	215510	246879	15.0052	8.41086	0.00933594	0.118154		DIMT1	6448.45	5566.24	17.8085	15.1137	0.0180318	0.227886		EIF3G	70747.5	90398.9	8.24993	10.3952	5.11756e-19	6.544e-18		NAP1L1	41526.2	29847	12.6665	6.11341	6.15158e-07	7.64554e-06		CORO1A	24395.1
PBX1	7679.21	6640.27	16.0228	13.7377	0.00454343	0.0575181		CELA3A	149795	226784	83.4739	118.273	0.0254318	0.320555		CLINT1	41968.8	48963.6	17.1705	11.0793	0.00936467	0.118326		NOL4	9143.12	10615.4	20.7613	17.454	0.0180901	0.228252		SQOR	41821.5	100316	39.8077	22.5219	5.20293e-19	6.64238e-18		NPM1	433448	317233	11.7095	9.72975	6.18004e-07	7.66846e-06		AAMDC	12939.5
PCYOX1L	20352.9	24583.1	24.3788	19.1666	0.00454917	0.0574976		FTL	189136	229842	38.718	58.847	0.025452	0.320291		CACYBP	25263.5	31453.6	25.2284	16.5049	0.00937872	0.118311		PAPSS1	22640.8	25038.9	13.5244	14.2141	0.018139	0.228498		EEF1D	161721	209047	8.77235	15.4736	5.22259e-19	6.65669e-18		HACL1	9832.76	14981.7	21.3902	10.3255	6.20559e-07	7.6877e-06		COLGALT1	23963.7
YARS2	17143.2	20023.7	19.764	15.2831	0.00456	0.0575414		PON2	19840.1	21476.4	18.4365	21.1697	0.0254729	0.320037		DST	12625	15994.7	27.5613	12.5059	0.0093932	0.118303		ASCC1	6628.47	7283.61	12.614	13.6276	0.0182398	0.229028		CHCHD6	17329.5	21991	7.8027	16.0297	5.23442e-19	6.66099e-18		SLC27A3	16439.7	24782.1	13.7952	11.3731	6.25171e-07	7.73233e-06		CLIC6	2200.8
PSMB5	89750.4	95472.4	7.17893	10.0634	0.00457076	0.0575842		DNMT1	6808.66	6387.64	14.1456	17.6947	0.0255871	0.320952		TRIM26	6149.39	5089.27	17.776	16.2347	0.0094126	0.118356		NMT1	46486.8	52118.4	15.9547	6.89839	0.0184787	0.229071		HAAO	5715.38	11227.5	28.8103	24.1151	5.54059e-19	7.03924e-18		SFT2D2	10692.7	16231	14.4957	11.5432	6.26156e-07	7.73202e-06		GFOD2	10054
TMEM65	33742.1	41303.9	26.3727	19.4442	0.00457487	0.0575432		LIN7A	1828.44	1512.53	37.932	46.3235	0.025619	0.320835		SREK1	6718.12	7874.42	17.6443	16.3219	0.00942752	0.118353		SH3KBP1	7842.74	9334.93	24.6624	18.465	0.0182211	0.229162		ARFGAP3	16046.5	29310.2	21.9707	13.1909	5.62389e-19	7.13356e-18		SFXN1	144027	197890	13.2019	8.98152	6.26211e-07	7.72024e-06		AP3S2	19723
CREBBP	5790.25	5193.98	11.6897	18.3453	0.00457654	0.0574717		KLC4	23016.9	22192.9	8.60299	9.28161	0.0256276	0.320428		EEF1A2	152430	213565	41.4326	20.4565	0.0094711	0.118709		ALG1	23903.5	20956.1	16.1221	12.466	0.0182812	0.229177		MTFMT	2660.86	5118.19	28.0415	27.3907	5.77193e-19	7.30957e-18		SF3B3	83477.7	65085.1	8.24595	9.11399	6.33013e-07	7.79155e-06		PTS	23729.1
TBC1D10A	9126.08	10610.6	19.0696	15.9933	0.00457832	0.0574017		RCC1L	10480.3	11114.8	13.0258	16.6146	0.0256682	0.32042		RAD21	13056	14917.9	14.7451	9.1048	0.00952436	0.119184		UQCRQ	49908.7	42394.6	19.7246	14.983	0.0183723	0.229212		IDH1	219187	105063	11.1543	11.5716	5.97748e-19	7.55773e-18		SLC25A35	7753.7	14314.2	25.4308	15.5219	6.36108e-07	7.81708e-06		GPX8	10293.2
SLC25A22	78372.2	85661.3	10.4462	14.5486	0.00458924	0.0574464		SEPTIN8	18399.5	19443.4	14.058	12.6432	0.0257058	0.320375		COL6A1	429914	285243	34.7713	40.4362	0.00953454	0.119121		NPC2	12489.2	14985.8	25.4567	26.6552	0.018464	0.229255		UBE3C	11117.8	16686.3	13.7106	10.8411	6.05854e-19	7.64793e-18		ERO1A	61376.9	125997	21.1018	16.7263	6.40293e-07	7.8559e-06		CRTC1	15170.3
CTNND1	65176.2	53732.6	20.9137	15.9051	0.00459672	0.057448		ADGRE5	2311.08	2727.9	38.8888	37.463	0.0257212	0.320054		VAT1	776973	1.00807e+06	30.7392	18.3667	0.00954782	0.119096		ATG101	391.4	249.663	39.4555	58.3946	0.0184452	0.229386		GNPAT	17044.2	6114.36	13.7202	18.7916	6.08493e-19	7.66895e-18		TGFBI	3070.16	6175.08	32.0946	17.0249	6.64705e-07	8.14237e-06		TMOD3	15090.7
TRADD	7062.9	6277.84	12.6012	20.1643	0.00459817	0.0573743		GSPT1	42024.7	43987.8	9.28373	13.9602	0.0257723	0.320178		PDP1	16889.3	14717.7	13.2892	12.0961	0.00956423	0.11911		VSNL1	6405.04	8184.77	34.89	39.6566	0.0186517	0.22939		CDC37L1	4861.77	6840.45	12.3739	16.556	6.10529e-19	7.68233e-18		YIPF6	9167.13	15632.4	13.8523	13.4888	6.71973e-07	8.21826e-06		PLD3	720780
ERLEC1	15541.7	17266.4	12.7176	15.0024	0.00461011	0.0574315		AIFM1	66799.9	69601.5	8.53457	12.3626	0.0258064	0.32009		PPP1CB	157328	187274	19.7317	8.1512	0.00956765	0.118962		TLE2	1865.15	2220.38	21.9419	22.3516	0.018363	0.229464		EIF4A2	136918	203864	13.9768	12.7281	6.19156e-19	7.77845e-18		NELFA	13440	9337.82	13.711	10.8234	6.89692e-07	8.4215e-06		CCDC127	10170.6
OPLAH	13426.4	10254	28.0259	27.7175	0.00461099	0.057351		MIEN1	11976.4	10596.1	29.3425	28.6704	0.0258421	0.320023		STT3A	222589	155300	31.352	20.0427	0.00957675	0.118886		LYSMD1	2096.88	2480.84	23.1914	25.6938	0.0183338	0.229467		RPS15	47261.3	63013.8	10.0393	17.0171	6.21431e-19	7.79461e-18		PDS5B	16687.9	12503.2	9.66784	10.7094	6.90948e-07	8.4234e-06		DHRS1	15882.1
ACSS3	5983.81	4547.77	27.8746	41.0238	0.0046153	0.0573134		GTF2E2	2114.68	2398.16	30.6819	29.7118	0.0258707	0.319867		GPRC5B	4575.87	3467.01	15.4597	25.9376	0.00958526	0.118802		MINDY1	13561	16035.4	23.6667	18.5211	0.0184289	0.22955		ATXN2	9879.69	12229.9	6.96625	14.4163	6.52519e-19	8.17152e-18		RRS1	17857.2	12419	9.2648	14.9173	6.92095e-07	8.42397e-06		RDH13	6858.09
TYMP	49394.1	33648.6	37.6111	49.711	0.00465731	0.0577433		SCRN1	148253	139666	13.3429	16.5273	0.0258967	0.31968		SMARCB1	16195.3	20320.2	26.3068	19.2966	0.00963936	0.119283		TCP1	118856	127158	9.15837	6.05011	0.018638	0.229583		SYTL4	2693.98	5292.31	28.6059	22.5963	6.6173e-19	8.27373e-18		NSMCE3	6405.73	3729.44	19.0794	15.1672	6.93117e-07	8.42302e-06		FADS2	18150.1
MAOB	176613	140369	24.2075	27.5669	0.00465836	0.0576648		NMRAL1	7552.98	8270.59	24.3681	18.8982	0.0259842	0.320252		SLC22A18	6897.72	5794.19	15.0679	44.7746	0.00964253	0.119133		ELOB	39816.1	44340	14.7119	13.199	0.018612	0.229627		SLC30A6	4017.47	6600.67	19.2554	19.0733	6.65225e-19	8.30424e-18		POGZ	15695.2	9605.78	11.6734	21.6126	6.95529e-07	8.43894e-06		NEURL1	9789.94
TAX1BP3	15319.2	10071	40.9694	35.2214	0.00466517	0.0576576		SGCD	13780	12563.2	23.4261	18.9554	0.0260384	0.320413		CALCOCO1	2788.38	2110.88	25.1868	22.3309	0.0096446	0.11897		UBXN2A	125.275	199.23	42.9617	61.5429	0.0185917	0.22974		LIN7A	5907.45	1707.71	17.0377	41.2013	6.73916e-19	8.39942e-18		PTBP3	26414.2	37660.1	15.705	9.79423	7.00194e-07	8.4821e-06		MRPL4	14978
NOP2	15309.7	13490	13.953	15.8137	0.00466859	0.0576088		ERCC4	4337.53	4686.16	19.2131	18.8195	0.0260789	0.320404		SELENOF	33769.5	26059.8	23.6672	21.4253	0.00966104	0.118985		ELAVL4	16633.7	19741.7	24.3003	18.9683	0.0187123	0.229772		DNMT3A	5294.91	1444.02	16.2888	35.7387	6.98779e-19	8.69555e-18		RTCA	34800.4	42356.6	8.08848	5.83431	7.11556e-07	8.60612e-06		UBE2Q1	12955.7
SLC6A17	9816.67	12343	30.2091	24.0497	0.004673	0.0575722		PAFAH1B1	101072	97690	7.52269	9.6411	0.0260973	0.320124		VPS33A	25543.2	28303	11.202	6.988	0.00966451	0.11884		BCL7C	2531.99	2993.29	18.1632	23.9796	0.018582	0.229986		TMEM219	1278.41	2183.99	21.5589	26.7247	7.06779e-19	8.78123e-18		BET1L	3167.07	4837.6	18.3972	11.5663	7.13164e-07	8.61197e-06		SMYD3	8364.17
ADD1	30874.8	26482	16.7541	18.5496	0.00467962	0.057563		ZNF185	18671	14618.7	59.351	47.5552	0.0261897	0.320752		TMEM109	189797	153689	19.7564	13.8944	0.00968796	0.118941		STAT5B	28466.5	32443.3	18.291	12.6373	0.0187755	0.230185		RNF113A	7436.34	4953.74	9.58815	19.2821	7.75642e-19	9.62163e-18		HNRNPR	274595	218561	8.9884	6.89679	7.15055e-07	8.6212e-06		ACO2	133524
CAPN7	12549.3	13963.3	13.2406	11.817	0.00469263	0.0576323		USF2	6088.03	5723.55	13.3576	17.8324	0.0262141	0.320545		TOLLIP	36532.9	45628.3	25.8015	15.8057	0.00968875	0.118763		UBTF	32099.5	35025.3	11.9033	9.74926	0.0189528	0.231993		NENF	30947.1	65640.8	33.4992	24.8711	7.91986e-19	9.80892e-18		FKBP15	8107.84	10815.9	14.7098	6.73993	7.15456e-07	8.61247e-06		TTC39A	11334.7
TES	37195.1	30273.3	22.2481	16.5931	0.00469616	0.0575851		PHC3	7021.95	6530.83	17.5148	17.5081	0.0262512	0.320496		RANBP3	25086.2	29465.3	18.1388	8.51602	0.00971429	0.118889		SYNGR2	127468	106581	21.4492	22.2282	0.0190681	0.232308		ME2	51196.2	71347.8	11.7493	13.2077	7.92102e-19	9.79495e-18		UFL1	48901.4	62543.3	7.97374	7.45872	7.21347e-07	8.66976e-06		HIP1R	24317.5
PITPNM2	2019.07	2396.94	20.6448	23.8059	0.00472925	0.0579		MOCOS	12440.9	15425.7	57.6545	48.9751	0.0262873	0.320433		RSU1	47464.7	37025	22.8192	22.8208	0.00975967	0.119258		EXOC7	13074.8	14223.4	11.6469	5.8449	0.0192566	0.232423		TATDN3	6736.48	11325.5	19.5274	15.517	8.0948e-19	9.99416e-18		USP7	31715.8	26308.4	7.78619	4.57168	7.22584e-07	8.67101e-06		PPP3CC	15116.6
BCHE	2623.87	3431.62	33.9765	35.7612	0.00476831	0.0582868		ATAT1	4591.96	4895.43	14.7872	17.4353	0.0263394	0.320565		CTDSP1	4863.36	3889.74	20.5974	29.3564	0.00977643	0.119275		LEO1	7216.17	8539.5	24.2718	10.5974	0.0190201	0.232451		WDR44	17920.8	32455.4	21.1948	11.7459	8.72691e-19	1.07577e-17		RAB12	12403.8	19377.1	14.516	12.2473	7.28005e-07	8.72239e-06		AASS	9592.51
CYP27A1	36599.9	45401.8	28.1538	24.7992	0.00477782	0.0583118		CAND2	23820.1	21656.2	21.3449	26.3012	0.0263925	0.32071		TPMT	14111.5	16575	18.0339	15.9615	0.00978927	0.119246		WDR48	7783.66	8799.94	17.1908	10.7991	0.0190501	0.232452		SAMD9	2322.51	4256.64	24.366	23.0981	8.80536e-19	1.08375e-17		RFC5	15318.8	7577.13	22.4669	26.8524	7.30662e-07	8.74055e-06		RAB34	2103.06
MRPL3	16698.1	19077.4	16.6473	16.4544	0.00479308	0.0584068		CYBA	5279.98	4790.8	22.1267	23.6461	0.0264505	0.320913		SEPTIN6	6676.69	9453.04	43.2064	22.4627	0.0098096	0.119307		PIN1	28810.1	32097.3	14.7809	14.3911	0.0191118	0.232477		SERPINA3	9122.73	320144	59.289	99.7101	9.09966e-19	1.11822e-17		NSDHL	25117.3	17713.5	12.2823	12.5663	7.36644e-07	8.79836e-06		MAP1S	20621.9
TMCC2	712.759	941.69	32.6865	45.2539	0.00480523	0.0584637		RASSF5	6796.09	6203.64	21.5048	23.1189	0.026549	0.321607		STXBP2	21681.3	24674.7	14.3074	11.577	0.00982161	0.119267		ZNF787	3711.14	4417.73	25.082	15.8102	0.0192431	0.23262		TMX2	6664.09	12428.9	24.2335	15.9585	9.11726e-19	1.11864e-17		CBR1	54248.8	87022.6	7.44802	11.3927	7.42574e-07	8.85537e-06		IMMT	73041.8
ARMCX3	24575.8	28173.2	17.5013	10.7191	0.00480643	0.0583873		CALB1	35578.1	30635.5	36.2101	34.1958	0.0267135	0.323096		NDUFB5	42708	35885.2	16.6194	13.275	0.00983502	0.119244		DERL2	20274.2	16252.3	26.159	22.7518	0.0191568	0.232661		SYNPO	6997.42	19636	48.6026	18.6825	1.01506e-18	1.24349e-17		TMEM256	25137.9	59848.3	22.8846	18.4977	7.45582e-07	8.87741e-06		HLA-B	8084.45
CGN	21756.8	15482.2	34.6092	30.2065	0.00483595	0.0586547		PPIB	890685	946713	13.0266	18.1234	0.0267534	0.323076		POGLUT3	12730.9	9932.35	22.8139	25.0943	0.0098423	0.119147		PAPOLA	12591.9	14463.3	19.7022	9.24388	0.0192242	0.232754		PRDX2	532033	290631	10.0324	9.68567	1.02957e-18	1.2593e-17		FRG1	9657.02	6148.66	15.6396	16.3451	7.46338e-07	8.87261e-06		SCRIB	22026.3
FDFT1	9809.08	7028.97	34.0027	29.9674	0.00487826	0.0590761		SENP8	3209.89	2902.86	23.5888	25.2921	0.0267915	0.323035		SH3PXD2B	13360.9	11031.3	18.0515	21.9411	0.00986666	0.119257		APBB1	1722.44	2043.99	22.9972	22.7679	0.0193853	0.232893		GSTM1	80486.5	49749.8	11.6668	41.4243	1.03451e-18	1.26338e-17		EPB41	22395	16329.6	12.4203	6.27618	7.52817e-07	8.93577e-06		PPP1R14B	2095.31
ERCC5	4208.37	3872.87	8.60923	18.1714	0.00492975	0.0596072		SNRPD1	62830.6	59199.5	13.6913	16.0543	0.0268158	0.322827		ACTG1	13092	20218.4	56.1426	42.0875	0.0098776	0.119204		PLD1	4076.14	3155.02	29.881	24.135	0.0192058	0.232893		GFM1	34271.6	51098.3	14.8753	16.2171	1.0958e-18	1.33616e-17		CREBBP	8117.27	5549.33	13.9709	12.5344	7.56093e-07	8.96076e-06		LSAMP	68191.9
COIL	4028.67	3649.45	10.5375	19.1283	0.00493539	0.0595832		FZD6	595.953	771.469	56.4465	45.206	0.026828	0.322475		STRAP	37864.9	44603.4	18.5644	8.29796	0.00991429	0.119462		LSM6	29749.7	34511.9	20.2572	25.9242	0.0195693	0.232947		DNAJC5	18009	33544.4	25.8466	21.238	1.13014e-18	1.37591e-17		SLC12A9	7843.34	12052.9	15.0047	11.9948	7.71734e-07	9.13199e-06		HNRNPF	100409
NFIC	49734	43828	14.2678	10.9789	0.0049424	0.0595758		ILF3	127459	123685	6.36101	9.05192	0.02692	0.323082		DCTN4	22944.2	26930.1	18.1305	8.56303	0.00995116	0.119721		TNRC6C	397.097	478.072	22.88	34.8242	0.0196896	0.232954		C4B	10824.4	23821.9	28.165	50.7133	1.17541e-18	1.42882e-17		RHEB	31149.8	42296.1	7.57266	8.7883	7.75422e-07	9.16147e-06		LRP1	12130.3
TCOF1	14828.1	12891.2	15.2885	20.8043	0.00499725	0.0601441		AP3M2	4028.01	4369.57	17.4477	24.1599	0.0270592	0.324252		PSMC2	84125.9	92872.4	10.8567	5.55806	0.00998599	0.119955		RASD1	194.555	270.178	31.3498	58.4831	0.0196606	0.232965		FDXR	12289.6	18978.3	16.6159	24.1637	1.18177e-18	1.43433e-17		MAN2C1	9168.63	11937.1	7.77645	7.92851	7.78052e-07	9.17838e-06		IMPACT	5887.2
SPRYD3	5178.5	5909.83	16.691	15.2408	0.00500677	0.060166		COPG2	53494.3	51308.2	9.15225	12.1073	0.0271089	0.324348		SUN2	23668.4	19516	18.314	13.5251	0.00998973	0.119815		ST13	144098	163359	17.5499	14.2957	0.0196318	0.232977		EIF2S2	31331.3	37898.2	6.46912	11.0746	1.29911e-18	1.57432e-17		RBM10	26679.4	21762	7.90662	6.57031	7.81828e-07	9.20874e-06		HDHD3	24838.4
HS3ST3B1	7770.38	6133.15	20.3971	31.7351	0.00501552	0.0601786		PHKA1	4351.72	4697.26	15.7504	23.2743	0.0271194	0.323975		SAFB	36390.2	42042.2	16.2057	10.1299	0.0100304	0.120118		SMOC1	4459.52	6143.91	47.5496	52.4559	0.0193329	0.232983		TP53I3	90176.4	30196.3	14.9947	24.4782	1.42977e-18	1.73e-17		POLDIP3	30388.2	21770.9	9.40419	13.5063	7.85786e-07	9.24113e-06		ZDHHC13	6884.62
PPP1R18	6498.07	5114.64	25.3933	28.6735	0.00501589	0.0600906		SHFL	12031.1	11462.6	12.2395	10.8261	0.0271518	0.323864		PAPOLA	12008.7	14485.4	21.5712	8.84249	0.0100473	0.120136		TRAPPC2L	13307.9	12057	12.036	17.7771	0.0196084	0.233056		SUCLG2	37964.3	66345	22.5897	20.0311	1.43262e-18	1.73079e-17		ESYT2	21272.5	26853.6	11.6805	5.58931	8.05601e-07	9.45963e-06		SLC44A2	10713.5
RRAGA	45618.1	50333	12.3273	10.2657	0.00506434	0.0605782		TIMM29	18490.5	19664.8	15.7178	14.5623	0.0272372	0.324385		ERGIC3	24125.5	18807.2	23.0927	12.9855	0.0101134	0.120742		SYN1	17484.6	20814.4	24.9547	19.8859	0.0195494	0.233065		GGA1	10668.8	13406.9	7.90471	10.938	1.46365e-18	1.76556e-17		SMARCA1	29438.7	22360.8	8.69742	10.6006	8.06355e-07	9.45399e-06		PRMT6	18941.6
TNKS1BP1	30367	23906.6	25.7264	21.6262	0.00514745	0.0614782		MRPL48	12590	13344.5	12.7003	17.0643	0.0272569	0.324124		SLC2A8	2994.23	2583.12	12.1919	23.8789	0.0101154	0.12058		CCDC137	1357.32	1622.45	20.1294	37.3183	0.0193756	0.233136		FAM120A	16723.8	33412	23.4624	7.76494	1.48833e-18	1.7926e-17		TAF9	4628.49	3339.69	11.9327	11.3124	8.10624e-07	9.48951e-06		VPS54	2121.8
COX15	10248	11565.3	14.4468	21.2499	0.00515176	0.0614357		PTPN23	34996.4	33664.4	8.85076	10.7502	0.027371	0.324983		LMAN1	189649	162053	15.2196	12.2817	0.0101439	0.120736		TAF15	5371.03	6255.28	21.5211	18.3796	0.0195363	0.233267		THTPA	11471.5	16133.3	12.1959	12.8764	1.58409e-18	1.90502e-17		ACAA1	23876.7	33857.8	15.234	9.85865	8.16935e-07	9.54878e-06		NQO1	8779.45
CDC42EP1	8522.03	5173.8	47.6242	48.1958	0.00517453	0.0616132		CCAR1	33006.1	32046.7	6.87326	7.93715	0.0273957	0.324781		HSPBP1	26198.5	30008.3	15.1885	10.6867	0.0101511	0.120637		PRPF39	40065.6	46536.8	19.9562	29.8502	0.0194515	0.233329		USP16	5525.05	8813.82	16.1628	10.6706	1.76236e-18	2.11618e-17		ANXA4	190013	542922	39.1394	21.7577	8.24304e-07	9.62024e-06		LRRC1	1642.58
MAPK10	13192.8	14564.7	12.3447	11.7478	0.00517876	0.0615697		BIRC6	12176.4	11522.9	12.8724	14.7168	0.0274729	0.3252		BRI3BP	20890.9	15793.1	25.5633	20.1635	0.0101788	0.120782		WASL	15477.8	17321.5	15.8018	8.70474	0.0194966	0.233509		KIAA2013	18510.5	31049.1	19.031	13.2387	1.78776e-18	2.1434e-17		ACADS	28848.6	45775.7	27.1771	7.03756	8.27223e-07	9.6396e-06		TTC3	12841.8
IDH3B	93066.9	106281	16.9903	13.7052	0.00518835	0.06159		CEP120	3023.97	2707.76	24.4202	31.6094	0.0275197	0.325259		SH3D19	3750.17	2919.11	23.0446	31.0247	0.0101826	0.120644		LAMTOR2	6697.85	7998.4	24.9784	26.4034	0.0195296	0.233545		DENND4C	7812.01	10653.5	10.16	8.52159	1.82861e-18	2.18905e-17		VPS36	17587	20875.6	7.00838	5.21481	8.27946e-07	9.63337e-06		MYEF2	102061
TRIP12	13335.3	11883.9	13.0299	13.5415	0.00521271	0.0617852		ABRAXAS1	563.127	695.661	40.7146	37.765	0.0275336	0.32493		KLC2	49990.2	62265.3	25.7392	12.4759	0.0102159	0.120854		TCEA3	4197.08	3568.37	10.4952	36.9615	0.0197746	0.233605		EIF3C	83718.2	100419	5.86413	6.60021	1.83895e-18	2.19809e-17		EIF6	84414.8	71408.7	7.00797	2.36413	8.31305e-07	9.65778e-06		RFT1	10326
BYSL	7684.03	7020.06	10.0149	15.0569	0.0052186	0.0617613		RTCB	140255	136477	6.04127	7.90338	0.0275541	0.32468		PPP4R3A	16759	19015.4	14.1366	6.22874	0.010261	0.121205		SMARCE1	15397.3	17670.2	19.6932	10.4959	0.020049	0.236486		LXN	13396.7	21951.1	18.9466	16.0863	1.91519e-18	2.28575e-17		CCDC22	15844.2	21370.5	7.63381	8.71842	8.42287e-07	9.77053e-06		SCO1	28185.1
NOP56	50813	45508.6	12.6342	9.89735	0.00523052	0.0618087		OTUD6B	6187.22	5845.95	9.78655	19.9859	0.0276698	0.32555		DDHD2	6452.55	7645.07	19.3654	12.0873	0.010281	0.121257		ITPK1	11654.6	13550.7	21.3359	19.1088	0.0201218	0.236628		SPCS3	61948.6	85903.7	11.0684	22.8988	1.91686e-18	2.28428e-17		PPAT	18423.5	11037.4	17.7723	5.43644	8.64445e-07	1.00124e-05		ABCF1	39214.9
ATP2B4	35724.6	31548.5	14.0339	14.1256	0.00524416	0.0618764		C7orf25	4773.35	5012.34	11.5427	13.1922	0.0277724	0.326262		KPNA6	17589.5	20905.5	19.669	16.3823	0.0102883	0.12116		RAVER1	14170.7	16643.1	23.292	11.94	0.0200933	0.236651		ARF4	131421	206108	17.0107	15.6077	1.92148e-18	2.28632e-17		NELFB	14263.1	9097.14	11.5963	19.6128	8.65869e-07	1.00137e-05		METTL2B	34424.6
GORASP1	8616.59	9393.79	10.538	12.4774	0.00524787	0.0618267		PLEKHG3	11732.4	10937.6	16.1367	19.1711	0.0277737	0.325786		NFIA	4761.61	3522.68	27.2706	28.4844	0.0103209	0.12136		PSMD5	47429.4	50791.8	9.34281	8.47694	0.0202508	0.236715		BPHL	19737.8	12141.2	10.2069	16.0984	1.96136e-18	2.33027e-17		TMEM192	9322.89	14984.6	17.0405	13.0898	8.68242e-07	1.0026e-05		MTMR9	31276.2
PSMB10	31580.2	22861.2	33.3989	33.7256	0.00525512	0.0618188		TRRAP	9757.21	9344.18	10.48	10.902	0.0278375	0.326042		UBL3	8718.58	7118.57	19.1547	23.8225	0.0103456	0.121467		SYNGR1	21341.5	18931.8	14.8612	16.6667	0.020242	0.236969		USP5	108369	83261.6	6.35802	8.90632	1.9693e-18	2.33617e-17		RAB9B	12457.6	33831.8	68.2438	20.3152	8.73179e-07	1.00679e-05		TMEM109	63637.8
PMPCB	34960.8	38474.6	11.9002	12.2839	0.0052966	0.0622131		CMBL	79956.3	75245.1	15.5833	13.1496	0.0280255	0.327751		SAFB2	18848.9	22027.3	17.7279	9.05309	0.0103794	0.121681		NUP133	30536.9	28532.6	8.69527	7.97436	0.020237	0.237267		FERMT2	17517.1	31888.5	25.5534	25.1617	2.10593e-18	2.4945e-17		FAM98C	3286.17	5880.02	31.2702	14.2326	8.76905e-07	1.00956e-05		ATP5ME	90197.5
SLC17A6	8133.65	10603.8	34.0606	36.0166	0.00534467	0.0626835		MRPS14	13951.8	14854.2	15.7877	15.4512	0.0280452	0.327489		WDR20	3968.12	4693.63	19.1724	13.5627	0.0104069	0.12182		SH3GLB1	51920.6	58676.4	17.3689	10.749	0.020392	0.237297		CASP6	8504.89	3750.99	13.6643	22.6358	2.15971e-18	2.55435e-17		ANXA7	103224	157826	9.37267	11.302	8.76999e-07	1.00815e-05		CYLD	9551.71
RNF213	14385.1	10532.6	32.6325	28.0527	0.00538077	0.0630123		MTFMT	4737.09	5218.1	17.6632	32.0286	0.0282222	0.329061		AIP	29566.5	35896.2	22.4987	12.6412	0.0104079	0.121649		MAOA	206319	162017	28.7034	21.985	0.0202209	0.237435		LSM6	50961.8	33619.8	10.5172	26.0435	2.4345e-18	2.87505e-17		RBBP5	16372.4	12608.2	10.0354	8.60722	8.85362e-07	1.01624e-05		ATP2A3	138322
CLDN3	12457.8	10469	19.2892	19.1945	0.00538477	0.0629647		NCK2	11021.7	12084.6	24.2273	21.229	0.0282589	0.328996		RRM2B	22337.7	29247.5	32.5537	15.9987	0.010462	0.122099		NUP85	20622	18621.3	12.9678	9.45544	0.020388	0.237606		IGF2BP2	184054	7901.41	19.8995	36.2401	2.48758e-18	2.93334e-17		POLD2	6617.5	3190.17	22.8496	30.3582	8.96033e-07	1.02695e-05		ARRB1	27158.4
USP3	1203.94	876.201	32.8534	38.5618	0.00538624	0.0628878		SLC25A40	4732.32	5106.38	18.3496	20.2307	0.0282643	0.328568		SF3B3	53988.9	61567.4	14.8162	6.74389	0.0105664	0.123132		CYRIB	38527.9	44322.3	20.1069	11.2625	0.0203651	0.237695		PGAM5	35565	26303.7	7.59677	13.1138	2.50231e-18	2.94629e-17		MPC1	42487.4	69774.8	27.5767	11.6287	8.96949e-07	1.02646e-05		GNAI1	29955.6
PHB2	259055	282232	10.0081	16.1042	0.00539229	0.0628645		GNG2	26476.8	22278.3	42.7828	37.2072	0.0282725	0.328172		SPCS3	125008	83722.2	34.8947	18.9384	0.0105706	0.122998		TM9SF1	20825.5	17224.8	23.2032	16.993	0.0206357	0.238351		GOLGA1	4446.52	6668.65	15.2069	15.1159	2.63596e-18	3.09902e-17		LEMD2	17940.9	23813.1	9.79561	8.57322	9.01176e-07	1.02976e-05		RPL7A	150715
C11orf98	9131.92	7669.13	19.3174	20.4751	0.00541329	0.0630152		LSM6	36403	32744.8	26.0739	24.9833	0.0283014	0.328018		SCIN	11858.1	17262.9	47.7598	33.3746	0.0105783	0.122904		MBP	5022.94	5990.46	22.3168	28.9422	0.0206069	0.238372		KRT84	4322.12	11740.3	36.974	58.8035	2.66067e-18	3.12342e-17		ILF2	277687	196522	9.60438	14.2735	9.0513e-07	1.03274e-05		CSNK1E	12729.5
EHD3	15747.5	19244.3	26.8613	18.3507	0.00542411	0.0630472		HDGF	99146.7	94171.1	12.1901	13.6319	0.0283634	0.328248		CERS4	23428.9	15955.2	33.7029	20.6815	0.0105847	0.122796		ATG13	2551.14	2989.94	22.6451	20.2071	0.0205566	0.2385		RNF115	507.688	1073.49	34.8529	28.9671	2.71455e-18	3.18192e-17		SUMO1	63495.5	47294.6	7.69426	11.912	9.05523e-07	1.03165e-05		RCC1	74854.2
SEC24D	57897.4	63974.4	12.4636	12.9687	0.00544567	0.0632038		PTPRE	2554.78	2900.39	33.1903	29.2182	0.028366	0.32779		MGRN1	2854.89	2469.74	12.8441	28.2255	0.010627	0.123103		RBM42	8791.58	10144.8	20.4981	14.442	0.0205882	0.238511		ALG11	9431.11	13371.1	12.8012	13.7594	2.88133e-18	3.3724e-17		DHX37	5197.43	3342.71	13.6211	18.3739	9.07289e-07	1.03213e-05		SHOC2	11427.3
NUDT4	18501.4	16070.4	15.7872	17.9919	0.00548661	0.0635844		HUWE1	47081.9	45147.4	9.24499	12.3362	0.0284045	0.327748		CBX1	32495.7	39308.9	22.0839	15.0846	0.0106559	0.123255		TRIM2	8448.77	9522.46	16.8101	14.7836	0.0207454	0.238557		SLC35A2	5571.96	11420.4	31.6443	21.8921	2.9083e-18	3.39892e-17		PPID	24993	18338.6	12.3447	8.32983	9.16533e-07	1.04109e-05		COMMD6	1483.91
CHDH	46315.9	38531.5	19.9793	27.8768	0.00551952	0.0638711		RASSF4	1974.39	2197.08	23.8328	29.8976	0.028422	0.327464		UBE4A	12419.6	14006.2	13.4994	6.91398	0.0106589	0.123106		CUL5	25952.9	27586.9	8.29967	8.36495	0.0208458	0.238654		UCK1	5987.24	9023.35	15.8994	18.0962	3.38112e-18	3.94564e-17		RCL1	8478.3	5505.02	11.4742	18.6947	9.16537e-07	1.03956e-05		PROS1	4451.82
CTNNA1	135813	112669	20.885	15.1778	0.00556398	0.0642904		COLGALT1	14982.1	16226.2	19.1234	21.4582	0.0284469	0.327266		NKX6-1	4921.08	5997.58	21.0898	28.8303	0.0106837	0.12321		HDHD2	75325	86132.8	19.1126	14.0292	0.0207293	0.238724		MRPL47	15393.5	19971.5	9.21746	11.2439	3.40552e-18	3.96824e-17		LRRFIP1	14172.5	20018.4	14.7293	9.93608	9.18228e-07	1.03993e-05		ARFGAP2	29989.8
PBRM1	8236.89	7569.21	9.81032	9.95311	0.00563895	0.0650603		SLC35A3	8565.96	9263.97	19.2457	19.9065	0.0284643	0.326982		MMAA	12842.2	10967.4	15.4189	14.7584	0.0108086	0.124466		APOD	14139.3	12103.6	18.4092	32.1841	0.020794	0.238763		ITGA3	9116.91	18847.6	33.1135	25.3693	3.52908e-18	4.10614e-17		GTPBP4	34609.5	24601	9.33182	14.106	9.18618e-07	1.03884e-05		PLEKHA7	4389.59
PDLIM5	45635.2	41700.1	10.2815	13.1113	0.0056534	0.0651308		ZADH2	13292.4	14137.8	13.0591	18.837	0.0285146	0.327076		HEATR5B	6495.18	7808.92	21.4175	11.8026	0.0108323	0.124556		FKBP11	112799	87576.6	28.4991	56.4694	0.0208316	0.238842		CD99	34827.4	74033.7	30.4209	46.9722	3.56331e-18	4.13985e-17		GALK2	23046.6	46070.3	16.6292	16.2065	9.20177e-07	1.03907e-05		SMUG1	1895.4
SVIL	9959.51	7046.96	35.762	36.9016	0.00565904	0.0650998		NUDT14	14511.4	13305.8	21.583	20.2999	0.0285147	0.326596		S100A4	9015.02	5649.17	39.4522	49.7356	0.0108337	0.124388		DAP3	21812.7	19052.2	16.9765	11.5238	0.0205557	0.238845		ARRB1	23144.8	13538.6	12.1655	26.0762	3.57588e-18	4.14834e-17		UPRT	7145.09	9226.67	12.0651	7.05689	9.27512e-07	1.04581e-05		BAP18	17953
LAP3	113097	98112.2	15.9808	18.6273	0.0056902	0.065362		SUCLG1	82141.9	86628.2	10.4629	17.1431	0.028564	0.326679		CORO1B	52155.8	59494.2	14.9032	8.47633	0.0108413	0.124292		TTC13	5892.41	5171.99	16.3359	14.1829	0.0207232	0.239008		DLGAP4	23125	11923.3	11.2739	11.6589	3.62091e-18	4.1944e-17		CANT1	10030.8	14316.3	14.1678	10.3543	9.29055e-07	1.04601e-05		MPP2	36429.4
DIDO1	10443.4	9695.16	8.50222	11.401	0.00571434	0.0655429		PFN2	408907	376811	18.9582	22.2982	0.028646	0.327136		AP2A1	58688.5	67950.5	16.7426	7.27949	0.0108547	0.124263		SLC44A2	19780.4	14133.1	38.5263	29.5519	0.0210447	0.239522		CASP3	64036.2	28062.8	13.1525	16.411	3.76221e-18	4.35168e-17		VPS33B	13546.6	15289.5	5.79129	3.08365	9.32258e-07	1.04807e-05		ARFGEF3	24204.2
ABI1	29740.3	27047.2	11.0688	9.53433	0.00573169	0.0656455		NEFM	3741.87	4528.08	44.2791	53.2905	0.028663	0.32685		CRTC1	6826.13	8450.39	23.3201	23.745	0.0108567	0.124104		TPD52L2	78566.2	88869.8	17.5829	11.4499	0.0209831	0.239522		FAAH	4325.23	9579.93	35.3288	19.3339	3.86051e-18	4.45884e-17		PLEKHF2	7839.89	11846.1	15.4166	11.7879	9.34363e-07	1.0489e-05		MAVS	29672.1
S100A10	39699.8	25891.2	42.6313	47.6971	0.00574609	0.0657141		TMED10	298730	316553	14.1914	15.1496	0.0288391	0.328378		CTSB	146306	189080	30.8727	21.1973	0.0108726	0.124103		RAPH1	14976.1	17348.7	20.7871	21.0779	0.0210149	0.239533		LMO7	12562.9	28031	35.467	18.6424	3.94312e-18	4.54758e-17		USO1	69223.6	96231.5	7.92123	9.42687	9.38018e-07	1.05146e-05		GOLGA4	12461.3
NHP2	14924.5	13654.2	10.0104	14.9515	0.00577347	0.0659306		CELA2B	6990.62	9796.14	41.7874	94.9645	0.0289499	0.329157		CBX5	6576.27	7880.58	20.9907	13.9347	0.0109096	0.124344		CS	212149	190345	13.8545	8.64687	0.0209679	0.2397		EIF3E	71124.9	90867.8	8.01744	7.41833	3.9779e-18	4.58098e-17		SVIP	7738.36	12677.6	18.4994	13.5879	9.4003e-07	1.05217e-05		INPP4B	1217.79
TMEM223	5078.73	6016.83	22.1383	21.1849	0.00578259	0.0659385		LZIC	9715.52	9176.15	12.7576	16.6259	0.028973	0.328938		EMC6	22043.2	16791.9	25.2549	23.1885	0.0109278	0.124369		UBE3A	17883.3	19627.8	13.1033	9.03548	0.0212635	0.240605		KIF21A	18303	23809.2	9.51834	14.7967	3.99849e-18	4.59797e-17		TOP2B	43363.9	26579.2	14.7113	21.0408	9.44138e-07	1.05523e-05		MADD	14334.5
KPNA4	17396.1	15871.5	10.5678	12.4011	0.00583594	0.0664497		U2AF1L5	56726.9	53308.8	14.6405	16.7122	0.0289731	0.32846		IREB2	1572.76	1137.32	27.3396	33.3905	0.0109318	0.124234		KPNA3	19505.2	21418.1	13.1805	8.85518	0.0212447	0.240742		ABCC3	9894.67	4876.75	15.0525	39.154	4.43614e-18	5.0938e-17		ANXA5	407783	651188	18.1639	13.0379	9.45865e-07	1.05562e-05		PDIA5	16541.2
MRPL19	27451.5	31549.8	18.1955	14.246	0.00584635	0.0664714		METRN	10730.2	9617.16	26.7243	24.438	0.0289774	0.328031		SRSF11	16862.1	20841.6	24.8667	20.7631	0.0109329	0.124066		QRICH1	11542.7	13026.4	17.1733	13.3817	0.0212273	0.240896		SORBS1	7375.25	12868.7	23.3099	21.4391	4.5905e-18	5.26337e-17		ARFGAP3	13555.6	19123.4	17.7555	8.64692	9.47745e-07	1.05618e-05		PIK3R4	9249.15
TMEM176B	13466.7	11098.5	21.316	25.6505	0.00587333	0.0666811		MBD1	6187.98	5737.6	17.7402	20.3629	0.0290149	0.327978		DNM1	46962.9	60901.7	31.4906	15.8016	0.010941	0.123977		CUL4A	12656.3	14357.1	18.1475	9.37453	0.0212272	0.241246		XIAP	6410.96	9958.37	15.5504	10.6318	4.86457e-18	5.56951e-17		RHOT1	25215.2	30376.4	8.50668	5.31516	9.53526e-07	1.06108e-05		SRP54	38905.6
ARMH3	11289	12658.7	14.792	12.0296	0.00588427	0.0667083		TACO1	11011.4	11766.3	13.0432	21.437	0.0290615	0.328028		UBA6	31603.2	36027.5	14.8629	7.70651	0.010942	0.123808		SCML2	3375.35	4298.48	34.7689	26.6523	0.021771	0.241435		MPP7	4813.02	10285.6	29.7401	11.6853	4.88366e-18	5.58325e-17		VRK1	10595.1	5679.55	21.5819	13.7611	9.56969e-07	1.06336e-05		MRPS34	26711.9
KRIT1	1731.39	2077.51	24.0987	21.9403	0.00588507	0.0666207		YWHAE	545058	522816	9.72438	11.4588	0.0290716	0.327666		NOS3	9321.29	6698.31	27.7632	37.7727	0.0109488	0.123705		HDGFL2	16978.6	21093	32.9161	13.6164	0.0216473	0.241439		DDX46	41692.8	30212.1	7.9208	12.4431	5.12047e-18	5.8455e-17		GOLM1	9626.85	14758.6	23.4696	10.0143	9.60749e-07	1.06601e-05		FHL1	31169.6
RAB25	28803.3	24733.3	17.4744	12.1697	0.00590533	0.0667533		VPS35	135755	132211	6.08621	7.46107	0.0291814	0.328428		WDR33	10330.3	11778.4	14.8717	8.92306	0.0109568	0.123616		RPLP2	50733.1	67069.9	42.4847	37.7454	0.0216175	0.241452		MPP2	28258.1	10520.7	14.7473	20.2842	5.45095e-18	6.21377e-17		HNRNPU	592771	446267	8.53809	11.3076	9.61786e-07	1.06562e-05		HDDC2	10401
RAB39B	15141.9	19129.3	32.3712	19.3596	0.00590741	0.0666803		CTRC	23502.9	35206.5	86.6315	115.238	0.0292627	0.328867		PTGR2	25253.6	29027.8	15.7492	14.6215	0.0109983	0.123906		RCOR1	3198.15	3820.14	26.2384	16.5203	0.0217116	0.241464		ADSL	54488.8	31256.2	10.2459	10.3458	5.5834e-18	6.35555e-17		ATP6V1G1	81585.8	139609	15.1011	14.0872	9.65813e-07	1.06854e-05		BID	18527.9
ARPIN	28762.6	24064.9	20.2002	14.515	0.00591446	0.0666636		CKAP4	73195.5	77203.6	13.4599	13.3572	0.0293866	0.329783		USP14	41666.7	46292.6	11.8043	5.74999	0.011003	0.123779		SNX2	49962.6	54162.1	11.3204	7.43287	0.0213715	0.241476		PTRH1	4180.38	8809.36	32.1649	17.7753	5.62315e-18	6.39157e-17		PDCD11	13592.8	8908.78	14.0333	16.8008	9.68603e-07	1.07008e-05		TAGLN	6518.87
VTI1B	18051.6	20201.4	14.4292	13.2518	0.00591452	0.0665681		ACADM	103267	112819	17.4	28.5809	0.0294181	0.329661		ME1	42844.3	55142.9	30.4692	17.6794	0.0110407	0.124025		GNPAT	6878.74	6056.56	15.9357	18.4024	0.0217468	0.24151		PRXL2C	4866.76	11010	35.4934	16.4443	5.6446e-18	6.4067e-17		CRACD	3732.39	2332.49	17.0636	15.8843	9.78864e-07	1.07985e-05		PFDN5	15992.4
RAB21	74244	80726.2	10.6209	9.41599	0.00591587	0.0664876		CCDC61	6152.52	6817.37	24.2129	28.6544	0.0295538	0.330705		PDX1	3922.94	5019.67	29.2348	30.2645	0.011052	0.123974		ACBD3	23976.4	26748.8	15.5403	11.7159	0.0216914	0.241585		LARS1	50301.5	58400.6	5.0945	7.32029	5.7332e-18	6.49791e-17		ZC3H11A	15335.1	11132.8	12.4839	4.16387	9.78979e-07	1.07843e-05		IGFBP5	84418.3
TIPRL	22373.3	24197.2	9.89093	9.20412	0.00591628	0.0663966		ACY1	8252.48	9035.38	22.1836	24.1672	0.0295795	0.330517		TMED10	376231	305114	20.1217	12.4278	0.0110536	0.123813		RAB11A	302861	322726	8.5481	10.8219	0.0216068	0.241679		EXTL2	5673.38	3738.69	10.8326	29.1465	6.02458e-18	6.81833e-17		SRRT	52940.9	43497.1	8.36415	4.3874	9.81359e-07	1.07949e-05		NUDT14	11843.6
PTPRK	5456.23	4134.04	29.7452	31.255	0.0059215	0.0663599		PTGES3	32265.7	30426	14.2713	15.0964	0.0296121	0.330406		HNRNPH2	37888.4	43117.2	14.5209	14.8329	0.0110773	0.123901		F8A1	7063.96	8113.26	20.0606	12.0427	0.0215784	0.241709		CD55	4093.76	7171.71	5.87462	24.2018	6.08439e-18	6.87615e-17		H1-5	1.03422e+06	430287	22.0966	47.1275	9.99282e-07	1.09763e-05		PLGRKT	10698.6
LRPPRC	123216	142000	18.2944	18.5916	0.00593424	0.0664073		PGK1	500877	481566	9.91978	9.45658	0.0297264	0.331207		KLC1	19266.2	22324.6	16.8856	9.18856	0.0110805	0.123759		MLKL	86921.3	69822.1	26.3906	27.1581	0.0214247	0.241726		TBC1D8	2629.75	4241.24	19.1442	18.0371	6.35023e-18	7.1663e-17		CPSF1	19917.3	14746.1	10.9627	10.856	1.00341e-06	1.10059e-05		EI24	19743.2
MPP6	34620	40731.1	21.7308	13.8541	0.00595533	0.0665481		VASN	2152.04	1662.64	43.5954	51.9751	0.029734	0.330817		TIMP2	44858.8	62624.2	41.2223	42.8842	0.0111099	0.123909		NOVA1	12559.4	14935.9	25.3982	19.1917	0.0218297	0.241742		DCAF1	8484.67	15216.4	21.0168	9.92854	6.53374e-18	7.36284e-17		ZC3H14	19555.8	15607.8	7.93222	8.33723	1.01191e-06	1.10832e-05		CTNND2	2797
EFHD2	41114	30861.7	30.8707	26.7698	0.00602196	0.0671965		SMARCA5	33691.8	32803.2	6.45698	7.06955	0.0298013	0.331093		RTN1	89447	126896	44.5792	19.3098	0.0111302	0.123958		SULT1A1	17780.2	14154.1	26.784	41.6407	0.0215733	0.242		USP8	10692.8	14243.4	10.5296	13.0853	6.55221e-18	7.37311e-17		CSTF1	32412.9	24648.2	8.86242	10.6983	1.02132e-06	1.11703e-05		FYTTD1	11684.4
SLC39A7	38377.2	44458.8	19.2581	17.1435	0.00604884	0.0674001		SLC26A11	6230.66	6639.7	15.0636	17.5637	0.0298165	0.330789		AP1M2	28807.5	33266.9	16.4443	11.3982	0.0111394	0.123884		MORF4L2	4826.3	5712.55	24.6207	17.7112	0.0214803	0.242004		DNAJC6	4174.14	7213.84	22.4097	18.3124	6.55573e-18	7.36655e-17		NOC2L	10730.2	7789.39	11.2668	12.0459	1.0224e-06	1.11662e-05		GSTA4	16525.2
TOP1	56350.3	52574.1	8.1518	8.87983	0.00604941	0.0673104		STIM1	22323.8	23317.8	10.7984	11.3091	0.0298438	0.33062		PRTFDC1	8665.37	10353.3	20.5702	18.9654	0.011187	0.124236		BRD3	9687.37	11285.6	22.3591	10.6058	0.0215118	0.242008		FAM169A	20253.8	39790	29.0285	19.0855	6.73411e-18	7.55621e-17		ATP6V0A1	64088.9	115072	15.8386	14.933	1.02637e-06	1.11936e-05		MARK2	22195.8
SCD	9337.7	11050.5	19.7943	26.53	0.00605829	0.0673134		CDK14	6692.85	7203.9	16.9403	20.5101	0.0298574	0.3303		TMED1	45921.5	37435.7	19.7271	13.2595	0.0112479	0.124735		ZNF326	22724	26970.7	25.3839	10.2687	0.021558	0.242177		TMEM126B	6533.12	12192.5	27.0696	21.8808	6.78162e-18	7.5987e-17		KPNB1	216963	183822	6.97329	1.93604	1.02842e-06	1.12e-05		SUMO3	2168.91
FAM110C	2000.28	1501.52	30.742	31.7678	0.0060689	0.0673354		ZFP91	10223	9440.33	19.5383	20.0505	0.0300413	0.331862		CTDNEP1	4904.03	3494.03	28.6205	23.3855	0.0112866	0.124986		ANAPC1	5707.38	5318.6	8.77745	14.4814	0.0220621	0.242248		PSPC1	80612.5	42119.4	11.4787	12.1654	6.97115e-18	7.79996e-17		ENAH	28070	16247.7	13.0473	25.554	1.04306e-06	1.13433e-05		MRPS11	10683.1
RPRD2	8866.51	7976.83	12.2214	13.6903	0.00607992	0.067362		CLU	346525	300054	34.78	36.0854	0.0300528	0.331519		C1QL1	809.391	1284.89	56.5733	66.1908	0.0112924	0.124873		SNAP91	13049.2	15964.2	30.064	21.4415	0.0219917	0.242501		SCG2	39311.1	67418	21.5829	33.5484	6.98161e-18	7.80059e-17		OCRL	20167.5	25715.8	12.9373	4.62985	1.04359e-06	1.13329e-05		RFK	11931.9
SMU1	15858.3	14473.5	10.746	9.72099	0.00608364	0.0673078		NUDT2	9853.76	8958.88	21.7252	27.203	0.0301451	0.332065		EXOC4	19158.4	21607.7	13.647	7.81813	0.0113025	0.124808		GCK	4369.97	5275.76	27.775	22.3328	0.0220593	0.242559		TMED2	58640.1	107310	24.5603	16.2558	7.0819e-18	7.90143e-17		TMEM245	18120.4	22465.7	10.4383	5.78821	1.05611e-06	1.14527e-05		ACSL1	31855.2
SMARCC1	9221.38	8110.52	14.7413	15.6217	0.00608428	0.0672197		ADPRH	4428.93	4739.82	18.1001	15.5411	0.0301935	0.332129		PSMA3	92753.8	104630	13.6892	6.25693	0.0113202	0.124826		HNRNPLL	20290.8	21923.5	10.8009	9.63619	0.0221937	0.242666		SLC25A46	9150.08	13273.8	14.3909	17.0626	7.2882e-18	8.1201e-17		ATF7IP	5374.84	3066.42	17.9085	23.8076	1.05987e-06	1.14772e-05		USP8	12737.2
MICU3	1871.85	2271.38	24.317	27.7732	0.0061124	0.067435		CA1	2717	3474.18	50.0621	70.0635	0.0303344	0.333207		MYG1	34781.5	40747.5	18.2534	13.5564	0.0113239	0.12469		DDHD2	7013.73	7603.8	11.034	13.3261	0.0219874	0.242797		PKN2	9832.97	8184.48	5.07408	7.97434	7.29049e-18	8.11119e-17		MBTPS1	3843.64	5476.32	16.8031	9.8375	1.0622e-06	1.14861e-05		KDSR	2920.44
WDR1	127775	111271	16.0909	9.75618	0.00611382	0.0673555		CRKL	65632.5	62407.6	12.3399	12.997	0.0303557	0.33297		RRAS	22709.8	15070.4	35.9771	28.2997	0.0113442	0.124738		AHDC1	14446.7	15899.7	13.5325	10.9438	0.0220557	0.242862		COG3	11131.3	16359.2	14.0741	12.0819	7.2998e-18	8.11009e-17		BUB3	105340	79494.9	8.90055	11.1724	1.08053e-06	1.16679e-05		NACAD	9005.61
SPRY4	1513.83	2018.5	38.9712	30.985	0.00611971	0.0673254		SEC61A1	142395	154209	16.9422	24.7482	0.0304023	0.333013		FGF2	8601.87	5863.34	33.9912	35.3766	0.011368	0.124824		YEATS2	3096.24	3629.79	23.3975	13.897	0.0221878	0.242943		FKBP9	31457.5	20922.8	9.84096	17.442	7.33717e-18	8.14012e-17		JAM3	21219.3	12576.6	19.1907	15.0152	1.08353e-06	1.16838e-05		TMEM63A	6875.26
STAT6	12866.7	10339.2	24.4011	19.1518	0.00613087	0.0673533		AP2A2	40917.4	39518.9	7.82086	10.2662	0.0304085	0.332611		TBCE	10353.7	11923.8	16.1632	11.6338	0.0113769	0.124746		GDI1	159337	185596	22.2236	15.6882	0.0219716	0.242967		F11R	17280.2	26990.9	18.0415	21.9992	7.34158e-18	8.13356e-17		SIN3A	25673.2	17198.9	10.2519	17.3584	1.08808e-06	1.17163e-05		CALM1	30546.9
KBTBD11	10753.4	8390.51	27.119	27.6069	0.00614033	0.0673625		WARS1	88469	97251.5	19.5618	29.9797	0.0306062	0.334303		MESD	58956.6	50509.7	15.3364	10.2734	0.0114269	0.125118		CCDC50	8757.01	10690.2	29.8761	19.0154	0.0221591	0.242969		ARG1	5185.71	10056.2	26.0504	40.5546	7.54706e-18	8.34946e-17		GAA	138579	228460	16.2865	13.7681	1.11461e-06	1.19852e-05		FBN1	4389.35
RINT1	5419.4	5758.26	7.31894	10.3691	0.00615014	0.0673755		VSNL1	8828.6	7542.59	37.3495	40.5699	0.030647	0.33428		CCT3	277068	312924	13.8691	5.89864	0.0114492	0.125187		POLDIP3	18680.9	23045	32.002	10.7088	0.0223187	0.243349		MFN2	21946.4	27421.7	8.0184	12.513	7.79945e-18	8.61658e-17		PRKAR2A	144971	211944	12.0963	11.1021	1.11607e-06	1.19841e-05		STK26	9387.52
PSMC3	76978	81075.6	6.39872	7.38151	0.00615116	0.0672923		NUDT15	1361.23	1171.13	38.5156	31.8191	0.0307952	0.335427		ABCC4	7926.08	6305.29	21.7484	27.8072	0.0114929	0.125488		CFAP410	4646.78	5585.6	27.2159	20.6818	0.0223049	0.24354		FAM136A	25046.2	11377.2	13.2239	16.4015	7.89137e-18	8.70593e-17		CLTA	41973.4	57092.1	10.9762	9.3559	1.1197e-06	1.20062e-05		PKP4	4652.97
ARCN1	141321	149763	7.1781	8.28824	0.00616845	0.0673871		ANG	11746.3	7213.66	75.8699	70.1685	0.0308142	0.335163		PGRMC2	169104	148329	13.1337	11.5776	0.0115025	0.125417		TNRC6B	3679	4501.44	30.3238	19.8635	0.0225237	0.244216		SESN2	4281.45	6755.63	18.5951	22.4217	8.13516e-18	8.96233e-17		TACC1	5983.58	9246.18	10.8363	11.9793	1.1369e-06	1.21735e-05		FBXO9	5592.47
SPOUT1	5896.01	4933.3	20.0887	21.1438	0.00620835	0.0677283		PRPSAP2	74880.9	71113.4	11.923	14.7892	0.0308846	0.33546		IGHMBP2	3962.85	3622.75	5.95017	24.8119	0.0115961	0.126262		COMMD9	7626.74	8511.36	15.4654	15.6749	0.0224974	0.244271		GRSF1	31675.1	45224.5	13.6695	16.1143	8.2975e-18	9.12841e-17		GPR180	4263.62	7671.34	26.969	15.5986	1.15187e-06	1.23167e-05		COX5B	52336.4
AIFM1	73887.6	67904.4	9.87304	11.2264	0.00622566	0.0678224		NDUFAF5	7414.69	7816.55	13.5802	13.117	0.0309138	0.335309		ARF4	242027	200930	18.209	14.4891	0.0115971	0.126096		NAA30	5310.66	5955.33	16.3419	14.0032	0.0224962	0.244599		WDR45	4214.25	6497.78	16.5129	14.157	8.4378e-18	9.26981e-17		PPP4C	36906.7	28922.2	10.1486	6.69009	1.15468e-06	1.23295e-05		BLOC1S3	4463.65
EXOSC6	17689.8	16141.2	10.7295	11.3943	0.00624325	0.0679192		RPL22L1	5825.16	6957.55	34.3957	57.1782	0.030936	0.335082		RABGAP1	11458.1	12826.2	12.7808	9.06029	0.0116056	0.126013		USP54	6221.14	8241.64	39.2344	31.6953	0.0224879	0.24485		RPN2	158073	220592	12.739	17.4865	8.51118e-18	9.33741e-17		ARHGAP35	14195.5	11514.6	8.76913	6.02095	1.16805e-06	1.24548e-05		NKX2-2	4170.47
RUNDC3A	10914.7	12804.1	20.4265	16.485	0.00625271	0.0679276		SRP68	52163.4	54160.5	8.21458	11.5114	0.0309679	0.334961		KATNAL1	6409.78	7698.2	19.9638	20.5172	0.0116469	0.126286		DYNC1LI1	36336.2	39372.5	11.2952	9.48778	0.0226769	0.245535		PLEKHA2	7325.35	16349.6	35.4947	38.8207	8.68261e-18	9.51223e-17		LAMP1	163716	357957	16.1391	17.3287	1.17413e-06	1.25023e-05		ANXA6	406401
BUB3	78270.5	73067.2	8.17721	8.18501	0.00630944	0.0684486		XPO6	3409.71	4057.46	25.0111	53.1468	0.0310054	0.334902		KAT2B	2717.44	2196.85	17.6352	28.1278	0.0116748	0.126412		SAMM50	66156.9	56578.4	19.8714	12.1456	0.0227997	0.245839		ERP27	3528.24	42539.3	77.7694	97.6433	8.75263e-18	9.57561e-17		ARHGEF5	3064.54	4788.85	26.1315	9.36195	1.18724e-06	1.26244e-05		DAZAP1	21374.1
HOOK1	15136.3	16367.1	9.93544	9.57618	0.00631144	0.0683754		DDOST	208383	225022	17.0932	23.1562	0.031055	0.334972		CTR9	15477.3	17271.1	12.4265	8.83371	0.0117076	0.126591		PNPT1	57360.9	50348.4	16.7633	10.2525	0.0227368	0.245841		INPPL1	15111.1	6794.83	12.674	10.16	9.47529e-18	1.03519e-16		DAXX	3221.03	2041.3	16.8824	15.5175	1.19281e-06	1.26659e-05		ECH1	117015
DMXL1	5941.78	6524.47	11.7638	13.8035	0.00632816	0.0684616		MFAP1	12801	12224.1	10.9244	12.7809	0.0310883	0.334867		DIEXF	5297.97	4178.54	21.1572	21.1283	0.0117109	0.126451		TMEM41B	9611.01	10290.7	8.99134	14.6608	0.0227853	0.246024		GCLM	35332.4	55262.4	17.6398	16.3452	9.6407e-18	1.0518e-16		INTS14	3899.84	2890.67	11.5898	10.1998	1.22429e-06	1.29822e-05		CTSH	5424.67
ABCA3	6396.13	7808.82	27.4532	17.2419	0.00638662	0.0689984		COBLL1	12356.8	13098.2	14.3434	15.6863	0.0312237	0.33586		MTX1	27795.1	24176.6	13.9584	12.9897	0.0117261	0.12644		PDE3B	3762.47	4615.77	29.9478	32.3244	0.0229499	0.246775		MTDH	67329.4	99609.9	14.8773	14.0299	9.97e-18	1.08622e-16		FTCD	58359.4	91255	24.1833	11.2827	1.23176e-06	1.30434e-05		ELL2	2237.29
GGCX	10753.6	9132.93	18.5702	20.5627	0.00639826	0.0690288		ALKBH3	2843.67	2534.44	27.6868	28.5451	0.0312953	0.336165		SYN1	15717.9	20920	35.564	18.486	0.0117511	0.126536		HNRNPA2B1	815631	921322	17.8117	8.85332	0.0230834	0.246847		TRIM21	8628.08	11863.4	11.8389	20.2318	1.014e-17	1.10322e-16		YIPF3	15079.4	25258.4	18.0398	14.2972	1.24763e-06	1.31932e-05		S100A13	2946.14
ACTG1	22611.5	19073.9	16.2295	47.3715	0.0064152	0.069116		DGAT1	3220.15	3486.27	21.4132	18.3292	0.0314015	0.33684		ARHGAP35	8841.9	9998.39	14.0492	9.04299	0.0117576	0.126431		CEPT1	53504.1	45841.5	19.5147	17.7814	0.0229366	0.246973		AP3S2	16625.8	25908.4	17.9603	19.649	1.03422e-17	1.12367e-16		THRAP3	119728	92736.3	10.7076	4.76787	1.25046e-06	1.32048e-05		COMMD8	4233.32
RBP5	8833.45	12958	54.276	59.6324	0.00642032	0.0690759		SLC35E1	5709.05	6156.45	19.9707	18.1011	0.031426	0.336639		DCTN2	63552.9	73385.9	16.5767	12.7205	0.0117703	0.126393		CDK14	7992.07	6941.89	17.7882	19.4312	0.0231316	0.247023		ATP1A1	108207	155796	14.1565	16.8708	1.0343e-17	1.1222e-16		EXOC7	13884.7	15589.5	5.18417	3.49344	1.25489e-06	1.32334e-05		TOM1L2	26066.6
APOBEC2	20124.7	25013.6	28.2094	37.2398	0.0064513	0.0693138		HOMER2	7337.03	7859.99	17.7205	17.3978	0.0315126	0.337102		PHB	284576	235809	18.4524	12.1178	0.0117749	0.126268		WNK1	19701.2	21633.8	13.3972	9.20622	0.0230814	0.247165		VWA5A	46391.7	86898.9	26.8375	19.1295	1.04603e-17	1.13337e-16		LDHB	606164	202949	30.5311	17.5971	1.26415e-06	1.33127e-05		SNRNP70	68348.2
C9orf72	3362.84	3937.48	20.8516	19.7702	0.00645969	0.0693086		RDH13	11388.7	12402.5	22.2194	21.2586	0.0315995	0.337568		MRPS22	28451	25162.2	12.3938	11.9853	0.0117769	0.126116		COMMD10	9897.47	10884.8	13.4234	12.9329	0.0230567	0.24724		COPA	141935	200640	11.8746	8.81033	1.0842e-17	1.17311e-16		HADH	81362	172394	22.7106	18.1371	1.27222e-06	1.33793e-05		DDC	630308
SSBP1	208617	230835	12.7428	15.6541	0.00649606	0.0696031		MRPL16	16453.3	17437.7	12.5289	18.1324	0.0316779	0.337941		VAT1L	38704.4	56325.2	48.8173	29.6847	0.0118224	0.12643		NEDD8	19324.1	22406.9	20.3029	21.4337	0.0231863	0.247268		ALCAM	20548.8	42002.3	33.5862	27.4609	1.1343e-17	1.22564e-16		KLC4	22887.2	28867.3	11.5929	6.21029	1.27505e-06	1.33906e-05		MTUS1	2621.77
PPP2R5A	14318	15052.4	5.75303	10.6356	0.00657179	0.0703181		PSMD5	51623.6	49968.3	7.67615	9.22188	0.0316815	0.337517		XRN2	22556.5	26027.3	16.586	9.17447	0.0119046	0.127134		GCLM	49275	56525.7	19.9081	16.5799	0.0230329	0.247326		MEF2D	5676.03	8741.12	16.5965	14.2312	1.15538e-17	1.2467e-16		TBC1D8B	3164.3	5248.01	10.3768	13.0816	1.2751e-06	1.33728e-05		UGDH	354519
LUZP1	6419.4	5424.14	19.288	19.121	0.00657302	0.0702351		MAX	3581.17	3252.34	23.303	24.0781	0.0317988	0.338303		DDR1	7867.3	9543.06	22.5316	25.8199	0.0119895	0.127866		RFX2	3684.98	4336.67	21.0875	25.9157	0.0232267	0.24736		NUBP2	19654.6	10972.8	11.7302	16.6219	1.20011e-17	1.2932e-16		SRSF1	257769	181145	10.9421	14.6914	1.27578e-06	1.33617e-05		PDK3	26964.2
ACIN1	30439.3	28277.2	8.7664	9.26619	0.00658153	0.07023		CPLX2	12516.1	10896.6	32.5103	38.4062	0.0319388	0.339328		AARS1	69956.7	79146	14.1862	7.76902	0.0120126	0.127937		GIGYF2	16486.9	19910.3	28.6482	11.3072	0.0232617	0.247394		PSPH	35716.4	16928.9	12.5384	11.4277	1.39685e-17	1.50314e-16		SPOCK1	7191.83	18385.6	27.6676	20.4729	1.2772e-06	1.33582e-05		GLOD4	113448
PMPCA	29149.2	32520.8	14.237	13.1495	0.00660044	0.0703356		SMDT1	9031.83	7799.61	35.8774	37.0689	0.0320009	0.339524		CDC40	5632.87	6199.44	10.7	12.4835	0.012071	0.128384		RASSF5	5565.33	6523.99	23.1387	22.3548	0.0233666	0.247833		AMFR	4717.05	7736.53	19.3659	14.4009	1.41102e-17	1.51632e-16		RAB11A	267237	351766	10.0927	8.56048	1.2797e-06	1.33662e-05		RNPEPL1	27320.2
KLHL42	11020.9	13155.7	23.9073	20.1194	0.00664828	0.070749		PAH	2359.64	2960.21	42.5218	56.3171	0.0320329	0.3394		WDR48	7596.36	8800.17	17.1131	10.8123	0.0121036	0.128555		UBXN6	21373.6	23120	10.9029	12.4049	0.023342	0.247909		TBC1D8B	4112.35	8274.75	29.2796	15.1663	1.45993e-17	1.56674e-16		GCHFR	24293.4	51136.2	20.8771	17.8421	1.28853e-06	1.344e-05		PITPNM1	13141.1
HAAO	14572.8	11227.5	28.8545	24.1151	0.00665221	0.0706945		MRPS31	15344.6	16122.4	12.4573	12.976	0.0320437	0.339052		GNPDA2	30334.5	37146.8	24.229	15.6237	0.0121041	0.128385		FKBP3	55939.7	63595.7	18.8558	9.85386	0.0234505	0.248384		MAN2A2	4826.07	7821.47	19.6633	17.7049	1.49467e-17	1.60184e-16		ARMC6	11781	8446.28	11.4315	13.1442	1.29789e-06	1.35192e-05		WDR92	5551.02
SLCO2A1	7915.96	12522.2	70.9913	52.6499	0.00666426	0.0707262		NCLN	77755.2	83004.1	14.3926	20.1047	0.0320975	0.339161		TUBB3	130040	172818	35.5779	16.8863	0.0121124	0.128299		NACAD	2306.73	2749.85	25.5508	27.6295	0.0235978	0.248591		BOLA2	53671.1	32839.3	11.675	22.5399	1.57567e-17	1.68636e-16		CARD19	6405.27	9770.15	14.0467	12.2638	1.31133e-06	1.36407e-05		SURF4	138368
PPP1R13L	13805.3	9696.68	37.5126	31.9144	0.00670116	0.0710214		FBXO22	34680.3	32775.2	13.2473	16.117	0.0321295	0.339039		PPP3CA	58382.3	68206.5	18.2056	9.68848	0.0121292	0.128303		AKR1B1	170889	186666	12.3708	13.5751	0.0235735	0.248672		CCDC90B	7360.45	12005.2	19.3612	15.0519	1.58729e-17	1.69649e-16		RAB3A	25864.7	40183.4	14.4648	12.6668	1.31336e-06	1.36432e-05		RAB11FIP5	2141.62
MRPL20	6618.68	7969.48	25.5341	16.5811	0.00670263	0.0709407		NCOA2	2869.66	3156.3	22.3668	23.8772	0.0321306	0.338591		MYADM	133186	101705	25.5986	17.9129	0.0121347	0.128187		ANKRD46	3963.24	5174.64	26.4042	43.0881	0.0235157	0.248736		FARP1	29958.1	9801.08	16.3018	23.3891	1.6153e-17	1.72408e-16		IK	25714	19735.2	7.67041	10.8022	1.34162e-06	1.3918e-05		MRPS14	12040
CACTIN	1436.03	1229.46	17.1433	29.0094	0.00671187	0.0709423		DAB2	3263.87	3777.49	35.2946	38.527	0.0321738	0.338587		YIPF3	22255.4	18850.6	16.4806	17.3922	0.0121362	0.128029		PAF1	11482.1	13424.4	23.3467	11.3092	0.0235609	0.248876		NAPA	48573.6	75224.6	16.2596	11.7365	1.63011e-17	1.73754e-16		RBM12	82501.7	63178.9	8.43782	10.7394	1.34436e-06	1.39275e-05		KRT8	701628
TRIM21	13830.7	11863.4	17.6124	20.2318	0.00673831	0.0711256		AASS	8472.96	9163.04	17.7921	23.4543	0.0321869	0.338267		CCDC90B	13902.1	11698.1	17.1547	13.8913	0.0121884	0.128407		KAT7	5272.42	6020.53	19.4497	13.4603	0.0236632	0.248943		CHPF	19796	30415.1	16.854	15.1323	1.74098e-17	1.8532e-16		TMEM230	14585.2	19327.3	13.8047	7.87981	1.36007e-06	1.40713e-05		GUSB	19973.7
C19orf53	7817.58	6132.85	26.9522	27.6147	0.00674781	0.0711298		ACO1	71883.2	77985.6	17.9999	25.056	0.0323268	0.339278		NDUFA9	49364.9	41686.3	16.8844	10.9768	0.0122921	0.129324		MDP1	30278.9	34821.8	20.4965	17.0285	0.0241659	0.24918		RAB3GAP2	23596.6	31228.3	10.3425	11.7102	1.74945e-17	1.85971e-16		ARMT1	35228.8	46358.7	12.6668	8.07908	1.3695e-06	1.41496e-05		ICA1	9282.84
TSPYL5	9351.74	11167.1	24.1568	18.4358	0.00676405	0.0712048		EDIL3	35591	32384.6	22.7474	25.3998	0.0323969	0.339557		ACTR1B	10949	12902.5	19.2699	15.0774	0.0123483	0.12974		ECI1	137567	120782	16.8058	13.3273	0.0237991	0.249362		CAMSAP3	22129.5	12274.5	11.7906	15.6732	1.80888e-17	1.92029e-16		MTHFD1	65643	45465.8	14.5708	10.9911	1.36976e-06	1.41333e-05		SLC38A10	9459.12
PPIH	17169.3	15890.4	9.1679	10.7556	0.00677084	0.0711804		CLTB	44111.6	41060.8	17.7501	18.5746	0.0324234	0.339377		COG7	21854.5	25273.4	16.9549	10.9847	0.0123588	0.129676		NSRP1	3414.36	3864.79	17.4355	22.119	0.02412	0.249368		NUBPL	4728.78	9882.18	34.1882	22.3158	1.81352e-17	1.92262e-16		RNF40	13864	10963.1	10.0065	6.07228	1.37666e-06	1.41853e-05		TMOD2	16918.4
UGP2	112803	104386	9.16097	11.1165	0.00677976	0.0711784		MIEF1	6501.57	6141.75	14.9994	12.8961	0.0328456	0.343334		DYNC2H1	3536.73	4716.63	36.2061	18.6937	0.0123881	0.129809		VAMP2	107382	127070	24.5889	25.9336	0.0240933	0.249423		ROCK2	12368.1	14985	6.87401	9.27914	1.89268e-17	2.00385e-16		PPL	17928.1	29302.5	19.9026	13.9336	1.39319e-06	1.43364e-05		IL1RL1	5145.73
NIFK	8167.17	7054.82	16.9752	17.5617	0.00678899	0.0711796		STX4	16710.6	17679.2	14.9032	13.7651	0.0329028	0.34347		ZCRB1	1202.36	1625.48	32.577	36.7003	0.0123903	0.129658		SAMD4B	5335.2	6558.45	31.8011	14.9245	0.0241649	0.249501		STAU1	19074.9	14638.5	7.40835	14.0132	1.91328e-17	2.02294e-16		ACAD11	4548.19	6365.2	18.6955	7.61213	1.39324e-06	1.43176e-05		WDSUB1	1522.96
ACSL1	44628.7	53031.1	23.6431	14.9105	0.0068021	0.0712215		CISD3	4620.55	5149.17	25.6737	31.4262	0.0329664	0.343673		TIMM10	19205.9	14493.1	26.6076	26.2598	0.0123918	0.129499		NBR1	6580.43	5639.5	16.2359	24.0802	0.0243671	0.249603		PTGR1	34192.5	51031.1	16.1601	20.18	1.96263e-17	2.07233e-16		SUZ12	5169.16	2955.4	19.1617	22.4927	1.39346e-06	1.43007e-05		CHCHD3	41436.1
SPAG9	24647.6	22381.9	11.4941	10.7772	0.00683184	0.0714371		TCOF1	13804.5	12754.1	19.5719	20.745	0.0330862	0.344459		TUBB	674600	790032	18.5721	11.0467	0.0124019	0.129432		PPP2R5B	3461.4	3953.89	18.4621	16.1361	0.0240793	0.24961		CYB561D2	4981.17	8516.83	21.6172	15.2215	1.99884e-17	2.10774e-16		GTF2I	77215.1	57310.1	7.99807	12.4812	1.40578e-06	1.44078e-05		CTSD	607876
ITIH4	30742.4	58517.4	99.9126	109.558	0.00684027	0.0714296		NASP	26733.6	24995.3	16.8652	17.2343	0.0331706	0.344877		NDUFB6	91477.7	73592.1	21.2548	15.3899	0.0124116	0.12936		ARID5B	500.384	654.75	38.6722	42.85	0.0243382	0.249635		MRPL19	22461.6	31549.8	13.043	14.246	2.02871e-17	2.13639e-16		GPD2	40849.3	76085.4	11.8495	15.0469	1.41868e-06	1.45206e-05		RPS24	31376.9
YAP1	7916.3	5581.83	36.9824	40.9454	0.00684344	0.0713673		SUB1	34660.4	31630.6	24.353	19.3958	0.0332259	0.34499		NRM	145401	123671	16.1189	19.8344	0.0124679	0.129772		SQOR	119854	101611	20.7506	22.8709	0.0237964	0.24967		PDXDC1	41785.5	61677.9	14.5872	12.1263	2.06004e-17	2.16648e-16		XPO5	17191.9	12010.6	14.5327	8.57984	1.43759e-06	1.46945e-05		NFYB	4736.95
LATS1	5180.12	4172.06	23.3201	25.7643	0.00686303	0.0714762		RPN1	222343	238947	15.8387	22.4614	0.033243	0.344708		PPIP5K2	8313.28	9267.4	12.4367	9.823	0.0125092	0.130029		TOM1L2	29737.3	33654.6	17.9554	14.8369	0.0237759	0.249791		PCK2	32553.6	57349	23.4337	16.5453	2.08648e-17	2.19136e-16		HNRNPA3	433559	348513	9.45529	4.49547	1.44732e-06	1.47742e-05		TCOF1	15415.3
ARPC1B	69215.3	61380.7	14.1322	14.2756	0.0068736	0.071491		CSK	15546.7	16251.1	11.7664	10.7332	0.0332639	0.344465		CCT8	215222	241242	13.1934	5.46718	0.0125899	0.130694		H1-3	2746.07	3748.77	46.5224	63.1222	0.0244197	0.249813		ADI1	11515.2	3523.24	17.5167	32.5687	2.14229e-17	2.24698e-16		TXN2	13910.6	5210.26	26.778	53.6897	1.46071e-06	1.4891e-05		NOL3	1609.7
PLEKHA6	29730.3	33362	14.7464	17.7694	0.00688189	0.071482		LRCH4	6575.25	6890.17	12.7517	10.6812	0.0333139	0.344524		BCLAF1	57406.1	67031.8	18.2647	10.3321	0.0126068	0.130695		MROH1	13116.1	12301.3	7.72153	17.0103	0.0243259	0.249838		TUBB	1.35438e+06	774835	10.9762	11.8871	2.15803e-17	2.26048e-16		HLA-C	14830.8	23715.8	23.8629	12.7461	1.46129e-06	1.48771e-05		ANP32E	39394.8
PPFIBP1	3084.64	2481.4	24.3678	28.5341	0.00690523	0.0716291		DHX15	75007.5	72763.4	7.6743	7.89146	0.0336771	0.347818		PFKL	43447.9	48902.5	13.6914	7.74779	0.012665	0.131124		SYVN1	27670.4	22765.2	24.5954	16.1204	0.0240783	0.249933		MAN2C1	10277.4	15151	15.459	17.1787	2.16116e-17	2.26076e-16		MGAT2	6633.7	9499.44	14.3681	10.8317	1.47757e-06	1.50229e-05		PLD2	121.88
TRIM47	5246.33	3855.93	33.0445	41.2249	0.00693382	0.0718303		ZHX2	7298.77	7673.05	12.2346	14.0297	0.0336892	0.347482		DTNBP1	2524.15	3195.58	28.9187	19.2642	0.0126781	0.131086		PGAM5	28733.4	26059.1	12.7817	12.3211	0.024315	0.250056		PJA1	1199.43	1978.68	21.3505	25.6343	2.21613e-17	2.31518e-16		HMOX1	613.646	1864.58	35.1545	23.1785	1.5084e-06	1.53161e-05		FKBP4	100789
TXNDC5	159181	177457	14.2846	12.9329	0.00703237	0.0727547		SPART	11111.9	10273.4	20.45	18.3664	0.0338033	0.348197		TMEM120A	10261.1	7874.43	25.1617	34.5864	0.0126875	0.131009		EPS15L1	17086.7	18757	13.4575	9.41578	0.0240615	0.250092		TSPYL1	7300.72	10190.6	12.8686	14.6143	2.3093e-17	2.40932e-16		ALYREF	90991.8	68903.7	10.8216	9.84608	1.52538e-06	1.5468e-05		UQCRC2	69669.8
MIA2	21209.4	23206.5	11.811	9.66382	0.00708835	0.0732369		PHF12	1759.82	1602.33	20.3427	29.9829	0.03381	0.347804		SRGAP2	10690.9	12581	19.2273	13.8798	0.0127097	0.131065		GOLGA1	5898.52	6783.82	20.6948	13.9847	0.0242887	0.250116		GXYLT1	1515.54	2754.3	26.871	25.9593	2.33964e-17	2.43774e-16		TNPO1	52053.7	45291.2	6.28163	3.26925	1.53322e-06	1.55269e-05		FECH	21290.5
MYO5A	20789.8	24152.3	20.457	13.0586	0.00711538	0.0734191		SMAP2	16086.5	15429.6	9.89599	12.0124	0.0338604	0.347863		SLC35A3	10261.4	8954.14	12.8203	20.0796	0.0127677	0.131488		FAM172A	10200.9	10873.4	8.85697	9.97726	0.0239049	0.250134		LAS1L	13135.4	7456.07	10.8262	10.1107	2.36116e-17	2.45691e-16		VPS35L	12068.9	14960.8	5.88692	6.90839	1.53456e-06	1.552e-05		DNAJC17	9216.02
CTNNB1	67730.6	60527.6	13.4679	11.0258	0.0071525	0.0737047		PTPMT1	8472.39	9059.07	15.821	19.5454	0.0338634	0.347435		UBR3	60491.7	74314.4	24.9663	12.7472	0.0127819	0.131461		PSMA2	48835.6	53696.6	13.7804	7.61499	0.0240542	0.25035		NDUFB9	37575.7	56519.5	16.0291	14.9189	2.38162e-17	2.47494e-16		EP400	8725.79	6061.03	13.7782	13.2525	1.53915e-06	1.55459e-05		LAMTOR5	3789.63
UBE2R2	22420.6	20281.6	11.9301	12.8309	0.0071639	0.0737249		ICMT	9983.12	10658.8	17.0534	16.837	0.0339201	0.347559		SEC24D	54532.1	64048.2	19.035	12.2227	0.0127957	0.13143		CHGB	41426	53050.2	37.8083	37.824	0.0249554	0.250357		CHUK	8708.61	11968.1	11.4744	9.99572	2.6317e-17	2.73121e-16		UFD1	40253.7	46663.7	6.95535	4.35716	1.55841e-06	1.57196e-05		NCEH1	3852.6
IPO13	3791.56	4100.99	9.41202	15.8509	0.00717561	0.0737483		INPP5F	164538	199136	49.8884	50.5592	0.0340208	0.348132		CYBC1	16242.2	13969.8	15.2166	16.1605	0.0128071	0.131373		PCLO	245071	302590	19.9265	76.6575	0.024902	0.250468		PAWR	5805.04	8878.79	17.3635	24.0605	2.64857e-17	2.74511e-16		RPH3AL	10555.1	24348.9	21.9538	19.1702	1.56259e-06	1.5741e-05		PGAP1	7162.04
TSC22D1	5872.91	7027.7	24.3296	23.1139	0.00719915	0.073893		AKR1B1	191651	182194	12.2393	14.1848	0.0340691	0.348167		AGO2	24286.9	29166.7	21.8907	15.5435	0.012839	0.131528		DYNLRB1	47873.4	56209.7	22.9139	30.3809	0.0248116	0.25053		LPCAT3	28570.4	38132.9	11.0481	16.3953	2.7118e-17	2.80695e-16		MAPK8IP3	3986.45	2300.91	19.1149	22.1116	1.58046e-06	1.59001e-05		BNIP3	6135.85
TNFAIP2	7126.88	5231.93	32.2283	34.9778	0.00722998	0.0741121		STOML2	139912	146805	11.2767	14.2644	0.0340891	0.347914		ILF3	107775	126532	19.0857	5.78954	0.0128626	0.131597		DENND11	4295.92	5084.2	25.3385	14.2562	0.0239762	0.250543		DDX60	3212.87	6122.66	28.4734	24.0161	2.85338e-17	2.94962e-16		RBPJ	10370.5	4862.13	18.8452	40.5718	1.61533e-06	1.62296e-05		EPS15	13068
MACC1	3228.55	2436.95	29.546	32.9939	0.00723745	0.0740914		CPA2	81403.5	119288	78.8503	117.385	0.0341291	0.347866		MTUS2	5420.38	7034.79	30.1933	27.127	0.0128843	0.131647		METTL26	10768.2	11567.1	9.9167	11.8763	0.0240085	0.250544		CSK	25332.7	15855.9	9.91412	10.832	2.96642e-17	3.06245e-16		ERLEC1	7599.84	9815.97	12.097	7.57238	1.62908e-06	1.63463e-05		DHTKD1	15869.8
TJP1	32019.1	25832	24.6053	19.6476	0.00724155	0.0740363		AADAC	5601.48	7773.13	73.4696	86.1577	0.0341638	0.347765		ELP6	3462.8	4002.67	16.9959	13.5685	0.0129848	0.132499		RBM15	10022.5	10914.5	12.2769	8.05114	0.0240434	0.250573		RPL10A	193683	232253	6.22245	13.5735	2.99304e-17	3.08588e-16		FSTL4	4272.27	21867.3	30.8645	24.5407	1.65218e-06	1.65564e-05		A1CF	57521.6
RCL1	7037.58	6299.09	13.1367	14.4473	0.00725052	0.0740311		IMPA1	78046.2	73788.6	13.0373	16.6693	0.0341893	0.347569		TMEM260	3085.79	2474.04	20.2676	19.6976	0.013039	0.132878		PPP1R12C	9797.08	11616	25.8393	14.7497	0.0249458	0.250584		FBP2	10957.3	31998.7	61.0216	35.5594	3.04413e-17	3.13446e-16		COPA	129935	156104	7.84931	5.84778	1.672e-06	1.67331e-05		NRDC	23915.2
MRPS15	18602.7	20620.5	13.3292	14.9115	0.007268	0.0741128		FMNL2	5401.17	6085.7	31.4105	30.8845	0.0343065	0.348305		HSP90AA1	398777	455308	15.5523	8.27794	0.0130437	0.132752		PUS1	14092.9	13014.3	10.6263	8.14384	0.0247874	0.25061		ARHGAP17	22453	14405.8	9.60954	10.6469	3.21454e-17	3.3056e-16		HAX1	17861.8	23312.2	13.3578	7.48806	1.6917e-06	1.69082e-05		IQSEC1	21498
CKB	217158	161250	32.6865	32.6125	0.00729205	0.0742611		CTH	7711.69	10085.8	53.5128	86.2885	0.0343709	0.348504		ZMPSTE24	28086.4	25126.1	11.5633	8.70958	0.013104	0.133193		PANK4	18305.2	19364.7	7.68544	10.5123	0.0247557	0.250615		CHMP2A	31576.9	42710.3	11.5404	13.2921	3.34538e-17	3.43567e-16		STX12	17843.1	24621.5	13.4077	9.91228	1.69803e-06	1.69493e-05		ITM2C	7527.21
NFKB1	16251.5	14634	12.4504	14.1184	0.00732992	0.0745495		PRKRIP1	1868.23	1647.72	28.5049	33.532	0.034386	0.348203		LACTB	14479.3	12780.9	12.6514	18.75	0.0131058	0.133037		KCNJ8	1688.62	2190.83	33.0877	43.102	0.0248846	0.250616		DERL1	20718.3	30078.9	14.6394	14.8024	3.35649e-17	3.44258e-16		OSGEP	33571.5	39654.1	7.92569	4.92295	1.70547e-06	1.70014e-05		EEFSEC	18216.3
CIAPIN1	20791.6	19024	10.6327	11.9016	0.00733108	0.0744643		CCDC47	70874.4	73420.9	8.84482	9.63678	0.0344031	0.347923		DPYSL2	198760	249278	27.9313	12.6516	0.013129	0.133099		CLIP2	23034.5	26620.4	21.5668	13.8725	0.0246931	0.250634		AKTIP	1602.49	2519.23	18.8888	19.9139	3.37829e-17	3.46044e-16		METTL15	3962.02	2766.83	14.7332	8.5233	1.70907e-06	1.70151e-05		CDC37	69350
TRIOBP	13889.5	11718.4	19.6144	22.6655	0.00733537	0.0744112		NUDT5	33376.5	32084.9	10.1036	10.0955	0.0346037	0.349498		IAH1	26532.3	30947.9	18.1366	16.0772	0.0131619	0.13326		GNS	49027.5	55435.2	17.429	21.4612	0.0247273	0.250654		RRP8	6483.26	4130.54	11.4088	22.8407	3.51677e-17	3.59761e-16		TBCD	22630.8	17035.2	10.9754	10.3502	1.70968e-06	1.69991e-05		SDK1	5942.01
MRPS30	16841.6	19534.8	20.0655	16.8966	0.00734033	0.0743649		ALB	1.68155e+06	2.1239e+06	50.2801	73.1575	0.0346758	0.349771		HABP4	8624.23	11438.3	35.7848	21.9653	0.0132427	0.133904		PTPN11	36396.9	39434.9	11.4633	9.71306	0.0245689	0.25068		DUSP23	25830.1	17541.5	10.196	19.9258	3.62889e-17	3.70749e-16		H1-3	67375.8	13897.7	38.5641	62.3494	1.71353e-06	1.70153e-05		ICA1L	4880.96
C4orf33	4662.81	3545.49	18.4939	34.573	0.0074047	0.0749198		RPN2	211185	227349	16.2723	23.2865	0.0347143	0.349706		NDUFB10	59224.5	50978.6	15.3176	11.8025	0.0132876	0.134184		CCDC9	9762.67	12131.2	33.7278	19.6696	0.0250206	0.250689		NOMO2	54130.3	76351.4	13.5362	15.3036	3.92629e-17	4.00614e-16		MBD3	6228.29	2799.42	20.2268	43.7359	1.71677e-06	1.70254e-05		PAK2	47546.9
TOR1B	15070.3	13168.3	15.9925	15.2307	0.00741226	0.0748993		TMEM165	20997.1	23122.7	25.0195	25.5171	0.0347591	0.349704		PIGO	7723.87	6874.52	12.029	13.102	0.013307	0.134206		GLUD1	207164	179962	18.3232	9.87316	0.0245453	0.250768		MRPL3	13578.4	19077.4	13.4597	16.4544	3.94394e-17	4.01894e-16		SRCAP	9325.61	6740.45	11.9561	12.5206	1.72261e-06	1.70612e-05		ROCK2	11194
LACTB	14743.6	12648.3	18.0077	17.815	0.00745239	0.0752075		SNX16	2129.81	2363.44	24.76	28.0022	0.0347711	0.349373		GAS2	7746.54	10010.7	31.664	31.3206	0.0133396	0.134361		RAN	535110	583591	12.4547	10.4612	0.0246752	0.250779		AP3B1	27993.4	41442.1	13.5625	7.68543	4.35904e-17	4.43619e-16		ZNF532	1069.02	373.893	30.1647	54.1483	1.72812e-06	1.70937e-05		HDHD5	21404.3
PAXX	27488.3	24839.7	12.2273	11.1962	0.00747097	0.0752977		METTL14	6453.03	6091.59	14.2887	15.6261	0.0347925	0.349137		UFD1	42714	50509.7	20.1209	9.46825	0.0133404	0.134196		EMC1	76532.1	68941.6	13.8236	8.3209	0.0246201	0.250874		DHCR7	71683.2	33983.4	14.6169	24.1398	4.59021e-17	4.66543e-16		WDR13	11032	15073.2	8.60666	9.61865	1.73337e-06	1.71235e-05		WDR24	5002.19
ARFIP2	20513.1	22262.8	10.6204	11.0591	0.00748283	0.0753201		TOR1A	13249.1	13839.9	11.8424	10.3458	0.0348259	0.349022		ANGPTL2	1476.28	2458.06	62.5483	57.6659	0.0133613	0.134232		MAP2	46119.9	57598.1	34.4788	21.6088	0.0248797	0.250892		MYL9	12060.4	36456.5	65.0705	37.1129	4.72903e-17	4.80033e-16		CBX5	22787.3	14499.6	11.6154	20.8555	1.73424e-06	1.71099e-05		RPL13	187017
SNU13	60007.9	49206	22.8457	23.3889	0.00750743	0.0754704		NANS	91640.1	96168.6	11.0378	14.8036	0.0349076	0.349391		EPB41L3	51679.9	68287.9	35.3954	17.8112	0.0133691	0.134138		SLC25A3	1.3135e+06	1.06928e+06	26.1276	11.1153	0.0250776	0.250937		NMRK1	1257.75	3830.6	64.46	26.1035	4.93842e-17	5.00643e-16		RTF1	25969.5	18153.7	7.8491	15.6225	1.73878e-06	1.71327e-05		STARD5	2026.16
VCPIP1	5628.3	5163.39	10.1089	14.8053	0.00752113	0.075511		MACROD2	7454.77	6775.32	22.9738	27.0353	0.0349348	0.349213		TATDN3	9500.24	11445.6	22.5254	13.976	0.0133702	0.133977		CNOT2	7853.44	8701.72	14.7293	14.1412	0.0246677	0.251031		FASTKD2	1870.32	3103.52	21.7539	20.0922	5.03319e-17	5.09594e-16		CCDC93	11824.1	15327.5	5.04509	7.82111	1.7492e-06	1.72132e-05		SHPK	34977.5
CNN2	11440.9	9415.08	22.0543	30.572	0.00754229	0.0756262		CELF2	10773.4	9534.97	31.179	29.7182	0.0349365	0.348782		UBE3C	13990.1	16594.3	20.5185	10.8569	0.0133868	0.133971		CSTF2T	13526.2	15079.9	16.0559	8.56444	0.0251437	0.251276		UBE2K	34902.9	21190.8	11.405	17.1503	5.10549e-17	5.16251e-16		JADE1	671.729	259.294	29.636	31.0366	1.75431e-06	1.72414e-05		CRELD1	13114.1
NIT1	31375.2	26843.1	18.4112	16.5345	0.00754238	0.0755302		AKAP17A	37685.7	40562.2	18.6686	20.0468	0.0349466	0.348435		PI4KB	4353.56	5062.66	17.9071	12.7372	0.0134353	0.134284		GPKOW	5870.21	6954.87	25.793	14.1492	0.025196	0.251475		MTHFS	23580.6	38416.2	20.1615	16.2682	5.312e-17	5.36444e-16		VPS11	19044.3	23328.9	10.9339	4.35531	1.75964e-06	1.72715e-05		VWA8	17299.6
ENOPH1	28084.6	30583	10.9368	13.0661	0.00755679	0.0755775		MDH2	495045	517144	10.5177	12.7079	0.0350533	0.349052		GOLGA7	5655.24	4662.43	19.2928	20.3909	0.0134717	0.134476		PREB	80150.4	71375.9	15.3793	11.8811	0.0261364	0.25151		UBE2D1	24152.8	10859.6	15.3439	26.4296	5.37673e-17	5.42286e-16		CASK	36547.5	53583.3	13.7042	11.63	1.76693e-06	1.73208e-05		EPB41L3	75891.9
EIF1AD	3265.46	2701.86	21.8654	23.5091	0.00756432	0.0755561		RPS17	87931.6	93355.8	12.4389	19.8547	0.0351726	0.349792		SPART	8551.08	10727.2	28.0089	18.1676	0.0134935	0.134521		PPP1R10	7317.43	8398.43	20.6682	10.6228	0.0252346	0.251538		LAMB3	335.923	2036.32	51.9956	88.0836	5.66537e-17	5.70666e-16		DPF2	13019	8696.58	16.2638	10.098	1.78048e-06	1.74314e-05		GSN	42720.4
ACACB	11765	14158.9	25.4043	23.688	0.00759059	0.0757217		YWHAH	206193	195386	13.1875	15.0203	0.0352158	0.349775		UBXN7	13796.8	15754.4	15.6225	10.8771	0.013496	0.134374		CYP20A1	13777	12306.5	14.6999	16.048	0.0252719	0.251588		ITIH2	5481.25	198938	138.882	107.427	5.70186e-17	5.73609e-16		RBM47	5339.65	8818.02	22.7027	14.297	1.78722e-06	1.7475e-05		H3-2	300701
ATP13A1	31442.3	33876.9	9.16067	14.2682	0.00759373	0.0756564		TAGLN2	389771	362774	17.9854	19.1086	0.0353187	0.350349		STT3B	47979.3	39552.5	19.4295	12.272	0.0135535	0.134774		PPP4R2	10279.6	12068.7	24.4818	13.9763	0.0262193	0.251686		MAST3	1389.08	2543.2	25.6875	35.2315	5.97167e-17	5.99985e-16		DMXL2	14787.6	20399.8	12.8148	10.0164	1.78865e-06	1.74667e-05		SEZ6L2	13978.7
NSA2	6260.27	5236.54	20.6633	23.5229	0.0076102	0.0757239		TRNT1	23702	22700.2	11.0634	11.1563	0.03537	0.350411		ENTPD1	10855.7	7405.6	35.0878	36.1881	0.0135767	0.134833		LGALSL	7392.42	8209.48	14.9627	17.1188	0.0254507	0.251758		PNMA2	3236.18	6524.72	28.127	22.5374	6.00686e-17	6.02752e-16			5683.07	7488.15	8.84447	8.81596	1.81186e-06	1.76708e-05		VPS35	104468
THNSL1	25521.8	30151.7	22.8687	19.2643	0.00762827	0.0758072		GRAMD4	11877.8	13021.3	24.1186	24.1388	0.035565	0.351895		HLA-DRA	6894.31	5455.59	22.4462	41.0737	0.0135997	0.134889		JADE1	444.734	533.851	25.9172	28.9792	0.0261307	0.251767		DNAJC30	8870.18	14238.3	19.9115	18.1654	6.07375e-17	6.08689e-16		ATP6V1A	138433	214095	15.839	12.9496	1.81571e-06	1.76859e-05		SMOC1	9836.46
FAM8A1	5073.09	5577.96	12.1827	15.1557	0.00765322	0.0759584		GPAT4	5030.53	5455.31	20.3565	22.6482	0.0355945	0.351739		CCT6A	97166.1	107150	11.3796	5.38418	0.0136363	0.135081		C1orf174	4925.18	6173.07	33.8492	18.8432	0.0261989	0.251801		SAMHD1	29975.4	47292	18.8374	28.6161	6.48582e-17	6.49159e-16		RGN	4264.2	7443.46	23.9415	15.6423	1.82372e-06	1.77413e-05		DOCK6	7351.63
AAMDC	14465.2	10628.4	33.9971	33.3549	0.00771064	0.0764312		TRAM1	8030.29	8895.88	23.2104	31.8269	0.035599	0.351337		APPL2	31160.6	35772.7	16.2879	13.1646	0.0136628	0.135171		BCAP29	7960.56	7410.23	9.49784	11.5282	0.0261037	0.251819		TBC1D30	828.484	2239.18	34.701	28.6998	6.85743e-17	6.85482e-16		PCSK2	34759.5	111337	40.6801	23.9292	1.83222e-06	1.78014e-05		GDAP1L1	14167.9
VARS1	98215.3	91193.8	8.95004	10.7779	0.00771488	0.0763764		EXD2	9177.83	9498.35	8.57247	9.58028	0.0356433	0.351328		AMPH	15143.9	18233.7	20.7364	25.0742	0.0136859	0.135228		SF3B5	4072.2	5095.05	34.6064	27.4156	0.0254257	0.25183		PELP1	37102.3	19117.7	12.0987	8.01124	7.20274e-17	7.19088e-16		LMAN1	101989	154657	12.4471	12.3227	1.86652e-06	1.81117e-05		TMSB4X	4129.34
ISOC2	58807	66041.6	15.3296	16.0908	0.00771739	0.0763045		ZNF428	6099.77	5042.91	39.3394	45.4449	0.0356698	0.351144		FAM91A1	12815.3	14928.2	18.2777	8.80916	0.013736	0.135552		CEP78	2867.49	2287.76	17.7619	30.2937	0.0253616	0.251837		FDPS	70859.8	46451.7	10.7046	18.278	7.48633e-17	7.46454e-16		TBC1D9B	17318.5	22257.2	11.2868	7.77893	1.88216e-06	1.82403e-05		PYCARD	4324.55
SLC25A13	50554.9	55412.9	11.9853	12.7833	0.00772516	0.0762847		MPC2	31942.1	33983.1	16.0865	16.417	0.0357276	0.351269		SLC36A4	2311.61	3133.78	38.9554	32.5835	0.0137532	0.13555		UBA1	275130	308709	17.1565	10.0351	0.0260748	0.251852		TMEM87A	5444.95	8256.42	16.17	12.2497	7.68038e-17	7.64834e-16		COG3	10017.3	12484.8	9.66075	6.95768	1.88238e-06	1.82193e-05		MOCS3	8063.45
PKNOX1	66827.5	128273	111.658	85.1798	0.00773264	0.0762622		HSD17B13	6396.33	8385.63	64.5008	75.383	0.0357767	0.351308		METTL7A	85779.5	68865.7	21.8026	20.986	0.0137716	0.13556		NFYB	5310.26	6037.51	17.7956	18.405	0.0253312	0.251856		RUSF1	46692.6	77996.7	21.5117	16.2227	7.90146e-17	7.85856e-16		HIP1	6247.45	3466.09	15.3756	29.2813	1.90374e-06	1.84029e-05		TFRC	9098.07
DDX52	6079.25	4931.68	24.1071	23.9868	0.00773378	0.0761772		LDHB	174486	197641	24.1402	42.6018	0.0358476	0.35156		YLPM1	12581.5	14788.3	19.4614	9.47918	0.0138048	0.135715		PTK2	17899.6	20515.9	20.4674	11.4437	0.0255337	0.251939		PPP3CB	6492.58	9161.75	13.2942	12.2261	8.10042e-17	8.04628e-16		DDA1	7416.44	5676.9	10.8569	9.16744	1.90404e-06	1.83825e-05		PSMA4	137886
HNRNPUL1	65825.1	61148	9.0736	8.14659	0.00780119	0.0767444		ZKSCAN1	12127	11374.6	15.74	17.8826	0.0358586	0.351225		GLUD1	214995	179700	18.2411	9.54087	0.0138109	0.135604		SP2	1938.03	2391.73	32.7047	18.0028	0.0254143	0.252039		MRPS30	13282	19534.8	15.7945	16.8966	8.32846e-17	8.26238e-16		CA11	2399.89	4735.59	31.2723	18.1321	1.91396e-06	1.8455e-05		FHOD1	1666.89
TMEM11	40730.5	45589.2	14.6194	18.1038	0.00780606	0.0766958		KIF5B	98291.2	96084.1	5.22602	6.99956	0.0359068	0.351255		STX4	20451.9	17098.5	18.2008	12.4973	0.0138384	0.135703		PLEKHA6	29775.7	33072.6	15.1856	15.7666	0.0260735	0.252151		MRPL24	19048.2	24512	9.67606	12.3099	8.59576e-17	8.51683e-16		RPL17	114425	100329	5.96536	3.618	1.92352e-06	1.85239e-05		HSPA8	646347
PRAF2	42419.1	52875.7	31.5282	20.4487	0.00781339	0.0766713		VAMP3	17596.8	15734.9	28.7162	27.9092	0.0362112	0.353787		MGST2	297774	252769	16.7418	15.3396	0.0139089	0.136224		TMED2	121421	104243	19.792	15.3637	0.0255313	0.252235		MYDGF	52213	86753.3	21.2952	16.1784	8.68482e-17	8.59427e-16		SOD3	2114.94	8698.29	49.2836	26.0827	1.94673e-06	1.87238e-05		CMIP	10587.4
B3GLCT	826.864	1113.94	43.6942	35.2479	0.00788459	0.0772729		D2HGDH	5797.28	6318.72	20.9053	25.3	0.0363011	0.35422		HNRNPA2B1	790652	921846	18.4451	8.76277	0.0139223	0.136184		HCFC1	33859.6	36955.5	12.833	7.31473	0.0257454	0.252429		SUN1	9437.15	12796.4	11.6627	11.7121	8.81542e-17	8.71255e-16		MRTO4	1.1367e+06	798522	12.2494	14.5813	1.94921e-06	1.87242e-05		GAR1	26297.9
PDE4DIP	9348.8	10418.5	14.5832	11.7637	0.00788548	0.0771848		SPCS3	82115.1	89417.5	17.4651	28.6801	0.036424	0.354974		PLP2	158425	124215	24.031	17.4894	0.0140193	0.136961		STT3B	46709.5	39549.6	21.668	11.8281	0.0260732	0.252463		SRA1	5027.56	6584.84	10.4976	13.5987	9.11725e-17	8.99957e-16		HGD	3340.91	11744.4	30.483	23.4524	1.95477e-06	1.8754e-05		TRIM56	7779.99
TGOLN2	18105.2	19877.7	12.175	13.8082	0.00790205	0.0772502		MCAT	7339.24	7662.79	11.1528	11.587	0.0365455	0.355712		TTC3	18897.5	20226.9	4.85244	22.5729	0.0140842	0.137423		FUBP1	104264	115681	15.4198	8.31944	0.0260564	0.252614		SLC30A9	17901.5	29227.9	20.817	17.5891	9.29568e-17	9.16421e-16		MTMR6	8334.72	10981.2	11.8759	8.66654	1.96035e-06	1.87841e-05		XRCC4	10886
RAB5A	139235	151026	10.7089	10.1738	0.00790813	0.077213		SCAF8	10717.3	10141.9	14.6548	13.2763	0.0365556	0.355366		NT5C2	27815.1	31054.7	12.9355	8.97459	0.0140979	0.137385		SRSF3	179915	203798	18.6197	11.6045	0.0260243	0.252618		MED20	13862	8296.23	11.8074	17.4709	9.38599e-17	9.24168e-16		PFKL	45127.8	56052.7	11.9148	4.39455	1.97354e-06	1.88868e-05		STK32C	7782.4
APIP	16711.5	12584.3	31.7852	30.3465	0.00791499	0.0771835		QRICH1	13302	12669.9	11.1066	15.2613	0.0366514	0.355853		CFDP1	6395.73	7600.81	20.7687	19.0948	0.0141278	0.137503		DTD1	18671.8	21687.3	22.6288	13.0848	0.0257425	0.252718		SRC	56451.6	34993.9	10.5446	11.7372	9.49807e-17	9.34036e-16		PURB	19108.3	28365.7	19.5331	11.3957	1.98048e-06	1.89295e-05		SLC3A2	117850
ME2	60767.4	71347.8	22.4364	13.2077	0.00791575	0.0770947		CLIC4	21539.1	24032.5	28.0025	30.4614	0.0366849	0.355733		APOD	15943.9	11973.2	27.6478	30.1825	0.0141314	0.137367		MEAF6	6134	7167.01	23.236	20.0197	0.0257121	0.252738		DSTN	121782	166002	12.1768	13.6557	9.55598e-17	9.38559e-16		GNPDA2	16961.3	23871.5	15.8611	10.2863	2.00282e-06	1.91192e-05		B4GAT1	38858.5
DAZAP1	19912.6	17772.8	13.5569	16.3209	0.00794826	0.0773148		TOP1	54209.4	52385.1	8.80679	9.01366	0.0367359	0.355785		SMARCC2	34117.7	38452.7	14.162	7.2549	0.0141369	0.137249		SKP1	19771	22328.5	18.0684	12.4076	0.0258493	0.25281		SEPTIN3	13729.7	25374.5	28.0235	21.231	9.72104e-17	9.53582e-16		GGCT	30127	23350.3	8.05032	10.5716	2.00395e-06	1.91061e-05		TTC7B	17485.8
ANAPC5	7379.34	8171.45	10.358	28.863	0.00795542	0.0772883		PRPF40A	19598	19005.9	7.41356	8.99449	0.036872	0.356659		NOM1	2161.6	1555.79	26.9131	33.4325	0.0141749	0.137447		EMC8	33574.9	28628.9	20.6986	15.8904	0.0260151	0.252843		PHYKPL	5616.09	8106.1	15.0791	17.9905	1.01471e-16	9.94135e-16		WASHC4	17538.3	22564.6	11.021	7.9649	2.03342e-06	1.9363e-05		WNK2	11080.9
BBS4	5283.49	6151.91	19.8395	20.0044	0.00796253	0.0772613		GGA2	19291.6	18257.1	13.1163	16.4346	0.0368987	0.356474		NACC1	7160.66	8151.95	15.231	15.834	0.0142256	0.137768		LSM14B	4395.61	5372.81	29.3667	21.5762	0.0256912	0.252852		CYP20A1	7389.84	12424.6	21.6378	15.0947	1.0187e-16	9.96803e-16		RSL1D1	29419.1	20548	9.98037	15.9166	2.03346e-06	1.93394e-05		RPS26	73359.7
PROM1	3934.46	2949.58	23.7978	37.5535	0.00802505	0.0777713		LAS1L	7690.25	7393.7	10.3894	9.76566	0.0369092	0.356133		COQ7	19280.8	15269.9	23.2353	16.3369	0.014273	0.138055		ESD	251916	275736	13.0478	13.0463	0.026382	0.252936		SRXN1	6117.42	12967	30.0011	29.3339	1.03237e-16	1.00893e-15		OTULIN	13207.4	10654.7	8.11069	8.19465	2.05985e-06	1.9566e-05		CPNE1	73094.6
PSME3	26261.4	23035.4	15.7874	14.3513	0.00803201	0.0777423		VPS13C	40264.9	38344	11.7648	14.3793	0.036971	0.356287		NDUFS5	68681.1	53441.3	24.7962	17.7515	0.0143086	0.138227		CHTOP	23727.2	28576.5	28.8264	11.3457	0.0258373	0.25301		CPOX	24192.1	12080.6	13.5802	16.1817	1.10591e-16	1.07946e-15		LRWD1	9802.15	7157.8	13.3659	7.66413	2.07739e-06	1.97081e-05		PHF2	16067.2
XRN2	28068.6	25414.6	12.2167	9.42498	0.00806749	0.0779891		AVL9	14695.4	14156.4	9.73076	9.62803	0.0370612	0.356714		KRT84	21821.9	10823.2	52.6135	48.0005	0.0143216	0.138182		FDPS	41528.2	47448	19.7038	17.5187	0.0260044	0.253055		MZT2B	1080.42	1930.66	26.6143	23.4214	1.12472e-16	1.09646e-15		HCFC1	50758.3	38733.4	9.27076	11.0566	2.09236e-06	1.98256e-05		KIF1A	38333.2
PTDSS2	2167.94	1779.51	22.7671	27.8515	0.00807	0.0779169		HLA-DRB5	4379.4	5318.22	46.5335	53.8269	0.0370755	0.356411		PHIP	10423	12966.2	27.2624	13.0403	0.0143298	0.138091		TCF4	627.247	820.185	37.8739	34.5974	0.0256799	0.253061		XRN1	10819	14282.4	10.4117	10.0288	1.16538e-16	1.1347e-15		EXOSC7	4444.57	2922.52	12.9182	18.7998	2.09939e-06	1.98677e-05		UQCRC1	134573
MAPRE2	23608.9	26650.7	16.4924	13.0377	0.00809091	0.0780224		YIF1A	34547.1	36265.9	12.8569	12.636	0.0370892	0.356102		PPL	26560.8	33773.1	30.2033	20.5539	0.0143469	0.138085		KLC4	20691.9	22693.1	13.6287	8.331	0.0264439	0.253217		MAGED2	29387.6	14578.7	14.2179	20.2629	1.30003e-16	1.26424e-15		CCAR1	50501.6	42312.6	8.00795	3.20639	2.10498e-06	1.98959e-05		RPL3	311977
ATAD3B	6286.47	7272.32	19.7413	19.4768	0.00809835	0.0779977		PTRH2	12956.9	13847.9	14.0126	22.2243	0.0371067	0.355831		PDPK1	5493.21	5928.91	8.71034	10.3026	0.0143648	0.138086		MAP4K2	2950.65	3509.76	24.1069	31.3948	0.0259897	0.253229		PACS1	12660	18950.4	14.8224	8.86467	1.3086e-16	1.271e-15		CNOT1	35012.5	29074.7	8.10343	5.76791	2.11179e-06	1.99357e-05		DNAJC6	5620.91
EIF4A3	103541	97291.1	7.78685	6.53967	0.00820499	0.0789276		RPL10A	227580	240607	11.1792	19.1972	0.0371842	0.356135		UBAP1	6756.19	5005.06	27.0583	21.0189	0.0143733	0.137998		TSPO	46186.9	33101.7	39.821	34.6504	0.025928	0.253262		GBP1	2282.26	7190.75	37.1894	34.0001	1.3232e-16	1.2836e-15		FAHD1	19569.3	28673.6	13.2807	11.7694	2.12863e-06	2.007e-05		CBFB	18257.1
SPTAN1	117291	106403	11.8189	13.1964	0.00820503	0.0788308		SUOX	23347.7	22088	13.9296	15.2748	0.0372841	0.356652		NCOA6	2371.29	2943.5	26.884	17.7349	0.0144046	0.138128		COQ7	18560.3	15281.2	25.0577	16.2108	0.0267095	0.253268		PPIP5K1	4413.01	6800.19	17.7021	14.7098	1.36026e-16	1.31793e-15		NVL	2548.47	1816.77	13.2543	12.3956	2.13069e-06	2.00646e-05		COQ9	15333.5
CXXC5	3743.05	4120.76	9.7292	26.5294	0.00831317	0.0797717		CUZD1	23040.2	39635.4	106.895	164.098	0.0372879	0.35625		MLX	2923.44	3449.41	19.8427	19.8913	0.0144101	0.138012		AP1M1	61688.9	68431.2	15.498	7.67568	0.0267428	0.253276		SHC1	3309.79	5730.28	25.0596	24.9619	1.3762e-16	1.33174e-15		PSMB2	97845.4	78998	9.50418	3.78747	2.13166e-06	2.00491e-05		SCAMP4	12936.2
HNMT	42228.6	29520.2	39.169	36.5068	0.00834915	0.0800187		RAVER1	16932.8	16115.2	12.1495	14.2467	0.0375802	0.358602		ACP2	45123.2	38839.2	15.5377	13.7812	0.0144208	0.137944		TMEM205	111202	94356.1	21.3108	15.3015	0.0259761	0.253413		CAPS	12223.7	36059.5	55.717	40.7987	1.39542e-16	1.34868e-15		CDIPT	34824.7	52592	12.2303	12.341	2.13607e-06	2.0066e-05		NUBP2	15084.8
BAIAP2L1	13334.9	9691.12	35.4099	36.9909	0.00836892	0.0801098		LSM3	35328.5	31383.4	28.9309	33.6077	0.0375816	0.358177		DBT	63754.1	49384.9	25.2565	14.2276	0.0144226	0.137792		LRRC8A	4697.47	4194.01	14.7012	20.1349	0.0267025	0.253511		CYTH2	10508.3	12917.9	7.48729	15.324	1.41753e-16	1.36837e-15		BCS1L	10076.6	12723.9	13.0156	3.64633	2.13622e-06	2.00428e-05		STARD13	678.427
BBS2	9548.26	10555.8	13.4357	13.1194	0.00846616	0.0809415		PRKDC	104857	100892	9.28643	11.4469	0.0376673	0.358554		EXT1	5766.14	4523.89	23.9962	26.2651	0.0144395	0.137785		PAXIP1	1922.59	2112.74	13.0635	19.8492	0.0266869	0.253672		SRGAP2	6656.28	12527.6	26.8841	13.6827	1.47243e-16	1.41962e-15		TAF8	3591.19	2166.45	17.9255	20.9779	2.14331e-06	2.00847e-05		PLEC	66075
NCKIPSD	14404.5	15610.9	10.1995	14.7779	0.00851844	0.0813417		ST13	167657	158775	13.3715	15.6593	0.0377049	0.358473		COX5A	127852	92878.4	30.5991	26.1474	0.0144426	0.137646		CDV3	15429	17519.7	18.6629	19.0581	0.0266732	0.253852		LRP10	1357.79	3592.38	56.045	33.0008	1.51713e-16	1.46093e-15		UBE4B	9354.69	7323.19	9.1245	9.5297	2.15203e-06	2.01418e-05		LAP3	130866
TRIM9	2284.89	2850.53	27.6715	26.7792	0.00855796	0.0816193		IDH2	92084.8	109571	40.3771	53.959	0.0380333	0.361153		BST2	10129.2	7605.83	27.6237	37.9186	0.0144477	0.137527		ENOPH1	26382.4	30710.1	23.2114	11.3098	0.0265444	0.253867		SYNRG	52059.6	64321	8.09472	12.6988	1.55484e-16	1.49542e-15		TBL3	10709.6	8045.86	11.7197	9.80003	2.1743e-06	2.03253e-05		VAMP7	15028.1
ARHGEF1	12736.1	11436.8	13.1494	13.5749	0.00857681	0.0816993		PHF14	10386.5	9892.49	11.4572	14.9862	0.0380453	0.360827		UBAP2L	17905.8	22783.5	30.4548	16.7857	0.0144915	0.137776		SET	74876.3	84730	18.3021	16.1211	0.0266478	0.25392		REPS2	3379.51	4887.38	14.9128	14.2046	1.6512e-16	1.58616e-15		RAB24	10652.8	15370.5	12.6089	11.4052	2.20143e-06	2.05538e-05		CNNM3	31660.8
SUMO2	168627	155427	10.0033	11.5335	0.008596	0.0817824		HPS6	7483.39	7874.17	13.7362	12.9952	0.0381015	0.36092		SGMS2	4718.38	3768.62	22.4155	24.4039	0.0144955	0.137646		DMAP1	7613.32	8682.47	19.8043	12.0093	0.0266333	0.254094		RRAS	7449.82	15266.6	36.1413	33.5973	1.65244e-16	1.58542e-15		ABHD14B	40456.9	101694	20.1509	20.2229	2.21136e-06	2.06214e-05		VAC14	51301.9
PGM2L1	27454	20527.4	33.061	26.5487	0.00860634	0.0817811		DSN1	1486.96	1776.63	37.9771	47.5017	0.0382198	0.3616		HNRNPLL	18913.2	22021.7	18.4684	8.24984	0.0146892	0.139315		SMARCA2	20096.5	22102.6	14.063	9.16054	0.026624	0.254316		ACP1	149405	86781.2	11.9514	14.6482	1.65492e-16	1.58586e-15		CTSD	276994	541039	15.2475	16.8557	2.2186e-06	2.06638e-05		STAT1	50346.7
TMX1	130433	144370	13.9539	8.66056	0.0086077	0.0816947		C2orf49	5800.44	5393.63	17.6032	21.4851	0.038354	0.362429		CYP7B1	15737.3	12327.5	24.1998	27.5444	0.0147077	0.139321		DLG1	26752.8	29590.5	14.9314	10.7693	0.0269438	0.254869		ELMOD2	45047.2	31556.2	9.13884	12.3238	1.69671e-16	1.62394e-15		SYN1	12832.2	20392.6	21.6277	13.5565	2.22823e-06	2.07282e-05		MFSD10	15573.4
RHBDD2	29095.7	36770.5	34.4415	19.0226	0.00862501	0.0817597		TPP1	346837	316114	22.8405	26.5829	0.0385544	0.363881		COPS3	42350.4	48210.8	15.5012	10.3252	0.0147166	0.139237		MT-ND4	77918.7	61729.3	29.617	15.7402	0.0269993	0.255084		RBFOX2	20412.9	13733	10.1669	15.3034	1.69681e-16	1.62206e-15		RFC1	6764.29	3847.29	19.5014	24.3257	2.23601e-06	2.07753e-05		NFS1	10402.8
IMP3	5360.91	4720.2	15.1946	19.6303	0.00862584	0.0816684		WDR11	16489	16016.5	6.91099	8.91054	0.0386981	0.364794		NDC1	12079.3	10302.3	16.505	14.6826	0.0148382	0.140217		TMC4	9879.87	8507.25	19.5666	18.9737	0.0272163	0.255584		RPLP0	131097	163918	8.59367	13.9036	1.69812e-16	1.62135e-15		MLH1	9473.12	5480.76	20.9804	16.0288	2.25736e-06	2.09483e-05		SAMHD1	35693.2
MPHOSPH10	7184.6	8642.09	24.4904	33.8791	0.00863538	0.0816597		DPM1	60787	64913.4	12.8201	23.2407	0.0387897	0.365215		STEAP4	25547.3	18235.6	31.9823	42.4247	0.0148541	0.140197		BUD31	2565.61	3076.12	26.6001	19.9661	0.0271847	0.255595		NRAS	14167.6	7677.97	13.9197	23.7418	1.76675e-16	1.68483e-15		CPSF3	21969.5	15938.5	10.1769	13.8193	2.25866e-06	2.09349e-05		TRIM3	21529
PRPF18	3449.76	3763.99	10.8196	17.8605	0.00866796	0.0818687		VPS50	9311.47	8975.98	8.78507	11.1609	0.0389114	0.365918		SOS1	16184.9	18030.5	12.7866	9.38777	0.0148832	0.140301		DCTN2	64948	73398.8	18.3716	12.5399	0.0271847	0.255904		DNPEP	43783.3	82279.9	25.971	11.3343	1.82301e-16	1.73637e-15		KIFAP3	9247.71	12306	16.3703	5.9767	2.26136e-06	2.09347e-05		ABHD11	22891.5
LIN7A	1106.87	1707.71	50.9096	41.2013	0.00867481	0.0818345		THUMPD1	24199.5	23386.8	8.31985	10.1725	0.0390111	0.366412		HACL1	9657.89	8690.87	10.8229	20.5006	0.0149307	0.140579		RAB5C	144218	152893	8.18318	10.7381	0.0272873	0.255941		VTA1	53416	37096.6	8.78057	9.17643	1.83376e-16	1.74451e-15		M6PR	20354.7	32263.2	12.6306	13.3628	2.2665e-06	2.09569e-05		OLFM4	5097.68
DSC2	45958.4	38573.4	20.9721	18.7446	0.00873212	0.0822757		RPSA	246930	262657	11.8373	22.1139	0.0391039	0.366841		TIPRL	22073.2	24105.7	10.3003	9.07757	0.0149668	0.140749		CAND1	122745	135691	14.9543	8.8283	0.0271357	0.256062		MTHFD2	5729.96	9076.5	18.8723	31.2473	1.92834e-16	1.83227e-15		LGALS3BP	134833	243710	39.4148	11.8735	2.26805e-06	2.0946e-05		MTHFD1	44372.6
PAFAH1B1	92438.2	99749	10.2505	8.56356	0.00879581	0.082776		CCAR2	48480.1	47179.5	6.61941	8.13052	0.0391683	0.367002		TUBA1C	440424	561142	30.762	20.4557	0.0150018	0.140909		GLYR1	19629.1	21238.1	11.5627	8.79137	0.0273441	0.256166		TUBB4A	44688.2	3030.91	23.6393	60.1995	1.97849e-16	1.87766e-15		ITPR3	12141.4	22565.2	17.8276	16.6365	2.27433e-06	2.09787e-05		SPART	5454.82
CHERP	12190.7	11504.8	7.23846	7.79759	0.0087992	0.0827082		PSAT1	28405.1	39408	66.2573	106.774	0.0391805	0.366675		LAMA4	1724.85	2661.53	54.2949	70.15	0.0150066	0.140784		SMARCD1	7429.69	8116.33	12.4825	16.7619	0.027181	0.256179		RUFY2	6067.45	10408.9	22.3435	13.1669	2.00446e-16	1.90001e-15		NUP210	40730.1	30010.6	9.45465	13.1469	2.27603e-06	2.09691e-05		EIF2AK3	4296.62
PPP1R37	3607.22	4210.43	20.843	16.1232	0.00879957	0.0826123		MLPH	3546.29	3073.13	35.223	30.0801	0.0392568	0.366947		MAFF	5634.24	3947.61	33.5668	43.3516	0.015038	0.140909		ACSS3	5747.4	4628.93	26.7628	41.3005	0.0274373	0.256422		STRN4	13007	9561.13	8.15583	10.6013	2.01935e-16	1.91182e-15		CCDC90B	6378.68	8504.53	16.0196	7.09219	2.2902e-06	2.10742e-05		ECHDC1	14713.1
LIAS	1856.2	2487.74	43.773	33.2693	0.00880417	0.0825563		ALDH1A1	1.16851e+06	1.07568e+06	20.7856	23.2464	0.0392997	0.366908		CEP41	4040.22	4935.94	24.8887	17.6152	0.0150543	0.140892		RRP8	3474.7	4265.3	32.1337	21.1276	0.027413	0.256502		SERPINC1	10577.6	101127	71.7102	100.825	2.04881e-16	1.93739e-15		OPA3	13929.1	22269.7	24.7701	13.0952	2.29276e-06	2.10725e-05		HSPD1	419870
SERPINC1	56426.3	101127	92.4467	100.825	0.00881543	0.0825627		TPD52	158678	145746	21.6056	23.3382	0.0393703	0.367126		TMEM205	116393	94162.7	21.5712	14.8222	0.0151058	0.141205		PITPNA	25035.1	28143.4	17.6898	9.28592	0.0275019	0.256718		SDF2	7212.82	2464.93	18.0836	28.7737	2.1596e-16	2.0397e-15		HNRNPC	722211	542243	10.7224	11.2814	2.29593e-06	2.10763e-05		SRC	62390.8
LDLRAP1	7395.95	8785.38	24.5683	15.3858	0.00882744	0.0825762		ABCB1	19951.4	18146.2	23.9941	26.1537	0.0393808	0.366784		HERC4	12763.2	14435.6	14.793	8.03679	0.0151343	0.141302		PUM1	14902.5	16379.7	14.1507	7.019	0.0275853	0.25688		CASP7	7320.35	11085.5	16.6426	29.0616	2.16897e-16	2.0461e-15		ARID2	7888.18	4577.14	14.0813	26.909	2.30197e-06	2.11064e-05		OXCT1	62572.8
BORCS5	8427.36	9329.18	13.2332	17.6789	0.00883663	0.0825633		SLC20A2	4327.82	4630.36	18.2745	17.6648	0.03943	0.366803		MTA1	13050.6	15547.5	21.6206	10.2836	0.015159	0.141364		SMAP2	14192.7	15801.9	16.0847	10.5405	0.0275733	0.257076		IWS1	18817.8	11342.9	12.2707	19.4201	2.26075e-16	2.13014e-15		PHGDH	345731	194808	18.0915	27.0799	2.30954e-06	2.11505e-05		MAN2B2	6778.52
KDF1	3392.81	2361.47	36.4948	41.8368	0.00888554	0.0829211		APCDD1L	24738.5	28058.1	32.6454	35.6951	0.0395477	0.367458		KIF21A	18888.2	23664.3	28.5487	14.5971	0.0151695	0.141292		ATP1B1	211808	184933	18.0476	14.0203	0.0276673	0.257336		CYB5B	19449.2	10932.7	13.3072	21.1363	2.27528e-16	2.14126e-15		CMTM4	7541.48	11184.1	23.4599	8.95512	2.33668e-06	2.13735e-05		RPL35	124663
DDX60	7649.66	6122.66	26.1446	24.0161	0.00888865	0.0828512		LCP1	12792.3	14682	37.01	37.369	0.0396292	0.367776		INPP1	8679.93	10801.4	27.5127	18.458	0.0152144	0.141541		RBCK1	8920.17	9746.47	13.0897	10.2585	0.0277798	0.258073		TRAPPC11	7211.59	9874	11.8794	9.68508	2.3252e-16	2.18563e-15		ST8SIA3	4519.35	6887.1	20.2618	12.4369	2.34197e-06	2.13964e-05		ITPRID2	4797.64
MTA2	36642.5	33474.3	11.3305	9.26057	0.00894981	0.0833218		STX3	58338.7	53762.1	20.9948	22.0671	0.039677	0.36778		VBP1	10291.7	12051.7	19.2936	12.2619	0.0152438	0.141646		UQCRFS1	194852	163011	23.4278	13.1866	0.0278758	0.258657		GALNT3	3993.15	11565.7	61.6841	24.7142	2.41894e-16	2.27103e-15		XPOT	20336	14794.3	12.3646	12.0577	2.34649e-06	2.14121e-05		IRF3	18724.5
LASP1	95735	87429.9	11.0299	14.6681	0.00899089	0.0836045		MRPL24	23391.5	24478.4	10.1616	14.9274	0.0397428	0.367952		HDGFL2	16608.3	21058.7	30.3044	14.335	0.0152548	0.141579		SLC25A6	548783	468701	20.8726	13.9549	0.0279303	0.258854		SND1	221396	283903	9.73138	11.8307	2.46911e-16	2.31538e-15		OCIAD1	56442.4	80743.9	14.7103	11.1941	2.35114e-06	2.1429e-05		FADD	3606.39
EBNA1BP2	13431.6	12311.6	10.5306	14.8481	0.00899561	0.083549		C9	14329.1	21489.6	60.6116	138.851	0.0397468	0.367552		CERS2	15429.5	13300	15.5719	13.5297	0.0152585	0.141445		TCOF1	11048.8	13328.6	29.2803	19.2991	0.0279675	0.258891		BSPRY	4433.5	8854.7	29.7655	12.1504	2.53464e-16	2.374e-15		MTREX	28310.3	21609.8	11.8476	6.24494	2.3738e-06	2.16098e-05		APOL2	12816.5
GRHPR	90518.1	80846.1	13.9665	12.76	0.00900235	0.0835123		C19orf53	6822.65	6077.32	30.9461	26.4174	0.0398559	0.368123		CYRIB	36485.8	44412.2	24.6129	10.509	0.0153144	0.141794		TRAF3IP2	3876.87	3468.81	13.9022	19.6679	0.0281645	0.259787		PREP	28796.8	21255.6	8.35918	12.0741	2.5952e-16	2.42784e-15		PLXNA2	10164.7	7615.7	12.46	8.06249	2.37562e-06	2.16007e-05		TOM1L1	31080.7
PLCB3	10372.9	8563.59	22.8948	21.2427	0.00909472	0.0842691		XPO5	12985.1	12495.4	9.33252	11.6121	0.0398806	0.367914		ECHDC2	11852.2	9923.8	18.1664	25.5662	0.0153749	0.142185		SOD1	158917	178691	17.3688	17.2877	0.0280988	0.259797		PRMT6	15985.9	9075.98	12.7284	17.1032	2.63816e-16	2.4651e-15		CDH1	23157.2	38088.7	22.4925	14.5672	2.40088e-06	2.18044e-05		EDEM3	8674.02
GBP1	10454.2	7190.75	41.3562	34.0001	0.00914323	0.0846182		CMTM7	13159.5	14614.7	27.1311	28.4258	0.0398848	0.367516		FLOT2	29743.8	25031.7	17.9262	14.9019	0.0154163	0.1424		PPP3CA	61077	68077.3	16.356	10.0933	0.0281404	0.259873		TF	67704.7	426985	44.4518	95.3558	2.7208e-16	2.53931e-15		EXOC8	15964.9	18728.6	6.85621	5.30836	2.42988e-06	2.20416e-05		SHTN1	34644.8
ABCB6	12413	15140.1	28.9471	17.0799	0.00918717	0.0849243		PYCR1	12544.2	14097.1	27.404	36.7199	0.0398987	0.367209		CD9	41953.5	32454.3	25.5548	27.5299	0.0154199	0.142265		GOT2	548895	491744	14.9424	9.34066	0.0283204	0.259993		ERAP1	34521.6	21617.6	12.5705	26.4069	2.84304e-16	2.65025e-15		FYTTD1	10960.9	8048.05	9.90007	13.2975	2.4451e-06	2.21535e-05		RAB33B	17818.2
HSD17B8	120355	134384	14.8769	16.1329	0.0091999	0.0849414		RPGR	2750.66	2424.3	29.7991	36.896	0.0400139	0.367835		TBP	5224.04	4337.29	19.0241	23.8031	0.0154387	0.142269		MAPRE3	32571.6	37987.4	23.6832	16.6283	0.0286007	0.260113		MOV10	30712.4	11723.7	16.5959	17.7282	2.8703e-16	2.6725e-15		TUBG1	20829.1	16923.1	7.25648	8.38398	2.44849e-06	2.2158e-05		KATNB1	5858.21
IPO7	60978.1	55316.7	12.2209	10.1093	0.00921341	0.0849657		STX16	7901.76	8412.04	17.3475	15.767	0.0403364	0.370362		CISD2	85639.8	66651.4	25.1958	17.335	0.0155635	0.14325		HDHD3	40315.2	36783.9	12.2391	15.4755	0.0285356	0.260128		NMNAT3	5021.11	10114.3	32.5504	17.3669	2.87449e-16	2.67324e-15		METAP2	22079.3	15301.8	12.0438	16.0073	2.44992e-06	2.21447e-05		RINT1	4509.04
NOL6	4730.75	4190.19	14.7852	17.4457	0.00924389	0.0851462		NT5DC2	14343.7	15909.6	28.9197	26.1586	0.040345	0.370004		COMMD9	7337.75	8523.01	18.2086	15.2935	0.0156097	0.143507		KIRREL2	4560.32	3869.31	20.5239	18.001	0.0283731	0.26017		RELA	12015.6	16434.5	12.6061	13.3145	3.012e-16	2.79782e-15		PTGR2	14200.3	19611.7	15.7875	9.71609	2.46036e-06	2.22128e-05		AMER3	4440.14
SARM1	20996.8	25333.3	27.2785	15.6464	0.00925545	0.0851523		HTATIP2	20824.7	19660.2	14.7322	15.9994	0.0403508	0.369621		PBRM1	6886.73	7718.55	13.6788	9.61397	0.0156143	0.14338		ZNF207	27212	30743.6	18.5972	10.9435	0.0285743	0.260177		CCDC134	5764.86	3196.29	13.2831	18.5463	3.37984e-16	3.1358e-15		NIBAN2	23459.9	33169.6	10.3431	10.8675	2.48783e-06	2.24344e-05		DGCR8	2809.55
MAPKAPK3	2315.68	1948.57	19.3594	29.6829	0.00926497	0.0851396		FAM169A	37243.5	40033.3	17.9945	21.5691	0.040469	0.370268		FAF1	14316.6	16528.7	17.5622	8.74777	0.0156207	0.14327		MAOB	167722	142756	20.7451	28.4485	0.0283108	0.260212		NFKB1	11854.1	14634	8.11592	14.1184	3.51151e-16	3.25414e-15		SNRNP70	95010.8	69241.5	9.89029	13.7647	2.48951e-06	2.24231e-05		KPNA4	18504.9
TMCO3	3142.23	3940.78	33.0332	26.1945	0.00930401	0.0853979		NFYC	14414.1	13685.9	13.1265	14.7659	0.0405062	0.370172		SEPTIN5	14865.6	18335.5	26.5102	14.2622	0.0156621	0.143481		VBP1	10705.2	12036.1	17.7098	12.5403	0.028482	0.260249		MAP2K4	26669.7	19005.4	8.43712	8.41365	3.63285e-16	3.36263e-15		PPIE	15126.8	12111.9	8.27577	8.76657	2.49474e-06	2.24439e-05		STX16	7192.97
GNPDA1	78039.1	88298.7	17.2104	13.7096	0.00937188	0.0859199		AP1S1	28048.8	26683.3	13.4794	12.4405	0.0405145	0.369814		PAK4	14734.8	17188.7	18.9427	9.5777	0.0156938	0.143602		HTT	13991	15436.8	14.5743	13.2099	0.0285159	0.260253		IVD	68358	100354	16.4468	19.8158	3.70524e-16	3.42561e-15		MTAP	23937	18583.2	8.97637	10.3578	2.55791e-06	2.29852e-05		PRDX3	453344
NUDT15	999.596	1270.11	34.4206	34.8191	0.00938599	0.0859484		COX7C	15028.7	12480.8	48.1733	41.6164	0.0405379	0.369594		DUS1L	2451.29	1629.97	29.9746	30.8156	0.015705	0.143536		NUDT8	3518.8	2539.7	39.8543	35.6664	0.028429	0.260376		LMBRD2	8724.64	17748	32.8852	16.1773	3.73622e-16	3.4502e-15		NUDT11	6552.28	3090.53	26.5478	19.9107	2.56309e-06	2.30047e-05		HEXB	67414.9
CCAR1	34236.2	32131.9	8.07674	7.3024	0.00941562	0.0861187		CABLES1	664.476	827.913	30.6623	53.8644	0.0405639	0.369397		NAPA	63883.1	74950	19.6916	11.5231	0.0157587	0.143858		NCOR2	10495	12399.2	25.9214	15.8457	0.028467	0.260418		SSX2IP	1746.69	3152.86	26.1968	24.4996	3.85671e-16	3.5573e-15		RRP9	19893.9	14482.5	11.6234	12.9515	2.56772e-06	2.30192e-05		PRPF40A	23297.4
AGRN	6512.62	3767.91	55.9177	62.6926	0.00942466	0.0861006		MRNIP	1218.06	1014.31	29.4761	45.0408	0.0405914	0.369216		NMT1	45696.6	52097.1	15.9624	7.03517	0.0157614	0.143714		ZNF827	5967.44	4448.18	36.3975	32.8645	0.0283081	0.260495		TBC1D9	2485.59	4380.97	25.3393	17.158	3.90313e-16	3.5959e-15		FCSK	8151	11604.5	10.3044	11.0471	2.58197e-06	2.31199e-05		RPL4	180344
LIMD1	4321.73	3587.78	22.3091	23.0009	0.00943116	0.0860593		RGS14	363.194	647.821	81.1912	123.978	0.0406424	0.369248		NPEPL1	16149.7	19328.2	22.3083	15.5675	0.0157659	0.143588		TOM1	26414.7	31257.7	26.2995	14.656	0.0286851	0.260575		FGFR1	1107.84	1991.37	27.1202	29.5489	3.92892e-16	3.61544e-15		TMEM106B	15468	21633.6	14.6816	10.5524	2.58342e-06	2.31059e-05		KCNB2	3112.69
NOC3L	4849.68	4165.12	18.606	17.4186	0.00946379	0.0862563		ASL	23310.1	22162.3	12.2554	15.3831	0.040744	0.369739		YWHAH	162167	202423	28.2809	12.2708	0.0157713	0.143469		GTF2I	38598.2	42968	16.1978	9.47626	0.0283055	0.260779		SEC23A	64664.7	40012	11.0079	11.3947	3.9379e-16	3.61947e-15		SYNGR2	44579.8	75311.3	18.341	15.2827	2.58564e-06	2.30988e-05		TCAF1	35061.3
SLC7A5	11389.5	14455.6	35.1669	26.6832	0.00947543	0.0862618		EIF2B2	20940.2	21761.9	9.25406	11.9758	0.0408658	0.370412		TBPL1	1936.93	2416.2	28.0105	20.2614	0.015792	0.14349		NDN	3381.07	4441.06	36.6117	44.0918	0.0290496	0.260844		VPS26B	28527.9	42658.3	16.547	13.4969	3.94948e-16	3.62588e-15		SUGT1	91330.8	75486.4	8.74513	4.17575	2.60442e-06	2.32394e-05		CD74	5897.37
EPM2AIP1	23787.2	28209.1	24.6197	14.8693	0.00947616	0.086168		TTC17	6037.82	6543.99	22.7658	19.8351	0.0409445	0.370693		ZNF330	208.406	280.931	30.6211	46.7733	0.0158427	0.143783		AMIGO1	5940.78	4431.9	32.945	22.0107	0.029089	0.260896		ABCB1	7819.54	18537.4	46.2833	24.9977	3.96735e-16	3.63804e-15		GUSB	20104.6	49022.7	20.2021	20.2674	2.62815e-06	2.34239e-05		SLC27A4	15739.6
NAA50	30987.6	28594.4	10.0368	11.3085	0.00948162	0.0861173		PDLIM3	4354.06	5470.11	57.6598	67.7984	0.04102	0.370945		DCTN3	57188.6	63994.9	13.4074	13.223	0.0158854	0.144003		SNTB2	25556	22093.2	19.1197	22.6298	0.0287662	0.261008		DVL3	11092.8	8781.62	7.13492	12.3351	4.08216e-16	3.73897e-15		SENP1	4703.14	3120.91	13.7543	18.115	2.62857e-06	2.34004e-05		FDX2	2973.94
DNMT1	7048.95	6471.27	9.76837	17.2365	0.00949222	0.0861135		HNRNPK	349973	338587	8.32417	9.64293	0.041094	0.371182		ATRX	8518.5	9634.6	14.8917	10.3921	0.0159087	0.144047		TRIQK	17196.2	21535.5	35.8331	27.5797	0.0291722	0.261041		ACE	7493.41	12932.8	24.8231	33.3064	4.16678e-16	3.81205e-15		PBX1	13546.2	6445.08	23.9421	35.8257	2.63595e-06	2.34388e-05		CRABP2	5159.03
STX12	41016.8	46119	15.8964	17.7735	0.00951944	0.0862603		RBMS1	3284.96	3615.69	24.9296	27.3231	0.0411336	0.371109		AP2M1	95576.7	105279	11.5892	5.59381	0.0159303	0.144075		DCTN1	64858.5	72089.9	16.0799	8.34575	0.0290421	0.261077		SDE2	6467.32	8328.54	9.92434	17.2749	4.3395e-16	3.96546e-15		TIA1	25496.8	16914.6	15.134	16.8351	2.64352e-06	2.34789e-05		SLC17A6	19639.8
CAPNS1	106286	94413.5	14.7778	12.85	0.00957437	0.0866574		TOR1AIP1	59872.4	57566.6	10.7197	9.77226	0.0414593	0.373614		PPP6R3	10668	12506.4	19.6682	9.39652	0.0159348	0.143948		SNX7	5526.35	6142.3	15.7993	13.7511	0.0289559	0.261207		MYEF2	86559.4	67539.9	7.37154	11.5809	4.37779e-16	3.99581e-15		LYPLA2	93562.4	64431.3	15.3801	5.29389	2.64738e-06	2.34859e-05		COQ3	2136
RAB20	4452.79	3894.92	16.1527	20.9812	0.00958774	0.0866781		SRRM1	18600	17337.9	16.2372	22.8788	0.0414997	0.373546		TPM3	51884.1	64084.1	26.6598	19.8362	0.0159557	0.143971		MRPS27	33341.4	28723.1	20.0368	11.7195	0.0291607	0.261238		PRPS1	76327.2	120884	19.1426	13.4284	4.38454e-16	3.99734e-15		ABCF1	47598.4	40344.4	7.68194	3.26289	2.65156e-06	2.34958e-05		WDR45	5397.52
CLIC1	325806	288374	15.2355	12.827	0.00963298	0.0869864		SUPT16H	29921	28934.6	8.77377	9.18696	0.0415066	0.373175		F11R	35333.6	26935.7	27.125	20.868	0.0159583	0.143828		ARID1A	8175.06	9316	20.077	11.3323	0.0289933	0.261242		RDH14	26874.3	41975.9	18.3454	12.6884	4.71157e-16	4.29052e-15		BCAS2	26073.7	20003.9	9.79092	10.6786	2.65839e-06	2.35291e-05		MT-ND4	39450.5
SUMO1	49506.2	45421.4	10.8461	10.7127	0.00963632	0.0869161		EIF3I	63098.7	64820.4	6.626	8.22118	0.0416385	0.373929		RPN2	298890	215179	32.0464	15.7764	0.0159714	0.143779		KANK3	6505.22	5398.14	21.5114	30.0534	0.0290355	0.26132		A1CF	45135.2	25905.6	13.1597	19.626	4.80543e-16	4.37095e-15		GNL3	15695.8	11022.5	13.5907	13.8243	2.66831e-06	2.35896e-05		BAG2	9750.68
ACTR3	102676	95688.3	9.04834	6.71289	0.00963778	0.086829		ACTL6A	22295	21622.7	8.41804	7.5665	0.0417355	0.374368		ANXA11	83283.1	73216.9	13.6301	17.2613	0.0160006	0.143876		ZC2HC1A	5975.8	7616.28	39.2711	23.9792	0.0289443	0.261406		ANXA2	237340	583035	51.4605	35.765	4.82946e-16	4.38774e-15		NAGLU	37435.8	91011.7	17.5838	19.8801	2.66986e-06	2.35761e-05		PPP4R1	14122
GFM1	43678.3	51098.3	22.413	16.2171	0.00964671	0.0868093		MBOAT7	32258.7	34150.3	16.3396	13.5471	0.0417585	0.374143		RABEP1	10148.2	11369.3	13.6458	11.5239	0.0160316	0.143988		HNRNPA0	76410.7	89753.5	25.2065	10.796	0.0288797	0.261428		IQSEC1	17716.5	12011.4	9.90855	12.2896	4.83862e-16	4.39099e-15		NUDT21	115979	85717.6	10.7334	12.5973	2.67494e-06	2.35937e-05		CNPY4	8332.11
D2HGDH	5221.69	6259.78	25.812	23.5013	0.00965639	0.0867964		PEX19	2959.86	2716.28	20.8555	26.3448	0.0419127	0.375092		SMC1A	35682.1	39490	12.1808	7.05943	0.0160351	0.143855		GALNT1	12062.3	10678.6	16.2552	17.7998	0.0289255	0.261539		AASDHPPT	41869	18023.1	15.4648	12.7728	4.92256e-16	4.46203e-15		SLC35F6	8014.51	13609.6	23.5226	15.482	2.68473e-06	2.36528e-05		PFKFB4	23636.8
PFKP	47250	37898.6	26.3213	22.7583	0.00966387	0.0867638		METTL15	4958.28	5340.09	16.64	24.7512	0.0420244	0.375659		PIK3C3	8735.7	9560.33	10.7418	7.94977	0.0160411	0.143743		PDCD5	10668.8	12897.8	28.3442	36.4467	0.0288634	0.261585		ANKLE2	6243.2	9444.47	17.3542	14.3366	5.09616e-16	4.61408e-15		NSMCE4A	6466.2	4320.55	15.5215	15.6323	2.70492e-06	2.38033e-05		ATXN10	27758.8
RBBP9	28207.3	25328.7	13.4242	13.4952	0.00966624	0.0866855		PWWP2B	1461.7	1627.67	28.1519	27.7135	0.0420345	0.375318		CASTOR2	4569.16	6749.6	54.4662	24.4508	0.0160581	0.14373		ZFP91	8210.05	9853.2	28.6922	18.8467	0.0292943	0.261833		EARS2	6977.17	11032	20.5885	22.6029	5.25975e-16	4.75672e-15		CYSTM1	24088.8	65779.7	21.0585	21.4043	2.70842e-06	2.38068e-05		RRAGA	40617.3
SH3BGRL3	83141.9	63845.4	30.7036	32.5304	0.00970055	0.0868933		ARPC1A	103799	99742.1	10.641	10.5743	0.0421603	0.37601		HSPA5	1.25638e+06	1.06409e+06	17.4254	17.3915	0.0161469	0.144359		ATXN2	10830.8	12227.5	18.4719	13.8158	0.0295287	0.263624		TBCEL	5939.01	3737.04	11.468	15.4139	5.39706e-16	4.8753e-15		CCDC25	10358	7218.09	15.2948	7.49485	2.74122e-06	2.40674e-05		IFI30	7330.24
MAP2	47487.5	57985.5	29.0713	22.0185	0.00973073	0.0870638		TMX1	146121	140861	9.87435	9.55405	0.0422104	0.376025		HSD17B11	30212.5	24708	20.7978	19.8923	0.0162513	0.145126		ASPH	24405.9	21995	13.9308	17.6852	0.0297269	0.264182		SARM1	48121.9	25333.3	13.6964	15.6464	5.40374e-16	4.87575e-15		ASCC3	15515.1	17935.1	7.77527	3.48372	2.74732e-06	2.40934e-05		NOP14	5865.89
DIS3	16239.3	14394.2	15.1129	12.2383	0.00973874	0.0870358		SRCIN1	8543.78	7866.04	19.8588	25.8451	0.0422419	0.375876		NDUFA8	42053.5	35620.9	17.4962	14.3333	0.0162775	0.145194		PPDPF	475.615	611.333	39.6311	41.1788	0.0296623	0.264212		PXN	10917.3	13611.1	8.01894	17.6608	5.7529e-16	5.18485e-15		ZBTB1	1511.36	2887.82	26.7676	18.0409	2.7518e-06	2.4105e-05		LNPEP	13779.8
MTHFS	34643.8	38416.2	13.9186	16.2682	0.00975487	0.0870803		KNDC1	2357.17	2632.19	29.8241	27.0437	0.0424106	0.376945		USP24	9411.71	10639.6	14.8982	10.8242	0.0163552	0.14572		TOM1L1	24604.4	27911.7	19.2963	14.0238	0.0297006	0.26425		RIPOR1	8331.44	11893.4	15.0928	16.5294	6.05024e-16	5.4466e-15		ATP6V1C1	46626.9	72981.9	12.7586	13.3513	2.75632e-06	2.4117e-05		EMC8	31352
TPPP	23438	28664.3	29.2085	23.7764	0.00977452	0.0871561		ROCK2	14675.9	15138.8	7.30806	10.0281	0.0424559	0.376917		NPC1	12946.1	11402.4	13.5262	16.6656	0.0164152	0.146088		PTPN6	13224.6	14748.4	16.6814	8.94916	0.0296414	0.264328		HEBP1	52114.4	75977.6	16.2686	21.2816	6.22982e-16	5.60186e-15		NSD3	7050.97	5060.69	14.1663	9.65017	2.75709e-06	2.40962e-05		SYN1	19842
KARS1	76266.6	69825.9	11.2692	8.16045	0.00978562	0.0871556		WASF1	107227	131919	44.277	69.8072	0.0425967	0.377736		ARRDC1	5352.39	4481.38	18.525	21.6382	0.0164372	0.146117		HABP4	9435.96	11396.9	29.7372	22.7466	0.0299335	0.264509		PTK2	15895.8	20268.2	9.7683	12.5862	6.43688e-16	5.78145e-15		GNS	102147	193849	25.8752	17.9046	2.77639e-06	2.42372e-05		FLNC	4781.56
PRKCA	17805.7	20699.9	21.3613	17.5727	0.00981371	0.0873063		ENO2	235024	215780	21.6314	24.7581	0.0426438	0.377723		ACAP2	16924.1	20123.2	21.6952	11.0138	0.0164373	0.145951		WDR47	5702.48	6234.58	13.0022	15.8026	0.029927	0.264752		FLYWCH2	26925.7	11900.2	16.3342	22.8822	6.48942e-16	5.822e-15		PPP4R3A	25689.7	19627.9	10.096	10.7983	2.77932e-06	2.42352e-05		BRSK2	4532.4
MRPL28	10612.2	12183.2	19.6095	14.1708	0.00982999	0.0873516		ILVBL	33550	34871.6	10.1878	10.9127	0.0427391	0.378137		DPCD	10843.5	12484.6	17.2956	12.775	0.0164756	0.146125		IFNGR1	1297.49	1106.89	20.2949	33.0184	0.0298272	0.264772		TRAP1	87257.6	69541.9	7.16721	13.8131	6.50964e-16	5.8335e-15		SETDB1	7505.42	5199.37	14.1084	14.4463	2.78545e-06	2.4261e-05		HSD17B4	78580.4
SGSH	35349.8	26673.3	32.9291	23.6755	0.00983169	0.0872675		GTF3C4	11336.7	11005.9	6.99365	9.55402	0.0427556	0.377853		MBTPS1	5071.64	4175.26	18.8254	24.9975	0.0165225	0.146374		SAE1	25916.7	29256.4	18.6708	10.4332	0.0299042	0.264851		NR2C2AP	2854.03	4696.58	22.5353	19.3795	6.5436e-16	5.85727e-15		HEXA	47565.5	138596	24.5642	22.4055	2.79657e-06	2.43302e-05		PTGR1	26762.2
CAMK1D	9319.31	7645.6	24.0044	18.8111	0.00983239	0.0871746		CUL4B	28273	27023.1	11.0405	14.0146	0.0428482	0.378241		ALG1	24705.6	20931.9	17.5577	11.9719	0.0165334	0.146305		FOXP1	1444.43	1769.8	30.5054	26.6853	0.0300168	0.264944		CCNY	10038	3839.05	17.6715	24.5627	6.54501e-16	5.85188e-15		PNPLA8	11167.2	13902.6	10.1495	7.03334	2.81852e-06	2.44933e-05		PLTP	25178.8
BSPRY	9818.05	8854.7	12.9892	12.1504	0.00984277	0.0871676		FAM98B	29754.5	28782.4	7.96171	10.5524	0.0428757	0.378055		SCAI	6303.55	7474.62	21.169	17.6343	0.016534	0.146144		RBM14	63318.1	73331.6	23.0322	9.00661	0.0299036	0.265148		SOD1	117540	177070	17.9367	18.5969	6.85299e-16	6.1203e-15		YIF1A	23037	36563.9	20.2931	13.9529	2.82057e-06	2.44833e-05		DMAC2	4862.98
PARP4	12781	9344.2	35.988	30.5416	0.00985828	0.0872062		UTRN	19874.6	21598.2	21.5738	24.3599	0.0430607	0.379256		GCLM	45761.3	56725.3	27.4995	15.5523	0.0165743	0.146334		EBAG9	4471.8	5805.44	43.2346	21.9666	0.0301197	0.265251		OTUB1	199912	140186	9.48479	12.3392	6.8669e-16	6.12577e-15		PDZD8	4875.12	6518.44	12.6967	9.36269	2.83704e-06	2.45984e-05		SPPL2B	5782.61
RTKN	1728.4	1404.79	24.1039	35.6104	0.00987672	0.0872704		TMED7	93821.5	99033.3	15.3875	13.3573	0.0430764	0.378965		NFIB	9402.58	6841.95	29.0801	39.0529	0.01662	0.146571		ARPC5	92968.6	99593.5	9.90134	12.7555	0.0301099	0.265465		OSTC	9087.73	12455.8	12.1434	24.0639	6.86899e-16	6.1207e-15		YIPF5	15986.4	23924.6	13.3596	12.5267	2.83796e-06	2.45785e-05		KIAA1522	3970.25
DDX5	110188	102502	9.20531	8.98051	0.00988922	0.0872821		MATN2	5123.92	4688.82	22.6179	25.4066	0.0431322	0.379027		PCGF2	3885.85	4612.25	21.4295	14.5993	0.0166523	0.146691		BCS1L	20850.3	18337.8	17.529	11.4057	0.0301883	0.265555		AKR7A3	2638.16	27420.3	32.0307	104.842	7.13786e-16	6.35309e-15		SYNCRIP	108126	84508.8	5.48708	10.4885	2.84815e-06	2.46389e-05		CYFIP2	22401
RCC1	45937.8	34641.2	33.0203	24.4441	0.00991688	0.0874275		ARL10	10109.4	8971.33	28.8881	27.6276	0.0431367	0.378639		PPP2R5D	11506.4	12790.8	12.8406	7.45438	0.0166811	0.146779		G3BP1	45051.8	51937.5	22.3318	8.86089	0.0303621	0.265882		FNBP1L	19347.1	12936.8	10.0286	10.7691	7.70272e-16	6.84812e-15		MED20	14980.5	12407.5	7.82909	6.84919	2.85864e-06	2.47017e-05		SPHK2	1817.35
EIF6	97947.2	86469.7	15.5426	14.9862	0.00998908	0.0879647		CRACD	1533.13	1733.37	24.8247	41.0066	0.0432092	0.378847		GABARAPL2	12031.5	15994.1	37.8148	21.9222	0.0167144	0.146906		ERC1	14769.1	16253.3	14.5471	9.76155	0.0303327	0.265923		RIDA	26744.4	13653.2	16.5294	37.3381	8.42719e-16	7.48376e-15		BZW2	39853.2	23217.5	21.1407	16.3968	2.88716e-06	2.49201e-05		MPRIP	8235.1
DYM	9831.63	11035.9	16.0814	14.5134	0.00999317	0.0879016		LSR	19332.8	18236.6	15.8401	14.9864	0.0432351	0.378648		LACTB2	14886.2	16555.6	12.7475	12.9422	0.0167278	0.146858		DIP2A	8831.69	7808.73	16.6888	15.9138	0.03033	0.2662		PAFAH1B3	332682	157085	15.0329	14.9656	8.43885e-16	7.48568e-15		SIAE	18934	34354.6	14.6777	16.1435	2.91259e-06	2.51113e-05		FAM114A2	14617.1
SPINT1	17072	12617.8	35.0234	29.016	0.0100207	0.0880447		GALNT1	10346.2	11050.7	18.2279	17.4454	0.0433369	0.379113		TMED3	27377.7	21687	23.8916	22.0629	0.0167418	0.146816		PPIL4	9390.82	11025.6	25.3122	13.7957	0.0304351	0.266222		ZDHHC5	2343.35	4229.45	27.4248	18.218	8.53801e-16	7.56512e-15		STXBP5	21615.3	33337.2	18.1547	13.3402	2.91829e-06	2.51321e-05		ITGA2	9157.52
ARL1	106467	116262	11.891	13.2897	0.0100325	0.0880496		CACNA1H	1688.6	1948.8	35.7354	39.8918	0.0435143	0.380237		DHX36	13374.7	15611.4	19.259	10.4423	0.0167579	0.146791		SUMO2	140522	158910	19.0266	10.3137	0.0303088	0.266314		TMED6	3278.42	9122.28	36.3179	63.6658	9.0043e-16	7.96931e-15		TRMT6	10225.2	8226.87	6.86045	9.18494	2.97545e-06	2.55955e-05		MECR	7425.27
PLA2G6	1619.88	1894.92	19.6543	26.4699	0.0100491	0.0880957		NHLRC3	10415.5	9833	16.3864	12.8918	0.0435399	0.380034		RPN1	308629	226844	30.6163	15.7737	0.0167748	0.146775		RPN1	265201	230214	18.9389	20.6142	0.0305415	0.266853		SDR39U1	24599.7	37466.3	18.7278	19.6795	9.53106e-16	8.42606e-15		OPTN	4965.56	7047.03	13.8809	11.2343	2.98071e-06	2.56121e-05		PPP2R1A	202963
WBP2	35941.2	29000.8	26.013	17.3148	0.010068	0.0881624		GLRX	11737.5	10108.9	39.2619	39.0914	0.0435533	0.379724		FAM107B	5911.29	3698.28	43.2291	31.2528	0.0167859	0.146707		NDC1	12089.5	10271.3	21.9803	13.3744	0.0306175	0.266917		SPARCL1	786.968	2775.05	15.3164	56.6302	9.5508e-16	8.43404e-15		CTBS	24835	109998	28.0632	25.272	2.98379e-06	2.56097e-05		GDPD1	27365.3
POFUT2	12050.9	13810.6	19.292	15.8478	0.0100863	0.0882244		IPO13	3923	4140.24	13.859	15.9834	0.043564	0.379393		WDR13	16735.6	18376.2	11.2535	8.5376	0.0168201	0.146842		BSN	5579.6	6585.82	26.0541	18.2	0.030589	0.266968		TAOK3	10592.4	15333.2	13.8336	7.29547	9.70476e-16	8.5604e-15		SCAMP4	14227.6	23832.1	32.9035	11.8211	2.98719e-06	2.56102e-05		DDAH1	89052.7
SF3B6	21214.2	18044.3	19.8595	19.7158	0.0100903	0.0881607		PTGR2	29687.3	28130.7	13.8436	15.5703	0.0435873	0.379171		FURIN	6623.23	7145.16	8.55397	15.3961	0.0168258	0.146727		YLPM1	13009.9	14778.6	19.8704	9.40598	0.0307039	0.267371		NARS1	139682	109317	7.60504	12.9388	1.01995e-15	8.98673e-15		GCDH	29914	23023.1	11.6475	7.28666	2.99652e-06	2.56614e-05		GAN	11464.9
FMC1	27763.2	32568.3	22.6681	20.8196	0.0101357	0.0884582		CDC73	22603.1	21976.7	7.01232	8.56088	0.0435907	0.378776		CORO1A	8101.02	5417.27	38.0172	48.7212	0.0168368	0.146659		GATD1	16723.2	18949.8	19.209	14.9852	0.0308012	0.267919		ABI2	12618	9422.51	8.87033	15.8396	1.0535e-15	9.27197e-15		PLCG1	11286.3	6715.84	20.6332	14.3598	3.01126e-06	2.57589e-05		PCBD2	13338.7
MIA3	18146.4	19501	9.64139	11.2077	0.0101462	0.0884505		STIP1	214466	204854	11.5625	13.7343	0.0437566	0.379794		MTHFR	7018.24	7694.33	10.5778	17.2945	0.0168437	0.146555		ZNF638	17804.6	19961.9	17.6747	10.1124	0.0308937	0.268124		VRK2	1244.49	2030.88	22.6387	21.669	1.05771e-15	9.29866e-15		NUCB2	15066.7	25109.8	22.2008	15.2226	3.01867e-06	2.57935e-05		LIMD1	2228.5
TAGLN3	74154.1	89294.8	26.5731	25.7355	0.01018	0.0886468		MRPS7	14951.7	15645.6	11.3231	13.9648	0.0437589	0.37939		ARHGAP5	6290.53	7360.81	19.6364	9.94468	0.0168889	0.146785		REPIN1	4932.1	5686.15	21.9117	19.2956	0.0308717	0.268232		PUDP	11423.3	7136.57	12.8449	24.1387	1.14449e-15	1.00503e-14		P4HB	267895	394005	12.23	12.1069	3.02277e-06	2.57997e-05		DERL2	15145.8
ANKRD17	20579.8	19358.2	7.63702	10.5498	0.0101947	0.0886758		MRPS34	30315.5	31720.2	11.1966	14.1271	0.0439821	0.380901		ST14	6908.02	9516.1	43.4508	24.3889	0.0169214	0.146904		RBFOX2	12418.7	13879.3	16.9303	14.5722	0.0310637	0.268403		BLMH	150555	101454	10.5693	14.4361	1.16845e-15	1.02493e-14		BRIX1	17305.4	10856.7	10.3722	22.5912	3.02822e-06	2.58174e-05		ENAH	17401.4
KRAS	53633.4	49974	8.81702	11.8702	0.0102121	0.0887279		KDM1A	14657.2	14064.6	10.0968	12.934	0.0440129	0.380743		DHRS1	19859.1	15184.6	27.0499	30.0909	0.0169452	0.146946		PIGB	5539.67	3752.37	36.901	27.9391	0.0309633	0.268429		ENDOD1	24732.5	49917.4	32.8926	14.593	1.26952e-15	1.11235e-14		PRDX3	481094	649173	11.367	9.87196	3.03598e-06	2.58548e-05		TUSC3	36517.1
DOCK10	7704.1	8986.98	22.05	17.7706	0.0102235	0.088729		TMEM214	20254.5	22578.5	20.4431	40.0754	0.0440263	0.380436		USP11	12006.2	14568.5	24.633	12.787	0.0169457	0.146787		DLST	98602	82302	24.313	11.9751	0.0311225	0.268613		RBM15	15360.1	10733.3	9.08106	8.19004	1.27633e-15	1.11707e-14		COG6	12449.9	15238	6.05606	6.953	3.07292e-06	2.61403e-05		SDR9C7	31087.6
HSD17B11	28177.6	24672.1	16.2412	21.1029	0.0102298	0.0886844		EEF1A1	1.30282e+06	1.35756e+06	10.5742	12.2665	0.0441284	0.380895		EPHX1	416717	295030	33.7291	31.7441	0.0170559	0.147578		BLOC1S3	6378.79	7201.67	18.2238	20.201	0.0310562	0.268636		DIP2B	13265.3	18066	12.6067	11.6074	1.29768e-15	1.1345e-14		XAB2	21128.5	16947.9	8.19718	8.90939	3.09515e-06	2.63002e-05		VDAC1	189122
STAG1	12779.9	11828.8	9.87435	9.72061	0.0102345	0.088627		OTUB1	144854	138839	10.125	13.7038	0.0441326	0.380509		ERN1	2510.03	1954.95	25.3418	31.9159	0.0170701	0.147537		LACTB	14527.1	12747.1	17.6891	18.2043	0.0310275	0.268687		HNF1A	3485.13	2174.72	13.3669	29.7847	1.32694e-15	1.1588e-14		SFPQ	275787	220222	10.2299	6.16274	3.16944e-06	2.69016e-05		LSS	71130.2
BDH2	35601.3	25193.3	39.2275	39.8519	0.0102796	0.0889188		PGRMC1	131267	124623	13.7371	14.4453	0.0444879	0.383148		TARS3	5332.46	6483.25	24.8749	16.0353	0.0170705	0.147377		EMC6	20080	16918.2	22.7589	24.5741	0.0312463	0.269085		RNMT	31030.4	18421.3	11.8958	10.0332	1.37936e-15	1.20324e-14		DNTTIP2	7625.78	5296.37	15.4345	6.07071	3.17039e-06	2.68798e-05		RRS1	12369.6
KYAT3	39619	44669.2	16.3751	19.356	0.0103003	0.0889997		RTF2	4911.25	4606.75	16.175	19.1918	0.0445124	0.382934		PCCA	44902.7	37734	18.144	26.8475	0.0171092	0.147548		MBNL2	39264.5	44760.8	20.4776	11.2584	0.0312226	0.269178		NUMBL	8567.05	13942.2	21.5793	19.0999	1.49879e-15	1.30597e-14		CLINT1	35542.9	49351	9.43621	10.5509	3.17409e-06	2.68815e-05		MRPS7	11692.9
HNRNPH1	321877	297700	9.96428	10.0551	0.0103099	0.0889843		NUCB1	32950.2	30550.9	19.5129	21.8171	0.0445836	0.383123		ARCN1	134021	150082	13.8703	7.32444	0.0171277	0.147544		SLC35A3	9980.33	8960.57	13.7572	20.2172	0.0313421	0.269611		LSS	59441.3	25503.6	16.3304	14.3808	1.50776e-15	1.31234e-14		QPCT	163974	397492	37.015	22.3185	3.19619e-06	2.70387e-05		MAPRE1	94594.3
HEXD	2977.78	3796.24	33.3933	24.5939	0.0103715	0.0894174		SYT5	40280.8	36837.5	23.6141	24.4485	0.044587	0.38273		KNDC1	1804.82	2573.04	38.8462	26.6048	0.0171433	0.147516		TPP2	27397.8	29784.9	12.688	9.02771	0.0313934	0.269755		GGA2	14317.5	18804	11.407	14.6134	1.60378e-15	1.39436e-14		NCBP1	25099.9	18687.4	12.1603	10.8204	3.20608e-06	2.70924e-05		TRIOBP	11062.4
SGSM1	13516.2	16314.8	27.7705	17.6451	0.010403	0.08959		PMM2	43604.6	46610.1	16.4797	20.9493	0.0446953	0.383236		CEBPD	2093.69	1572.47	26.9175	25.2178	0.017181	0.147677		UBE2L3	37080.5	41569.2	17.4355	15.6211	0.0314967	0.270344		LARS2	22267.1	28170.8	7.9112	21.0142	1.60884e-15	1.39723e-14		HEATR1	14377.8	10729.2	9.78773	12.7174	3.27966e-06	2.76836e-05		MTOR	20613.5
MRPS7	14115.3	15576.7	13.6787	12.8817	0.0105162	0.0904652		HTATSF1	34988.6	32640.5	17.9724	20.064	0.0447823	0.383559		KIFBP	23608.8	29290.6	27.931	10.6479	0.017232	0.147953		ABL2	1495.45	1807.69	30.4258	19.9509	0.0316086	0.270708		FKBP1A	166535	115409	11.0683	23.5264	1.69461e-15	1.47009e-14		SQSTM1	20892.8	34568.8	17.4321	15.0928	3.28344e-06	2.76851e-05		SS18L1	7371.27
LIMA1	51453.2	44844.3	17.1265	17.8372	0.0105372	0.0905461		TAF10	404.04	336.065	44.4978	54.5751	0.044839	0.383623		ITGB6	2075.78	1387.8	30.0038	72.3315	0.0172323	0.147792		SYPL1	67557.1	57964	20.6822	19.6667	0.0316877	0.270789		KMT2E	3462.26	7099.39	35.5949	29.3854	1.72317e-15	1.49323e-14		CTPS2	27069.5	22250.6	9.13858	4.485	3.30922e-06	2.78717e-05		HDAC4	4854.54
ELP4	8044.93	9018.62	15.7743	17.0971	0.0105451	0.0905144		CDK18	1847.59	2070.47	30.3797	32.7969	0.0448437	0.383241		CLASP1	10965.3	12373.1	14.8223	10.7068	0.017271	0.147961		VPS35	124993	134225	10.8321	6.32847	0.0315834	0.270789		TIAL1	109242	74710.8	9.62465	8.71462	1.76405e-15	1.52697e-14		SNRNP40	85792	66259.6	6.89571	11.329	3.31201e-06	2.78646e-05		PIK3C3	9370.39
BCAR1	8990.56	7355.06	24.5552	20.5932	0.0105711	0.0906374		ACAD8	21171.3	22346.5	10.8778	19.7528	0.0449009	0.383308		EGFR	9924.34	6638.37	35.8397	37.9478	0.0172744	0.147828		ERN1	2380.45	1960.03	25.3543	32.3711	0.0316768	0.270993		ZNF483	2605.61	5069.45	32.6488	24.1326	1.76579e-15	1.5268e-14		ACTR2	97624.7	119354	8.29984	6.87604	3.31837e-06	2.78874e-05		DHRS4	27740
UTP6	6657.81	5806.15	17.2182	14.8922	0.0105895	0.0906959		PSIP1	29646.9	27709.7	18.2183	18.0083	0.0449345	0.383175		GLUD2	2170.88	1604.83	28.1175	35.9557	0.0174061	0.148791		SUPT3H	3011.19	2643.57	7.3182	26.2278	0.0318471	0.271852		RPL35A	167513	199630	6.1583	15.2962	1.82336e-15	1.57485e-14		GM2A	22993.2	30671.5	15.9559	7.89697	3.32968e-06	2.79518e-05		DDX18	12677.5
MINK1	18389	17058.4	9.63708	9.90221	0.0106542	0.0911503		RPL17	119421	125584	11.0958	17.5015	0.0451818	0.384861		ATG9A	6663.18	8496.82	31.9682	14.635	0.0174342	0.148868		IPO13	3631.91	4103.93	18.9054	14.7987	0.0319863	0.272146		NDUFB7	15020.8	22358.2	17.6994	17.9516	1.82869e-15	1.57772e-14		GLA	10527.9	20751.9	10.8472	16.7815	3.33032e-06	2.79265e-05		STAG1	11275.2
SMOC1	9400.15	5517.24	56.3099	43.8414	0.0106543	0.0910509		GCN1	43564.5	45729.8	12.7809	14.1587	0.0451857	0.384474		SYNJ2BP	18889.5	15205.5	22.6492	17.7569	0.0174709	0.149019		PLCL2	5689.02	6446.22	19.419	13.8794	0.0319169	0.27215		PEX16	7063.05	9668	13.4833	16.9911	1.84653e-15	1.59137e-14		TAP1	2632.7	4461.89	21.9657	15.7756	3.36555e-06	2.81911e-05		RBM45	18108.7
PTMA	97481.6	66117.9	43.6612	38.8055	0.0106796	0.0911679		LAPTM4A	1869.94	2119.37	31.2884	37.8706	0.0453504	0.385453		AMOT	3272.68	2764.66	15.2023	32.2217	0.0174778	0.148914		SART1	17316.3	20006.8	22.9759	8.62154	0.0319613	0.27223		DPP3	93676	49252	14.1712	14.3468	1.89431e-15	1.63076e-14		CTSA	40564.5	83469	22.8329	19.2078	3.40425e-06	2.84841e-05		RBFA	1840.3
TPM1	23186	18248.3	28.4455	33.5231	0.0107342	0.0915337		LMF2	35417.7	38140.8	19.2706	22.1358	0.0453576	0.385094		CANX	211390	177390	18.6763	14.6091	0.0174954	0.148902		MORF4L1	10265.5	11373.7	15.6317	13.8328	0.0320726	0.272582		CLIC1	378723	288374	8.3081	12.827	1.96761e-15	1.69202e-14		MBNL2	21465.1	31198.2	18.581	11.4525	3.42215e-06	2.86026e-05		NDUFS7	26091.4
SAMHD1	57457.8	47292	23.5266	28.6161	0.0107636	0.0916838		RAB3B	346366	321650	19.7293	20.3244	0.0454546	0.385497		COA1	5237.02	4423.93	17.9456	18.7254	0.0175167	0.14892		ZKSCAN1	10284.1	11791.2	21.3246	16.6725	0.0321191	0.27268		MBNL2	25609.3	44055.8	23.632	12.1779	2.09421e-15	1.79892e-14		MAN1A2	9362.06	11424.6	11.3437	3.58236	3.43948e-06	2.87161e-05		CCAR1	42177
PDIA5	28596.2	23651	23.1125	26.0466	0.0107924	0.0918293		CUL2	17679.2	17025.1	9.39837	11.758	0.0457529	0.387604		ARL6IP5	90462.1	77361.9	16.8266	12.5743	0.0175284	0.148858		DAZAP1	15595	18284.3	25.3525	14.9579	0.0322724	0.272791		CSTA	5099.09	12711.3	50.1766	54.3834	2.13103e-15	1.82855e-14		CHD1	3512.99	2054.54	21.3303	12.3375	3.46098e-06	2.88641e-05		PCMT1	138329
ATXN1L	5989.77	5514.56	10.4993	12.2464	0.0107983	0.0917798		UBE2D2	3932.25	4322.72	25.2418	27.2621	0.0459398	0.388764		CAV1	76482.9	55037.6	32.4266	39.7794	0.0175661	0.149015		WDSUB1	1285.56	1661.1	42.4484	31.2306	0.0323462	0.272822		PARP12	5163.81	7380.74	15.7029	17.425	2.18547e-15	1.87323e-14		DNAJC2	14871.9	12044.1	5.70376	9.05395	3.46583e-06	2.88731e-05		VPS53	16768.2
PSMD3	71730.9	75776.4	7.53769	6.70721	0.0108269	0.091923		PNPLA4	8043.06	7302.66	26.1492	25.243	0.0459744	0.388634		MOCOS	22212.2	13695.5	44.5389	50.7456	0.0176017	0.149155		COPS4	68429.4	74714.4	13.5286	8.0225	0.0323122	0.272831		PTER	17755.1	36283.4	35.4318	17.7867	2.23012e-15	1.90942e-14		NCBP3	14482.4	11486.4	9.88911	8.29186	3.47381e-06	2.89082e-05		C11orf68	16677.4
GSTP1	189328	133802	39.8619	35.2585	0.0108392	0.0919275		APP	13627.3	14208.1	11.2391	11.8804	0.0459882	0.388329		MYL9	52738.1	35238.5	38.6623	33.2811	0.0176832	0.149683		SNRPD2	78472	86630.1	15.1353	12.3748	0.0322423	0.272833		MRPL22	25738.5	31784.1	8.59322	13.5041	2.24843e-15	1.92301e-14		BSDC1	5327.03	7094.5	16.5226	7.13905	3.48798e-06	2.89945e-05		TRIM46	3292.9
RAF1	8710.79	8076.92	9.17381	15.6915	0.0108412	0.0918447		LARP7	15661.6	15191.5	7.80203	9.20154	0.0460611	0.388522		PSMD6	65203.6	71909.4	11.9676	7.22724	0.0176986	0.149651		ACADS	54901	43976.9	29.3868	20.2456	0.0322361	0.273077		ROCK1	18087.1	12027.5	10.4206	10.3445	2.32769e-15	1.98863e-14		POLR2B	24804.4	19133.2	10.6841	9.79642	3.51546e-06	2.91913e-05		XPNPEP1	38816.8
TIA1	14144.1	12081.4	19.689	18.3166	0.0109241	0.0924463		CASP6	3605.25	3953.21	27.8567	21.1786	0.0461327	0.388705		JAGN1	19344.7	16106.8	19.5119	13.8066	0.0177434	0.149867		HCLS1	3734.56	4390.05	24.8507	27.9727	0.0322042	0.273104		NUTF2	106344	71452.4	11.9253	25.9634	2.33755e-15	1.99489e-14		ABHD10	21748.1	27938.6	12.5431	7.80134	3.52468e-06	2.92361e-05		ZBTB45	846.127
PSMB9	26876.6	20604.3	31.7223	27.7032	0.0109681	0.0927182		HOMER1	2206.49	2406.19	21.169	27.7713	0.0462183	0.389004		TAF15	5447.28	6233.73	16.4933	18.9164	0.0178644	0.150726		SARDH	64985.3	46539.7	41.7528	41.6686	0.032489	0.27373		SURF1	10438	15803	18.7351	18.5352	2.34419e-15	1.99839e-14		CTSH	5967.3	10883	33.5858	16.6736	3.53031e-06	2.92512e-05		PSME2	86115.7
TNIK	5263.3	5986.14	18.0945	18.6263	0.0110525	0.093331		RHEB	37733.2	36320.7	9.33428	12.2548	0.0463174	0.389417		CNOT1	23246.7	26610.3	16.9069	7.77319	0.0178735	0.150639		RFK	9793.82	10773	14.5	13.4433	0.0326396	0.27411		PLPP3	3511.49	6367.01	22.5906	46.0639	2.5715e-15	2.1898e-14		ATP2C1	10495	16981.8	15.6421	14.5873	3.53103e-06	2.92255e-05		CSNK1D	18226.8
S100A6	202162	138211	42.7942	50.388	0.0110967	0.0936028		DNAJC3	75175	79460.1	14.7699	16.2107	0.0465947	0.391325		CWF19L1	10446.1	11711.4	14.0268	12.0654	0.0178867	0.150588		UBE4B	7164.08	8299.17	23.499	10.08	0.0326194	0.274235		NCOR1	7303.29	5823.59	7.40597	13.8027	2.67852e-15	2.27848e-14		HSDL1	42002	30053.5	11.8724	14.5327	3.57828e-06	2.95846e-05		ITGAV	8075.96
PGGT1B	23414.1	21469.3	11.1617	11.182	0.0110998	0.0935284		SEPSECS	6123.25	6408.37	11.9693	13.5254	0.0466019	0.390963		PLIN2	7968.91	4227.61	51.1385	77.1772	0.0179145	0.15066		NDUFB9	63380.3	55594.2	18.1589	13.0478	0.0327367	0.274333		COX15	7616.22	11565.3	19.1471	21.2499	2.78284e-15	2.36466e-14		PSMC2	100777	88876.2	5.10153	4.79382	3.57901e-06	2.95587e-05		CALD1	14952
ZSCAN18	8903.4	10067.7	17.3928	16.9014	0.011272	0.0948766		NARS1	107411	112476	12.5375	13.0205	0.0466115	0.390622		PCCB	44422.8	37719.3	17.2711	26.2124	0.0179338	0.15066		ABCB10	25459.5	23061.5	13.6779	15.0216	0.0326174	0.274515		ARFIP1	25175.8	40018	19.5724	10.9936	2.79716e-15	2.37427e-14		MGST2	135770	340523	31.112	22.4337	3.60527e-06	2.97435e-05		AIMP2	27742.9
LCMT2	2854.56	3292.64	19.818	23.8814	0.0113088	0.095084		GAMT	23978.8	26924.6	27.3533	38.5327	0.0467559	0.391411		SNX27	24579.3	27832.8	15.4447	9.08236	0.0179364	0.150519		TTC9C	7653.11	9074.03	27.339	16.8484	0.0327339	0.274605		HGS	35171.7	39928.1	4.98031	8.4292	2.85573e-15	2.42137e-14		NFYB	7836.26	4512.2	18.4416	26.2999	3.6259e-06	2.98815e-05		TKT	402840
CASP14	6044.48	7418.24	27.6087	43.451	0.0113139	0.0950243		HNRNPM	298753	290995	7.17095	7.2123	0.0468349	0.391651		ADGRG2	4332.42	3026.91	32.8927	31.4848	0.0179609	0.150563		PSMD4	47915.6	52935.6	15.5086	8.58907	0.032853	0.275012		SETD7	3650.69	7591.64	36.4749	16.8631	2.93313e-15	2.48433e-14		NUB1	7684.99	5748.25	11.4444	11.5886	3.63796e-06	2.99486e-05		GCA	44089.6
IDH2	140066	98470.8	40.0834	51.5842	0.0113422	0.0951597		SERPINA10	3235.61	2787.45	37.9236	35.7448	0.0468859	0.391656		MRPS26	16449.4	14667	12.5857	12.7016	0.0179958	0.150693		PHPT1	14938.6	16516.4	14.8495	19.6617	0.0329312	0.275074		CTPS2	24985.1	14996.5	12.3224	11.9336	3.03753e-15	2.57e-14		UGT8	7905.87	14738.4	9.86954	15.9836	3.68228e-06	3.02809e-05		CAPN7	11402
SEPTIN3	21769.3	25374.5	22.0103	21.231	0.0113625	0.0952278		LRRC58	3025	2552.42	39.7658	37.3567	0.0468951	0.391312		BIRC6	10058.9	11912.1	21.4913	13.0812	0.0180091	0.150642		C7orf50	7509.45	9567.17	40.42	22.7479	0.0329118	0.275207		ADH5	142447	82907.3	12.7549	11.7398	3.10447e-15	2.62381e-14		EXOSC9	17131.6	9754.57	20.9101	23.588	3.68285e-06	3.02531e-05		CORO7	82984.3
PEX3	12382.1	14146.6	19.3334	13.963	0.0113686	0.0951768		TUBB3	177877	165610	19.2247	19.6848	0.0469633	0.391462		DYNC1LI2	32177.4	38130.1	21.6651	9.02759	0.0180355	0.150702		CLYBL	16348.6	14077.4	20.4493	18.7549	0.0330578	0.275541		PIGT	28019.2	19225.6	10.6237	14.7579	3.26177e-15	2.7538e-14		DDX47	10034.3	6382.98	12.4384	22.0921	3.68707e-06	3.02553e-05		CLYBL	7092.27
GOSR1	15165.9	16701.3	13.6305	11.985	0.0114563	0.0958082		PIBF1	6852.41	7324.92	14.2881	23.868	0.0469933	0.391293		ALG9	18425.7	14460.6	25.2158	14.3978	0.0180382	0.150563		ZDHHC14	5795.87	6802.14	22.1676	27.6368	0.0330354	0.275649		STON2	2528.21	977.074	19.3773	32.3576	3.27204e-15	2.75951e-14		TCEA1	47231.9	37351	10.6003	2.99697	3.69946e-06	3.03245e-05		SUN2	9804.54
PHACTR4	5024.1	4309.42	19.2981	19.0939	0.0114584	0.0957234		NSUN4	7773.79	8285.31	14.0836	22.4077	0.0470813	0.391605		TERF2IP	10862.1	13376.8	27.0274	15.6194	0.018057	0.150559		TMEM33	118433	105910	15.6758	10.9887	0.0331441	0.275964		LDB1	16205.9	8032.69	15.3979	16.3429	3.32048e-15	2.79737e-14		SH3GLB2	23396.9	29362.8	8.42097	7.86834	3.70445e-06	3.03329e-05		CCDC8	1414.72
MRPS17	12534.5	14352.3	19.1268	20.5748	0.011468	0.0957011		LTBP3	41910.5	47055	28.2987	37.5911	0.0471998	0.392172		XPO4	10991.2	12877.6	20.0889	10.2725	0.0181156	0.150886		DCPS	67573	77746.9	22.2955	13.0574	0.0332346	0.276423		ALS2	1413.71	819.949	15.3403	37.062	3.33489e-15	2.80651e-14		GLB1	65997.6	134985	16.3548	18.3757	3.71356e-06	3.0375e-05		DDB2	4517.85
DENND4A	7718.99	7071.05	11.017	15.4771	0.0114773	0.0956771		IRGQ	24016.9	23034.9	10.8234	12.5113	0.0472946	0.39254		MGAT4A	7570.43	6306.54	19.4589	19.5657	0.018164	0.151127		APC	3028.41	3496.17	22.7381	16.2169	0.0333082	0.276443		EEF1B2	81783.8	100988	8.58505	14.5935	3.35299e-15	2.81873e-14		VIRMA	10005.7	8034.76	10.0442	6.45028	3.72676e-06	3.04504e-05		RANBP1	52567.7
NOP14	7504.45	6425.59	19.5339	18.9663	0.0114974	0.0957423		CYSTM1	46301.7	42980.8	19.7521	21.1512	0.0472956	0.39213		NDUFA12	49220.5	41172.7	19.1239	15.6856	0.0181847	0.151138		PRTFDC1	9194.3	10323.9	17.6313	19.4682	0.0332792	0.276498		PACSIN2	28046.7	35924.2	10.2118	17.2805	3.40782e-15	2.86177e-14		BRD4	10991.1	8198.41	12.7719	9.63961	3.73187e-06	3.04597e-05		NME2	156679
IFI35	10826.8	8966.68	23.281	24.6409	0.0115086	0.0957331		EGFL7	3764.26	3091.1	45.285	50.4901	0.0473372	0.392057		GSK3B	26923.2	31400.2	19.4602	11.2662	0.0182157	0.151235		KBTBD7	7252	7954.65	14.0815	13.5993	0.0333687	0.276651		TOR1AIP2	16126.3	21600.8	12.36	12.6325	3.4135e-15	2.86349e-14		ALDH2	72717.2	91996.1	11.4764	7.53606	3.75552e-06	3.06201e-05		POMT2	11129.8
RNPC3	5279.75	4785.3	12.0895	19.3682	0.0115727	0.0961644		CLTA	48892.6	46364.2	13.8966	15.6367	0.047407	0.392217		MYLK	92287.5	67153.8	31.8299	32.5279	0.0182198	0.151108		NNT	98240.5	81848.6	24.9268	13.305	0.0334826	0.277006		CERT1	14041.1	9882.67	9.6314	10.6421	3.43169e-15	2.87568e-14		CPQ	31209.7	149524	30.4138	26.4087	3.75905e-06	3.06163e-05		NEK9	16848.6
AKAP13	8810.79	7395.08	21.9792	19.0613	0.0115802	0.0961245		PSPC1	43263.6	41532.9	9.86435	13.4581	0.047497	0.392544		SPATS2	4754.33	5537.13	18.9559	20.2053	0.0182868	0.151503		SORBS1	11573.5	13395.3	22.8451	21.5997	0.0334509	0.277037		PEX3	10005.2	14146.6	14.989	13.963	3.49554e-15	2.92608e-14		NAGA	89193.7	186440	20.3743	19.2742	3.80042e-06	3.09203e-05		COA6	2008.6
HCCS	5023.07	4345.67	17.5955	27.4036	0.0115968	0.0961596		TESC	7847.65	8521.44	22.4393	23.7353	0.0475718	0.392745		RIN1	6882.61	8324.78	24.448	17.955	0.018378	0.152096		SIK3	10148.9	11434	18.6026	14.9594	0.0336171	0.277823		EIF3A	86117.8	99558.6	5.72401	7.09127	3.53067e-15	2.95234e-14		POLR2C	28057.7	20763.9	9.95642	13.3471	3.8017e-06	3.08979e-05		PDXK	32220
RCCD1	3853.63	3241.93	21.6631	20.0948	0.0116066	0.0961393		PRDX4	80565.8	90762.2	27.5953	40.4272	0.0475836	0.392426		LPCAT3	46082.5	37591.1	21.636	15.5568	0.0183831	0.151978		PNMA1	4734.8	5333.91	18.4096	17.6628	0.0337444	0.278284		ACO1	50912.6	73966.4	16.8361	19.7493	3.59033e-15	2.99905e-14		SMAP2	13794.8	16822.8	10.6349	5.68088	3.80462e-06	3.08889e-05		NOSIP	6977.21
TSN	52720	55553.2	6.31146	13.1566	0.0116305	0.0962353		ERGIC2	12396.8	13120.1	16.2133	14.8896	0.047628	0.392376		SYNGR2	137531	106011	26.9178	20.4845	0.0184075	0.152018		VPS29	57597.1	61343.8	9.46002	9.74168	0.0337916	0.278378		DICER1	17993.8	10407	12.6438	9.37815	3.6056e-15	3.00861e-14		USP39	15799.6	12054.4	8.42281	11.9895	3.84188e-06	3.11583e-05		MMTAG2	7286.04
KIF3A	12372.3	13941	17.337	11.5596	0.0116346	0.0961669		UBL4A	20213.5	19073.7	16.2226	14.8929	0.0476525	0.392162		UGGT1	76486.5	63557.4	19.8748	12.3212	0.0184135	0.151907		CLTB	37554.4	42471.8	19.103	17.5621	0.0337248	0.278417		MRPL15	17004.1	23663.8	14.164	13.2038	3.64504e-15	3.03831e-14		TMEM177	11582.9	15960.9	10.4659	10.6275	3.85747e-06	3.12516e-05		FAM234B	4745.08
HIGD1A	32548.7	24863.2	32.3598	30.5048	0.0116848	0.0964802		SRI	142782	135632	13.582	14.935	0.0477456	0.392513		COPB1	79732.5	89601.5	14.5398	7.7685	0.0184418	0.151979		POP4	6141.86	6660.87	12.3709	11.4205	0.0338934	0.278627		MRPL48	10755.9	13314.2	8.66899	15.1152	3.6548e-15	3.04322e-14		ATP6V0D1	69426.6	114790	13.6909	14.858	3.86496e-06	3.12793e-05		LEMD3	5281.53
MRPL27	15895.8	17945.2	16.8563	20.3039	0.0117063	0.0965557		MRPL1	34098.3	35747.2	11.5508	15.4396	0.0478034	0.392573		CNOT6L	7366.49	8317.77	15.0989	11.2152	0.0184549	0.151926		ELOA	7914.77	8996.38	20.3392	13.1371	0.0343594	0.278633		PGM1	113127	168858	17.038	11.7196	3.83463e-15	3.18959e-14		LIN7C	35158.2	42165	6.37336	6.4655	3.86747e-06	3.12665e-05		HECTD4	23697.3
MRPS34	28894.1	31543.9	12.1972	13.2112	0.0117579	0.0968783		APCS	4716.06	6189.35	44.5889	85.7839	0.0478978	0.392934		SIK3	9305.89	11489.4	27.5841	13.6093	0.0185251	0.152344		DNAJC6	6082.95	7209.79	27.5506	17.5641	0.0344077	0.278735		MTARC2	8424.3	18383.4	43.3899	27.856	4.01727e-15	3.33798e-14		GOLPH3	9299.28	15242.1	18.5673	15.1505	3.869e-06	3.12458e-05		SWAP70	12857.4
PBXIP1	26927.7	31586.3	22.2678	28.7594	0.011759	0.0967858		SUPT6H	15243.1	14826	7.50324	7.83933	0.0479604	0.393032		PSMA4	124458	137017	11.8668	6.87337	0.0185929	0.15274		AGPAT3	9130.14	8219.83	14.7669	12.8535	0.0339442	0.278751		HSPA12A	4935.6	10650.8	42.559	27.8021	4.09278e-15	3.39713e-14		ELMO2	6308.69	4419.73	15.4639	10.3786	3.89033e-06	3.1385e-05		ACOT13	37365.8
MAPT	17376.2	21235.1	28.8788	33.5717	0.0117664	0.0967447		LIPT2	10184.3	10947.9	15.3332	26.0359	0.0480101	0.393025		PPP1R2	7924.27	9935.82	29.7148	20.3706	0.0186093	0.152714		PHKA1	5200.7	4512.91	19.4064	21.3468	0.0338809	0.278819		PAFAH1B2	231330	288813	9.16195	15.0433	4.09834e-15	3.39817e-14		COPB1	55865.7	66690.2	9.38122	5.15612	3.89713e-06	3.14068e-05		KIAA0513	5311.29
HABP4	9307.25	11500	32.1284	22.104	0.0118307	0.0971714		COASY	52879.9	54407.4	5.9359	10.5231	0.048142	0.393691		SPTBN2	13525.2	15826.2	19.7655	18.8897	0.0186707	0.153057		GPRASP2	2689.4	3410.52	37.718	26.9296	0.0343544	0.278883		MRPL11	18370.8	24565.5	12.5835	15.807	4.17685e-15	3.45962e-14		MARS2	7050.41	8940.95	13.0882	6.60838	3.90553e-06	3.14413e-05		DHCR7	96875.6
PPP4C	30527.4	28355.3	9.02267	16.0554	0.0118411	0.0971546		FHOD1	3047.37	3464.05	31.5948	41.6756	0.0483411	0.394904		IRF2BP1	6947.28	8131.21	20.0474	11.4012	0.0186728	0.152913		MMTAG2	7709.66	9225.65	29.0615	21.3034	0.0343361	0.279025		AKAP8L	11692.1	7116.4	12.264	11.9881	4.22516e-15	3.49597e-14		EPHX2	50293	74861.5	12.3322	12.6333	3.92323e-06	3.15507e-05		WIPF3	156.959
DNM1L	46366	53200.4	20.2888	12.2562	0.0118984	0.0975218		PIP4P1	2233.5	2475.83	31.0277	25.1933	0.0487159	0.397548		BNIP1	27438.8	23919	15.1164	10.2391	0.0187154	0.153101		ARFGEF3	20333.1	22774.3	17.5259	17.339	0.0344887	0.2791		DYNLRB1	75808.6	54709.8	10.2857	28.9491	4.27711e-15	3.53523e-14		UTP15	7401.91	5531.36	12.0515	11.0789	3.97634e-06	3.19442e-05		TAX1BP1	6666.53
B4GALT3	5991.88	6747.57	16.8463	17.275	0.0119017	0.0974468		GRB10	6158.85	6640.23	19.9586	22.7499	0.0487696	0.39757		MCTS1	26873.6	30458.8	15.7049	9.11772	0.0187239	0.15301		ARL2	18909.3	17322.6	12.1798	15.605	0.0343107	0.279111		PICALM	27657.5	36466.4	11.1179	8.87028	4.3363e-15	3.5804e-14		GFPT1	82890.4	105413	12.6146	7.26773	3.98399e-06	3.19721e-05		HSPE1	234298
PNMA1	4616.22	5359.31	21.0564	16.9977	0.0119596	0.0978181		NOS3	6315.33	7204.08	35.7836	38.2615	0.0488398	0.397725		PRR14L	6429.01	5526.29	16.1519	25.5397	0.0187336	0.152929		CBR4	38557	32109.7	25.0641	15.6218	0.0342759	0.279119		LNPEP	16869.8	25603.9	17.9627	12.0526	4.43079e-15	3.65459e-14		RBM17	15984	11740	10.2689	13.7704	4.01509e-06	3.2188e-05		FDXR	10313.5
AP3S2	21373.7	25908.4	29.039	19.649	0.011967	0.0977765		BZW2	27196.6	28726.8	11.6007	20.0328	0.0488786	0.397624		FASTKD3	6838.3	5455.83	22.2191	24.1957	0.0188099	0.153391		TMPPE	14791.3	13010.5	17.9353	14.2396	0.0342711	0.279372		VCP	342860	380814	3.96646	8.4284	4.50375e-15	3.71088e-14		C17orf75	9565.81	11738	9.49056	6.85156	4.05056e-06	3.24384e-05		MTARC1	4245.32
POMGNT1	6114.9	7155.85	23.4332	14.3598	0.0119857	0.0978271		AKAP12	20710.6	18718.3	28.1985	25.7493	0.048924	0.397578		CYB561D2	9673.3	8403.94	15.4207	14.0531	0.0188171	0.15329		MICAL1	10798.5	11837.8	14.0244	13.9936	0.0340583	0.279393		GPX7	15936.1	3775.93	22.5551	28.2496	4.51723e-15	3.7181e-14		RRM1	22753.8	10196.5	28.7783	26.7883	4.09069e-06	3.27255e-05		LAS1L	11551
WDR47	5501.06	6279.03	19.3196	14.6617	0.0120242	0.0980384		AMPD2	123981	115460	19.4433	19.5587	0.0489812	0.397627		GTF2I	37524.3	42993.4	17.1875	9.33191	0.0188291	0.153227		IGFBP5	14142.5	18503.8	43.0735	53.8976	0.0345757	0.279514		VIM	379847	750891	36.483	29.8637	4.55067e-15	3.74171e-14		SALL2	1511.35	326.243	40.6171	53.4754	4.17843e-06	3.33925e-05		SGTA	19039.6
CPSF6	29862.8	28620.4	5.32412	8.89205	0.0120612	0.0982379		MAPKBP1	2580.77	2381.24	19.6517	25.9023	0.0490683	0.397919		EHD2	70907.1	51658.8	31.925	34.8806	0.0188979	0.153627		PAK2	34868.7	38306.8	14.7629	7.33111	0.0342276	0.279603		ACBD3	17624.8	26645.5	17.8699	12.3239	4.61349e-15	3.78941e-14		RRM2B	15698.5	24161.4	15.861	13.7015	4.18076e-06	3.33763e-05		TSC2	7728.44
AS3MT	3266.71	2707.65	21.7787	43.3836	0.0121599	0.0989389		RDH10	7811.86	8623.1	20.7176	30.8177	0.0491516	0.398179		STXBP1	123801	164302	38.6026	19.73	0.0189757	0.154098		KPNA1	18223.9	20092.1	15.0679	13.3078	0.0342642	0.279609		CUX1	10554.2	15370.9	15.6511	10.2839	4.6295e-15	3.7986e-14		TAF6L	7508.02	5106.74	16.6278	7.50498	4.19262e-06	3.34361e-05		SRP19	7030.51
GUK1	37895.9	41168.1	11.7213	10.7062	0.0121635	0.0988652		CCDC93	16642.4	16254.7	6.08847	7.28396	0.0491686	0.397902		APOOL	26852.5	23709.3	13.7444	14.0605	0.0190076	0.154197		SCPEP1	7619.63	8538.04	17.4811	18.2855	0.0341593	0.279632		EWSR1	221817	174597	7.9458	15.8568	4.75488e-15	3.89742e-14		MTCH2	68521	114877	12.5368	15.0159	4.19464e-06	3.34175e-05		ELAPOR1	61186.4
VSNL1	10955.5	7622.32	40.5088	36.781	0.012207	0.0991149		PRADC1	1014.78	904.603	27.9612	34.4443	0.0492099	0.397822		CDH2	12515.1	10264.5	21.0572	25.7614	0.0190464	0.154351		DEK	51051.1	57643.2	19.3275	9.1241	0.0341237	0.279635		SERPINB9	49880.7	23157.1	16.8919	21.7813	4.81076e-15	3.93912e-14		ADAM10	26450.1	31548.8	9.02647	5.48403	4.19493e-06	3.3385e-05		REPIN1	5898.57
DIPK1B	2415.59	2780.61	16.8615	28.4749	0.0122365	0.0992514		IRAK1	2948.36	3123.12	14.8518	17.4972	0.0492111	0.39742		SNX8	2261.94	1967.04	15.067	23.1307	0.0190699	0.154381		CHMP7	5462.23	6128.16	18.1418	12.6767	0.0346657	0.279661		DIPK1B	1813.15	2780.61	18.7822	28.4749	4.84354e-15	3.96185e-14		ECHDC2	1830.31	4100.03	43.2487	21.576	4.20247e-06	3.34103e-05		LPP	13277.1
PHYKPL	9269.64	8106.1	17.1441	17.9905	0.0122429	0.0992007		SERPING1	6832.34	8980.58	67.0846	86.2166	0.0492161	0.397047		ZC2HC1A	5805.75	7604.62	36.4492	24.419	0.0191165	0.154598		RAPGEF1	3343.99	2915.61	18.9626	19.5026	0.034704	0.27968		CMC1	29539.3	44405.5	18.7878	23.9362	4.93568e-15	4.03302e-14		RPL7L1	9539	6351.54	11.3664	19.605	4.20773e-06	3.34174e-05		IQGAP1	51988
NUBP2	12747.5	10972.8	19.208	16.6219	0.0122483	0.0991415		CERT1	10076.4	9692.59	10.5678	10.9683	0.0492441	0.396861		THAP4	12551.8	15407	26.755	19.2734	0.0191177	0.154447		MRPS34	35500.5	30729.9	20.1559	11.1625	0.034211	0.279761		OGDHL	10756.8	24637.8	45.8346	22.2898	5.13357e-15	4.19038e-14		KIAA1522	4632.04	6415.93	19.929	7.11074	4.24983e-06	3.37168e-05		RPS9	346178
USP35	6141.14	7120.43	20.4269	22.3692	0.0122864	0.0993466		POGLUT3	9600.36	10511.2	25.3874	25.6044	0.0493177	0.397043		ANKRD17	17024	19740.8	18.9041	8.83214	0.0191276	0.154367		RTL8C	5914.36	7469.59	38.2569	35.5517	0.0346643	0.27994		MMAB	22679.2	32390.8	14.1499	28.9139	5.13469e-15	4.18695e-14		YEATS4	7940.59	5900.39	11.1527	12.6041	4.27263e-06	3.38626e-05		ARFIP2	20946.4
GALNT2	39506.2	35196.8	14.8208	16.7069	0.0122927	0.0992949		RBBP9	26499.7	25225.5	13.3445	14.0095	0.0493756	0.397098		RABGGTB	11242.6	13424.2	22.9884	11.1303	0.0191847	0.154668		FAM114A2	23324.2	26361.5	19.6064	8.79553	0.0349019	0.280694		COG8	13358	19113.9	15.6355	13.6094	5.13615e-15	4.18381e-14		TMEM97	25838.5	13286	25.4385	19.6174	4.27453e-06	3.38426e-05		PHB	213541
DPEP1	40170.6	20522.4	68.0112	78.2155	0.0122984	0.0992381		GNPDA1	89897.8	85548.1	12.8282	15.251	0.0493937	0.396834		SNRNP200	50024.1	57076.9	16.7048	8.40841	0.0191945	0.154587		PPIL3	10190.8	12675	36.1729	25.3899	0.0348907	0.280894		TARBP2	12019.4	7285.62	12.9524	16.2707	5.13785e-15	4.18087e-14		MLYCD	19154	25791.1	15.1934	9.33608	4.34587e-06	3.43719e-05		CTTNBP2NL	5617.21
INPP4B	3775.05	2858.09	33.3522	37.2974	0.0123083	0.099216		CGGBP1	7083.29	6714.78	14.8281	14.3884	0.0494016	0.396488		TMEM186	5415.12	4424.85	20.1695	23.19	0.0193073	0.155335		SEC11C	86133.6	73170.1	21.1659	39.9134	0.0350095	0.281268		MYH10	177998	97041.8	14.8103	19.5247	5.20823e-15	4.23377e-14		AP2S1	93340	121551	13.8866	8.09388	4.35363e-06	3.43977e-05		HMGN4	4827.48
MRPS24	7478.96	8341.34	14.5353	22.808	0.0123087	0.0991167		IRX2	603.578	491.017	50.066	53.3612	0.0495651	0.39739		PARP1	77353	86534.6	14.0897	7.24695	0.0193677	0.15566		FADS2	5734.69	6893.22	28.5105	22.7969	0.0352275	0.281278		ATAD1	32102.3	22985.4	9.64317	11.9647	5.40102e-15	4.38596e-14		ZC3H13	10776	8733.42	9.05833	7.76739	4.36403e-06	3.44443e-05		PEX6	11163.3
EEF1AKNMT	10680.8	9925.65	9.5544	11.2041	0.012368	0.0994914		ZC3H4	3721.07	3493.79	15.9042	20.0645	0.0495723	0.397038		SLTM	21001.3	24880.2	21.9433	10.5506	0.0194421	0.156097		COPS8	19114.2	21307.9	17.0119	14.1949	0.0352035	0.281375		CRYL1	21181.1	52832.7	48.8588	14.1982	5.57007e-15	4.51858e-14		PCBD2	15879.1	21888.5	19.8604	5.60301	4.39206e-06	3.46299e-05		LGALS3	3162.86
ABHD6	1301.72	1690.36	39.0821	30.8241	0.0124015	0.0996585		FKBP5	72259.8	66803.2	21.0525	22.6074	0.0498991	0.399244		IKBKG	7762.24	8850.2	16.5585	12.2908	0.019443	0.155944		CCN1	7269.3	5627.15	33.2325	36.6977	0.0351844	0.281511		SLC12A7	23767.1	12161.6	15.7468	20.5437	5.58553e-15	4.52646e-14		ACAP2	13339.8	17006.3	11.1315	8.16248	4.39631e-06	3.46277e-05		SCGN	273937
DTNA	11061.9	9189.5	23.5357	18.0215	0.0124427	0.0998871		UBE2D1	11716.7	10629.8	26.7839	26.2175	0.0499699	0.399399		FBXO7	6635.77	7421.71	13.9581	12.0624	0.0195367	0.156535		DPM1	70541.2	62859.5	15.9013	20.7414	0.0351193	0.281569		FAM83H	2426.37	4179.33	23.3927	41.3771	5.62811e-15	4.55628e-14		PM20D2	5536.07	8744.94	16.3116	14.382	4.40664e-06	3.46734e-05		PRPF38A	4898.34
SEC14L2	9273.74	7557.64	25.5562	24.3824	0.0124466	0.0998154		PTPRN	80859.3	72661	28.7776	30.1776	0.0501289	0.400259		DNAJC12	23127.2	31581	43.3428	23.7202	0.0195674	0.15662		SEC61A1	167835	148425	16.8147	23.3268	0.0351661	0.281655		SNX29	4202	6603.6	20.8498	16.7009	5.74642e-15	4.64728e-14		SH3GLB1	35356.5	45960.4	13.0015	8.4526	4.42725e-06	3.47998e-05		HSPB8	1996.77
GCHFR	8525.36	6181.08	38.348	30.1247	0.0124615	0.0998323		TM7SF2	25095.8	26670.2	15.4572	19.5661	0.0501644	0.400132		STAG2	8879.42	10173.4	17.3439	8.65358	0.0196079	0.156783		OSBPL10	4978.66	5665.42	20.5401	14.9713	0.0350948	0.281663		RP2	4668.63	6982.81	18.2417	16.123	5.8754e-15	4.74672e-14		LZTFL1	19392.8	12629.7	10.53	21.0642	4.43818e-06	3.485e-05		RAPH1	7787.93
PRKACB	11430.9	12785.8	16.0636	15.5188	0.0125277	0.10026		NDUFB10	50057.6	52368.7	12.2152	13.3925	0.05017	0.399766		TOM1L2	27957.6	33751.7	24.6183	13.928	0.0196135	0.156667		ALDH1B1	66259.3	49435	38.3851	31.0216	0.0359929	0.28218		TXNRD1	25078.5	32464.5	11.0949	14.6957	5.92966e-15	4.78565e-14		GLT8D1	6473	8661.98	15.8175	8.66902	4.45328e-06	3.49327e-05		ALDH18A1	53839
NOC2L	9143.64	8085.74	16.1072	11.5734	0.0125297	0.100174		MRPL46	20175.1	21267.7	11.9853	18.6736	0.0502646	0.400111		EFL1	10277.4	11614.6	15.4856	8.11049	0.0196435	0.156746		PCCA	45833.9	37511.8	27.2623	25.5181	0.0359355	0.282299		EPM2AIP1	21542.8	28209.1	11.6545	14.8693	5.95844e-15	4.80395e-14		WASHC5	16456.7	21305.6	6.27115	8.67367	4.4569e-06	3.49253e-05		KLC1	30460.4
TMOD3	21497.9	17591.7	25.1695	22.8819	0.0125378	0.100135		CALB2	2759.34	3233.36	35.9552	30.5528	0.0506617	0.402859		GOT1	119861	135422	15.3523	12.2658	0.0196884	0.156943		NDUFS2	69133.7	60916.8	18.0135	9.44016	0.0357266	0.282367		DPCD	28723.6	12310.7	17.2105	13.4401	6.04329e-15	4.86738e-14		RAB17	2127.33	5167.4	31.24	22.6271	4.47199e-06	3.50078e-05		WDR54	11836.5
EP400	6455.33	5805.96	13.7262	15.2235	0.0125768	0.100345		SOGA3	9571.14	8987.44	16.6202	18.8196	0.0507187	0.4029		PIP4K2C	14625.1	17123.4	20.2841	12.8146	0.0196915	0.156808		PPWD1	15525.2	17043.9	14.8032	7.21529	0.0358035	0.282401		GOSR2	15422.8	22682.3	16.7335	12.3645	6.13627e-15	4.93722e-14		THOC5	11595.6	9545.94	8.30548	7.33257	4.4849e-06	3.50729e-05		MED14	4637.13
STARD13	1717.46	1369.8	27.9943	27.4615	0.0125809	0.100275		CPB1	455931	637585	81.4105	109.154	0.0508748	0.403728		STK38	9840.38	8905.01	11.2104	12.3393	0.0197007	0.156721		HECW2	4250.01	5066.84	28.4009	25.0233	0.0358762	0.282403		ACTN4	153969	214899	14.9242	18.1128	6.2109e-15	4.99217e-14		C9orf72	2185.47	3347.11	18.009	13.6404	4.50651e-06	3.52059e-05		B4GALT3	5258.06
MRPS18B	10236.8	11422.7	15.567	16.8247	0.0126832	0.100988		MED15	4757.65	4494.34	16.2285	14.5765	0.0509683	0.404057		AP3M1	29829	33301.3	13.7981	10.1844	0.0197089	0.156626		ACOT1	57943.8	51873.3	15.6889	13.8576	0.035697	0.28242		SCRN3	3822.63	5445.13	16.0102	19.2426	6.27492e-15	5.03849e-14		PHF8	5462.81	4138.76	12.7209	5.62142	4.53264e-06	3.5374e-05		ADCY6	6567.84
ATP6V1B1	4083.57	5215.42	36.3447	29.5299	0.012685	0.100899		MTMR7	19480.5	18168.6	18.1555	21.5129	0.0510763	0.404501		EPHX2	69558.7	79469.4	16.332	22.8557	0.0197498	0.156791		NRBF2	2704.03	3842.88	45.6851	31.8083	0.0359883	0.282428		SSBP3	10734.8	3304.02	22.8528	51.4691	6.34254e-15	5.0876e-14		HNRNPUL1	93014.5	76716.7	7.72969	7.71583	4.54191e-06	3.54103e-05		CCNL2	825.578
NNT	76625.1	84394.9	13.4712	16.2611	0.0126913	0.100847		EPCAM	39484.8	41722.6	14.8848	16.6231	0.0511565	0.404724		LMOD1	8093.4	5459.47	38.6597	43.0054	0.0197575	0.156693		THTPA	14677.7	16092.1	14.2353	14.0008	0.0360612	0.282431		PLPBP	48726.4	59991.8	8.65018	10.3343	6.38333e-15	5.11511e-14		INTS4	8302.44	6075.15	13.2863	11.4846	4.54451e-06	3.53945e-05		CNN3	22758.1
CFL1	295846	266169	13.8233	13.78	0.0128068	0.10166		AKR1C2	8077.18	11628.2	91.8252	115.866	0.0512033	0.404683		COL6A3	382717	263845	36.9582	37.2927	0.0198001	0.156871		PRKAG1	35852.1	33580.3	9.51549	7.72654	0.0359202	0.282463		ARHGEF2	19289.9	8148.71	18.0531	21.622	6.55567e-15	5.24787e-14		NTPCR	13264.1	10794.6	8.15285	8.35247	4.54802e-06	3.53858e-05		CELF1	48454.2
PKP3	24863.5	19385.2	30.9063	21.7183	0.0128277	0.101723		PSAP	148962	136427	23.698	25.3659	0.051238	0.404546		SYPL1	67185.6	58156.4	15.8031	20.3491	0.0198254	0.156912		MYO1B	94824.3	85740.8	14.3151	13.5382	0.0358537	0.282511		AQP1	8706.07	33175.2	47.8911	76.877	6.5983e-15	5.27663e-14		CDK11B	22292.2	16654.6	6.64059	13.2323	4.55036e-06	3.53681e-05		SCAF11	4315.83
PSMG2	16181.3	14693.5	12.7324	11.5365	0.0128362	0.101687		GPX7	3490.38	3880.35	32.3223	26.2328	0.0514672	0.405943		KIF13B	31733.8	36880.5	19.3052	11.4782	0.019828	0.156774		STUB1	20269.6	21935.5	12.2259	10.4097	0.0356816	0.282585		SLC35A4	16328.7	23949.3	15.1291	31.5729	6.71934e-15	5.36797e-14		RPF2	8299.44	5249.75	11.5341	22.9296	4.60508e-06	3.57571e-05		HSD17B11	18122
DSG2	44687.9	33492.6	35.1107	27.4156	0.0128708	0.101858		PFDN2	41031.5	38523.6	17.3011	17.8983	0.0517093	0.40744		HNRNPL	122339	136603	13.8979	7.68988	0.0198304	0.156634		UBAC1	5593.77	6153.38	14.7236	14.5654	0.0355738	0.282594		TMEM17	7671.02	11637.2	19.4696	24.4376	6.8773e-15	5.4886e-14		TRIR	9079.3	6992.57	11.7927	8.38425	4.61252e-06	3.57786e-05		CLMN	2466.14
GCC1	12187.7	13037.3	9.52725	9.27442	0.0129482	0.102366		TFE3	2501.48	2205	32.0159	33.6872	0.0518054	0.407784		PTPA	65591	77657.8	21.9217	12.1576	0.0198637	0.156739		NUMBL	12999.4	14050.1	10.4518	20.0711	0.0357941	0.282614		ELL2	1547.68	2653.32	23.7286	36.0395	6.91976e-15	5.5169e-14		POU2F1	12201.3	8205.25	16.5184	14.5969	4.62008e-06	3.58009e-05		VPS26B	33521.9
GGACT	14235	9457.18	47.336	30.7193	0.0129485	0.102266		PNP	47008.6	51478	26.2386	25.1244	0.0519329	0.408374		MAPRE3	29908.5	38140	32.8316	15.3604	0.0198692	0.156624		RPGR	2045.94	2601.96	35.9775	33.8563	0.0354748	0.282673		VPS13C	24579.7	39334.7	20.9827	12.8086	7.07432e-15	5.63442e-14		OSBPL8	7897.07	6263.35	9.90555	8.7284	4.62873e-06	3.58317e-05		SORBS2	28122.2
DMTN	11120.1	13044.8	23.4544	22.9077	0.0129618	0.102268		XPR1	7837.93	8400.18	19.1965	20.0206	0.0519506	0.408101		TRMT1L	4707.6	6009.75	32.9167	18.8449	0.01988	0.15655		DENND2B	2076.44	2621.94	39.5401	20.2497	0.0355492	0.282687		LRRC59	88972.3	141799	11.7067	43.4866	7.08283e-15	5.6355e-14		KYAT3	21400.3	29017.7	8.12056	10.1307	4.67e-06	3.61147e-05		OSGEPL1	3169.18
VASP	54242.9	48350.7	15.0212	14.8659	0.0130013	0.102476		RBP5	10884.2	13328.3	55.0947	61.3457	0.0520628	0.40857		MAP1A	18780.1	23238.3	28.1363	20.6072	0.019915	0.156667		UTP23	903.585	1179.1	37.1636	43.6961	0.0356674	0.28276		HERC4	11936	14267.9	7.3016	8.65223	7.14896e-15	5.68238e-14		CUX1	9408.37	12033.1	11.2849	8.3148	4.68309e-06	3.61793e-05		MRPS18B	9140.36
MYL12B	190688	159750	22.4915	22.9056	0.0130567	0.102808		AMFR	7507.16	7921.36	16.1459	13.3873	0.0520695	0.40821		SUMO1	41303.4	46309.2	14.4002	10.4748	0.0199191	0.156541		ATXN2L	52740	60501.6	22.2325	10.7277	0.0356329	0.282775		EIF3J	19672.1	27304.7	14.6535	16.1949	7.76942e-15	6.16933e-14		NUP54	21412.7	18247.7	6.94226	5.96974	4.69473e-06	3.62327e-05		CRYL1	14098.9
B3GAT3	19241.8	22472.3	23.0711	19.5142	0.0130649	0.102769		EEF1G	398218	412698	8.28879	12.6569	0.0520696	0.4078		GGCX	10329.6	9244.51	12.0593	21.639	0.0199518	0.156641		CAMK1	2265.01	2937.64	30.5373	92.058	0.0355332	0.282849		TRAPPC12	8135.39	10964.6	12.2667	9.13806	7.82682e-15	6.20865e-14		VAPB	52721	65334	10.5232	7.05608	4.70262e-06	3.6257e-05		SLC16A1	2911.06
NUTF2	87473.6	71452.4	25.4289	25.9634	0.0130845	0.10282		CARS2	18259.6	19243.8	12.2991	18.3358	0.0521271	0.407839		RABL3	35180.5	29680	18.6974	10.8534	0.019957	0.156524		TARS3	5861.57	6444.79	14.3785	17.3851	0.0354709	0.282932		ABHD12	29401.8	43954.6	17.7074	12.7452	7.87142e-15	6.23774e-14		TRAPPC3	46829.9	52939.6	5.15991	4.43463	4.70481e-06	3.62375e-05		TTC39B	5558.25
RIMBP2	5307.8	6970.29	43.2031	30.8692	0.0130879	0.102743		VRK1	6532.45	6285.46	9.81473	12.5014	0.0522113	0.408087		STK3	10107.4	11437.7	15.7311	7.72532	0.0199974	0.156684		BCR	52988.4	57103.9	11.3671	12.9983	0.0363016	0.283743		TMBIM6	5006.95	7625.36	19.8507	23.1473	8.07738e-15	6.39453e-14		NIPBL	13873	10982.4	8.77949	9.87173	4.73555e-06	3.64376e-05		AGK	19030.9
NBN	16056.3	15085.7	8.21044	9.98599	0.0130935	0.102684		CYRIB	44935.1	43156.1	9.79265	13.86	0.0522214	0.407757		DYNC1LI1	35161.9	39429.1	14.4738	9.00919	0.0200293	0.156776		NUP42	4974.93	5593.07	18.1092	20.7195	0.036297	0.283992		HERPUD1	2054.43	4010.29	35.7797	26.3084	8.20223e-15	6.48684e-14		LHPP	27614.6	55315	20.6533	19.1053	4.76301e-06	3.66121e-05		GGT1	5185.64
SLC4A10	4560.75	5853.93	37.7727	26.1246	0.0130962	0.102602		NT5E	5217.83	4596.87	34.0562	36.5682	0.0522699	0.407726		ADNP	14857.1	17130.9	18.2832	10.0072	0.0200673	0.156915		CDKN1B	1328.33	1588.9	26.6519	36.1846	0.0363816	0.284083		EEF2	507054	601939	6.95272	12.6516	8.44049e-15	6.66858e-14		NAGK	50346.8	64184.6	13.1288	7.28006	4.77982e-06	3.67044e-05		PSMA6	178323
WDR24	7654.68	8492.45	10.1432	34.2482	0.0131082	0.102593		STT3A	152189	164951	20.454	26.3903	0.0522882	0.40746		TUBGCP4	5362.92	5965.55	13.3489	10.9105	0.0201487	0.157394		MRPS2	19066	16323.7	21.8878	13.0724	0.0365762	0.28503		ESYT1	48384.2	88283.2	29.7842	18.1802	8.56244e-15	6.75815e-14		DNAJC7	17414.5	13033	9.1206	13.187	4.78033e-06	3.66715e-05		TMEM131	12682.6
ZBTB20	5901.18	5247.55	15.3222	15.5457	0.0131277	0.102643		TUBB2A	92913	101076	23.8322	24.1758	0.0523604	0.407614		WASHC2A	13535.8	17437.1	34.4602	17.1191	0.0201607	0.15733		TRIM28	83140.8	89739.9	12.0806	5.58789	0.0365464	0.285084		AGPAT1	30735.9	19582.1	12.7443	19.3368	8.60416e-15	6.78428e-14		GABPB1	8935.72	5753.64	15.3277	20.5421	4.80274e-06	3.68066e-05		PPP2R5C	8235.55
INF2	10676.6	9135.82	20.0222	20.2239	0.0131711	0.10288		OGA	9943.63	9301.04	19.1896	17.1062	0.0524366	0.4078		LTA4H	83974.6	95935.3	17.0596	8.13873	0.0201803	0.157326		FOXRED1	13602.5	11359.6	25.0693	16.8873	0.036674	0.285507		MTSS2	5230.97	7482.6	15.7695	25.4213	9.03625e-15	7.11785e-14		PIP4K2C	14696.1	20451.5	15.5069	10.832	4.8061e-06	3.67955e-05		COQ6	8105.18
RAP1GAP	9260.78	8066.14	17.6761	21.2867	0.013192	0.10294		NBEAL1	5295.92	5034.37	13.3044	15.7448	0.0525168	0.408015		SNCB	13630	17779.6	35.7715	33.6141	0.0202102	0.157401		STAT1	27049.2	31819.5	26.2424	22.9292	0.0367256	0.285623		NKIRAS1	3338.32	5639.97	25.6231	19.5359	9.11733e-15	7.17455e-14		PLD3	377739	669900	16.3443	16.7148	4.82982e-06	3.69401e-05		YIPF4	19209.2
STXBP3	18241.2	16163	16.052	10.654	0.0132828	0.103545		STARD7	5820.67	6183.28	18.1923	15.2309	0.0526625	0.408739		HNRNPU	384136	424741	12.639	7.59466	0.0202113	0.157253		TAOK1	8748.42	9727.17	16.921	11.1372	0.036857	0.286074		LYSMD2	25697.9	41429.9	22.7403	18.1657	9.15067e-15	7.1936e-14		TUBGCP2	14425.6	11370.9	9.08826	10.0081	4.86125e-06	3.71435e-05		EIF3J	16597.3
GMEB2	6736.56	6046.87	13.5153	21.8377	0.0132854	0.103462		SF3A3	33549.1	32708.5	6.04548	8.89091	0.0527446	0.408968		IFT74	3794.96	4682.46	27.9326	16.458	0.0202307	0.157247		FGD4	11802.3	13526.3	22.1258	13.6092	0.0369115	0.286211		EBP	35170.3	16665.1	17.4096	25.4446	9.25001e-15	7.26444e-14		NOP56	56176.6	46101.8	7.40607	8.30129	4.89671e-06	3.73771e-05		ACO1	39958.5
SERPINA10	3656.93	2859.15	27.4629	38.08	0.0132903	0.103397		MRPL38	30475.6	32072	12.6505	17.2053	0.0527621	0.408696		PRKDC	90615.4	103469	16.9722	9.70178	0.0202599	0.157317		WBP11	15032.9	17920.2	29.3139	12.7154	0.0370728	0.286321		EEF1A2	118082	213591	29.8563	20.3321	9.46493e-15	7.42582e-14		HSPA1A	247379	311148	12.4303	6.85768	4.91026e-06	3.74432e-05		SDHB	78072.6
DDX27	9582.98	8759.86	11.8816	12.291	0.0133497	0.103756		RANBP6	22624.3	21230.4	17.1566	18.9218	0.0529309	0.409596		S100A13	7067.7	2970.49	65.1096	59.8012	0.0202982	0.157458		SLC66A2	18222.1	15787.3	19.6061	28.1352	0.0368568	0.286357		LETM1	46376.6	32498.6	10.3052	12.6545	9.48389e-15	7.4333e-14		RAB39B	13749	21528.4	15.2333	14.2478	4.93968e-06	3.76301e-05		SEL1L	15982
CZIB	16208.1	14687.2	12.6984	17.1677	0.0133706	0.103815		HNRNPDL	81260.9	78117.7	9.21922	14.0944	0.0529368	0.409234		DDX46	26959.8	30692.1	16.5274	11.3705	0.0203072	0.157371		TATDN3	9873.72	11437.5	24.0472	13.8172	0.0370446	0.286388		SEC62	19683	26223.5	12.4607	12.7302	9.55422e-15	7.48097e-14		NES	37910.5	12864.7	34.7398	29.6095	4.95992e-06	3.77467e-05		GATD1	17224.9
RPL36A	11070.7	8784.36	26.4287	30.9683	0.0133998	0.103938		LRPPRC	134659	142512	11.8312	21.4792	0.0529663	0.409055		FUBP3	40929.6	45035.2	12.0196	6.69563	0.0203297	0.157388		CALB1	26584.6	32965.2	35.3107	35.2947	0.0372485	0.286541		RPS4X	269209	310277	5.08658	13.0069	9.98859e-15	7.81332e-14		ALDH6A1	47855.1	33759.3	15.62	8.58517	5.01898e-06	3.81582e-05		IDUA	18461.4
ZNF503	2178.25	1814.08	19.844	27.6079	0.0134219	0.104006		ACAA1	12474.1	13488.4	22.2138	22.4412	0.0531023	0.409699		CHMP1B	52648.2	48116.4	10.1177	13.7677	0.0203308	0.157241		RABL3	32454.2	29885.4	11.8417	12.8062	0.0372901	0.286578		ACOT8	24073.6	7601.39	21.0393	21.7962	1.00077e-14	7.82049e-14		RBM23	1165.54	562.033	27.2935	16.935	5.02015e-06	3.81292e-05		LIG4	9320.61
LNPK	31725.3	36003.9	18.8684	12.8934	0.0134228	0.10391		PNLIPRP1	8681.46	11905.9	77.8674	98.9035	0.0531367	0.409558		COPS8	18124.1	21361.6	21.3522	13.5632	0.0203548	0.157271		YY1	6321.48	7418.45	26.1875	17.9724	0.0370341	0.286591		ATG2B	5114.2	7042.03	14.1808	14.1025	1.03443e-14	8.07551e-14		NLRX1	15911.5	22766.7	17.5555	11.5321	5.03879e-06	3.82329e-05		PIR	9872.68
GTF2F1	8560.22	7472.43	17.7014	17.3921	0.0134519	0.104033		GORASP1	9041.62	9441.11	12.0925	12.603	0.0531955	0.409605		PDZK1	13641.1	18293.5	40.7197	25.0559	0.0204187	0.157608		AGAP3	15485.3	17109.9	15.8993	10.9245	0.0373724	0.286644		HNRNPF	117377	72687.5	12.3765	11.84	1.0629e-14	8.2896e-14		MSN	289683	364874	9.76925	8.06991	5.04357e-06	3.82312e-05		RBBP6	4889.56
SPR	57354.6	51808.7	13.3585	14.5747	0.0134677	0.104052		ACD	3703.32	4033.15	21.0116	22.6694	0.0532474	0.409599		PPM1H	8762.95	10391.9	22.2398	13.8917	0.0204204	0.157465		PSMA7	159340	175952	15.9185	8.4577	0.0374872	0.286677		WWOX	3185.03	4308.31	13.4161	19.3008	1.1309e-14	8.81114e-14		PSMD2	73139.8	64504.9	5.27173	4.88709	5.08152e-06	3.84808e-05		GYG1	11028.2
XPNPEP3	10874.7	11783	11.4256	11.7857	0.0134996	0.104195		TMEM236	3884.4	4374.15	30.0719	36.9623	0.0532949	0.409559		CSNK1G3	5217.72	4448.09	17.6543	15.34	0.0204639	0.157645		SYNJ1	11290	12601.9	17.3459	15.8625	0.0371713	0.286797		MRPL1	27043.7	35717.7	12.1982	13.5603	1.13993e-14	8.87275e-14		TMED1	36803.1	47738.3	14.1871	7.83508	5.13904e-06	3.88779e-05		KRT19	716932
CNDP2	302166	253517	22.7658	15.4658	0.0135009	0.104102		FARSA	117916	122380	10.5725	10.5037	0.0532987	0.409185		SET	72832.4	84752.9	19.4906	15.9614	0.0205243	0.157954		SCYL2	8216.11	9074.33	15.8981	9.13805	0.0372481	0.286821		VTI1A	8982.54	11872.8	12.2994	14.513	1.14957e-14	8.93892e-14		NCOA5	43671.3	30453.7	9.53647	17.286	5.14214e-06	3.8863e-05		NID1	4847.92
MYL6	461869	366857	28.8513	27.2874	0.0135106	0.104074		LIPA	13037.5	11729.5	29.8982	27.7548	0.0533805	0.409408		CTSA	21052.5	25542.5	25.3372	21.6662	0.0205659	0.158118		NAPB	11209.8	12924.1	22.8988	19.6387	0.0373593	0.286826		CTSG	1372.86	11029.5	9.24459	106.793	1.17263e-14	9.10926e-14		GTF3C4	16253.1	11978.7	7.00923	14.1047	5.14903e-06	3.88767e-05		VWA5B2	105219
CC2D1B	9818.2	10570.3	10.0513	14.4667	0.0135882	0.104569		WASHC5	21731.6	21068.9	8.0054	9.9774	0.0533965	0.409127		FAM126A	2796.58	2211.4	24.9951	28.0984	0.0206735	0.158789		PTDSS1	8412.38	7594.36	14.6379	13.8806	0.0370332	0.286869		ZNF326	45797.9	26386.3	13.7284	13.0438	1.24439e-14	9.65723e-14		COG1	12550.1	15556.9	8.68706	7.63601	5.19013e-06	3.91484e-05		H1-10	45807.5
KIAA0930	6581.64	5850.26	15.2398	18.8235	0.0135968	0.104532		MPHOSPH10	7924.18	8761.88	21.4267	37.4367	0.0535901	0.410207		PLSCR3	5436.46	4165.48	24.2537	32.953	0.0207055	0.158878		EIPR1	28303.3	30790.6	13.1481	12.2668	0.0374809	0.286912		FCHO2	5779.45	8292.95	16.3183	14.6868	1.25272e-14	9.7123e-14		RDH12	6421.52	10858.5	32.5038	14.2727	5.223e-06	3.93576e-05		SMPDL3A	26400.2
COPS7A	35473	38902.8	13.305	12.9008	0.013619	0.104599		BTN3A3	2613.77	2857.1	24.2925	27.1355	0.0536578	0.410321		ILK	24332.4	20110	20.7671	21.4563	0.0207313	0.158919		NPC1	13123.7	11357.1	20.4721	15.4822	0.0372357	0.28701		FAM174B	4004.2	6635.76	25.15	28.7935	1.29655e-14	1.00422e-13		SNRPA	110500	86073.4	10.8606	9.32578	5.25589e-06	3.95665e-05		NID2	3960.53
PPIL2	3142.46	2743.72	17.5325	20.2797	0.0136239	0.104535		MGAT2	8785.85	9269.94	15.2683	15.3173	0.0536784	0.410076		UTP11	4067.85	3187.32	26.0266	22.2848	0.0207734	0.159086		KIF5C	24789.6	29177.6	26.7695	18.6055	0.0374765	0.28716		SMARCD2	22904.9	16827.2	8.89652	8.30706	1.34749e-14	1.04265e-13		BRD1	7238.5	4678.36	13.3614	21.5021	5.27519e-06	3.96727e-05		SF3B5	6666.35
ZNF609	5214	4233.05	26.3045	26.2874	0.0136268	0.104454		TTR	355920	305615	41.8506	41.9295	0.0537157	0.409958		DPYSL3	36923.2	49582.4	41.0063	27.8139	0.020834	0.159394		HSF1	5826.79	6679.95	22.3669	11.6917	0.037633	0.28751		TTC38	50487.9	23159.3	18.4726	30.6616	1.36063e-14	1.05178e-13		ZNF629	6910.37	4203.15	13.3834	25.6447	5.2885e-06	3.97338e-05		TSFM	23084.7
DAGLB	2619.68	3052.52	22.6903	21.3403	0.0136932	0.10486		C17orf75	12263.4	11822.8	9.43622	11.8547	0.0537441	0.409772		COMMD2	9747.08	8287.14	17.8916	20.2298	0.0208616	0.159448		NRM	138022	124112	14.8807	20.3304	0.0377161	0.287581		COMMD5	8204.06	11003.1	13.0071	19.2737	1.37198e-14	1.05952e-13		CEP131	3033.08	1818.18	21.2178	10.5797	5.3298e-06	4.00049e-05		ADAM17	3026.39
SUCO	6940.04	7720.57	15.1323	18.0788	0.0137057	0.104853		TM9SF3	44206.5	46506	14.0407	15.1531	0.0538361	0.410072		IER3IP1	43756.7	30767.8	35.8048	28.3065	0.0208875	0.15949		GIT1	14041.7	15234.4	12.8634	9.89695	0.037833	0.287627		GGCX	17177.5	9132.93	15.7487	20.5627	1.38541e-14	1.06884e-13		AQR	18734.5	15023.2	10.3788	6.64941	5.3508e-06	4.01231e-05		PRCP	64095.9
CCDC124	30092.5	26854.8	14.9677	16.0717	0.0138728	0.106028		ANGEL2	2894.76	3191.94	27.9579	26.7175	0.0540021	0.410934		EPCAM	48437.6	40120.7	20.7175	14.1634	0.0209372	0.159712		VDAC2	511085	442526	20.5451	12.6716	0.03771	0.287816		BBS2	7296.57	10555.8	16.4993	13.1194	1.41215e-14	1.08841e-13		DDX23	38683.1	30148.5	6.91776	11.3122	5.35604e-06	4.01231e-05		KCNK17	27416.4
ATM	10552.2	11321.8	9.42056	15.0423	0.0139318	0.106375		SP100	8387.07	9142.22	24.9456	24.3397	0.0540532	0.41092		BCAP29	8205.33	7397.08	11.8222	11.0743	0.0209951	0.159998		HNRNPD	212089	238390	19.0024	9.15078	0.037831	0.287893		CAVIN1	9134.05	38045.5	105.432	35.1949	1.43058e-14	1.10154e-13		AIFM2	9857.85	19950.6	21.4684	19.5912	5.54869e-06	4.15257e-05		MACROH2A1	510957
C17orf80	5436.19	6315.04	21.6925	25.8468	0.013942	0.106349		DPP3	48365.7	50830.2	12.9685	16.0837	0.0541698	0.411404		B4GALT3	8204.84	6524.52	24.7573	14.8138	0.0209952	0.159842		GTF2F1	6291.57	7747.68	35.4711	15.2199	0.0377954	0.287903		BID	13912	5263.84	20.1274	26.9725	1.52027e-14	1.16945e-13		SRSF6	394968	324254	9.52142	5.26154	5.54999e-06	4.14949e-05		SFXN2	4491.66
SLC25A3	1.01042e+06	1.1025e+06	12.2143	15.6233	0.0139536	0.106333		PHF3	4613.22	4390.23	13.1609	15.3391	0.0542316	0.411472		UBE2D3	31311.3	35381.3	15.5919	12.0034	0.0210099	0.159798		UBP1	3747.91	4490.45	27.9973	40.196	0.0379653	0.28807		SHPK	31005.4	18071.8	15.0454	25.81	1.52714e-14	1.17358e-13		PRPF39	50400.5	38713	11.2313	10.2657	5.57333e-06	4.16287e-05		LAMTOR2	7668.88
SIPA1L2	3223.05	3997.15	32.257	24.4436	0.0139707	0.10636		ECHS1	121089	128842	17.3789	18.3878	0.0543471	0.411947		PLCG2	7034.16	6132.74	15.0145	24.771	0.0210287	0.159785		TOMM34	32380.3	37621	24.7431	13.5011	0.037962	0.288326		RCOR1	6173.52	3746.26	13.566	17.6534	1.53442e-14	1.17804e-13		DNAJC3	43210.8	75194.8	25.8951	16.982	5.5837e-06	4.16655e-05		PAIP1	19874.8
PIGW	8044.66	9800.02	30.1738	26.1596	0.0139724	0.106269		IMMT	91987.1	95515.5	9.16323	13.0642	0.0543858	0.411839		TECR	69813.9	60386.7	16.3249	9.90452	0.0210697	0.159941		NR3C1	3962.37	4820.7	33.0246	20.2582	0.0382527	0.288563		PDP1	11071.7	14943.9	13.2446	12.9037	1.55248e-14	1.19074e-13		TST	31833.2	23495.6	13.7283	9.7823	5.63227e-06	4.1987e-05		FAM169A	15239.7
NTMT1	20034.2	18181.4	12.8358	14.2657	0.013975	0.106185		MTHFD1L	15115.5	15937.4	11.7875	19.5656	0.0544028	0.411566		AMPD3	19982.3	25247.3	31.8102	15.4028	0.0210724	0.159806		SBSN	746.948	1094.08	32.5313	134.067	0.0381812	0.288583		DCUN1D1	29011.5	22969.7	7.55987	9.77458	1.61378e-14	1.23655e-13		FKRP	8648.81	10653.2	8.57239	7.46541	5.63363e-06	4.19563e-05		PYGB	47814
GSR	182731	161002	16.8943	11.592	0.0139836	0.106147		RPS11	211033	221323	9.60444	18.5667	0.0545961	0.412628		TMEM168	446.079	552.413	22.2166	37.4471	0.0210805	0.159712		RAD23B	57557.1	65729.1	21.4941	16.485	0.0381243	0.288713		PPP1R2	6235.33	9882.55	22.5306	21.5512	1.61761e-14	1.23828e-13		ZNF806	8623.05	5843.74	16.8506	13.3301	5.66762e-06	4.21684e-05		UNC13B	13753.7
PPM1G	29639.2	27184.4	11.5063	12.5376	0.0140029	0.106191		ALG5	29308.5	32269.7	22.0671	34.7145	0.0546474	0.412614		BCHE	2701	3358.01	26.6301	35.0908	0.0210876	0.159611		MAP3K20	2291.94	1636.07	41.5802	40.8081	0.0381685	0.288767		MRPL14	12825.1	16972.8	12.3617	18.7968	1.63808e-14	1.25274e-13		NUMA1	65996.2	46197.3	12.4104	16.5222	5.68197e-06	4.22341e-05		MRPS31	12124.4
GMDS	41520.8	32176.4	32.0959	21.3423	0.0140128	0.106163		MLEC	69124.9	74975.9	18.7602	29.2759	0.0547898	0.413288		LRSAM1	7155.2	8838.38	28.489	11.3214	0.021197	0.160283		ECI2	30893	27036	19.172	12.1627	0.0382427	0.288768		UBA1	262121	304708	6.23156	10.5661	1.67798e-14	1.282e-13		PRMT1	122757	81743.2	13.2158	19.6359	5.68294e-06	4.22004e-05		FMN2	1484.61
ROGDI	13184	15478.3	24.6437	14.7207	0.0140755	0.106535		UBA5	33512.2	35384.5	11.1233	21.0591	0.0548376	0.413248		GRK2	12979.8	14819.6	17.1151	10.1256	0.0212061	0.160197		SLC12A6	76444.1	81992.7	10.785	11.8081	0.0381033	0.288835		TRAPPC5	13278.8	17491.2	12.283	14.9222	1.747e-14	1.33345e-13		LAP3	165825	129519	11.6248	7.06972	5.69045e-06	4.22152e-05		RHOC	4645.23
USP10	18024.7	17001.5	7.61435	11.348	0.0141089	0.106684		ITIH4	43114.4	61730.5	96.4044	112.649	0.0548672	0.413071		DACH1	8192.05	9774.63	21.725	18.0754	0.0212564	0.160421		OGDH	147262	126142	22.1307	10.8578	0.038425	0.289582		PPP1R12A	23041.9	32461.2	15.0709	11.7008	1.76178e-14	1.34342e-13		GTF2F2	14923.9	10601.5	10.1186	16.3075	5.6933e-06	4.21955e-05		HSPA4L	22336.4
FDXR	22084	18978.3	19.4689	24.1637	0.0141304	0.106743		UBE4A	14121.1	13747.6	7.12704	8.44035	0.0548913	0.412853		KRT17	22035.8	29585.7	27.1872	98.5269	0.0213085	0.160658		TBL1X	3510.93	4103.9	20.3495	34.7435	0.0384862	0.289763		PRDX4	50174.4	85418.2	26.834	32.2377	1.77323e-14	1.35084e-13		PCK2	27097.9	39586.8	15.2725	12.6608	5.70061e-06	4.22088e-05		PYGL	6979.37
ACADM	94880.2	111446	23.7582	25.644	0.01415	0.106788		COX6B1	49938.5	44635.5	31.0481	31.7793	0.0548931	0.412467		RPS6KB1	5605.2	4671.2	18.7876	20.0591	0.0213251	0.160629		PCK1	4154.28	6069.31	53.8002	58.5534	0.0385244	0.28977		RADX	1915.51	4044.82	41.8754	24.5068	1.77595e-14	1.35161e-13		CDK2	7597.15	3876.77	24.2044	31.7684	5.75029e-06	4.25355e-05		RABEP2	11877.9
PLCD1	9750.42	7689.93	30.0434	24.9168	0.0142116	0.107149		MADD	13130.8	12430.5	14.6784	16.9435	0.0548992	0.412115		NBEA	18456.9	22814.9	28.5312	16.3295	0.0213498	0.160659		SH2B1	4004.21	4507.19	18.8504	17.9296	0.0385735	0.28986		URGCP	10063.6	18765.8	31.7448	18.1114	1.81131e-14	1.37719e-13		RAB33B	13579.1	16523	10.2843	6.25765	5.7595e-06	4.25625e-05		FUCA1	68254.4
TMLHE	12250.2	13912	18.4339	20.963	0.0142299	0.107184		PTCD3	41269.5	43055.8	9.68823	15.4761	0.0549148	0.411834		B3GNT2	3837.5	2764.55	26.8272	30.3057	0.0214076	0.160939		COX8A	19881.9	13546.9	35.394	31.9896	0.0386419	0.290093		PCNT	12249.7	17372	16.2258	19.3272	1.81963e-14	1.38218e-13		RAB2B	9746.48	12827.4	13.7173	9.06942	5.77607e-06	4.26437e-05		POGLUT3	6523.99
ING2	2710.42	3032.44	14.8978	24.0396	0.0142549	0.107269		ATP5PB	293836	309446	13.7513	16.525	0.0549296	0.411549		PDE5A	8121.02	9452.09	19.704	16.1786	0.0215019	0.161492		WDR5	18435	20449.2	16.7431	10.7907	0.0388779	0.291585		TUBA1A	1.64747e+06	996903	12.9084	10.9619	1.84684e-14	1.4015e-13		IGF1R	3963.08	2486.65	15.654	22.7818	5.77868e-06	4.26219e-05		SSBP1	188988
PDS5A	12805.2	11676.2	12.3893	11.9314	0.0142632	0.107228		CDC27	5586.31	5811.19	10.8819	11.9769	0.0549918	0.411618		LPIN1	5964.22	7230.46	25.5976	18.4217	0.0215457	0.161665		EPN1	12144.8	13821.5	21.2935	10.3692	0.0389654	0.291679		ACADM	74757.8	111446	18.8057	25.644	1.93204e-14	1.46474e-13		PPHLN1	14828.9	11607.4	11.5949	6.68438	5.78994e-06	4.26639e-05		RMND1	13007.6
HSD17B4	64835.6	72592.5	16.5663	16.0429	0.0142669	0.107153		ENTPD1	7010.04	8014.21	39.8687	37.0334	0.0549979	0.411268		LMAN2	138138	102636	31.3065	16.115	0.0216534	0.162318		NAA35	8399.31	9392.76	18.1148	11.9312	0.0389407	0.291774		TBC1D23	18169.7	26301.6	15.9589	9.92626	1.94608e-14	1.47397e-13		APOO	26395.3	39135.2	25.0594	9.49425	5.79216e-06	4.26392e-05		PCM1	9621.53
KRT10	343175	434405	34.3324	47.3783	0.0142834	0.107174		TPST2	3144.53	4293.7	75.4668	102.29	0.0550391	0.41118		SLC9A1	6900.9	6076.45	14.3592	16.7542	0.0217348	0.162771		HNRNPDL	71413.8	80092.8	18.6551	11.654	0.0390647	0.291861		TMC4	5216.78	8497.54	19.4736	18.5053	1.94974e-14	1.47532e-13		SNRPD3	212919	162070	12.0719	9.94415	5.82083e-06	4.28091e-05		FAH	21085
RBBP7	13467	12420.3	10.6031	14.4827	0.0143012	0.107204		SNRNP27	8832.14	8368.75	13.5069	18.0618	0.0552017	0.412			7103.87	8779.28	28.6673	14.4479	0.0217845	0.162986		CARS2	20773.4	18673	14.5642	16.8044	0.0391205	0.291997		DAZAP1	25184.9	17772.8	10.8383	16.3209	1.99863e-14	1.51086e-13		LUC7L3	20870.4	14838.9	12.756	15.2344	5.9044e-06	4.33821e-05		RPL10	136140
CTDSP1	4557.04	3884.57	19.9859	30.0624	0.0143042	0.107124		HMBS	9278.7	9717.87	11.2018	16.2197	0.055291	0.41227		LMF2	47642.2	36291.5	29.0315	18.2231	0.0218027	0.162966		HMGN1	11375	13753.5	31.657	25.5187	0.0390546	0.292065		LSAMP	51724.5	19180.3	20.6054	27.9221	2.04205e-14	1.54221e-13		SDF4	17309.1	27146.5	13.6785	14.3428	5.917e-06	4.34329e-05		LRRC57	12823.2
DDX18	18731.1	15873.7	21.7083	16.9452	0.0143186	0.107129		LCMT1	20814.8	20228.8	8.38343	7.45972	0.0554053	0.412727		RBM25	17244.5	19227.7	14.0049	6.7182	0.0218206	0.162944		ZHX3	1872.43	2218.88	26.3575	27.6989	0.039382	0.293106		AP2A1	57304.6	67313.6	6.69229	7.66716	2.05522e-14	1.55067e-13		PSAP	41004	66041.3	31.5474	11.3587	5.94444e-06	4.35926e-05		LAMB2	5567.08
PPP2R1B	6764.7	5834.46	19.5616	15.1955	0.0143204	0.10704		SIPA1L3	17933.8	16772.4	17.2313	22.0364	0.0555514	0.413419		UACA	7137.75	6044.49	18.5087	19.5118	0.0218414	0.162943		STK3	10449.5	11422.7	14.3715	8.00466	0.0393552	0.293187		CAPZA1	184017	143753	8.05091	10.8327	2.06774e-14	1.55862e-13		SRSF2	268966	193539	15.0447	8.91302	5.96608e-06	4.37094e-05		CLCN6	8219.7
SIGIRR	8205.92	6682.36	26.3649	22.9015	0.0143245	0.106968		PPA1	84883.7	88576.2	11.997	12.5891	0.0555714	0.413173		GCFC2	5423.21	6297.03	19.4724	15.1986	0.0218942	0.163181		DNM1L	47763.9	52724.4	15.8127	13.219	0.0395109	0.293224		RCC1	90311.7	34641.2	20.0601	24.4441	2.07686e-14	1.564e-13		PGGT1B	19789	24118.7	11.1728	5.58579	5.99223e-06	4.3859e-05		GAPVD1	24965.2
PCSK1	91970.6	121351	45.3491	24.6231	0.014336	0.106952		DIABLO	89751.8	84578.6	16.0219	18.2341	0.055575	0.412805		SNX4	14301.6	15954.5	13.9713	11.2386	0.0218959	0.163038		PPP3CB	8243.67	9180.15	17.4017	12.5791	0.0395022	0.293439		ACACB	5488.98	14158.9	58.1452	23.688	2.10019e-14	1.58006e-13		TAPT1	11815	16591.4	13.5999	11.6034	6.04694e-06	4.42171e-05		SHROOM2	9334.69
SLC7A8	32474.4	42112.1	41.7979	27.6708	0.0143427	0.1069		GPD1L	50395.9	48628.8	9.94974	10.447	0.055612	0.412685		OLA1	106756	118888	13.8374	7.46101	0.0219285	0.163124		SSR1	113985	96139.7	23.1693	36.3072	0.0393545	0.293463		MCF2L	6109.98	8284.49	13.7292	14.3526	2.10218e-14	1.58005e-13		NLN	32812.8	22304.4	16.6506	13.8819	6.0512e-06	4.42061e-05		STRN	7002.6
SETMAR	7621.73	6824.78	14.7922	12.9615	0.0143514	0.106863		HNRNPU	428968	416587	8.30256	8.34952	0.055901	0.414435		FKBP15	9716.15	11432.1	21.4691	12.5625	0.0219286	0.16297		ESYT1	81613.7	88584.5	12.4497	17.2445	0.0394817	0.293567		SPRYD7	8478.84	14650.5	25.9717	13.3556	2.11963e-14	1.59164e-13		TOLLIP	34782.6	55218.3	17.7223	14.9296	6.06242e-06	4.42459e-05		NFATC2IP	1803.65
GOLPH3L	25810.4	28062.5	12.1329	11.6575	0.0143576	0.106807		EXOSC3	13593.8	12934.3	13.673	14.9241	0.0560643	0.41525		COX6C	171750	141876	21.1102	20.0757	0.0219911	0.163278		RUFY1	41826	44948	11.3256	10.5259	0.0396799	0.293639		FBXW8	4805.45	2332.98	17.4947	23.8938	2.12413e-14	1.59351e-13		CTCF	8799.7	5492.43	13.985	24.0281	6.06298e-06	4.42078e-05		BAG3	2737.92
MTM1	5157.91	4683.11	12.8522	14.0409	0.014366	0.106768		RRAGB	927.986	1064.12	40.3665	37.6322	0.0561072	0.415172		CPNE2	3446.38	2605.7	29.6386	29.9615	0.0221739	0.16448		ITM2B	6549	7300.05	17.4311	15.1458	0.0396667	0.293821		SERPINF1	3305.8	15703.2	52.6473	96.3464	2.14465e-14	1.60737e-13		CKB	389413	249673	18.7193	16.3242	6.09863e-06	4.44254e-05		RBMXL1	11160.3
EIF3K	30874.6	27621.8	14.5256	18.7216	0.0143845	0.106803		AP2M1	106013	103786	5.39221	7.1761	0.0561079	0.414782		ADGRL2	1102.15	671.631	47.5754	52.2425	0.0221806	0.164372		ERH	50125.1	57724.2	22.1398	28.8224	0.0397453	0.293844		HNF4A	6895.63	3281.63	18.182	27.1978	2.18585e-14	1.63669e-13		CNRIP1	2405.93	4193.14	35.1142	15.1767	6.1411e-06	4.46922e-05		DHRSX	2574.25
LSG1	13296.2	12031.1	13.3647	13.4288	0.0143868	0.10672		SERPINA4	3474.97	4640.1	69.909	83.994	0.0561165	0.414452		SPCS2	203979	144492	35.7224	18.4799	0.0222049	0.164396		COPG2	49001.3	52418.3	10.4836	11.2614	0.039797	0.293946		KIF13A	6800.8	10933.4	22.2985	14.2156	2.19465e-14	1.64172e-13		MCM5	18734.9	5621.75	37.6332	53.6507	6.15008e-06	4.47151e-05		PELP1	33291.8
ERLIN1	13876.6	15427.9	15.3847	16.2803	0.0144026	0.106735		SLC33A1	20251.7	21404.5	16.5785	14.8158	0.0562887	0.415329		ELP4	7815.55	8981.81	17.9889	16.9719	0.0222814	0.164807		NOM1	1959.81	1567.96	25.8144	34.3917	0.0396631	0.294074		PATJ	3789.02	5953.98	22.2671	22.6092	2.21603e-14	1.65614e-13		YIPF4	13308.2	18770.9	20.2531	9.7907	6.15021e-06	4.46737e-05		ME2	46997.1
UBE2Z	41779	38721.2	10.2742	10.2029	0.0144028	0.106635		H1-2	67629.5	58254.6	40.666	43.5494	0.0562917	0.414958		SMAP	12450.1	15633.7	31.0288	22.18	0.0222988	0.164779		NFAT5	1780.24	2044.68	21.4944	29.8598	0.0398728	0.294227		TTC1	16094.3	22220.7	14.2415	11.7165	2.233e-14	1.66724e-13		SEPTIN10	11548.4	8049.66	15.8054	12.7189	6.15929e-06	4.46972e-05		UQCR11	826.871
HMGN5	10262.1	12710.2	32.8559	31.0805	0.0144333	0.10676		TSTD1	22279.6	19028.5	43.9805	43.2252	0.0563604	0.415071		FUNDC2	51299.4	43746	18.0058	12.4363	0.0223491	0.164994		PSMB4	97853.5	106201	13.1082	9.7226	0.0400334	0.294575		EHD2	15905.4	52645.5	69.1009	34.8782	2.26261e-14	1.68775e-13		PCF11	7380.6	5649.72	12.5661	7.52648	6.18342e-06	4.48298e-05		RPL36AL	36759.6
ANKRD11	3617.05	4527.93	30.6309	45.727	0.0144507	0.106788		CPA1	373669	526012	85.5927	113.394	0.056434	0.41522		DDOST	287521	213687	31.5014	17.0348	0.0223994	0.165208		PDE8A	1228.96	1595.75	45.8326	28.7314	0.0400004	0.29461		LEMD3	5948.78	7639.8	10.9833	12.0112	2.29398e-14	1.70953e-13		UAP1L1	6263.92	23434.7	29.4877	26.4125	6.20203e-06	4.49222e-05		PLIN3	35422.9
LPP	31649.3	27368.4	19.1575	17.4039	0.0144536	0.106708		RFX2	4501.05	4133.11	21.2048	28.4153	0.0564454	0.414911		TRA2A	26169.5	29949.9	17.6702	9.42623	0.0224185	0.165193		MRPL34	3417.26	4062.94	26.6238	32.2696	0.0399665	0.294639		REG1B	10986.7	373424	136.575	120.659	2.32759e-14	1.73293e-13		SCAF4	16855.9	12942.9	12.344	8.08886	6.29399e-06	4.55452e-05		BPHL	17790.2
NAPB	10709.3	13047	31.0644	17.8321	0.0144666	0.106703		TBC1D9B	23965.7	23193.6	8.74363	10.4094	0.0565577	0.415344		SYVN1	29140.8	22712.6	27.0593	14.9768	0.0224305	0.165126		CFL2	12363.4	14512.5	26.6697	19.8251	0.0403566	0.296672		ELF1	4160.01	6966.29	25.2446	16.9816	2.35258e-14	1.74988e-13		SLC25A33	10259.5	13491.6	14.2451	8.90484	6.30607e-06	4.55895e-05		IRGQ	42310.5
GDA	66925.1	84448.6	37.1403	22.4492	0.0144708	0.106634		CLIP4	238.943	281.336	46.4796	46.1717	0.0567178	0.416127		MAPK1	93453.3	103427	13.0613	7.13658	0.0224667	0.165236		PQBP1	16478.3	19723	30.3118	21.4671	0.0407071	0.297005		CSTF2	27279.4	16753.3	13.1137	13.7776	2.3899e-14	1.77596e-13		SLC35B2	19554.1	28124.6	11.1482	12.1957	6.32663e-06	4.5695e-05		MTX2	30590.9
PSMB3	32151.2	29733.6	10.1168	15.5126	0.0144748	0.106562		LSM8	52853.6	48495.5	23.718	25.5283	0.056793	0.416286		HBS1L	11624.9	12636.3	10.6376	7.1115	0.0226185	0.166196		NUDT3	22803.3	25303.9	16.8338	13.7363	0.0407489	0.297032		TNFAIP8	1365.35	5204.17	41.6887	23.9427	2.41961e-14	1.79635e-13		NEDD1	6459.12	4328.01	17.6962	12.3368	6.38107e-06	4.60448e-05		PICK1	16184
MTMR9	25646.7	29279.7	20.1716	12.2291	0.0144918	0.106587		TRIQK	22542	20402	27.5768	29.2038	0.0568021	0.41596		ADRA2A	2966.75	2406.09	22.7997	31.7446	0.0227244	0.166817		SF3B4	13394.3	15400.6	23.2288	13.4704	0.0405581	0.297032		ETF1	45960.4	59454.6	11.0664	9.98599	2.42471e-14	1.79844e-13		ITGA3	7114.13	11796.8	31.1622	14.2214	6.46862e-06	4.66326e-05		H2AC6	277820
BTF3	38139.8	32439.6	21.2971	17.262	0.0145373	0.106821		HOOK1	16569.7	16031.3	8.99918	10.2356	0.0570569	0.417433		KIF5C	22209.6	29339.6	39.4476	16.9032	0.0228187	0.167351		DSC2	35012.8	40025.8	21.8042	19.5591	0.0405985	0.297048		SCFD1	37167.9	50538.8	13.2595	10.047	2.42482e-14	1.79683e-13		DOCK10	6959.98	10049.4	14.7719	12.4754	6.51834e-06	4.69468e-05		GPX2	3034.47
[truncated: 6,814 more rows]
[truncated: 5 more columns]
