# Supplementary material for: Proteomic predictors of individualized nutrient-specific insulin secretion in health and disease
Source: Cell Metab. 2024 Jul 2;36(7):1619–1633.e5. doi: 10.1016/j.cmet.2024.06.001 (PMC11250105; doi:10.1016/j.cmet.2024.06.001)
Supplement: Table S4. Pearson correlations between transcripts and donor traits, related to Figure 3 — Calculated R values, p-values, and adjusted p-values (Benjamini-Hochberg) between each transcript and donor traits are shown. All donors (independent of diabetes diagnosis) were included in this analysis. [file mmc5.xlsx]

## Sheet: Table S4
ENSG	GeneName	R_Age	pvalue_Age	padj_Age	R_BMI	pvalue_BMI	padj_BMI	R_HbA1c	pvalue_HbA1c	padj_HbA1c	R_Total_Culture_time	pvalue_Total_Culture_time	padj_Total_Culture_time	R_Cold_Ischemic_Time	pvalue_Cold_Ischemic_Time	padj_Cold_Ischemic_Time	R_Digestion_Time	pvalue_Digestion_Time	padj_Digestion_Time	R_Purity_%	pvalue_Purity_%	padj_Purity_%	R_Insulin_Content	pvalue_Insulin_Content	padj_Insulin_Content	R_Islet_Particle_Index	pvalue_Islet_Particle_Index	padj_Islet_Particle_Index	R_Static_GSIS	pvalue_Static_GSIS	padj_Static_GSIS	R_Glucose_3G_AUC	pvalue_Glucose_3G_AUC	padj_Glucose_3G_AUC	R_Glucose_15G_peak	pvalue_Glucose_15G_peak	padj_Glucose_15G_peak	R_Glucose_15G_AUC	pvalue_Glucose_15G_AUC	padj_Glucose_15G_AUC	R_Glucose_6G_AUC	pvalue_Glucose_6G_AUC	padj_Glucose_6G_AUC	R_KCl_glucose_AUC	pvalue_KCl_glucose_AUC	padj_KCl_glucose_AUC	R_Leucine_peak	pvalue_Leucine_peak	padj_Leucine_peak
ENSG00000254647	INS	0.136906	0.200775	0.711734	0.119542	0.264499	0.988997	-0.00280213	0.980575	0.990713	0.124938	0.243382	0.340263	0.011896	0.911899	0.963721	-0.194759	0.067409	0.852711	0.135069	0.206942	0.607317	-0.0525247	0.624948	0.999977	0.0805039	0.453282	0.984053	0.00292828	0.978398	0.998239	0.251955	0.0172236	0.999994	0.285562	0.00667505	0.998785	0.315108	0.00263217	0.998651	0.28312	0.00717874	0.783719	0.368542	0.000379972	0.0971641	0.313507	0.00293683	0.143574
ENSG00000115263	GCG	-0.134415	0.20917	0.718732	0.027488	0.79818	0.993513	0.184971	0.10496	0.291134	0.123973	0.247071	0.344242	-0.120587	0.260313	0.550135	0.0613697	0.567786	0.999554	0.0990556	0.35572	0.746335	-0.12134	0.25733	0.999977	0.10048	0.348808	0.984053	-0.0766175	0.478013	0.924392	-0.00440038	0.967355	0.999994	-0.166983	0.117805	0.998785	-0.13811	0.196807	0.998651	-0.154449	0.148413	0.797614	-0.181257	0.089148	0.385674	0.0791113	0.463761	0.732277
ENSG00000198804	MT-CO1	0.154141	0.149233	0.687018	-0.0511161	0.634272	0.989132	-0.360411	0.0011897	0.0355645	-0.288303	0.00614702	0.015372	0.0169897	0.874437	0.947151	0.00146951	0.989095	0.999554	0.107146	0.317599	0.718948	0.0847802	0.429568	0.999977	0.030301	0.778033	0.991579	-0.0728724	0.499849	0.930497	0.240146	0.0234031	0.999994	0.182947	0.086156	0.998785	0.133406	0.21264	0.998651	0.183127	0.085842	0.784433	0.168822	0.113758	0.422783	0.186194	0.0824043	0.339602
ENSG00000275896	PRSS2	-0.116737	0.275952	0.752968	-0.0535959	0.617896	0.989132	0.0749848	0.514095	0.703654	0.126339	0.238095	0.3344	-0.163706	0.125294	0.382059	-0.0456197	0.671192	0.999554	-0.413371	5.66775987258517e-05	0.00558562	-0.0475704	0.657993	0.999977	-0.0718086	0.503669	0.984053	-0.0141161	0.896144	0.992385	-0.0198754	0.85333	0.999994	-0.0679621	0.52685	0.998785	-0.0836859	0.435568	0.998651	-0.0630516	0.557202	0.919665	0.0453718	0.672877	0.8733	0.0417985	0.699002	0.87278
ENSG00000118271	TTR	0.190579	0.0736243	0.627798	0.15232	0.154156	0.988997	0.233462	0.0396756	0.176949	0.122527	0.252669	0.350282	0.0406943	0.704956	0.867016	-0.152009	0.155011	0.961585	-0.0988309	0.356817	0.747401	0.0365928	0.733518	0.999977	0.0934683	0.383633	0.984053	-0.197964	0.0644791	0.728312	0.0921478	0.390417	0.999994	0.0305293	0.776405	0.998785	0.0350062	0.744667	0.998651	0.0143588	0.893756	0.981646	0.0484764	0.651899	0.863514	0.215387	0.0438689	0.258363
ENSG00000091704	CPA1	-0.0304979	0.776629	0.941559	-0.0296339	0.782799	0.993513	0.103638	0.366544	0.584856	0.156854	0.142119	0.220551	-0.173382	0.104185	0.346495	-0.0365759	0.733636	0.999554	-0.38214	0.000219515	0.0123093	-0.0795505	0.458667	0.999977	-0.0921925	0.390186	0.984053	0.0305143	0.777773	0.974734	-0.0319262	0.76646	0.999994	-0.0522268	0.626915	0.998785	-0.0546748	0.610829	0.998651	-0.0451123	0.674641	0.942984	0.0644695	0.548352	0.805857	0.0453804	0.674606	0.860803
ENSG00000198886	MT-ND4	0.0674822	0.529779	0.864156	-0.118449	0.268923	0.988997	-0.274737	0.0149214	0.111554	-0.0582298	0.587795	0.679109	0.0306252	0.775721	0.90408	-0.0651304	0.544251	0.999554	0.0586983	0.58479	0.869889	0.141622	0.18555	0.999977	-0.0160419	0.881389	0.996411	-0.0333534	0.757706	0.969957	0.257448	0.0148659	0.999994	0.20419	0.054938	0.998785	0.149885	0.160928	0.998651	0.167288	0.117128	0.791025	0.168955	0.113469	0.422106	0.288928	0.0063312	0.15968
ENSG00000198938	MT-CO3	0.152598	0.153397	0.687065	0.0354122	0.741809	0.992086	-0.0565149	0.623101	0.782745	0.0458395	0.6697	0.750418	0.0965739	0.367959	0.649759	-0.10463	0.329163	0.999554	0.0778118	0.468576	0.815884	0.0806887	0.452242	0.999977	0.0333101	0.756644	0.991579	-0.12063	0.262918	0.845573	0.276581	0.00869628	0.999994	0.213816	0.044225	0.998785	0.186736	0.0797388	0.998651	0.213273	0.0447788	0.783719	0.226372	0.0329103	0.273455	0.345931	0.000962479	0.133835
ENSG00000204983	PRSS1	-0.113593	0.289183	0.759393	-0.0638557	0.552175	0.989132	0.0540653	0.638265	0.792915	0.119878	0.263147	0.361699	-0.152641	0.15328	0.422011	-0.0070993	0.947355	0.999554	-0.377024	0.000270605	0.0137995	-0.0367084	0.732708	0.999977	-0.132836	0.214619	0.984053	0.0145345	0.893084	0.992169	-0.0227215	0.832613	0.999994	-0.0737097	0.49241	0.998785	-0.0664469	0.536126	0.998651	-0.0211144	0.844298	0.972642	0.0672148	0.531415	0.796244	0.0453592	0.674749	0.860803
ENSG00000210082	MT-RNR2	0.203188	0.0561655	0.602051	-0.000545811	0.99595	0.999754	0.0165415	0.885704	0.942366	0.261288	0.0133884	0.0300204	0.345796	0.000902951	0.0312592	-0.142044	0.18423	0.976878	0.0922164	0.390063	0.770449	0.22894	0.030925	0.999977	-0.0475336	0.658242	0.988727	-0.290751	0.00599376	0.605569	0.219667	0.0386047	0.999994	0.125277	0.242095	0.998785	0.106071	0.322507	0.998651	0.155619	0.145326	0.797371	0.0138198	0.897723	0.965173	0.273516	0.00992334	0.167145
ENSG00000198888	MT-ND1	0.0908888	0.396952	0.807263	-0.0594774	0.579807	0.989132	-0.130349	0.255337	0.475437	0.116909	0.27524	0.375247	0.0312215	0.771472	0.901451	-0.0838867	0.434463	0.999554	0.14719	0.168677	0.560982	0.0780388	0.467276	0.999977	0.0160697	0.881185	0.996411	-0.109097	0.311629	0.865741	0.284741	0.00684084	0.999994	0.269677	0.0105973	0.998785	0.217132	0.0409622	0.998651	0.274291	0.00929066	0.783719	0.296238	0.00482091	0.151116	0.387377	0.000192505	0.127588
ENSG00000198712	MT-CO2	0.0441642	0.681105	0.915094	-0.0308791	0.773911	0.993466	-0.0932362	0.41684	0.625831	0.0435687	0.685177	0.763626	0.0567584	0.597281	0.807797	-0.109722	0.306033	0.999554	0.0517577	0.630018	0.886957	0.104742	0.328643	0.999977	0.0463994	0.665904	0.988727	-0.0941608	0.382872	0.892747	0.284956	0.00679705	0.999994	0.198122	0.0627231	0.998785	0.185364	0.0820157	0.998651	0.20379	0.0554256	0.783719	0.186603	0.0799562	0.369067	0.318941	0.00245637	0.139934
ENSG00000175535	PNLIP	-0.0231446	0.829543	0.95655	-0.0547528	0.610319	0.989132	0.0811112	0.480217	0.676107	0.195385	0.0665169	0.117355	-0.162361	0.12847	0.38657	-0.0212572	0.843259	0.999554	-0.304765	0.00368514	0.0761401	-0.0157487	0.883541	0.999977	-0.203182	0.0561734	0.984053	0.0701914	0.515795	0.933672	-0.0758315	0.480003	0.999994	-0.0642796	0.549533	0.998785	-0.0290751	0.786796	0.998651	-0.0187042	0.861884	0.974726	0.0414976	0.699408	0.885043	0.0416792	0.69982	0.87278
ENSG00000156508	EEF1A1	-0.0944338	0.378717	0.802974	-0.102532	0.339005	0.988997	-0.269191	0.0171619	0.119147	0.33944	0.00113716	0.00358999	-0.15914	0.136327	0.398061	0.171026	0.10905	0.924946	-0.0795778	0.458512	0.809523	0.00391727	0.970937	0.999977	-0.125449	0.241442	0.984053	-0.087155	0.419417	0.904221	0.0239482	0.823718	0.999994	-0.0014326	0.989369	0.998945	-0.00763039	0.943423	0.998651	0.162189	0.128881	0.797007	0.203301	0.056026	0.324246	0.102706	0.340987	0.64318
ENSG00000198727	MT-CYB	0.0588671	0.583709	0.887415	-0.126723	0.236659	0.988997	-0.220981	0.0518656	0.201327	0.0863232	0.421188	0.524713	0.00300749	0.977685	0.990491	-0.0243914	0.82051	0.999554	0.107896	0.314202	0.716024	0.132199	0.216844	0.999977	-0.0862846	0.421396	0.984053	-0.0714734	0.508137	0.9323	0.26832	0.0110111	0.999994	0.199145	0.0613511	0.998785	0.153037	0.152204	0.998651	0.207642	0.0508748	0.783719	0.166397	0.119119	0.42953	0.358351	0.000607669	0.133835
ENSG00000153002	CPB1	-0.112649	0.293231	0.762547	-0.0542796	0.613414	0.989132	0.0865908	0.450957	0.651679	0.147208	0.168623	0.253239	-0.137463	0.198931	0.481031	-0.0329509	0.759188	0.999554	-0.379509	0.000244558	0.0128168	-0.0660903	0.538321	0.999977	-0.106749	0.319405	0.984053	0.0668307	0.536143	0.938435	-0.0443841	0.679604	0.999994	-0.0602733	0.574737	0.998785	-0.0509976	0.635059	0.998651	-0.0747157	0.486507	0.901599	0.00411515	0.96947	0.990317	0.0231775	0.830279	0.933873
ENSG00000198899	MT-ATP6	0.0449218	0.675938	0.912987	-0.0817836	0.446111	0.98901	-0.253954	0.02486	0.140211	0.000364555	0.997295	0.998446	-0.019623	0.855172	0.93883	-0.048917	0.648943	0.999554	0.0715253	0.505358	0.832368	0.0708331	0.509497	0.999977	-0.0130364	0.903492	0.997029	-0.0651373	0.546545	0.939139	0.268441	0.0109738	0.999994	0.222317	0.0362633	0.998785	0.183967	0.0843896	0.998651	0.245965	0.0201556	0.783719	0.26677	0.0115008	0.195327	0.328179	0.0017993	0.133835
ENSG00000198763	MT-ND2	0.0867792	0.41873	0.819114	-0.0858085	0.423972	0.98901	-0.100566	0.380996	0.596508	0.131963	0.217673	0.311457	0.100412	0.349136	0.633503	-0.0889543	0.407119	0.999554	0.0767635	0.474607	0.818659	0.222819	0.0358327	0.999977	-0.0806671	0.452364	0.984053	-0.186641	0.0816577	0.739467	0.253988	0.016316	0.999994	0.172608	0.105764	0.998785	0.12793	0.232185	0.998651	0.198203	0.0626138	0.783719	0.146403	0.17099	0.497292	0.320409	0.0023393	0.139934
ENSG00000087460	GNAS	-0.170248	0.110695	0.659325	0.0021989	0.983683	0.998544	-0.205228	0.0714665	0.237812	0.224236	0.0346424	0.0673554	-0.022257	0.835987	0.931531	-0.0368733	0.731552	0.999554	0.248681	0.0187768	0.201897	-0.0792875	0.460158	0.999977	0.203279	0.0560531	0.984053	0.143609	0.18193	0.800987	0.14227	0.183527	0.999994	0.18527	0.0821747	0.998785	0.207602	0.0509199	0.998651	0.231756	0.0288657	0.783719	0.236477	0.0256723	0.247425	0.30702	0.00361955	0.144545
ENSG00000169347	GP2	-0.144455	0.176819	0.701557	-0.0764721	0.47629	0.989086	0.0728492	0.526184	0.712289	0.0680066	0.526579	0.624861	-0.138123	0.196764	0.47838	-0.0575091	0.592433	0.999554	-0.4008	9.93470458663381e-05	0.00795006	-0.0629795	0.557653	0.999977	-0.0459238	0.669128	0.988727	0.0242225	0.822748	0.981807	0.0055208	0.959049	0.999994	-0.0812882	0.448879	0.998785	-0.079999	0.456129	0.998651	-0.0459534	0.668927	0.941745	-0.000983756	0.9927	0.997412	-0.0216436	0.841359	0.939001
ENSG00000170835	CEL	-0.116571	0.276642	0.753328	-0.0438239	0.683431	0.990089	0.00711606	0.950695	0.976943	0.139047	0.193758	0.283258	-0.222404	0.0361883	0.200248	0.00946233	0.929871	0.999554	-0.382484	0.00021642	0.0123028	-0.0772462	0.471825	0.999977	-0.108086	0.313345	0.984053	0.0783127	0.468299	0.920146	-0.0406472	0.705281	0.999994	-0.060215	0.575107	0.998785	-0.0693695	0.518307	0.998651	-0.0441399	0.681271	0.945032	0.0714786	0.505636	0.77948	0.0231946	0.830155	0.933816
ENSG00000198786	MT-ND5	-0.0756327	0.481158	0.846938	-0.218037	0.0401075	0.988997	-0.226525	0.0461167	0.190399	0.111162	0.299694	0.401096	-0.0643474	0.549111	0.77899	-0.0386609	0.719068	0.999554	0.264621	0.0122112	0.155816	0.215577	0.0424662	0.999977	-0.00416695	0.969085	0.998325	0.0279155	0.79627	0.976601	0.207376	0.0511788	0.999994	0.122594	0.252407	0.998785	0.0380054	0.723637	0.998651	0.00528456	0.9608	0.994029	-0.151022	0.15774	0.480095	0.18488	0.0846304	0.344084
ENSG00000100604	CHGA	-0.0976105	0.362815	0.795733	-0.0221646	0.836659	0.994968	-0.0394159	0.731881	0.852509	0.24203	0.0223061	0.0466621	0.0469942	0.661882	0.842622	0.168937	0.113509	0.927223	0.0298207	0.781463	0.941521	0.00708598	0.947454	0.999977	0.0757932	0.480225	0.984053	-0.0570177	0.597739	0.947	0.0477552	0.656749	0.999994	0.144667	0.176178	0.998785	0.206674	0.0519878	0.998651	0.211753	0.0463619	0.783719	0.1558	0.144852	0.462822	0.234693	0.0277375	0.220806
ENSG00000109472	CPE	-0.35845	0.000562299	0.11037	-0.189275	0.0756558	0.988997	-0.249603	0.0275349	0.147402	0.322949	0.00202335	0.0059118	-0.00287965	0.978633	0.99054	0.0405185	0.706172	0.999554	0.203704	0.0555311	0.346424	0.0080413	0.940382	0.999977	0.0826006	0.441565	0.984053	0.292553	0.00567587	0.599453	0.051755	0.630036	0.999994	0.179293	0.0927255	0.998785	0.218984	0.0392283	0.998651	0.172527	0.10593	0.786587	0.133806	0.21126	0.542852	0.247815	0.019917	0.197631
ENSG00000115386	REG1A	-0.237661	0.0249206	0.518299	-0.0522271	0.626913	0.989132	0.0995569	0.385819	0.60088	0.0581867	0.588073	0.679332	-0.116495	0.276958	0.565662	-0.0385215	0.720039	0.999554	-0.438784	1.69871593165283e-05	0.0029362	-0.0160456	0.881361	0.999977	0.014783	0.890637	0.997029	0.0214857	0.842501	0.984448	-0.0653453	0.542921	0.999994	-0.0715089	0.505456	0.998785	-0.119842	0.263291	0.998651	-0.127093	0.235281	0.8274	0.020005	0.852384	0.947367	0.0153	0.887489	0.956952
ENSG00000089199	CHGB	-0.146565	0.170512	0.695404	-0.0654389	0.542342	0.989132	0.0746259	0.516116	0.704718	0.276178	0.00879842	0.0208806	0.0961121	0.370264	0.651712	0.0953419	0.374129	0.999554	0.0871882	0.416532	0.786739	0.135209	0.206469	0.999977	0.0381955	0.722311	0.989404	-0.0605758	0.575042	0.943022	-0.0974628	0.363545	0.999994	-0.213232	0.0448215	0.998785	-0.175815	0.0993418	0.998651	-0.11469	0.284517	0.842672	-0.266693	0.0115255	0.195327	-0.0735248	0.496008	0.752544
ENSG00000096384	HSP90AB1	0.319574	0.00226784	0.223624	0.0250754	0.815564	0.994393	0.148489	0.194477	0.408426	0.466205	4.13541322097366e-06	2.6829250849884e-05	0.313898	0.00273954	0.0535201	0.0631582	0.556534	0.999554	0.0776799	0.469333	0.816262	0.159875	0.134502	0.999977	-0.234752	0.0268025	0.984053	-0.253407	0.0172092	0.620547	-0.0272627	0.799799	0.999994	-0.00822258	0.93904	0.998785	-0.012014	0.911028	0.998651	0.00905434	0.932887	0.988784	0.0349238	0.745248	0.903812	0.102616	0.341416	0.643486
ENSG00000157005	SST	-0.114534	0.285179	0.757101	-0.106468	0.32069	0.988997	-0.126534	0.269626	0.490542	0.0776789	0.469338	0.571624	-0.168541	0.114369	0.364751	0.221829	0.0366846	0.821712	0.139711	0.191615	0.591243	-0.021903	0.83856	0.999977	0.0935969	0.382976	0.984053	-0.0320468	0.766922	0.971508	-0.0261799	0.807594	0.999994	0.0912171	0.395242	0.998785	0.0839252	0.434252	0.998651	0.13075	0.22197	0.825323	0.280367	0.00778663	0.174225	0.039313	0.716115	0.879982
ENSG00000168928	CTRB2	-0.0868685	0.418249	0.818713	-0.00491646	0.963528	0.997055	0.0583642	0.611755	0.774503	0.184225	0.0839464	0.142427	-0.132745	0.214936	0.499939	-0.037007	0.730616	0.999554	-0.424953	3.31218595068794e-05	0.00428033	-0.123619	0.24843	0.999977	-0.0858205	0.423908	0.984053	0.0433953	0.688087	0.960259	-0.00917044	0.932029	0.999994	0.0371301	0.729755	0.998785	0.025591	0.811842	0.998651	0.0218627	0.838853	0.971942	0.167771	0.116058	0.425893	0.132614	0.218064	0.522641
ENSG00000251562	MALAT1	-0.0676298	0.528878	0.863959	-0.178725	0.0937816	0.988997	0.166439	0.145283	0.347005	0.151028	0.157723	0.240198	-0.0326652	0.761214	0.896067	-0.116962	0.275023	0.999554	0.0619836	0.563912	0.861435	0.142624	0.182428	0.999977	0.0107899	0.920062	0.997945	0.044563	0.680145	0.96004	-0.143571	0.17951	0.999994	-0.112183	0.295245	0.998785	-0.0909269	0.396753	0.998651	-0.181872	0.0880485	0.784433	-0.326986	0.00176226	0.118927	-0.1701	0.113095	0.387972
ENSG00000167658	EEF2	-0.0553506	0.60642	0.891161	0.0413117	0.700691	0.991064	0.0424417	0.712165	0.840365	0.439167	1.66692783962752e-05	9.06958698517002e-05	-0.00461674	0.96575	0.985514	-0.0632392	0.556027	0.999554	-0.276855	0.00862739	0.127577	-0.0726154	0.498875	0.999977	-0.0766499	0.475263	0.984053	-0.0651899	0.54622	0.939078	0.0607145	0.571935	0.999994	0.0140851	0.89577	0.998785	-0.0397992	0.711156	0.998651	0.0586579	0.585049	0.926044	0.154449	0.148413	0.467223	0.215393	0.0438628	0.258363
ENSG00000121351	IAPP	-0.195953	0.0657135	0.620906	-0.101244	0.345138	0.988997	-0.228969	0.0437556	0.185568	0.175198	0.100553	0.165449	0.128918	0.22857	0.515852	0.051184	0.633821	0.999554	0.0915677	0.393421	0.771927	-0.00910655	0.932501	0.999977	-0.0999368	0.351435	0.984053	0.311505	0.00313402	0.574859	0.0463996	0.665903	0.999994	0.292591	0.00539513	0.998785	0.321253	0.00214305	0.998651	0.199729	0.0605793	0.783719	0.183604	0.0850152	0.378764	0.238177	0.0254428	0.214491
ENSG00000044574	HSPA5	0.112423	0.294211	0.763356	0.149372	0.162383	0.988997	0.158113	0.166793	0.375207	0.562498	9.65216639947641e-09	1.48208836979709e-07	-0.0104071	0.922889	0.968011	-0.0823865	0.442754	0.999554	-0.0246285	0.818795	0.951978	0.0273227	0.799368	0.999977	-0.0352237	0.743136	0.991511	0.0228746	0.832464	0.983008	0.0310191	0.772913	0.999994	0.0200025	0.852402	0.998785	0.0093796	0.930482	0.998651	0.113452	0.289786	0.846412	0.140092	0.190394	0.518772	0.1989	0.0632003	0.303287
ENSG00000100316	RPL3	0.0575046	0.592462	0.888727	0.030139	0.77919	0.993513	-0.0361808	0.753153	0.865178	0.496375	7.53721913770988e-07	6.10196011026837e-06	0.0799728	0.456277	0.717628	-0.040304	0.707657	0.999554	-0.0680722	0.526179	0.842954	0.0460039	0.668584	0.999977	-0.127678	0.233117	0.984053	-0.0373728	0.729571	0.96787	0.147535	0.167669	0.999994	0.151787	0.155622	0.998785	0.169193	0.112955	0.998651	0.225083	0.0339467	0.783719	0.217427	0.0406816	0.292603	0.343023	0.00106904	0.133835
ENSG00000168925	CTRB1	-0.114039	0.287281	0.759101	0.0148858	0.889881	0.995122	0.0628426	0.58466	0.755274	0.139123	0.193512	0.282977	-0.195199	0.0667812	0.277502	-0.0236825	0.825643	0.999554	-0.392879	0.0001399	0.00945049	-0.0724087	0.500101	0.999977	-0.0818725	0.445614	0.984053	-0.00342526	0.974733	0.997776	0.00266948	0.980192	0.999994	-0.0296553	0.782645	0.998785	-0.0341873	0.750443	0.998651	0.000387431	0.997125	0.999697	0.14724	0.168532	0.494235	0.0776297	0.4722	0.737003
ENSG00000080824	HSP90AA1	0.204925	0.0540516	0.594052	-0.0503437	0.639409	0.989132	0.138572	0.226309	0.444553	0.0821518	0.444059	0.54708	0.293097	0.00531204	0.0753903	0.0386	0.719492	0.999554	-0.0465205	0.665084	0.899312	0.179811	0.0917706	0.999977	-0.145847	0.172638	0.984053	-0.241503	0.023404	0.633918	-0.00992347	0.926462	0.999994	-0.00828236	0.938598	0.998785	-0.0556554	0.604437	0.998651	-0.142892	0.181598	0.814408	-0.155642	0.145267	0.462887	0.0170955	0.874387	0.951612
ENSG00000137392	CLPS	-0.0696485	0.516621	0.861229	-0.0395438	0.712929	0.991233	0.0979196	0.393719	0.607305	0.0743712	0.488524	0.589709	-0.127274	0.234609	0.523012	-0.0461694	0.667463	0.999554	-0.359493	0.000540307	0.0225283	-0.0655731	0.541512	0.999977	-0.135959	0.203939	0.984053	0.0615547	0.568868	0.942495	-0.0426362	0.691571	0.999994	-0.0406324	0.705384	0.998785	-0.0804776	0.45343	0.998651	-0.0494359	0.645469	0.937896	0.0664961	0.535824	0.798448	0.021644	0.841356	0.939001
ENSG00000120885	CLU	0.300879	0.00416921	0.290116	0.153725	0.150347	0.988997	0.181485	0.111792	0.30061	0.182672	0.0866377	0.146112	0.0267403	0.803558	0.916351	0.0714385	0.505876	0.999554	-0.157175	0.141295	0.522812	0.100176	0.350276	0.999977	-0.0551843	0.607504	0.988727	-0.223825	0.0360541	0.681328	-0.0730234	0.496459	0.999994	-0.0743362	0.488729	0.998785	-0.122456	0.252946	0.998651	-0.112358	0.29449	0.850025	-0.0216779	0.840197	0.941973	0.0831104	0.4414	0.715526
ENSG00000158516	CPA2	-0.162934	0.127109	0.673256	-0.0306012	0.775892	0.993513	0.108639	0.343745	0.565327	0.153466	0.151046	0.23176	-0.142253	0.183579	0.461063	-0.0548599	0.60962	0.999554	-0.423152	3.60542904807026e-05	0.00454634	-0.0614563	0.567239	0.999977	-0.0949177	0.376268	0.984053	0.0462855	0.668493	0.958004	-0.0547724	0.610191	0.999994	-0.0639615	0.551515	0.998785	-0.0632444	0.555994	0.998651	-0.0653386	0.542962	0.916557	0.039347	0.714296	0.891408	0.0240751	0.82381	0.931306
ENSG00000130522	JUND	0.152834	0.152755	0.687065	0.0510905	0.634442	0.989132	0.010286	0.928781	0.965989	0.493238	9.06571160586012e-07	7.16373701752851e-06	-0.0442598	0.680453	0.853254	0.0413078	0.700717	0.999554	0.107797	0.314649	0.716492	-0.0801456	0.455301	0.999977	-0.121757	0.255686	0.984053	-0.157478	0.142836	0.774136	0.0159248	0.882249	0.999994	0.128846	0.228834	0.998785	0.0811496	0.449655	0.998651	0.121554	0.256483	0.837608	0.285964	0.00659519	0.16276	0.218034	0.0412791	0.251863
ENSG00000211459	MT-RNR1	0.294621	0.00506837	0.315187	0.0556759	0.604303	0.989132	0.0755614	0.510855	0.700973	0.242889	0.0218208	0.0457573	0.370237	0.000355322	0.0202655	-0.118079	0.270432	0.999554	0.0671814	0.53162	0.845999	0.168636	0.114162	0.999977	-0.0741287	0.489947	0.984053	-0.321045	0.00229016	0.573554	0.150985	0.157843	0.999994	0.111784	0.296979	0.998785	0.0703718	0.512266	0.998651	0.128383	0.230525	0.825844	0.0821616	0.444004	0.739155	0.217388	0.0418991	0.253859
ENSG00000166922	SCG5	-0.0200348	0.852167	0.962682	-0.00823075	0.93898	0.996021	0.142784	0.21237	0.429112	0.24568	0.0203048	0.0430424	0.0434788	0.685793	0.855637	-0.111308	0.299055	0.999554	0.121299	0.257491	0.660327	0.196804	0.0645276	0.999977	0.164962	0.122383	0.984053	-0.118794	0.270306	0.849037	0.0980564	0.360617	0.999994	-0.0142268	0.894727	0.998785	0.0661754	0.537797	0.998651	0.141901	0.184678	0.815432	0.0447756	0.676935	0.875426	0.204995	0.0553743	0.286907
ENSG00000150991	UBC	0.0560055	0.602161	0.89005	-0.0395273	0.713043	0.991233	-0.190807	0.0942544	0.274658	0.310165	0.00309598	0.00853291	-0.06972	0.51619	0.758772	0.232394	0.0284152	0.821712	0.0709768	0.508637	0.834137	0.0102346	0.924164	0.999977	-0.142848	0.181733	0.984053	-0.199901	0.0618569	0.723937	-0.0235824	0.826368	0.999994	0.00645672	0.952114	0.998785	0.0117478	0.912992	0.998651	0.16362	0.125494	0.794189	0.247993	0.019118	0.222644	0.128489	0.23285	0.541991
ENSG00000177606	JUN	0.120434	0.260924	0.746076	0.0880111	0.41213	0.988997	-0.243178	0.0319261	0.158837	-0.164708	0.122966	0.195479	-0.0962885	0.369382	0.650916	0.100877	0.346901	0.999554	-0.203695	0.055542	0.346424	-0.147711	0.167157	0.999977	-0.185671	0.0815021	0.984053	-0.00886787	0.934647	0.994748	-0.0157186	0.883762	0.999994	0.0633178	0.555535	0.998785	0.0669834	0.532832	0.998651	0.144429	0.176896	0.810864	0.26737	0.0113091	0.194408	-6.72705e-05	0.999504	0.999788
ENSG00000054356	PTPRN	-0.168913	0.113562	0.661639	-0.0551645	0.607633	0.989132	-0.266565	0.0183202	0.122921	0.291749	0.00553606	0.0140656	-0.0334259	0.755825	0.893052	0.0343388	0.749373	0.999554	0.327642	0.00172285	0.0487695	-0.0465548	0.664852	0.999977	0.0236345	0.825991	0.995079	0.196725	0.0662021	0.730172	0.108323	0.312282	0.999994	0.172651	0.105677	0.998785	0.221109	0.0373155	0.998651	0.210837	0.0473374	0.783719	0.197717	0.0632729	0.338333	0.216602	0.0426635	0.255954
ENSG00000162438	CTRC	-0.117077	0.274549	0.752019	-0.0269607	0.801971	0.993645	0.0624307	0.587129	0.757194	0.166943	0.117896	0.188754	-0.130328	0.223477	0.509621	-0.0415433	0.699093	0.999554	-0.390969	0.000151744	0.0100203	-0.0510413	0.634769	0.999977	-0.149935	0.160786	0.984053	0.030144	0.780402	0.974787	-0.00590777	0.956181	0.999994	-0.0114722	0.915026	0.998785	0.00460093	0.965868	0.998651	0.0157849	0.883275	0.978673	0.0969689	0.365994	0.680439	0.0778784	0.470777	0.736284
ENSG00000198840	MT-ND3	0.0782073	0.466312	0.840152	0.0537894	0.616626	0.989132	0.091345	0.426394	0.633151	0.00755977	0.943946	0.962685	0.0284583	0.791215	0.91159	-0.168588	0.114267	0.927582	-0.0373377	0.728302	0.92298	0.0797414	0.457586	0.999977	0.0379895	0.723748	0.989404	-0.0610956	0.57176	0.942871	0.205464	0.0534085	0.999994	0.126337	0.2381	0.998785	0.0898858	0.402204	0.998651	0.066893	0.533387	0.915044	0.102279	0.340205	0.661889	0.210972	0.0484878	0.269134
ENSG00000219073	CELA3B	-0.0459354	0.669049	0.909225	-0.0471849	0.660594	0.989295	0.15495	0.17555	0.385212	0.123487	0.24894	0.346173	-0.125769	0.240235	0.529203	-0.0673901	0.530343	0.999554	-0.392747	0.000140688	0.00947298	-0.0696384	0.516682	0.999977	-0.0524854	0.625207	0.988727	0.0069749	0.948576	0.995899	-0.0257143	0.810952	0.999994	-0.0857353	0.424369	0.998785	-0.0736463	0.492784	0.998651	-0.0450378	0.675149	0.943237	0.0644102	0.548721	0.806036	0.02628	0.807971	0.923981
ENSG00000197746	PSAP	0.117681	0.272062	0.751193	0.0065501	0.951422	0.996229	0.10367	0.366396	0.584856	0.609595	2.29663843498429e-10	6.85564695527735e-09	-0.0110211	0.918355	0.966004	0.0635436	0.554123	0.999554	0.175743	0.0994836	0.450828	0.00204825	0.984801	0.999977	-0.0203757	0.84968	0.995646	-0.0304802	0.778015	0.974734	0.0656786	0.540861	0.999994	0.0588738	0.583666	0.998785	0.073341	0.494583	0.998651	0.0982547	0.359642	0.87215	0.0549962	0.60873	0.840149	0.202515	0.0584574	0.292638
ENSG00000133112	TPT1	0.118513	0.268663	0.749888	0.0841237	0.433162	0.98901	0.345887	0.00192339	0.0427903	0.210393	0.0478164	0.0886692	0.215688	0.0423578	0.21756	-0.219741	0.038538	0.821712	-0.195225	0.0667432	0.376636	0.0294836	0.783873	0.999977	-0.0509262	0.635534	0.988727	-0.0969404	0.36892	0.886039	0.143698	0.179121	0.999994	0.0665688	0.535377	0.998785	0.0352229	0.743141	0.998651	-0.00713028	0.947126	0.991616	0.0188197	0.86104	0.951061	0.217121	0.0421578	0.254555
ENSG00000166598	HSP90B1	0.0316552	0.768386	0.939038	0.102431	0.339485	0.988997	0.224763	0.0478837	0.193931	0.417868	4.61154796860264e-05	0.000220013	0.24008	0.0234427	0.158913	-0.225674	0.0334681	0.821712	-0.00765619	0.943232	0.98568	0.145218	0.174518	0.999977	-0.0109969	0.918533	0.997945	0.0477044	0.658952	0.955774	0.0586694	0.584975	0.999994	0.0293166	0.785067	0.998785	0.0169233	0.874923	0.998651	-0.00274037	0.979666	0.996953	-0.108891	0.309733	0.639399	0.176666	0.0996486	0.367783
ENSG00000145730	PAM	-0.244321	0.0210314	0.503808	-0.147722	0.167126	0.988997	-0.189329	0.0968822	0.278454	0.306444	0.00349213	0.00946675	-0.00431697	0.967973	0.986609	0.0261173	0.808046	0.999554	0.202817	0.0566267	0.350103	0.0275691	0.797597	0.999977	0.0198345	0.853628	0.995847	0.304983	0.00386146	0.578003	0.01456	0.892276	0.999994	0.077984	0.46759	0.998785	0.102476	0.33927	0.998651	0.082932	0.439729	0.89337	-0.000165741	0.99877	0.999491	0.183442	0.0871213	0.348001
ENSG00000243480	AMY2A	0.0265532	0.804905	0.948605	0.0344851	0.748341	0.992086	0.0656449	0.567988	0.742048	0.223734	0.03506	0.0679958	-0.162957	0.127055	0.385238	0.0234733	0.82716	0.999554	-0.255553	0.0156457	0.182265	-0.0921691	0.390307	0.999977	-0.361637	0.00049753	0.7394	0.0717296	0.506614	0.931841	-0.121267	0.257617	0.999994	-0.110716	0.301648	0.998785	-0.0813153	0.448727	0.998651	-0.0515887	0.631137	0.934398	0.0536837	0.61732	0.844442	-0.0179376	0.868254	0.949409
ENSG00000142789	CELA3A	0.135958	0.20394	0.714782	0.13772	0.198087	0.988997	0.427993	9.27768357437131e-05	0.0160075	0.0487295	0.6502	0.733984	0.179201	0.0928961	0.327482	-0.227082	0.0323513	0.821712	-0.225287	0.033781	0.273525	-0.0113564	0.91588	0.999977	-0.0910492	0.396116	0.984053	0.00462043	0.965922	0.997535	0.0500538	0.641342	0.999994	-0.00515195	0.961783	0.998785	-0.0307214	0.775035	0.998651	-0.135629	0.205048	0.81804	-0.134369	0.209328	0.541097	0.0753023	0.485622	0.744831
ENSG00000125740	FOSB	0.0782956	0.465807	0.839971	0.0848858	0.428991	0.98901	-0.0986705	0.390084	0.604101	-0.674904	4.09450251481758e-13	5.07084638829134e-11	0.133895	0.210953	0.49516	0.0477282	0.65693	0.999554	-0.117782	0.271647	0.675652	0.0266546	0.804174	0.999977	0.0404022	0.706977	0.989404	-0.12431	0.248525	0.838058	-0.0630311	0.55733	0.999994	-0.0811221	0.44981	0.998785	-0.134407	0.209197	0.998651	-0.0866252	0.419559	0.886428	-0.0835818	0.436141	0.734693	-0.287727	0.00656249	0.159787
ENSG00000142541	RPL13A	0.00766262	0.943184	0.987111	0.0627235	0.559259	0.989132	-0.00497152	0.965543	0.984036	0.310426	0.0030698	0.00846771	0.00744278	0.944812	0.974762	-0.040714	0.70482	0.999554	-0.196608	0.0647984	0.371711	0.0126405	0.906409	0.999977	-0.0505953	0.637734	0.988727	-0.146103	0.174378	0.795064	0.165043	0.122196	0.999994	0.127261	0.23466	0.998785	0.0934938	0.383503	0.998651	0.149513	0.161981	0.80415	0.258012	0.0146404	0.206095	0.266158	0.0121945	0.175467
ENSG00000132475	H3F3B	0.0672493	0.531204	0.864536	0.00495196	0.963265	0.997055	0.176527	0.122095	0.315606	0.450546	9.40557425321842e-06	5.48772792799951e-05	-0.178641	0.09394	0.329265	-0.00169055	0.987455	0.999554	-0.233318	0.0277738	0.250265	-0.133201	0.213351	0.999977	-0.131712	0.218559	0.984053	-0.178919	0.0953362	0.744881	0.018054	0.866641	0.999994	0.0268332	0.802889	0.998785	-0.0420758	0.695424	0.998651	0.0612419	0.568594	0.923006	0.1856	0.0816206	0.371191	0.168495	0.116586	0.393205
ENSG00000212907	MT-ND4L	-0.0178476	0.868152	0.966802	-0.0704269	0.511934	0.989132	-0.235045	0.0383157	0.173772	-0.0174521	0.871048	0.909973	-0.107335	0.316742	0.603989	0.0107393	0.920436	0.999554	0.0228933	0.831366	0.956684	0.0295649	0.783291	0.999977	-0.0471119	0.661087	0.988727	0.0715459	0.507707	0.9323	0.142617	0.182448	0.999994	0.0907638	0.397604	0.998785	0.0076857	0.943014	0.998651	0.0387186	0.718666	0.952525	0.0827775	0.440585	0.737177	0.13159	0.221672	0.527399
ENSG00000102109	PCSK1N	0.125625	0.240776	0.733362	0.021935	0.838327	0.994968	-0.213046	0.0611017	0.219413	0.0856378	0.424898	0.528608	-0.256382	0.0153002	0.126878	0.0134382	0.900532	0.999554	0.147944	0.166482	0.557423	-0.0427745	0.690622	0.999977	0.0651749	0.543976	0.984661	-0.0287597	0.790249	0.975271	0.0958715	0.371469	0.999994	0.166631	0.118593	0.998785	0.184211	0.08397	0.998651	0.188415	0.0770187	0.784433	0.363136	0.000469495	0.0971641	0.134167	0.212673	0.517287
ENSG00000006071	ABCC8	-0.0380001	0.723675	0.927827	-0.0117636	0.912876	0.995375	-0.35448	0.00145149	0.0379242	-0.0100847	0.925271	0.948802	-0.0361914	0.736333	0.883072	0.00606991	0.95498	0.999554	0.229239	0.0307012	0.261362	-0.00478569	0.964498	0.999977	-0.0101117	0.925072	0.997945	0.191602	0.0737288	0.735729	0.0128872	0.904591	0.999994	0.205966	0.052815	0.998785	0.234688	0.0268452	0.998651	0.166881	0.118034	0.791025	0.163372	0.126078	0.438584	0.105737	0.326854	0.631286
ENSG00000170890	PLA2G1B	-0.0678208	0.527712	0.863675	-0.0263455	0.806401	0.993725	0.142367	0.213723	0.430967	0.144273	0.177371	0.263825	-0.136865	0.200912	0.483165	-0.104621	0.329202	0.999554	-0.387784	0.000173573	0.0107481	-0.0384346	0.720644	0.999977	-0.098324	0.359301	0.984053	-0.00206917	0.984735	0.998975	0.0113228	0.916128	0.999994	-0.0196952	0.854645	0.998785	-0.0269625	0.801959	0.998651	0.00481371	0.96429	0.994711	0.101101	0.345824	0.664925	0.0953825	0.376701	0.671203
ENSG00000172023	REG1B	-0.236593	0.0255984	0.520137	-0.0490749	0.647885	0.989132	0.0993674	0.386729	0.601502	0.0234883	0.82705	0.876017	-0.0984338	0.358762	0.642242	0.00233926	0.982642	0.999554	-0.318831	0.00232512	0.0587869	0.0157256	0.883711	0.999977	0.0312822	0.77104	0.991579	0.0125513	0.907603	0.993354	-0.142001	0.184364	0.999994	-0.140964	0.187624	0.998785	-0.204836	0.0541579	0.998651	-0.230635	0.029671	0.783719	-0.055938	0.6026	0.837074	-0.0664011	0.538773	0.780838
ENSG00000184009	ACTG1	0.162065	0.129177	0.673256	0.113168	0.291002	0.988997	-0.0232141	0.840121	0.919113	0.0448252	0.676597	0.75607	-0.0820868	0.44442	0.709096	-0.0551567	0.607684	0.999554	-0.353015	0.000690819	0.02647	-0.109999	0.30481	0.999977	0.0304798	0.776757	0.991579	-0.0849032	0.431577	0.906792	0.0113369	0.916024	0.999994	-0.0314169	0.770081	0.998785	-0.124684	0.244346	0.998651	-0.0686214	0.522839	0.911523	0.129006	0.228249	0.562871	0.0505842	0.639758	0.840737
ENSG00000132002	DNAJB1	0.274076	0.00934828	0.395057	0.0528092	0.623072	0.989132	-0.0777203	0.498819	0.691112	-0.42061	4.06060630298022e-05	0.000197059	0.295497	0.00493295	0.0728425	0.143593	0.179444	0.9752	-0.0355647	0.740736	0.927325	0.185599	0.081622	0.999977	-0.0849287	0.428757	0.984053	-0.177254	0.0985081	0.746244	-0.0686077	0.522922	0.999994	-0.0343382	0.749377	0.998785	-0.0596859	0.578477	0.998651	-0.116068	0.278734	0.841795	-0.0843788	0.431763	0.73229	-0.186517	0.0818636	0.338754
ENSG00000109971	HSPA8	0.179502	0.0923405	0.646983	0.0479921	0.655154	0.989132	0.12627	0.270636	0.491606	-0.384493	0.000199145	0.00078763	0.323669	0.00197436	0.0455924	0.0418536	0.696954	0.999554	-0.174484	0.101969	0.455388	0.127609	0.23337	0.999977	-0.0106205	0.921313	0.997945	-0.252328	0.0177056	0.621965	0.0225054	0.834183	0.999994	-0.0455778	0.671477	0.998785	-0.102869	0.337413	0.998651	-0.15444	0.148438	0.797614	-0.152218	0.154436	0.475849	-0.0510447	0.636711	0.838887
ENSG00000171951	SCG2	-0.290935	0.00567528	0.328786	-0.111045	0.300205	0.988997	0.0731071	0.524716	0.711077	0.12501	0.243105	0.340014	0.0400136	0.70967	0.870036	0.0122466	0.909313	0.999554	0.116685	0.276166	0.679043	0.0768465	0.474128	0.999977	0.136648	0.201635	0.984053	0.058602	0.587583	0.944543	-0.0248399	0.817266	0.999994	-0.119699	0.263867	0.998785	-0.0982479	0.359675	0.998651	-0.0949526	0.376092	0.874672	-0.249257	0.0184951	0.219819	0.0100512	0.925949	0.973137
ENSG00000204388	HSPA1B	0.0531481	0.62084	0.892785	-0.016547	0.877682	0.995122	-0.222669	0.0500559	0.197734	-0.647487	7.03193059337082e-12	4.36735366942308e-10	0.113285	0.290499	0.579021	0.105477	0.325239	0.999554	-0.0630451	0.557242	0.858665	0.113223	0.290765	0.999977	0.0230676	0.830101	0.995635	-0.0655241	0.54416	0.938789	-0.0233313	0.828188	0.999994	-0.0335542	0.754917	0.998785	-0.0327438	0.760656	0.998651	-0.0540288	0.615057	0.931639	-0.0574796	0.592623	0.83209	-0.215193	0.0440635	0.258589
ENSG00000086619	ERO1B	-0.205564	0.0532897	0.594052	-0.187626	0.0782872	0.988997	-0.272169	0.0159253	0.11481	-0.367503	0.000395856	0.00143914	-0.0680299	0.526437	0.766102	0.084135	0.433099	0.999554	0.126183	0.23868	0.641681	0.0250332	0.81587	0.999977	0.0431564	0.688002	0.988789	0.0994745	0.356476	0.882054	0.0325203	0.762241	0.999994	-0.00504848	0.96255	0.998785	0.0281764	0.793237	0.998651	0.0467313	0.663659	0.941062	-0.0802831	0.454526	0.74665	-0.0919131	0.394382	0.68394
ENSG00000174444	RPL4	0.104497	0.329782	0.781842	0.0983107	0.359366	0.988997	0.131381	0.251558	0.471452	0.39082	0.0001527	0.000624426	0.0877393	0.413581	0.685821	-0.0990121	0.355932	0.999554	-0.198234	0.0625708	0.365072	0.04717	0.660695	0.999977	-0.0639292	0.551716	0.985639	-0.133456	0.215129	0.821292	0.165804	0.12046	0.999994	0.123683	0.248185	0.998785	0.089832	0.402487	0.998651	0.146293	0.171315	0.809178	0.221377	0.0370799	0.28379	0.302566	0.00416717	0.151214
ENSG00000002586	CD99	-0.130059	0.224444	0.725235	0.00091724	0.993193	0.999754	-0.0251628	0.826901	0.911797	0.142187	0.183786	0.271773	-0.0684998	0.523578	0.763924	0.0142434	0.894605	0.999554	0.110986	0.300464	0.703755	-0.0362058	0.736233	0.999977	0.103414	0.334843	0.984053	-0.0401765	0.710153	0.963836	0.10517	0.326659	0.999994	-0.0286216	0.790044	0.998785	-0.019391	0.856866	0.998651	0.0816255	0.446993	0.894298	-0.0212175	0.843548	0.943004	0.073262	0.497553	0.753702
ENSG00000214548	MEG3	-0.0681304	0.525825	0.862664	-0.064288	0.549481	0.989132	-0.199235	0.080332	0.252437	0.0325144	0.762283	0.826088	0.0215563	0.841082	0.933981	-0.0662043	0.537619	0.999554	0.284311	0.00692914	0.112768	0.0487846	0.649831	0.999977	-0.14355	0.179575	0.984053	0.235321	0.0273115	0.653593	-0.0335416	0.755006	0.999994	0.160324	0.133396	0.998785	0.219899	0.0383947	0.998651	0.12719	0.23492	0.8274	0.09425	0.37965	0.692135	0.0725811	0.501569	0.75662
ENSG00000075624	ACTB	0.210443	0.0477624	0.580811	0.0943918	0.37893	0.988997	-0.0212666	0.853378	0.926317	-0.148051	0.166171	0.250285	-0.216645	0.0414279	0.215111	0.0368105	0.731992	0.999554	-0.118337	0.269379	0.673118	-0.116355	0.277536	0.999977	0.150479	0.159255	0.984053	-0.237081	0.0261469	0.642533	0.085227	0.427132	0.999994	0.0440637	0.681792	0.998785	-0.029798	0.781625	0.998651	0.0757527	0.480461	0.900928	0.218669	0.0395193	0.291119	0.0604348	0.575934	0.805617
ENSG00000108849	PPY	0.251445	0.0174582	0.488171	-0.0354303	0.741681	0.992086	0.178044	0.118868	0.311207	0.0350295	0.744503	0.811979	0.193266	0.0695783	0.283207	-0.000813945	0.99396	0.999901	0.117182	0.274112	0.678223	0.283787	0.00703796	0.999977	-0.265276	0.0119909	0.984053	-0.133607	0.214608	0.821067	-0.00936451	0.930594	0.999994	-0.159154	0.136291	0.998785	-0.181634	0.0884731	0.998651	-0.0800711	0.455722	0.89563	-0.114373	0.28586	0.617099	-0.113558	0.292137	0.6015
ENSG00000089157	RPLP0	-0.0432284	0.687508	0.918163	0.0394595	0.713514	0.991233	0.0762014	0.507271	0.697911	0.359044	0.000549673	0.00190576	0.0661063	0.538223	0.772613	-0.0291388	0.78634	0.999554	-0.234396	0.0270408	0.246976	-0.0290536	0.78695	0.999977	-0.0535415	0.618254	0.988727	-0.134508	0.211503	0.818165	0.113796	0.288313	0.999994	0.0796374	0.458174	0.998785	0.0252585	0.814242	0.998651	0.0698533	0.515386	0.909151	0.169175	0.112995	0.421634	0.233494	0.0285673	0.222144
ENSG00000164756	SLC30A8	-0.0969791	0.365943	0.797124	-0.0889882	0.406939	0.988997	-0.146691	0.199995	0.414833	-0.567244	6.79898226607634e-09	1.11649269951053e-07	-0.0566548	0.597951	0.808017	0.085023	0.428243	0.999554	0.0719588	0.502775	0.831646	-0.0101783	0.924579	0.999977	0.137896	0.197506	0.984053	0.150818	0.160736	0.781575	0.0152677	0.887074	0.999994	0.0647536	0.546588	0.998785	0.0720899	0.501995	0.998651	0.0164293	0.878545	0.976913	-0.0628508	0.55846	0.811799	-0.0845734	0.433375	0.710047
ENSG00000166710	B2M	-0.0176071	0.869912	0.967106	0.000637385	0.99527	0.999754	0.245209	0.0304784	0.155007	0.305976	0.00354494	0.00958867	0.0163705	0.878977	0.948527	-0.0183118	0.864754	0.999554	-0.147536	0.167666	0.55869	-0.11102	0.300316	0.999977	0.0821624	0.444	0.984053	-0.0361336	0.738209	0.968764	0.0454282	0.672493	0.999994	-0.00210257	0.984398	0.998945	-0.0394954	0.713265	0.998651	-0.0925083	0.388558	0.878049	0.00046163	0.996574	0.998686	0.169803	0.113734	0.389329
ENSG00000108654	DDX5	0.13498	0.207246	0.717941	0.109384	0.307535	0.988997	0.00140453	0.990263	0.994593	-0.338535	0.00117464	0.00368787	-0.289122	0.0059967	0.0795219	-0.0178063	0.868454	0.999554	-0.0931159	0.385437	0.767138	-0.143701	0.179114	0.999977	0.115407	0.281497	0.984053	-0.192659	0.0721215	0.735325	0.00397363	0.970519	0.999994	-0.118167	0.270071	0.998785	-0.139064	0.193702	0.998651	-0.0309964	0.773075	0.960026	0.0381274	0.722786	0.894284	-0.169308	0.114808	0.390822
ENSG00000169429	CXCL8	0.10713	0.317673	0.775597	0.0280484	0.794155	0.993513	0.170603	0.13534	0.333399	0.693244	5.12923037376822e-14	1.07180753161629e-11	0.0289107	0.787973	0.910196	-0.0238838	0.824185	0.999554	-0.0136338	0.899092	0.974653	-0.0658474	0.539818	0.999977	-0.182279	0.0873285	0.984053	-0.0369591	0.732451	0.968609	0.0423172	0.693764	0.999994	0.135818	0.204413	0.998785	0.0589001	0.583497	0.998651	0.0596558	0.578669	0.924502	0.196697	0.0646748	0.340288	0.235509	0.0271854	0.219025
ENSG00000142192	APP	0.0265208	0.805138	0.948621	-0.16934	0.112639	0.988997	-0.166108	0.146097	0.347909	0.497974	6.85530060495765e-07	5.63760412595845e-06	-0.0715009	0.505503	0.751519	0.161791	0.129834	0.937829	0.166065	0.119867	0.490884	0.0221354	0.836871	0.999977	-0.121594	0.256328	0.984053	0.0562307	0.602812	0.947368	-0.0399968	0.709786	0.999994	-0.0588579	0.583767	0.998785	-0.0488156	0.649623	0.998651	0.0306127	0.77581	0.960026	-0.0459804	0.668744	0.871242	0.0917261	0.395349	0.684841
ENSG00000185624	P4HB	0.0357964	0.739107	0.932076	0.102685	0.338281	0.988997	0.253132	0.0253477	0.141793	0.224456	0.0344604	0.0670762	0.0712689	0.506889	0.752289	-0.161578	0.130347	0.937829	-0.31313	0.00280966	0.0646658	-0.000122868	0.999088	0.999977	-0.0194237	0.856627	0.995847	-0.017499	0.871447	0.989647	0.130477	0.222944	0.999994	0.0945715	0.378019	0.998785	0.0444905	0.678878	0.998651	0.0383666	0.721118	0.952525	0.108906	0.30967	0.639376	0.185596	0.0834108	0.341489
ENSG00000110321	EIF4G2	0.0873324	0.415759	0.817789	-0.0202897	0.850307	0.994968	0.219707	0.0532657	0.204088	0.682798	1.70530256582424e-13	2.6879185745863e-11	0.0415547	0.699014	0.862666	0.00377782	0.971971	0.999554	0.0741722	0.489691	0.825701	-0.0517273	0.630219	0.999977	-0.144182	0.177648	0.984053	0.0342084	0.751693	0.969188	-0.0627047	0.559377	0.999994	-0.0143825	0.893582	0.998785	-0.0351188	0.743874	0.998651	-0.0691233	0.519796	0.910619	-0.0456508	0.670981	0.872036	0.127939	0.234873	0.543881
ENSG00000198034	RPS4X	0.107445	0.316243	0.775039	0.00889983	0.93403	0.996021	0.215825	0.0577261	0.212877	0.252309	0.0170623	0.0370253	0.253114	0.016701	0.132572	-0.110844	0.301084	0.999554	-0.061553	0.566628	0.862861	0.173717	0.103509	0.999977	-0.0555295	0.605255	0.988727	-0.211116	0.0483316	0.704084	0.0844009	0.431642	0.999994	0.0617128	0.565619	0.998785	0.0649637	0.545284	0.998651	0.0633865	0.555105	0.919467	0.0834182	0.437043	0.735094	0.202197	0.0588624	0.292969
ENSG00000137154	RPS6	0.0477843	0.656553	0.905431	0.0430421	0.688785	0.990089	0.132974	0.245806	0.465354	0.342348	0.00102389	0.00328548	0.156548	0.142908	0.407476	-0.130776	0.221876	0.997966	-0.205065	0.0538838	0.342323	0.125638	0.24073	0.999977	-0.0854608	0.42586	0.984053	-0.127773	0.235484	0.831199	0.116331	0.277638	0.999994	0.0778375	0.468429	0.998785	0.0426999	0.691134	0.998651	0.046707	0.663823	0.941062	0.0805278	0.453147	0.745896	0.232074	0.0295763	0.223228
ENSG00000197249	SERPINA1	0.18234	0.087221	0.645402	0.114604	0.284881	0.988997	0.21557	0.0580289	0.213426	0.0251458	0.815056	0.86671	-0.042583	0.691937	0.859027	0.0664392	0.536174	0.999554	-0.208724	0.0496532	0.329322	-0.167452	0.116764	0.999977	0.133027	0.213956	0.984053	-0.231305	0.0301355	0.66209	0.00671737	0.950183	0.999994	-0.126878	0.236083	0.998785	-0.135511	0.205446	0.998651	-0.157385	0.140758	0.797371	-0.0354495	0.741547	0.902206	0.0404988	0.707932	0.877008
ENSG00000204389	HSPA1A	0.101086	0.345897	0.790202	0.0323285	0.763602	0.992086	-0.184392	0.106072	0.292473	-0.610671	2.0934187716648e-10	6.35011885963913e-09	0.10878	0.310233	0.598101	0.136304	0.202782	0.985712	-0.0661282	0.538087	0.84915	0.148526	0.164801	0.999977	0.026814	0.803027	0.992659	-0.120238	0.264481	0.845573	-0.000425547	0.996842	0.999994	-0.00444392	0.967032	0.998945	-0.0114277	0.915354	0.998651	-0.0154101	0.886028	0.979234	-0.0122458	0.909319	0.96917	-0.175492	0.101957	0.371313
ENSG00000116299	KIAA1324	-0.142138	0.183937	0.705308	-0.0943327	0.37923	0.988997	-0.228514	0.0441874	0.186711	-0.0208578	0.846167	0.890599	-0.15917	0.136251	0.397926	0.055882	0.602963	0.999554	0.28427	0.00693757	0.112768	-0.0385637	0.719745	0.999977	0.0994628	0.353736	0.984053	0.0317628	0.76893	0.972014	0.11114	0.299789	0.999994	-0.0554311	0.605896	0.998785	-0.0256603	0.811341	0.998651	0.0728127	0.497706	0.905781	-0.064726	0.546759	0.805349	0.0132712	0.902328	0.963935
ENSG00000161016	RPL8	0.0567654	0.597236	0.889165	0.0292377	0.785632	0.993513	0.0965336	0.400481	0.613218	0.37754	0.000264997	0.00101091	0.161665	0.130137	0.388982	-0.0538121	0.616477	0.999554	-0.270477	0.0103601	0.141732	0.0563102	0.600184	0.999977	-0.124579	0.244748	0.984053	-0.192713	0.0720404	0.735325	0.138725	0.194802	0.999994	0.0718455	0.503449	0.998785	0.0853758	0.426322	0.998651	0.162378	0.12843	0.796139	0.175744	0.0994812	0.399815	0.23712	0.0261215	0.216605
ENSG00000198695	MT-ND6	-0.136275	0.20288	0.713389	-0.121559	0.256465	0.988997	-0.433962	7.20792344339749e-05	0.0160075	0.0156764	0.884072	0.919838	-0.290822	0.00569489	0.0779289	0.223913	0.0349105	0.821712	0.0904674	0.399154	0.775714	0.0117325	0.913105	0.999977	-0.0151185	0.88817	0.996886	-0.0285644	0.791641	0.975821	0.0364953	0.734202	0.999994	0.0674935	0.529711	0.998785	0.05663	0.598112	0.998651	0.209507	0.0487841	0.783719	0.255599	0.015626	0.209481	0.0188098	0.86191	0.948803
ENSG00000173812	EIF1	0.179231	0.0928414	0.646983	0.0729803	0.496714	0.989132	0.234343	0.0389135	0.175057	0.52911	9.78780290150638e-08	1.06956421832322e-06	0.126927	0.235898	0.524182	-0.111594	0.297804	0.999554	0.0313648	0.770452	0.937867	0.00122053	0.990943	0.999977	-0.0748084	0.485965	0.984053	-0.169394	0.11462	0.759334	0.0809521	0.450763	0.999994	0.0910841	0.395934	0.998785	0.0730804	0.496122	0.998651	0.08142	0.448142	0.894515	0.144587	0.17642	0.503477	0.234625	0.0277843	0.22081
ENSG00000206503	HLA-A	0.0995227	0.353444	0.793059	0.0597479	0.578081	0.989132	0.254817	0.0243567	0.138764	0.348518	0.000816851	0.00270498	0.0390371	0.71645	0.872911	-0.00498684	0.963007	0.999554	-0.14568	0.173138	0.567291	-0.135995	0.203816	0.999977	0.000951736	0.992937	0.999101	-0.111963	0.299012	0.859693	0.149399	0.162305	0.999994	0.0596108	0.578955	0.998785	0.0513484	0.632731	0.998651	0.0390277	0.716515	0.952525	0.0741204	0.489995	0.769887	0.213158	0.0461529	0.26359
ENSG00000148303	RPL7A	0.0149887	0.889125	0.971763	0.00533044	0.96046	0.997055	-0.0593719	0.605611	0.770333	0.339313	0.00114236	0.00360338	0.109776	0.305798	0.59487	-0.0128045	0.9052	0.999554	-0.162031	0.129259	0.506186	0.141849	0.184839	0.999977	-0.119303	0.265462	0.984053	-0.167683	0.118385	0.764809	0.0970203	0.365738	0.999994	0.0641407	0.550398	0.998785	0.0574348	0.592912	0.998651	0.122729	0.251882	0.835105	0.141154	0.187022	0.515933	0.212468	0.0468805	0.265185
ENSG00000167526	RPL13	0.0777473	0.468946	0.841727	0.108981	0.309335	0.988997	0.0203844	0.859397	0.929346	0.198629	0.0620395	0.110646	0.0161206	0.880811	0.949394	-0.0546473	0.611009	0.999554	-0.231798	0.0288357	0.254003	0.039742	0.711553	0.999977	-0.0869153	0.417998	0.984053	-0.157131	0.14373	0.774934	0.158692	0.137447	0.999994	0.139063	0.193705	0.998785	0.108177	0.312937	0.998651	0.116459	0.277108	0.841795	0.268975	0.0108097	0.194052	0.245994	0.0208738	0.201438
ENSG00000174748	RPL15	0.00303795	0.977459	0.995595	-0.000573749	0.995742	0.999754	-0.0425852	0.711235	0.839805	0.391563	0.000147962	0.000609121	-0.0236599	0.825807	0.927089	-0.0108607	0.919539	0.999554	-0.129177	0.227631	0.628389	-0.035446	0.741571	0.999977	-0.0774562	0.470617	0.984053	-0.109408	0.310244	0.865741	0.14461	0.176348	0.999994	0.0901285	0.40093	0.998785	0.0812288	0.449212	0.998651	0.172688	0.105601	0.786587	0.272395	0.00980953	0.187761	0.318038	0.00253093	0.139934
ENSG00000122406	RPL5	0.109073	0.308923	0.77188	0.0500773	0.641185	0.989132	0.221938	0.0508325	0.198953	0.375118	0.000292287	0.00110189	0.168197	0.115121	0.365971	-0.150694	0.158655	0.963262	-0.166771	0.118281	0.488615	0.0667352	0.534355	0.999977	-0.100528	0.348578	0.984053	-0.124796	0.246666	0.836813	0.131457	0.219457	0.999994	0.0975255	0.363236	0.998785	0.083228	0.438093	0.998651	0.0839996	0.433843	0.890192	0.0878401	0.413043	0.718362	0.276519	0.00910851	0.165841
ENSG00000167552	TUBA1A	0.199434	0.0609672	0.605396	0.0605209	0.573163	0.989132	0.109742	0.338838	0.560491	0.437275	1.82973004085873e-05	9.82181713883045e-05	0.104939	0.327725	0.613961	0.0142114	0.89484	0.999554	0.193727	0.0689032	0.381789	-0.00587928	0.956392	0.999977	-0.0332206	0.757278	0.991579	-0.0544814	0.614158	0.949111	0.0453303	0.673158	0.999994	0.15572	0.145063	0.998785	0.141434	0.18614	0.998651	0.0887894	0.407992	0.884331	0.21257	0.0455055	0.302206	0.292647	0.00565976	0.156989
ENSG00000170345	FOS	-0.0204445	0.849179	0.961865	0.0240818	0.822751	0.994393	-0.246997	0.0292502	0.151873	-0.600912	4.79026374122782e-10	1.24117344209198e-08	-0.00397101	0.970538	0.987337	0.0534041	0.619156	0.999554	-0.152339	0.154106	0.539657	-0.0515536	0.63137	0.999977	-0.0149285	0.889567	0.997029	0.0329958	0.760225	0.970149	-0.0531728	0.620678	0.999994	-0.0122784	0.909078	0.998785	-0.0131791	0.90244	0.998651	-0.024892	0.81689	0.967446	0.0362403	0.73599	0.899757	-0.129834	0.227954	0.535442
ENSG00000198668	CALM1	0.0474511	0.658798	0.906511	0.0380016	0.723664	0.992056	0.131485	0.251181	0.470944	0.0125065	0.907397	0.935638	0.134439	0.20909	0.492675	0.0521072	0.627705	0.999554	0.276316	0.00876325	0.128928	-0.0233497	0.828055	0.999977	0.0763457	0.477022	0.984053	-0.0399694	0.711582	0.963836	0.0828801	0.440016	0.999994	-0.0544621	0.61222	0.998785	-0.0204284	0.849296	0.998651	0.0586099	0.585356	0.926044	-0.102672	0.338344	0.660566	0.0833907	0.439857	0.714508
ENSG00000266200	PNLIPRP2	0.00793131	0.941196	0.986493	0.0490706	0.647914	0.989132	-0.0111677	0.922694	0.963287	0.114945	0.283442	0.383988	-0.13521	0.206465	0.489349	-0.0296071	0.78299	0.999554	-0.167039	0.117682	0.487962	-0.0526352	0.624219	0.999977	-0.100359	0.349393	0.984053	0.160844	0.134381	0.76896	-0.014826	0.890321	0.999994	0.0182545	0.865174	0.998785	0.0279076	0.795166	0.998651	-0.0348163	0.746005	0.955432	0.038204	0.722252	0.894115	0.0385519	0.721384	0.882326
ENSG00000147403	RPL10	0.00803535	0.940426	0.986493	0.062432	0.56109	0.989132	0.0645771	0.574315	0.746358	0.247827	0.0192013	0.0409957	-0.0104539	0.922544	0.967929	-0.101413	0.34433	0.999554	-0.325039	0.0018841	0.0517157	-0.00577039	0.957199	0.999977	-0.0722238	0.501199	0.984053	-0.0888661	0.41031	0.902909	0.111692	0.297379	0.999994	0.0794555	0.459205	0.998785	0.0292249	0.785724	0.998651	0.0769557	0.473498	0.900004	0.223593	0.0351782	0.279075	0.202618	0.0583266	0.292638
ENSG00000172016	REG3A	-0.23687	0.0254208	0.519614	-0.0201059	0.851648	0.994968	0.00473868	0.967156	0.984713	0.0921113	0.390606	0.495667	-0.0229598	0.830884	0.929135	0.0281267	0.793593	0.999554	-0.220302	0.0380327	0.289115	-0.0221153	0.837017	0.999977	0.0373828	0.727987	0.990167	0.123822	0.250402	0.838369	-0.142619	0.182441	0.999994	-0.0892552	0.405528	0.998785	-0.177134	0.0967903	0.998651	-0.238268	0.0245423	0.783719	-0.0519789	0.628554	0.850641	0.0361191	0.73831	0.890974
ENSG00000145321	GC	-0.0317956	0.767388	0.93853	-0.0622751	0.562077	0.989132	0.323218	0.00389669	0.0591354	0.194726	0.0674571	0.11869	-0.159574	0.135247	0.396386	0.0115277	0.914616	0.999554	-0.105478	0.325235	0.724217	-0.0471558	0.66079	0.999977	0.0220037	0.837828	0.995635	-0.134722	0.21077	0.817942	-0.0277057	0.796615	0.999994	-0.151147	0.157391	0.998785	-0.0661649	0.537861	0.998651	-0.058433	0.586491	0.926213	-0.0758676	0.479793	0.764129	0.0531513	0.622845	0.831766
ENSG00000142615	CELA2A	0.116384	0.277419	0.753411	-0.0187459	0.86158	0.995122	0.0719613	0.531252	0.716174	0.163966	0.124687	0.197973	-0.158408	0.138162	0.400698	-0.0296067	0.782993	0.999554	-0.248324	0.0189535	0.203271	-0.0468022	0.663179	0.999977	-0.148017	0.166272	0.984053	0.0140742	0.89645	0.992385	-0.0616297	0.566144	0.999994	-0.039817	0.711033	0.998785	-0.00905043	0.932916	0.998651	-0.0135442	0.899752	0.982586	0.112721	0.292922	0.622339	0.0379544	0.725529	0.88458
ENSG00000111640	GAPDH	0.175221	0.100508	0.651365	0.157015	0.141705	0.988997	0.206452	0.0697569	0.23446	0.266271	0.0116625	0.0266467	0.20879	0.0495789	0.236321	-0.16422	0.124096	0.93211	0.074635	0.486979	0.824487	-0.063722	0.553009	0.999977	0.0239317	0.823838	0.995079	-0.0668313	0.53614	0.938435	0.172467	0.106055	0.999994	0.144805	0.175762	0.998785	0.123604	0.248489	0.998651	0.0917067	0.392699	0.878049	0.0829138	0.43983	0.736685	0.289435	0.00623564	0.159438
ENSG00000140988	RPS2	-0.103463	0.334614	0.783773	-0.00260804	0.980648	0.998544	-0.0919222	0.423465	0.630726	0.25319	0.0166672	0.0362927	-0.0019681	0.985396	0.993057	0.00337822	0.974935	0.999554	-0.241497	0.022612	0.224492	0.0152901	0.88691	0.999977	-0.0486809	0.650527	0.988727	-0.148694	0.16678	0.788809	0.0783742	0.465358	0.999994	0.0643053	0.549374	0.998785	0.042185	0.694673	0.998651	0.119673	0.263973	0.841157	0.197794	0.0631679	0.338207	0.217294	0.0419899	0.25393
ENSG00000127022	CANX	-0.00609883	0.954766	0.989743	-0.104173	0.331288	0.988997	0.0110693	0.923373	0.963668	0.444212	1.29665007624347e-05	7.26976596236097e-05	0.104854	0.328121	0.614105	0.000333649	0.997524	0.999901	0.0438716	0.683105	0.906305	0.0674119	0.530209	0.999977	-0.151539	0.156305	0.984053	0.180227	0.0929008	0.744881	0.022797	0.832065	0.999994	0.0339453	0.752152	0.998785	0.0118033	0.912583	0.998651	0.0496959	0.643731	0.937896	-0.111271	0.299214	0.627818	0.145671	0.175669	0.471306
ENSG00000087086	FTL	0.248658	0.0187882	0.495446	0.113253	0.290634	0.988997	0.111805	0.329784	0.550791	0.134147	0.21009	0.302542	0.135654	0.204964	0.48764	-0.105804	0.323731	0.999554	0.0217277	0.839835	0.95856	0.0200457	0.852087	0.999977	0.107708	0.315052	0.984053	-0.130565	0.225323	0.826189	0.1125	0.293875	0.999994	0.0863107	0.421255	0.998785	0.0612365	0.568628	0.998651	0.0899011	0.402124	0.881554	0.183592	0.0850349	0.37877	0.246703	0.0204969	0.199933
ENSG00000115677	HDLBP	-0.0909706	0.396525	0.806998	-0.0904904	0.399034	0.988997	-0.00362802	0.974851	0.989058	0.393553	0.00013593	0.000567449	0.0426367	0.691568	0.858789	-0.147113	0.168903	0.970502	-0.204133	0.0550067	0.344446	0.0510171	0.63493	0.999977	-0.178187	0.0947915	0.984053	-0.139639	0.194435	0.807807	0.148572	0.164671	0.999994	0.0101955	0.924452	0.998785	-0.0382815	0.721712	0.998651	0.0786717	0.463661	0.897014	-0.048084	0.654536	0.864349	0.126801	0.239096	0.548593
ENSG00000148248	SURF4	0.0502727	0.639882	0.900308	0.0176927	0.869286	0.995122	0.0177825	0.877194	0.938494	0.377526	0.000265151	0.00101132	0.205879	0.0529174	0.244957	-0.0653191	0.543083	0.999554	0.321535	0.00212272	0.0558518	0.0119876	0.911223	0.999977	-0.0347983	0.746132	0.991579	0.0016372	0.987922	0.999228	0.0996892	0.352635	0.999994	0.11677	0.275818	0.998785	0.160681	0.132524	0.998651	0.127963	0.232065	0.826594	0.0530702	0.621353	0.846453	0.186364	0.082119	0.339136
ENSG00000011347	SYT7	0.0260903	0.80824	0.949587	-0.118271	0.26965	0.988997	-0.241592	0.0330967	0.161959	-0.124327	0.245713	0.342785	-0.248842	0.0186978	0.14072	-0.00491289	0.963555	0.999554	0.379811	0.000241554	0.0127235	-0.0866131	0.419624	0.999977	0.166589	0.118687	0.984053	0.033292	0.758138	0.970117	-0.0617661	0.565283	0.999994	-0.0642208	0.5499	0.998785	-0.0309176	0.773636	0.998651	-0.0196629	0.854881	0.973959	-0.00785451	0.941764	0.981395	-0.128892	0.231375	0.540336
ENSG00000148180	GSN	-0.213773	0.0442683	0.573146	-0.148459	0.164994	0.988997	-0.410685	0.000187934	0.0189813	0.121508	0.256667	0.354619	-0.224538	0.0343931	0.194981	0.18866	0.0766291	0.860869	0.124592	0.244699	0.647572	-0.00302984	0.977519	0.999977	0.0270458	0.801359	0.992445	0.0562078	0.60296	0.947416	0.033808	0.753122	0.999994	0.0879013	0.412716	0.998785	0.111195	0.299547	0.998651	0.236285	0.025796	0.783719	0.250552	0.0178749	0.218533	0.0437491	0.685677	0.866298
ENSG00000187021	PNLIPRP1	-0.154636	0.147917	0.686872	-0.0356308	0.740271	0.992086	0.082952	0.470276	0.668185	0.105076	0.327094	0.430259	-0.154538	0.148178	0.414491	-0.0581325	0.588421	0.999554	-0.410835	6.35860656252873e-05	0.00596793	-0.0514671	0.631943	0.999977	-0.0945057	0.378353	0.984053	0.0652733	0.545706	0.939078	-0.0870869	0.417075	0.999994	-0.0770926	0.472709	0.998785	-0.0584584	0.586328	0.998651	-0.0608175	0.571282	0.923739	0.0566683	0.597864	0.834563	0.00357049	0.973662	0.990612
ENSG00000010322	NISCH	-0.0494994	0.645044	0.902056	-0.0938069	0.381905	0.988997	-0.193436	0.0897225	0.267598	-0.37043	0.0003526	0.00129982	-0.0882289	0.41097	0.684406	-0.0169033	0.87507	0.999554	0.258065	0.0146195	0.17482	0.0354647	0.74144	0.999977	0.0903914	0.399552	0.984053	-0.126026	0.242003	0.834744	0.0542482	0.613619	0.999994	-0.111787	0.296964	0.998785	-0.074782	0.486119	0.998651	-0.0101838	0.924539	0.988211	-0.0931666	0.385177	0.695779	-0.243875	0.0220369	0.204323
ENSG00000128564	VGF	-0.132422	0.216063	0.722318	-0.00307634	0.977174	0.998544	-0.104322	0.363372	0.581844	0.0776891	0.46928	0.57162	-0.0570707	0.595262	0.806789	0.0890087	0.40683	0.999554	0.158532	0.13785	0.518258	-0.183865	0.0845635	0.999977	0.224354	0.0345444	0.984053	0.0610114	0.572291	0.942871	-0.0500295	0.641504	0.999994	-0.000464955	0.99655	0.998945	-0.00492961	0.963431	0.998651	0.00486712	0.963894	0.994648	0.161369	0.130852	0.444815	0.0968177	0.369529	0.664974
ENSG00000167004	PDIA3	0.0611572	0.56913	0.880805	0.0355605	0.740766	0.992086	0.120639	0.292754	0.515692	0.542106	4.09322826744329e-08	5.08440043775673e-07	0.161885	0.129609	0.388286	-0.0906017	0.398451	0.999554	0.0328234	0.760092	0.933764	0.1482	0.16574	0.999977	-0.0405848	0.705713	0.989404	-0.0415074	0.700999	0.962738	0.158132	0.138858	0.999994	0.0773232	0.471382	0.998785	0.0617196	0.565576	0.998651	0.0933414	0.384282	0.876877	0.0280012	0.794494	0.924498	0.275303	0.00943111	0.166432
ENSG00000125851	PCSK2	-0.179631	0.092102	0.646953	0.00581559	0.956864	0.997055	-0.114518	0.318105	0.539977	0.0284193	0.791494	0.848333	-0.244527	0.0209196	0.149118	0.141683	0.18536	0.978653	0.0699812	0.514616	0.836949	-0.0522685	0.62664	0.999977	0.147424	0.167994	0.984053	-0.0190991	0.859807	0.987901	-0.0118103	0.912531	0.999994	-0.19114	0.0727649	0.998785	-0.200956	0.0589825	0.998651	-0.107556	0.315738	0.854742	-0.174795	0.101351	0.402654	0.0114293	0.915831	0.9692
ENSG00000170421	KRT8	0.0162271	0.880029	0.96929	0.0603217	0.574429	0.989132	0.0760937	0.507874	0.698448	0.342705	0.00101075	0.0032492	0.0466896	0.663941	0.843909	-0.0346486	0.747187	0.999554	-0.298513	0.00449091	0.0860386	-0.00367686	0.97272	0.999977	-0.136056	0.203613	0.984053	-0.142082	0.186668	0.805094	-0.013644	0.899017	0.999994	0.0117847	0.91272	0.998785	-0.0710702	0.508077	0.998651	-0.0491462	0.647408	0.937896	0.112333	0.2946	0.623734	0.136573	0.204509	0.506708
ENSG00000120694	HSPH1	0.208036	0.0504272	0.585485	0.0207593	0.846884	0.994968	-0.0525461	0.647744	0.799156	-0.485617	1.40915045210299e-06	1.05463252900917e-05	0.273775	0.00942935	0.0993302	0.097043	0.365626	0.999554	-0.00343013	0.97455	0.994275	0.184934	0.0827416	0.999977	-0.0428028	0.690427	0.988844	-0.112386	0.297175	0.859321	-0.129029	0.228168	0.999994	-0.0470089	0.661782	0.998785	-0.0654162	0.542482	0.998651	-0.136656	0.201606	0.817268	-0.0800226	0.455996	0.747867	-0.279494	0.00836003	0.165837
ENSG00000149527	PLCH2	0.232359	0.0284398	0.535455	0.0304074	0.777274	0.993513	-0.030598	0.79029	0.888367	0.0583188	0.587224	0.67869	-0.020387	0.849598	0.93703	0.00406901	0.969812	0.999554	0.375833	0.000283975	0.0142371	0.0826657	0.441204	0.999977	-0.0437338	0.684048	0.988789	-0.185794	0.083077	0.739467	0.103035	0.336627	0.999994	0.0199292	0.852937	0.998785	0.0595116	0.579589	0.998651	0.197744	0.063236	0.783719	0.0901953	0.400579	0.708563	-0.0380955	0.724549	0.884162
ENSG00000104112	SCG3	-0.146802	0.169814	0.694937	-0.13285	0.214571	0.988997	-0.137787	0.228974	0.447613	0.358079	0.000570331	0.00196722	0.0693898	0.518184	0.76021	0.112068	0.295747	0.999554	0.212156	0.045938	0.316018	0.189521	0.0752695	0.999977	-0.0540499	0.614918	0.988727	0.157974	0.141565	0.773272	0.0579345	0.589694	0.999994	0.12088	0.25915	0.998785	0.179132	0.0930242	0.998651	0.226615	0.0327183	0.783719	0.0947635	0.377048	0.690386	0.236846	0.0262995	0.217069
ENSG00000149273	RPS3	0.136465	0.202244	0.712422	0.0438839	0.683021	0.990089	0.0860271	0.453921	0.654328	0.369372	0.000367707	0.00134787	0.233071	0.0279442	0.173643	-0.101888	0.342062	0.999554	-0.139113	0.193542	0.593125	0.138663	0.195004	0.999977	-0.123717	0.248054	0.984053	-0.192702	0.0720567	0.735325	0.111096	0.299982	0.999994	0.0788121	0.462861	0.998785	0.0897185	0.403084	0.998651	0.106124	0.322264	0.857108	0.0738841	0.491384	0.770672	0.204556	0.0559103	0.288366
ENSG00000087074	PPP1R15A	0.213142	0.044914	0.57542	0.110336	0.303322	0.988997	0.140597	0.21953	0.437001	0.568951	5.98565463860723e-09	9.99498638931477e-08	0.0828354	0.440264	0.705928	0.0409704	0.703047	0.999554	0.011457	0.915138	0.979123	-0.052635	0.624221	0.999977	-0.131449	0.219488	0.984053	-0.186175	0.0824362	0.739467	-0.0218579	0.838888	0.999994	0.070277	0.512835	0.998785	0.0391133	0.71592	0.998651	0.108733	0.31044	0.853257	0.22298	0.035696	0.279871	0.163129	0.128865	0.410215
ENSG00000204628	RACK1	0.0857763	0.424147	0.821117	0.0702879	0.51277	0.989132	0.115318	0.314717	0.536677	0.295814	0.00488481	0.0126049	0.127035	0.235499	0.523707	-0.104305	0.330675	0.999554	-0.23308	0.027938	0.250597	0.0124938	0.90749	0.999977	-0.074886	0.485511	0.984053	-0.16942	0.114564	0.759334	0.168249	0.115009	0.999994	0.119131	0.266155	0.998785	0.0804375	0.453656	0.998651	0.115632	0.280553	0.842017	0.20507	0.0538771	0.319819	0.283791	0.00737421	0.161533
ENSG00000156976	EIF4A2	0.238179	0.0245976	0.518299	-0.0960848	0.370401	0.988997	0.0951826	0.407137	0.618992	0.416288	4.95979385213285e-05	0.000234614	0.246914	0.0196644	0.144418	-0.130633	0.222386	0.997966	0.0107118	0.920639	0.980638	0.222847	0.0358092	0.999977	-0.182834	0.0863533	0.984053	-0.0964836	0.371191	0.886931	-0.00111463	0.991729	0.999994	-0.0563632	0.599841	0.998785	-0.0429374	0.689504	0.998651	-0.0385408	0.719905	0.952525	-0.145105	0.174857	0.501043	0.0755954	0.483921	0.744267
ENSG00000167978	SRRM2	0.0956032	0.372815	0.799225	0.00951103	0.929511	0.996021	0.146576	0.200351	0.415355	0.165308	0.121588	0.19357	-0.142044	0.184232	0.461933	0.0192862	0.857631	0.999554	0.0164526	0.878375	0.969341	-0.0577993	0.590564	0.999977	-0.115577	0.280783	0.984053	0.00478872	0.964681	0.997535	-0.0441355	0.681302	0.999994	-0.064957	0.545326	0.998785	-0.134941	0.207378	0.998651	-0.0535146	0.61843	0.932934	-0.1323	0.216491	0.547915	-0.119684	0.266705	0.577212
ENSG00000079689	SCGN	0.142093	0.184077	0.705355	-0.0256925	0.811109	0.993725	-0.0941472	0.412282	0.622334	-0.0401748	0.708552	0.782118	0.127162	0.235024	0.523488	-0.0617073	0.565654	0.999554	0.267429	0.0112903	0.148863	0.0313265	0.770725	0.999977	0.0923609	0.389318	0.984053	-0.0892868	0.408088	0.902062	0.118333	0.269395	0.999994	0.13679	0.20116	0.998785	0.203394	0.0559113	0.998651	0.166267	0.119411	0.791025	0.135106	0.206818	0.538696	0.122867	0.254104	0.564838
ENSG00000089009	RPL6	-0.0339145	0.752369	0.93537	-0.0647494	0.546613	0.989132	-0.142999	0.211675	0.428499	0.329069	0.00163983	0.00492895	0.00838292	0.937854	0.973265	0.0369868	0.730757	0.999554	-0.0451194	0.674593	0.903487	0.0891203	0.40624	0.999977	-0.0722831	0.500846	0.984053	-0.155166	0.148871	0.77648	0.146554	0.170545	0.999994	0.101016	0.346233	0.998785	0.10896	0.309429	0.998651	0.232891	0.0280684	0.783719	0.242734	0.0219075	0.233578	0.270835	0.0107039	0.169615
ENSG00000143878	RHOB	-0.028257	0.792658	0.945212	-0.0478614	0.656034	0.989132	-0.144835	0.205806	0.421873	-0.646626	7.6527673087412e-12	4.64208386663759e-10	-0.0253421	0.813638	0.921382	0.1457	0.173076	0.972764	-0.165212	0.121808	0.49366	0.00622066	0.953863	0.999977	0.0495167	0.644928	0.988727	-0.0899477	0.404613	0.900427	-0.104168	0.331312	0.999994	-0.120273	0.261567	0.998785	-0.143365	0.180142	0.998651	-0.115472	0.281225	0.842017	-0.0537962	0.616582	0.844298	-0.322001	0.00221804	0.138584
ENSG00000134548	SPX	0.00537114	0.960158	0.990651	0.0198792	0.853302	0.994968	0.113384	0.322955	0.544831	0.082442	0.442446	0.545513	-0.0484754	0.651906	0.838862	-0.104856	0.32811	0.999554	-0.43994	1.60440416572261e-05	0.0029362	-0.00359067	0.973359	0.999977	-0.223622	0.0351543	0.984053	-0.0534426	0.620938	0.94931	0.0170969	0.873651	0.999994	-0.031177	0.771789	0.998785	-0.0953221	0.374229	0.998651	-0.080487	0.453377	0.89545	0.0121277	0.91019	0.969268	-0.040462	0.708186	0.877107
ENSG00000135486	HNRNPA1	-0.00855124	0.936608	0.985549	-0.0673841	0.530379	0.989132	-0.237952	0.0359194	0.168609	0.432684	2.28870173417661e-05	0.000119258	-0.157261	0.141074	0.404352	0.120806	0.259442	0.999554	0.04414	0.681271	0.905818	-0.0184468	0.863766	0.999977	-0.109467	0.307165	0.984053	-0.0755084	0.484425	0.926356	-0.0547731	0.610187	0.999994	0.0233479	0.828069	0.998785	0.0320585	0.765519	0.998651	0.155742	0.145004	0.797371	0.21675	0.0413273	0.293588	0.098415	0.361647	0.658439
ENSG00000133872	SARAF	0.0881149	0.411577	0.815515	-0.00141497	0.9895	0.999543	0.246864	0.0293398	0.15207	0.541164	4.36542340054302e-08	5.37120043002354e-07	0.235773	0.0261287	0.167699	-0.174276	0.102385	0.911431	0.10113	0.345684	0.739332	0.114034	0.2873	0.999977	-0.0614934	0.567004	0.986599	-0.0353702	0.743547	0.969188	0.114848	0.283853	0.999994	0.121489	0.25674	0.998785	0.13476	0.207993	0.998651	0.100259	0.349874	0.866431	0.0384661	0.720425	0.893673	0.272363	0.0102526	0.167978
ENSG00000164266	SPINK1	-0.142141	0.183928	0.705308	-0.0254455	0.812892	0.994021	0.158172	0.166633	0.374995	0.149802	0.161164	0.244365	-0.0446215	0.677985	0.852291	-0.123654	0.248298	0.999554	-0.418206	4.54005945307312e-05	0.00495983	0.0303181	0.777911	0.999977	-0.0609682	0.570327	0.986599	0.00639809	0.952823	0.996796	0.0104982	0.922216	0.999994	-0.0226419	0.833191	0.998785	-0.0707722	0.509862	0.998651	-0.0921226	0.390547	0.878049	0.0169263	0.874901	0.956753	0.0723291	0.50306	0.757611
ENSG00000009307	CSDE1	0.0606007	0.572657	0.881546	-0.0863597	0.420991	0.98901	0.142127	0.214503	0.43168	0.682556	1.7519319328585e-13	2.72400637026362e-11	0.0260766	0.808339	0.918476	-0.0414215	0.699933	0.999554	0.0954027	0.373823	0.759536	-0.0147015	0.891236	0.999977	-0.144885	0.17552	0.984053	0.0399377	0.7118	0.963836	-0.0233306	0.828194	0.999994	0.037707	0.725721	0.998785	0.022092	0.837186	0.998651	0.0129433	0.904178	0.9839	-0.00517587	0.961605	0.988025	0.216967	0.0423077	0.254777
ENSG00000163399	ATP1A1	0.0787356	0.463297	0.838715	0.103089	0.336374	0.988997	0.267475	0.0179116	0.121477	0.0146132	0.891885	0.925145	0.209274	0.0490414	0.235011	-0.193289	0.0695449	0.854777	-0.156758	0.142367	0.524123	-0.00901739	0.933161	0.999977	-0.0263308	0.806506	0.992659	0.086973	0.420392	0.904221	-0.00661823	0.950918	0.999994	-0.0113867	0.915656	0.998785	-0.0569725	0.595897	0.998651	-0.173588	0.103768	0.786587	-0.24237	0.0221125	0.233777	-0.0250793	0.816586	0.927649
ENSG00000120738	EGR1	0.105221	0.326421	0.780276	0.119572	0.264379	0.988997	-0.198112	0.0820864	0.255366	-0.541552	4.25134283332795e-08	5.24472446538192e-07	0.0424146	0.693094	0.859647	0.0124255	0.907994	0.999554	-0.133168	0.213464	0.613614	0.094589	0.377931	0.999977	-0.0696275	0.516748	0.984053	-0.010941	0.919414	0.993793	-0.0255344	0.81225	0.999994	-0.0256747	0.811238	0.998785	-0.0524423	0.625492	0.998651	-0.0252365	0.814401	0.967039	-0.0169982	0.874374	0.956443	-0.16202	0.131521	0.414654
ENSG00000144655	CSRNP1	0.186425	0.0802498	0.639873	0.0702278	0.513131	0.989132	0.100462	0.381495	0.596844	0.339004	0.00115508	0.00363679	-0.0694653	0.517728	0.760025	0.00245712	0.981768	0.999554	0.0593665	0.580515	0.867437	-0.111527	0.298099	0.999977	-0.0597942	0.577786	0.986599	-0.21139	0.0480346	0.704084	-0.048837	0.649479	0.999994	0.0366233	0.733304	0.998785	-0.00726747	0.94611	0.998651	0.0971183	0.365252	0.873125	0.238571	0.0243558	0.243628	0.0487932	0.651669	0.847417
ENSG00000142534	RPS11	0.0371002	0.729964	0.929831	0.029248	0.785559	0.993513	0.13096	0.253096	0.473213	0.268687	0.010898	0.0251351	0.21039	0.0478201	0.231652	-0.0833726	0.437295	0.999554	-0.110132	0.30422	0.706523	0.141552	0.185771	0.999977	-0.0785297	0.46447	0.984053	-0.206239	0.0538792	0.709407	0.138973	0.193997	0.999994	0.0498894	0.642439	0.998785	0.0759168	0.479508	0.998651	0.0999627	0.35131	0.867373	0.0591899	0.581643	0.826278	0.236977	0.0262145	0.216942
ENSG00000228253	MT-ATP8	0.130034	0.224532	0.725306	0.0323322	0.763576	0.992086	0.310324	0.00569094	0.0707436	0.0451573	0.674336	0.754151	0.401422	9.66771137047573e-05	0.010742	-0.2283	0.0314107	0.821712	0.0225366	0.833956	0.957742	0.132404	0.216126	0.999977	-0.0558196	0.603369	0.988727	-0.0304414	0.77829	0.974734	0.0774449	0.470682	0.999994	0.01456	0.892277	0.998785	0.0194162	0.856682	0.998651	-0.121084	0.258341	0.8381	-0.318395	0.00235932	0.131377	0.0942665	0.382335	0.674804
ENSG00000139644	TMBIM6	0.181968	0.0878779	0.645402	0.0292984	0.785198	0.993513	0.26117	0.0209107	0.12991	0.467154	3.92919513192425e-06	2.5635256793608e-05	0.179102	0.0930807	0.327744	-0.0257217	0.810898	0.999554	-0.0664838	0.5359	0.848507	-0.0429399	0.689486	0.999977	-0.124035	0.24683	0.984053	-0.0450991	0.67651	0.96004	0.0780061	0.467463	0.999994	0.00980426	0.927343	0.998785	-0.0240814	0.822754	0.998651	-0.0172282	0.872689	0.975584	-0.0319819	0.766064	0.913234	0.214862	0.0443988	0.259414
ENSG00000160789	LMNA	0.165638	0.120836	0.670027	0.0905461	0.398742	0.988997	0.0696947	0.544298	0.725242	0.35082	0.000749913	0.00250919	-0.0558425	0.60322	0.810716	0.0114542	0.915158	0.999554	-0.0345321	0.748009	0.92925	-0.0459694	0.668818	0.999977	-0.0310506	0.772689	0.991579	-0.300567	0.00443609	0.587028	-0.0438903	0.682977	0.999994	0.0189508	0.860082	0.998785	-0.0688851	0.521239	0.998651	0.0137022	0.898588	0.982373	0.14671	0.170084	0.496182	0.0634934	0.556735	0.793028
ENSG00000067082	KLF6	0.0229363	0.831054	0.957097	0.100267	0.349837	0.988997	0.055496	0.62939	0.786356	-0.111658	0.297529	0.398891	-0.173647	0.103649	0.345487	0.0827703	0.440625	0.999554	-0.288123	0.00618061	0.105232	-0.214884	0.0431508	0.999977	-0.0205786	0.848202	0.995635	-0.126584	0.239907	0.83358	-0.173393	0.104163	0.999994	-0.0383133	0.72149	0.998785	-0.132895	0.214414	0.998651	-0.0848836	0.429003	0.889357	0.111435	0.298499	0.627223	-0.171349	0.110434	0.384091
ENSG00000170889	RPS9	0.000468827	0.996521	0.999568	0.0229154	0.831206	0.994968	0.0512289	0.656009	0.804898	0.282381	0.00733767	0.0178475	0.102403	0.339615	0.624692	-0.0235981	0.826255	0.999554	-0.251474	0.0174444	0.194506	0.0396717	0.712041	0.999977	-0.00806654	0.940195	0.997945	-0.200139	0.0615414	0.723937	0.140296	0.189745	0.999994	0.0932559	0.384719	0.998785	0.07536	0.482745	0.998651	0.102509	0.339112	0.862529	0.160883	0.132031	0.446461	0.192962	0.0716658	0.319371
ENSG00000175426	PCSK1	-0.0767244	0.474832	0.843712	-0.101674	0.343083	0.988997	-0.142869	0.212095	0.428889	0.203846	0.0553573	0.100433	0.107583	0.315616	0.602967	0.105368	0.325744	0.999554	0.178711	0.0938076	0.439784	-0.0220637	0.837392	0.999977	-0.128852	0.228812	0.984053	0.289731	0.00618046	0.605569	0.0287537	0.789097	0.999994	0.181349	0.088983	0.998785	0.179124	0.0930402	0.998651	0.0604087	0.573876	0.923739	0.00530786	0.960627	0.988022	0.0905238	0.401598	0.688478
ENSG00000086061	DNAJA1	0.186544	0.0800543	0.639873	-0.0101798	0.924569	0.996021	0.0885334	0.440827	0.644334	-0.168416	0.114642	0.184459	0.41101	6.30863946660121e-05	0.00970867	-0.00890438	0.933996	0.999554	0.0644582	0.548423	0.854788	0.281397	0.00755409	0.999977	-0.0208276	0.846387	0.995635	-0.177344	0.0983345	0.746244	-0.0795228	0.458824	0.999994	-0.0802627	0.454641	0.998785	-0.0748776	0.48556	0.998651	-0.185415	0.0819303	0.784433	-0.227175	0.0322787	0.271349	-0.162817	0.129607	0.411193
ENSG00000136156	ITM2B	0.0224236	0.834776	0.958685	-0.0986729	0.35759	0.988997	0.0414019	0.71892	0.843789	0.514264	2.53660400018063e-07	2.39784565323754e-06	-0.169265	0.1128	0.36209	0.00590279	0.956218	0.999554	0.113771	0.288421	0.690562	0.0169022	0.875077	0.999977	0.0228893	0.831395	0.995635	0.120788	0.26229	0.845573	0.0282902	0.79242	0.999994	0.128441	0.23031	0.998785	0.0981979	0.359921	0.998651	0.0632886	0.555718	0.919538	0.18707	0.0791918	0.367782	0.300051	0.00450801	0.151952
ENSG00000147604	RPL7	-0.0976368	0.362685	0.795733	-0.141075	0.187274	0.988997	-0.213778	0.0601981	0.217709	0.306468	0.00348943	0.00946067	-0.0781682	0.466536	0.724707	0.104337	0.330526	0.999554	-0.066571	0.535363	0.848087	0.099076	0.35562	0.999977	-0.116338	0.27761	0.984053	-0.114078	0.289916	0.856189	0.0252225	0.814502	0.999994	0.025574	0.811964	0.998785	0.0333766	0.756174	0.998651	0.142885	0.18162	0.814408	0.151797	0.155594	0.477123	0.113846	0.290905	0.600371
ENSG00000142937	RPS8	0.0166574	0.876873	0.968304	0.0411415	0.701866	0.991064	0.119425	0.297673	0.520452	0.274159	0.00932614	0.0219552	0.107985	0.313802	0.600836	-0.0782734	0.465934	0.999554	-0.208007	0.0504598	0.331607	0.0581749	0.588148	0.999977	-0.0754149	0.482426	0.984053	-0.126547	0.240047	0.83358	0.0969637	0.366019	0.999994	0.0878264	0.413116	0.998785	0.0533319	0.619631	0.998651	0.0595656	0.579244	0.92494	0.133908	0.210908	0.542618	0.217993	0.0413179	0.251933
ENSG00000231500	RPS18	-0.0331226	0.757972	0.936658	0.0240818	0.822751	0.994393	0.0704221	0.540094	0.721968	0.272316	0.00983159	0.0229942	0.165369	0.12145	0.376192	-0.130927	0.221341	0.997966	-0.22749	0.0320335	0.267018	0.116775	0.275795	0.999977	-0.0763367	0.477074	0.984053	-0.144441	0.179384	0.800045	0.110521	0.302507	0.999994	0.0492919	0.646432	0.998785	0.0181556	0.865897	0.998651	0.0523812	0.625895	0.93426	0.0567619	0.597258	0.834166	0.218977	0.0403876	0.250613
ENSG00000172270	BSG	0.0491147	0.647618	0.903158	0.0844155	0.431562	0.98901	0.0292601	0.799263	0.894045	0.259724	0.013974	0.0311655	0.0288303	0.788549	0.910446	0.0324399	0.762812	0.999554	0.00441318	0.96726	0.991989	-0.0444785	0.67896	0.999977	0.0959446	0.371103	0.984053	-0.254446	0.0167431	0.620547	0.171014	0.109075	0.999994	-0.00822383	0.939031	0.998785	0.0107512	0.920348	0.998651	0.0956732	0.372463	0.874332	0.0871439	0.416769	0.721586	0.259391	0.0146695	0.182798
ENSG00000111897	SERINC1	0.0224875	0.834312	0.958462	-0.0977546	0.362104	0.988997	0.0887102	0.439912	0.643612	0.533788	7.18176416114602e-08	8.19658722637433e-07	0.144582	0.176434	0.45243	-0.0554861	0.605538	0.999554	0.264894	0.0121189	0.155167	0.0211188	0.844266	0.999977	-0.117416	0.27315	0.984053	0.105111	0.329744	0.872365	-0.0231234	0.829696	0.999994	0.0464341	0.665669	0.998785	0.0918235	0.392094	0.998651	0.0476861	0.657214	0.940418	-0.0176262	0.869773	0.954104	0.165546	0.123218	0.4021
ENSG00000136960	ENPP2	-0.323604	0.00197873	0.208875	-0.240088	0.0234378	0.988997	-0.121038	0.291147	0.51414	0.357482	0.00058345	0.00200748	0.00181221	0.986553	0.993524	-0.0540887	0.614664	0.999554	0.319584	0.00226708	0.0581614	-0.0362072	0.736223	0.999977	0.0646102	0.547478	0.984831	0.149784	0.163656	0.783637	0.0742646	0.489149	0.999994	0.0884857	0.409604	0.998785	0.139572	0.192063	0.998651	0.109736	0.305973	0.853257	0.0159337	0.882183	0.958773	0.192779	0.0719412	0.319899
ENSG00000143384	MCL1	0.118493	0.268745	0.749888	0.170831	0.10946	0.988997	0.0720271	0.530875	0.715885	-0.30259	0.00394958	0.0105083	0.110339	0.303307	0.592489	-0.12919	0.227581	0.997966	-0.313481	0.00277744	0.0643456	0.0309552	0.773369	0.999977	-0.097565	0.36304	0.984053	-0.10983	0.30837	0.865741	-0.0819088	0.445412	0.999994	-0.14895	0.163586	0.998785	-0.269257	0.0107241	0.998651	-0.243164	0.0216673	0.783719	-0.178718	0.0937951	0.392794	-0.248917	0.0193561	0.195023
ENSG00000100345	MYH9	0.0377533	0.725398	0.928429	0.0603557	0.574213	0.989132	0.0922982	0.421563	0.628974	0.466181	4.14074955501498e-06	2.68554972698384e-05	-0.158606	0.137663	0.400158	0.0309185	0.77363	0.999554	-0.284115	0.00696955	0.113023	-0.0967999	0.366833	0.999977	-0.159076	0.136487	0.984053	-0.0625346	0.56272	0.941652	-0.022375	0.83513	0.999994	-0.0129815	0.903897	0.998785	-0.0973294	0.364206	0.998651	-0.00581399	0.956876	0.993402	0.106052	0.322592	0.649178	0.0790455	0.464134	0.732572
ENSG00000155093	PTPRN2	-0.207932	0.0505454	0.58555	-0.112163	0.295333	0.988997	-0.232629	0.0404071	0.178457	0.262637	0.0129006	0.0290688	-0.28459	0.00687173	0.0847065	0.165848	0.120359	0.930392	0.237565	0.024981	0.237006	-0.0546142	0.611225	0.999977	0.0179369	0.867498	0.996411	0.132952	0.216883	0.822434	-0.0487163	0.650289	0.999994	-0.0771253	0.472521	0.998785	-0.0123936	0.908229	0.998651	-0.02738	0.798956	0.963655	-0.0171234	0.873456	0.956084	0.0135225	0.900489	0.963048
ENSG00000101439	CST3	0.0830275	0.4392	0.82738	-0.0221074	0.837074	0.994968	-0.135309	0.237538	0.456851	0.242717	0.0219169	0.0459422	-0.122592	0.252416	0.542484	-0.0660564	0.53853	0.999554	0.082323	0.443107	0.799513	0.145992	0.172208	0.999977	0.0132985	0.901561	0.997029	-0.17299	0.107013	0.751247	0.213791	0.0442505	0.999994	0.0668653	0.533557	0.998785	0.117203	0.274026	0.998651	0.220461	0.03789	0.783719	0.237579	0.024972	0.24531	0.263986	0.0129459	0.177791
ENSG00000108298	RPL19	0.0936858	0.382522	0.802974	0.119279	0.265559	0.988997	0.121368	0.289824	0.512543	0.243049	0.0217309	0.0456055	0.0720008	0.502525	0.749446	-0.0866128	0.419626	0.999554	-0.206199	0.0525422	0.337046	0.00819863	0.939217	0.999977	-0.0209316	0.845629	0.995635	-0.139827	0.193831	0.807807	0.177587	0.0959272	0.999994	0.138581	0.19527	0.998785	0.109065	0.308958	0.998651	0.13978	0.191395	0.81612	0.250123	0.0180784	0.218748	0.297676	0.00485243	0.154735
ENSG00000100219	XBP1	0.142268	0.183532	0.705308	0.0787778	0.463056	0.98901	0.222033	0.0507317	0.19878	0.614369	1.51843648765748e-10	4.89961585446655e-09	0.0862052	0.421826	0.692097	-0.0804287	0.453706	0.999554	-0.156732	0.142435	0.524123	0.0677937	0.527877	0.999977	-0.146652	0.170256	0.984053	-0.0287786	0.790114	0.975271	0.0538095	0.616494	0.999994	0.0932966	0.384511	0.998785	0.0537591	0.616825	0.998651	0.0551907	0.607462	0.930168	0.130293	0.223603	0.556694	0.272325	0.0102638	0.167978
ENSG00000179218	CALR	0.128207	0.231169	0.727715	0.0274803	0.798235	0.993513	0.0955028	0.405554	0.61726	0.295701	0.00490195	0.0126444	0.194954	0.0671303	0.278119	-0.0677606	0.528079	0.999554	-0.0207706	0.846802	0.960392	0.225085	0.0339453	0.999977	-0.0443493	0.679841	0.988789	-0.127753	0.23556	0.831199	0.0343472	0.749314	0.999994	-0.0755269	0.481774	0.998785	-0.123418	0.249207	0.998651	-0.0751172	0.484161	0.90103	-0.215845	0.0422041	0.295855	0.0792616	0.46291	0.731664
ENSG00000260032	NORAD	-0.148579	0.164648	0.691674	-0.108705	0.310569	0.988997	0.0499059	0.664353	0.810029	0.40359	8.78813014755231e-05	0.00038782	-0.0126327	0.906466	0.960967	0.0166674	0.8768	0.999554	0.260034	0.0138564	0.169486	0.0467253	0.663699	0.999977	-0.0238	0.824792	0.995079	0.183637	0.0867805	0.741914	-0.0867794	0.418729	0.999994	-0.0571696	0.594623	0.998785	-0.0259466	0.809276	0.998651	-0.0307869	0.774568	0.960026	-0.149151	0.163013	0.488287	0.0081872	0.939653	0.97873
ENSG00000106211	HSPB1	0.340916	0.00107831	0.159116	0.139733	0.191547	0.988997	0.0180126	0.875617	0.937898	-0.126255	0.238409	0.334818	0.136575	0.201878	0.48446	0.0665769	0.535327	0.999554	-0.204873	0.0541137	0.342746	0.116884	0.275345	0.999977	-0.0858155	0.423935	0.984053	-0.245463	0.0211603	0.629358	0.0820101	0.444848	0.999994	0.0624183	0.561176	0.998785	0.0105416	0.921895	0.998651	0.0272691	0.799753	0.963667	0.186022	0.0809181	0.369774	0.100472	0.351649	0.65145
ENSG00000089220	PEBP1	-0.0305895	0.775975	0.941496	0.0895662	0.403886	0.988997	-0.235469	0.0379578	0.173191	0.160782	0.132277	0.207897	0.0587698	0.584332	0.800791	-0.150925	0.15801	0.963262	0.201026	0.0588919	0.355883	0.0320866	0.76532	0.999977	0.0265364	0.805026	0.992659	0.00782144	0.942344	0.995899	0.1732	0.104555	0.999994	0.185847	0.0812091	0.998785	0.257913	0.0146798	0.998651	0.29443	0.00509842	0.783719	0.209709	0.0485619	0.308497	0.31018	0.003271	0.144036
ENSG00000165092	ALDH1A1	-0.0576177	0.591733	0.888636	-0.0713381	0.506475	0.989132	-0.216546	0.0568756	0.211125	-0.387779	0.000173608	0.00069772	-0.175644	0.0996768	0.338647	0.10715	0.317579	0.999554	-0.0469241	0.662356	0.898661	0.00887002	0.93425	0.999977	0.0773835	0.471035	0.984053	-0.0320551	0.766863	0.971508	-0.0238227	0.824627	0.999994	-0.126336	0.238103	0.998785	-0.118458	0.268887	0.998651	-0.0984582	0.358642	0.871617	-0.112007	0.296012	0.624882	-0.0725988	0.501464	0.75662
ENSG00000142676	RPL11	0.117612	0.272344	0.751193	0.0768339	0.4742	0.98901	0.257228	0.0229962	0.134833	0.306135	0.00352697	0.00954625	0.188473	0.076927	0.298219	-0.165777	0.12052	0.930392	-0.17793	0.0952766	0.443077	0.0906215	0.398348	0.999977	-0.055862	0.603094	0.988727	-0.156462	0.145464	0.774934	0.150663	0.158741	0.999994	0.0923191	0.389533	0.998785	0.0787623	0.463144	0.998651	0.0699569	0.514762	0.909151	0.0852651	0.426924	0.729118	0.263641	0.0130687	0.177791
ENSG00000173110	HSPA6	0.2072	0.0513802	0.588386	0.0727478	0.49809	0.989132	-0.0708273	0.537759	0.720684	-0.350208	0.000767204	0.00255883	0.323318	0.00199813	0.0458357	0.205849	0.0529536	0.83244	-0.0759226	0.479474	0.819891	0.218569	0.0396111	0.999977	-0.126451	0.237674	0.984053	-0.178277	0.0965498	0.746244	-0.0201356	0.851431	0.999994	-0.0381191	0.722844	0.998785	-0.0148282	0.890304	0.998651	-0.0456647	0.670886	0.942287	0.00103681	0.992306	0.997412	-0.112658	0.296001	0.604911
ENSG00000143761	ARF1	0.123425	0.249183	0.738638	0.0839884	0.433904	0.98901	0.149204	0.192313	0.405775	0.582638	2.09855510746593e-09	4.18895600282287e-08	0.106282	0.321539	0.608288	-0.0766056	0.475519	0.999554	0.0786383	0.463851	0.812159	-0.00454292	0.966298	0.999977	-0.067278	0.531028	0.984053	-0.0918458	0.39473	0.895856	0.126225	0.238522	0.999994	0.111366	0.2988	0.998785	0.104986	0.327507	0.998651	0.136034	0.203688	0.817804	0.177139	0.0967818	0.396925	0.314316	0.00286035	0.143574
ENSG00000145920	CPLX2	-0.0818998	0.445462	0.829627	-0.245913	0.0201827	0.988997	-0.177652	0.119695	0.312234	-0.112404	0.29429	0.395491	0.0126612	0.906257	0.960892	0.0280324	0.79427	0.999554	0.331305	0.00151697	0.0449601	0.0285176	0.790789	0.999977	-0.0116305	0.913857	0.997775	-0.0796779	0.460556	0.916672	-0.128937	0.2285	0.999994	-0.171133	0.108826	0.998785	-0.127857	0.232454	0.998651	-0.0644948	0.548195	0.917773	-0.219751	0.0385287	0.28833	-0.191024	0.0746193	0.323794
ENSG00000130294	KIF1A	0.0732166	0.495318	0.853486	-0.000464655	0.996552	0.999754	0.0452707	0.693901	0.82892	0.516941	2.14361640660243e-07	2.07984035701293e-06	-0.0935223	0.383357	0.661864	0.0114085	0.915495	0.999554	0.283634	0.00707	0.113617	-0.0385742	0.719672	0.999977	-0.138677	0.194958	0.984053	0.0339426	0.753561	0.969188	-0.0403826	0.707113	0.999994	-0.00965083	0.928477	0.998785	0.0197469	0.854268	0.998651	0.0805781	0.452865	0.89545	0.0392882	0.714704	0.891607	0.024944	0.817559	0.928095
ENSG00000104964	AES	0.241108	0.0228377	0.511732	0.0677675	0.528037	0.989132	0.115134	0.315495	0.537414	0.221625	0.0368628	0.070963	0.129446	0.226653	0.513585	-0.0539727	0.615424	0.999554	0.0681047	0.525981	0.842954	0.000234795	0.998258	0.999977	-0.0428992	0.689766	0.988789	-0.0811126	0.452494	0.914774	0.130929	0.221333	0.999994	0.107631	0.315402	0.998785	0.179869	0.0916647	0.998651	0.116471	0.277057	0.841795	0.113896	0.287887	0.619082	0.30535	0.0038169	0.147014
ENSG00000058262	SEC61A1	0.0528002	0.623131	0.893722	0.0879087	0.412676	0.988997	0.176777	0.121559	0.314948	0.391713	0.000147025	0.000605742	0.109866	0.305397	0.594506	-0.159373	0.135747	0.944915	0.0568034	0.59699	0.874823	-0.0447358	0.677206	0.999977	-0.00336431	0.975038	0.998668	0.00076747	0.994338	0.999228	0.163471	0.125844	0.999994	0.120682	0.259936	0.998785	0.105619	0.324583	0.998651	0.113129	0.29117	0.847616	0.0760211	0.478903	0.763587	0.239555	0.0245807	0.212521
ENSG00000116209	TMEM59	0.124001	0.246962	0.736641	0.0436822	0.6844	0.990089	0.226368	0.0462723	0.190834	0.494573	8.38255586943504e-07	6.69510393164934e-06	0.216617	0.0414549	0.215162	-0.0761285	0.47828	0.999554	0.0996527	0.352813	0.74509	-0.00193579	0.985636	0.999977	-0.0422743	0.694059	0.989404	-0.0661453	0.540341	0.938435	0.114743	0.284295	0.999994	0.105278	0.326159	0.998785	0.145899	0.172484	0.998651	0.143138	0.18084	0.814229	0.0448461	0.676454	0.875322	0.303035	0.00410627	0.151214
ENSG00000164587	RPS14	0.0155986	0.884644	0.970805	-0.0241124	0.822529	0.994393	0.113798	0.321178	0.543274	0.313402	0.00278465	0.00780302	0.156865	0.142093	0.406132	-0.124951	0.243332	0.999554	-0.160622	0.132667	0.510888	0.0825447	0.441875	0.999977	-0.0857787	0.424134	0.984053	-0.123276	0.252514	0.839027	0.102099	0.34106	0.999994	0.0585266	0.58589	0.998785	0.0709069	0.509055	0.998651	0.0671455	0.531839	0.914379	0.0510033	0.635022	0.854388	0.209805	0.049774	0.272239
ENSG00000010438	PRSS3	0.0232004	0.829138	0.956482	-0.0553961	0.606124	0.989132	0.10702	0.351029	0.571761	0.0907558	0.397646	0.502242	-0.141352	0.186398	0.464511	-0.100542	0.348511	0.999554	-0.39144	0.000148739	0.00989609	0.0200479	0.852071	0.999977	-0.12733	0.234402	0.984053	0.0273974	0.799972	0.976601	-0.0466738	0.664048	0.999994	-0.0240879	0.822707	0.998785	-0.0984568	0.358649	0.998651	-0.0738315	0.491694	0.903253	0.080638	0.452527	0.74542	0.0110391	0.918694	0.969982
ENSG00000211445	GPX3	0.0286636	0.789743	0.944249	0.20458	0.0544662	0.988997	0.198649	0.0812432	0.254226	0.148793	0.164036	0.247817	0.162335	0.128531	0.386616	-0.03161	0.768707	0.999554	0.0550821	0.60817	0.879177	-0.00758844	0.943733	0.999977	0.155164	0.146522	0.984053	-0.178964	0.095252	0.744881	0.130918	0.221372	0.999994	-0.0104498	0.922574	0.998785	0.00876608	0.935019	0.998651	0.093794	0.38197	0.87554	0.0361016	0.736964	0.899893	0.181459	0.0906513	0.354129
ENSG00000152254	G6PC2	0.037786	0.725169	0.928391	-0.0078223	0.942002	0.996021	-0.207636	0.0681341	0.232078	-0.450519	9.41860825687257e-06	5.49308567116247e-05	0.0386388	0.719222	0.874022	0.00518732	0.96152	0.999554	0.0178933	0.867817	0.965757	0.186486	0.0801486	0.999977	-0.02299	0.830665	0.995635	0.0675562	0.531717	0.935996	0.0683008	0.524788	0.999994	0.109146	0.308596	0.998785	0.0609414	0.570496	0.998651	0.027045	0.801365	0.964411	-0.0682209	0.525274	0.792438	-0.0805271	0.455775	0.726543
ENSG00000099622	CIRBP	0.119327	0.265366	0.747941	0.0441641	0.681106	0.990089	0.0297337	0.796084	0.89218	0.318681	0.00233683	0.00670714	0.0527713	0.623322	0.823418	-0.0369826	0.730787	0.999554	0.121567	0.256433	0.659974	-0.0331051	0.758096	0.999977	-0.0393186	0.714493	0.989404	-0.0758487	0.482453	0.926191	0.0105866	0.921563	0.999994	0.0670767	0.532261	0.998785	0.165378	0.12143	0.998651	0.188166	0.0774175	0.784433	0.15468	0.147801	0.466188	0.237174	0.0260861	0.216493
ENSG00000120129	DUSP1	0.125861	0.239887	0.733026	0.0991031	0.355488	0.988997	-0.183868	0.107086	0.293936	0.062107	0.563135	0.657201	-0.207088	0.0515092	0.240832	0.124768	0.244029	0.999554	-0.244035	0.0211871	0.217303	-0.250257	0.018015	0.999977	-0.233084	0.0279353	0.984053	0.0178464	0.868918	0.988432	-0.047617	0.657679	0.999994	0.0531561	0.620787	0.998785	0.0531148	0.621059	0.998651	0.0977306	0.362222	0.872776	0.279186	0.00806086	0.175716	0.0691926	0.521801	0.769862
ENSG00000197958	RPL12	0.0324694	0.762602	0.937804	0.0949305	0.376204	0.988997	0.0185238	0.872117	0.935854	0.251146	0.0175969	0.0380127	0.109605	0.306554	0.595256	-0.061344	0.567948	0.999554	-0.190177	0.0742458	0.396193	0.0830685	0.438974	0.999977	-0.0836293	0.435879	0.984053	-0.179329	0.094567	0.744881	0.146642	0.170284	0.999994	0.0951415	0.375139	0.998785	0.0503019	0.639688	0.998651	0.105105	0.326957	0.859023	0.168694	0.114037	0.423345	0.217703	0.0415959	0.252959
ENSG00000067225	PKM	0.309327	0.00318151	0.266913	0.212079	0.0460189	0.988997	0.0721678	0.530071	0.715311	0.140918	0.18777	0.27629	-0.0892975	0.405304	0.679896	0.101057	0.346037	0.999554	0.0864337	0.420591	0.788434	-0.15005	0.160463	0.999977	0.166223	0.119511	0.984053	-0.109372	0.310401	0.865741	0.0273436	0.799217	0.999994	0.131857	0.218046	0.998785	0.100767	0.34743	0.998651	0.0551354	0.607823	0.930168	0.180314	0.0908517	0.388656	0.206988	0.0529944	0.280775
ENSG00000134308	YWHAQ	0.0510085	0.634987	0.898499	-0.0554946	0.605483	0.989132	0.142393	0.213639	0.430882	0.659077	2.19069207219036e-12	1.76571407859633e-10	0.129684	0.225793	0.512587	-0.0580905	0.588691	0.999554	0.158894	0.136941	0.516909	0.0638165	0.552419	0.999977	-0.111554	0.297982	0.984053	-0.00636817	0.953044	0.996799	0.0757284	0.480602	0.999994	0.0962628	0.369511	0.998785	0.112305	0.29472	0.998651	0.126317	0.238176	0.829098	0.0730574	0.496258	0.773227	0.264426	0.0127903	0.177657
ENSG00000164924	YWHAZ	0.173973	0.102992	0.651365	0.0481024	0.654412	0.989132	0.244367	0.0310722	0.156527	0.628109	4.43627357071819e-11	1.84602215824725e-09	0.0607952	0.571423	0.793131	-0.0421953	0.694602	0.999554	0.0299271	0.780703	0.941059	0.00825701	0.938785	0.999977	-0.155171	0.146501	0.984053	-0.106504	0.323336	0.870113	-0.00876775	0.935007	0.999994	0.0221656	0.836651	0.998785	-0.035354	0.742218	0.998651	-0.0143343	0.893937	0.981646	0.0473032	0.659795	0.867064	0.181105	0.0912928	0.355154
ENSG00000101210	EEF1A2	0.13529	0.206195	0.71691	0.024609	0.818936	0.994393	-0.231129	0.0417525	0.180955	0.146051	0.172034	0.257432	-0.0724274	0.499989	0.74796	0.0196385	0.855059	0.999554	0.398014	0.000112167	0.00851729	-0.0896205	0.4036	0.999977	0.017268	0.872397	0.996411	-0.0901362	0.403625	0.900347	0.15265	0.153257	0.999994	0.129612	0.226055	0.998785	0.151862	0.155415	0.998651	0.238299	0.0245234	0.783719	0.220057	0.0382525	0.287529	0.127468	0.236614	0.545713
ENSG00000143947	RPS27A	0.0994012	0.354035	0.793059	0.0713597	0.506346	0.989132	0.23575	0.0377229	0.172687	0.330886	0.00153935	0.00466401	0.151621	0.15608	0.426208	-0.141398	0.186255	0.979156	-0.0980854	0.360474	0.750568	0.100148	0.350413	0.999977	-0.0257876	0.810423	0.992659	-0.128136	0.234144	0.831014	0.106566	0.320239	0.999994	0.0793227	0.459958	0.998785	0.0723618	0.500379	0.998651	0.0543405	0.613015	0.931179	0.056996	0.595745	0.833528	0.201179	0.0601747	0.29646
ENSG00000105223	PLD3	-0.0725505	0.499259	0.854699	-0.052835	0.622902	0.989132	-0.136434	0.233625	0.452512	0.17099	0.109125	0.177075	-0.153944	0.14976	0.416901	0.0371777	0.729421	0.999554	0.139778	0.1914	0.590842	-0.00912335	0.932377	0.999977	0.0985995	0.35795	0.984053	-0.131934	0.220454	0.825181	0.0812993	0.448817	0.999994	-0.0540421	0.614969	0.998785	-0.024021	0.823191	0.998651	0.0188683	0.860685	0.974726	0.121012	0.258627	0.592685	0.109079	0.311707	0.619368
ENSG00000063046	EIF4B	0.0842819	0.432294	0.822571	-0.0815551	0.447386	0.98901	0.0590479	0.607584	0.77146	0.538922	5.08504358620598e-08	6.09794909824794e-07	0.0299813	0.780316	0.905889	-0.0106459	0.921125	0.999554	-0.0665276	0.53563	0.848255	0.00327728	0.975684	0.999977	-0.224026	0.0348167	0.984053	-0.0443211	0.681787	0.96004	-0.0762988	0.477293	0.999994	-0.0491002	0.647715	0.998785	-0.0658552	0.539771	0.998651	-0.0342424	0.750054	0.955432	-0.0223671	0.835187	0.940376	0.0938767	0.384315	0.676428
ENSG00000092068	SLC7A8	-0.0936635	0.382636	0.802974	-0.0708186	0.509584	0.989132	-0.231421	0.0414876	0.180502	0.180562	0.0904002	0.151305	-0.151507	0.156395	0.426804	0.0778551	0.468328	0.999554	0.252288	0.017072	0.191689	-0.0800835	0.455652	0.999977	0.0474047	0.659111	0.988727	0.172157	0.10874	0.754663	0.0486219	0.650922	0.999994	0.0857208	0.424448	0.998785	0.0871335	0.416825	0.998651	0.138075	0.196921	0.816956	0.114261	0.286336	0.617487	0.160554	0.135095	0.419772
ENSG00000167996	FTH1	0.133693	0.211649	0.720597	0.135203	0.206489	0.988997	0.278458	0.0135641	0.106134	0.0263886	0.80609	0.859681	0.173477	0.103993	0.346143	-0.206497	0.0521938	0.829116	-0.154622	0.147954	0.531645	0.0178077	0.868444	0.999977	0.01956	0.855632	0.995847	-0.0107823	0.920579	0.993793	0.046449	0.665569	0.999994	-0.0128557	0.904823	0.998785	-0.0639416	0.551639	0.998651	-0.145443	0.173843	0.810495	-0.0819041	0.445439	0.740734	0.108001	0.316542	0.622835
ENSG00000084234	APLP2	-0.153423	0.15116	0.687018	0.000427381	0.996828	0.999754	-0.123545	0.281194	0.503183	0.389361	0.000162426	0.00065953	-0.115798	0.279861	0.568716	0.0822318	0.443614	0.999554	0.134698	0.208204	0.608591	-0.145713	0.173038	0.999977	0.00275359	0.979568	0.998672	0.177337	0.0983483	0.746244	0.0890622	0.406548	0.999994	0.10978	0.305779	0.998785	0.0802678	0.454612	0.998651	0.121073	0.258385	0.8381	0.0963738	0.368957	0.682558	0.171192	0.110767	0.384223
ENSG00000188846	RPL14	-0.0213765	0.84239	0.961213	-0.0408517	0.703868	0.991084	-0.0124227	0.914038	0.958983	0.349785	0.000779355	0.00259403	-0.0151574	0.887885	0.952737	-0.00323946	0.975964	0.999554	-0.192848	0.0701961	0.385356	0.10706	0.317989	0.999977	-0.110795	0.301301	0.984053	-0.17138	0.11037	0.756126	0.0709623	0.508723	0.999994	0.0233762	0.827864	0.998785	-0.0036144	0.973183	0.998651	0.117695	0.272006	0.841795	0.175674	0.099617	0.399815	0.183315	0.0873435	0.348603
ENSG00000168028	RPSA	-0.123431	0.249159	0.738638	-0.0379934	0.723721	0.992056	-0.0648508	0.57269	0.745364	0.255722	0.0155745	0.0342467	-0.0917763	0.392339	0.66905	0.0683143	0.524705	0.999554	-0.197778	0.0631895	0.366728	-0.0101052	0.925119	0.999977	-0.0380975	0.722995	0.989404	-0.137964	0.199894	0.810091	0.126736	0.23661	0.999994	0.0784433	0.464963	0.998785	0.0574938	0.592532	0.998651	0.119836	0.263318	0.841157	0.192582	0.0705918	0.351961	0.17469	0.103558	0.373728
ENSG00000019505	SYT13	-0.0251358	0.815128	0.952295	-0.114198	0.286604	0.988997	-0.252578	0.0256809	0.142483	0.235658	0.0262039	0.0534561	0.0985097	0.35839	0.641954	0.0576697	0.591399	0.999554	0.33707	0.00123774	0.0392566	-0.0117173	0.913217	0.999977	-0.0938762	0.381551	0.984053	0.220611	0.0388811	0.683816	0.0945293	0.378233	0.999994	0.202962	0.0564462	0.998785	0.259829	0.0139341	0.998651	0.215006	0.0430303	0.783719	0.109188	0.308409	0.638	0.186173	0.0824398	0.339602
ENSG00000070756	PABPC1	-0.0746587	0.48684	0.850485	-0.0445377	0.678556	0.990089	-0.000373464	0.997411	0.998509	0.303889	0.00378972	0.0101479	-0.139882	0.191068	0.470551	-0.105824	0.323643	0.999554	-0.258568	0.0144208	0.173534	0.0544799	0.612103	0.999977	-0.0110301	0.918289	0.997945	0.0316149	0.769976	0.972187	-0.0345422	0.747938	0.999994	-0.030801	0.774467	0.998785	-0.155833	0.144766	0.998651	-0.153805	0.150133	0.79801	-0.00272846	0.979755	0.992713	0.0328248	0.761431	0.90131
ENSG00000135404	CD63	0.103339	0.335198	0.784138	0.0308054	0.774436	0.993513	0.214374	0.0594691	0.216465	0.447352	1.10673774917913e-05	6.35396953902346e-05	0.201623	0.0581283	0.257378	-0.0950269	0.375717	0.999554	-0.019636	0.855077	0.962363	0.127659	0.233187	0.999977	-0.0693067	0.518686	0.984053	-0.150663	0.161169	0.782228	0.0813934	0.44829	0.999994	0.0262769	0.806895	0.998785	0.0409521	0.703174	0.998651	0.00393527	0.970804	0.996573	-0.0447901	0.676836	0.875426	0.222916	0.0368357	0.2406
ENSG00000096696	DSP	0.00458669	0.965973	0.992037	-0.161933	0.129494	0.988997	-0.156508	0.171195	0.380056	-0.0349641	0.744964	0.812184	-0.137969	0.197268	0.479126	0.0745982	0.487194	0.999554	0.042353	0.693518	0.909398	-0.0694353	0.517909	0.999977	-0.143173	0.180733	0.984053	0.228117	0.0325491	0.666551	-0.198596	0.0620838	0.999994	-0.051225	0.633549	0.998785	-0.0724301	0.499973	0.998651	-0.169023	0.113322	0.791025	-0.157161	0.141332	0.458581	-0.153048	0.154566	0.446714
ENSG00000082641	NFE2L1	-0.0899004	0.402128	0.809371	-0.131998	0.217552	0.988997	-0.212242	0.0621084	0.221045	-0.0686199	0.522848	0.621277	0.104097	0.331645	0.61769	-0.0923198	0.389529	0.999554	0.317025	0.00246978	0.0604543	0.103074	0.336443	0.999977	0.0166304	0.877071	0.996411	0.000598094	0.995587	0.999228	0.0653319	0.543003	0.999994	-0.0179126	0.867676	0.998785	0.0341211	0.75091	0.998651	0.0696357	0.516698	0.909261	-0.113745	0.288533	0.619582	-0.060006	0.57865	0.807362
ENSG00000204580	DDR1	-0.190832	0.0732368	0.627119	-0.0776068	0.469752	0.98901	-0.225586	0.0470523	0.192294	0.296289	0.00481333	0.0124468	-0.231378	0.0291349	0.177506	0.0292335	0.785662	0.999554	0.101957	0.341735	0.737107	-0.197908	0.0630124	0.999977	0.0873379	0.415729	0.984053	0.304765	0.00388824	0.578003	-0.0427182	0.691008	0.999994	0.133159	0.213498	0.998785	0.157715	0.139916	0.998651	0.0713759	0.50625	0.908073	0.209376	0.0489288	0.309426	0.279394	0.00838413	0.165837
ENSG00000174938	SEZ6L2	-0.0394858	0.713331	0.924245	-0.0246418	0.818699	0.994393	-0.192472	0.0913639	0.270132	0.36162	0.000497863	0.00175212	-0.163187	0.126512	0.384207	0.0924063	0.389084	0.999554	0.266743	0.0115095	0.150222	0.00884634	0.934426	0.999977	-0.00308803	0.977087	0.998668	0.0970024	0.368613	0.88595	0.076854	0.474085	0.999994	0.0741531	0.489803	0.998785	0.0905328	0.398812	0.998651	0.13803	0.197069	0.816956	0.110781	0.30136	0.630225	0.158337	0.140642	0.427521
ENSG00000137818	RPLP1	0.105809	0.32371	0.778686	0.0664088	0.53636	0.989132	0.10616	0.354935	0.574654	0.332731	0.00144305	0.00440559	0.127097	0.235265	0.523577	-0.0955017	0.373325	0.999554	-0.159789	0.134716	0.513351	0.038948	0.717069	0.999977	-0.0602058	0.575166	0.986599	-0.157644	0.142409	0.77363	0.17772	0.0956748	0.999994	0.141914	0.184638	0.998785	0.123168	0.250174	0.998651	0.125871	0.239852	0.82924	0.186987	0.079327	0.368027	0.294391	0.00536726	0.156989
ENSG00000107372	ZFAND5	0.0213991	0.842225	0.961146	-0.0529838	0.621922	0.989132	0.0581991	0.612765	0.775252	0.552765	1.94676856857257e-08	2.71842059313562e-07	-0.178608	0.0940011	0.329424	-0.112673	0.293128	0.999554	0.160752	0.132351	0.510415	-0.162249	0.128737	0.999977	0.0123855	0.908289	0.997029	0.00509355	0.962434	0.997363	-0.013745	0.898273	0.999994	0.094553	0.378113	0.998785	0.0371881	0.729348	0.998651	0.087133	0.416828	0.886312	0.200921	0.0590267	0.330225	0.159596	0.137472	0.423189
ENSG00000180879	SSR4	0.00168718	0.98748	0.997765	0.0326134	0.761581	0.992086	0.104965	0.360409	0.57963	0.31221	0.00289584	0.00805769	0.194269	0.0681156	0.280303	-0.100525	0.348594	0.999554	-0.0269697	0.801906	0.948774	0.10908	0.308891	0.999977	-0.0128707	0.904713	0.997029	-0.139734	0.19413	0.807807	0.211284	0.0468593	0.999994	0.124795	0.243926	0.998785	0.188356	0.0771135	0.998651	0.22462	0.0343255	0.783719	0.147526	0.167696	0.493224	0.348406	0.000879503	0.133835
ENSG00000185559	DLK1	0.279774	0.00792323	0.374179	0.0652764	0.543347	0.989132	0.100814	0.379817	0.595481	0.226871	0.0325162	0.0639988	0.156264	0.143645	0.408356	0.0760103	0.478965	0.999554	0.171346	0.108379	0.469483	0.0514039	0.632362	0.999977	-0.111461	0.298386	0.984053	-0.0895162	0.40688	0.901842	0.0655449	0.541687	0.999994	0.10249	0.339202	0.998785	0.0542751	0.613444	0.998651	0.0596045	0.578996	0.924767	0.122316	0.253493	0.58751	0.137874	0.200192	0.501226
ENSG00000204525	HLA-C	0.00923712	0.931536	0.984084	0.0370356	0.730416	0.992086	0.0351702	0.759837	0.869339	0.29323	0.00529026	0.0135211	-0.168901	0.113586	0.363637	0.13766	0.198283	0.985458	-0.0901213	0.400968	0.776666	-0.223156	0.035547	0.999977	0.0561088	0.60149	0.988727	-0.10007	0.353592	0.882054	0.0850391	0.428155	0.999994	0.0368547	0.731683	0.998785	0.0316819	0.768196	0.998651	0.0732875	0.494899	0.904821	0.263829	0.0124823	0.196896	0.229987	0.0311144	0.226811
ENSG00000161671	EMC10	-0.100056	0.350859	0.792012	0.0583156	0.587245	0.989132	0.160692	0.159893	0.366298	0.219741	0.0385378	0.073755	-0.000800297	0.994061	0.997706	-0.0922121	0.390086	0.999554	0.063876	0.552048	0.855671	-0.159094	0.13644	0.999977	0.180083	0.0912726	0.984053	-0.0104033	0.923363	0.993793	0.13207	0.217299	0.999994	0.0834722	0.436745	0.998785	0.107974	0.313852	0.998651	0.0490993	0.647722	0.937896	0.0973953	0.363879	0.678652	0.286493	0.00680816	0.159787
ENSG00000165119	HNRNPK	0.0552901	0.606815	0.891161	0.0266856	0.803951	0.993725	0.174937	0.125549	0.320236	0.514308	2.52966230185336e-07	2.39237062965278e-06	0.0487653	0.64996	0.838225	-0.0955892	0.372885	0.999554	-0.000841451	0.993756	0.998206	-0.0603455	0.574278	0.999977	-0.0332602	0.756997	0.991579	0.0190967	0.859825	0.987901	-0.0418951	0.696669	0.999994	-0.00510119	0.962159	0.998785	-0.0383762	0.721052	0.998651	-0.0442622	0.680437	0.944945	0.0656676	0.540929	0.801664	0.179501	0.0942457	0.359544
ENSG00000245532	NEAT1	-0.103958	0.332294	0.782562	0.014788	0.8906	0.995122	0.222727	0.0499943	0.197734	0.338487	0.00117668	0.00369261	-0.275048	0.00909046	0.0975423	0.0172837	0.872282	0.999554	-0.396699	0.000118739	0.00874816	-0.0808778	0.45118	0.999977	-0.0739509	0.490991	0.984053	0.0244008	0.821465	0.981658	-0.053074	0.621328	0.999994	0.0500828	0.641149	0.998785	-0.08103	0.450326	0.998651	-0.0269759	0.801862	0.964468	0.0936173	0.382872	0.693995	0.0431836	0.68953	0.868046
ENSG00000159140	SON	0.00418704	0.968936	0.992552	-0.0796359	0.458183	0.98901	0.157661	0.168025	0.376594	0.181694	0.0883651	0.148541	0.0345014	0.748225	0.889311	-0.0343474	0.749312	0.999554	0.210207	0.0480184	0.323638	-0.0211999	0.843676	0.999977	-0.0612553	0.568509	0.986599	0.134434	0.211758	0.818323	-0.135277	0.206237	0.999994	-0.0762155	0.477776	0.998785	-0.0845614	0.430763	0.998651	-0.134233	0.209792	0.82072	-0.218959	0.0392514	0.29057	-0.162477	0.130421	0.412915
ENSG00000118985	ELL2	0.0480053	0.655065	0.904882	0.00275358	0.979568	0.998544	0.324236	0.00377935	0.0581606	0.557147	1.42348994813801e-08	2.071128102165e-07	-0.104811	0.328322	0.614156	-0.0299669	0.780419	0.999554	-0.0136984	0.898616	0.974492	-0.0165348	0.877772	0.999977	-0.0503165	0.63959	0.988727	-0.0350175	0.746017	0.969188	-0.038538	0.719924	0.999994	-0.00788808	0.941516	0.998785	-0.068071	0.526186	0.998651	-0.0648125	0.546222	0.917236	-0.0318218	0.767201	0.91386	0.097253	0.367371	0.663457
ENSG00000167615	LENG8	-0.205917	0.0528725	0.593158	0.0510749	0.634546	0.989132	-0.169337	0.138306	0.337127	-0.294787	0.00504248	0.0129696	-0.428038	2.86107039151329e-05	0.00684223	-0.100689	0.347802	0.999554	-0.0147138	0.891146	0.972568	-0.180518	0.0904816	0.999977	0.138894	0.194252	0.984053	0.0828377	0.442906	0.912704	0.056743	0.597381	0.999994	0.0995304	0.353407	0.998785	0.0615941	0.566368	0.998651	0.12557	0.240984	0.830043	0.10576	0.323936	0.650249	0.00648529	0.952181	0.983131
ENSG00000215301	DDX3X	-0.00409794	0.969597	0.992739	-0.11714	0.274286	0.988997	0.130384	0.255208	0.475367	0.10692	0.318627	0.421179	0.140149	0.190213	0.470001	0.0511924	0.633766	0.999554	0.0880432	0.411959	0.783619	0.0117337	0.913096	0.999977	-0.0548862	0.609448	0.988727	-0.0693887	0.520619	0.934599	-0.240058	0.0234558	0.999994	-0.10481	0.328327	0.998785	-0.116835	0.275548	0.998651	-0.151659	0.155973	0.800752	-0.117435	0.273072	0.605479	-0.173647	0.105668	0.377428
ENSG00000197756	RPL37A	0.061579	0.566464	0.879804	0.0552699	0.606946	0.989132	0.169558	0.137785	0.336621	0.278334	0.00826414	0.0197704	0.184131	0.084107	0.310933	-0.178608	0.0940006	0.898382	-0.0952148	0.374769	0.75997	0.151603	0.15613	0.999977	-0.0349687	0.744931	0.991579	-0.117501	0.275591	0.852157	0.154693	0.147767	0.999994	0.0947173	0.377282	0.998785	0.084471	0.431258	0.998651	0.0565259	0.598787	0.928481	0.0456319	0.671109	0.872136	0.238998	0.0249257	0.213395
ENSG00000003989	SLC7A2	-0.019141	0.858692	0.964808	-0.0915558	0.393482	0.988997	-0.0379712	0.741357	0.858118	-0.162398	0.128382	0.202788	-0.263154	0.0127177	0.115649	0.0617197	0.565576	0.999554	0.093027	0.385892	0.767138	-0.193592	0.0690997	0.999977	0.072113	0.501857	0.984053	0.190853	0.0748846	0.738407	-0.0968439	0.366615	0.999994	-0.0265856	0.804671	0.998785	-0.0562301	0.600704	0.998651	-0.150439	0.159368	0.802567	-0.140103	0.190359	0.518744	-0.0892592	0.408234	0.693077
ENSG00000119888	EPCAM	0.076763	0.47461	0.843693	0.0172758	0.87234	0.995122	0.187943	0.0993957	0.282865	0.660316	1.92823534916897e-12	1.59836114242269e-10	0.0201358	0.85143	0.937554	-0.0338565	0.75278	0.999554	0.0794359	0.459316	0.810055	0.0208774	0.846024	0.999977	-0.0366289	0.733265	0.990182	-0.00879022	0.935218	0.994748	0.060088	0.575915	0.999994	0.0777691	0.468821	0.998785	0.0658083	0.54006	0.998651	0.0531909	0.620558	0.933285	0.13347	0.212419	0.544188	0.246545	0.0205804	0.200243
ENSG00000063177	RPL18	0.0769606	0.47347	0.843223	0.0666314	0.534992	0.989132	0.0620785	0.589244	0.758652	0.289117	0.00599755	0.0150507	0.120957	0.258845	0.548789	-0.0895275	0.40409	0.999554	-0.212806	0.0452608	0.314843	0.0759557	0.479282	0.999977	-0.0686597	0.522607	0.984053	-0.204019	0.0565709	0.712867	0.146719	0.17006	0.999994	0.10206	0.341244	0.998785	0.0903448	0.399796	0.998651	0.132665	0.215214	0.822909	0.204656	0.0543742	0.321486	0.249799	0.018917	0.19465
ENSG00000122566	HNRNPA2B1	-0.00097099	0.992795	0.998747	-0.0875515	0.414585	0.988997	-0.216896	0.0564659	0.210438	-0.165617	0.120884	0.192669	-0.0390895	0.716085	0.872708	0.068857	0.52141	0.999554	0.00211624	0.984297	0.995982	0.0984524	0.358671	0.999977	-0.0539873	0.615328	0.988727	-0.0406772	0.706705	0.963534	-0.00942305	0.930161	0.999994	-0.0707139	0.510212	0.998785	-0.0465702	0.664748	0.998651	0.00508954	0.962245	0.99439	-0.145555	0.17351	0.500077	-0.0892237	0.408421	0.6931
ENSG00000179751	SYCN	-0.0202403	0.850668	0.962216	-0.0387714	0.718299	0.991469	0.0118828	0.91776	0.960907	0.110824	0.301174	0.40274	-0.218538	0.0396401	0.209967	-0.0350891	0.744084	0.999554	-0.344921	0.000932345	0.0326572	-0.091504	0.393751	0.999977	-0.175766	0.0994382	0.984053	0.0604708	0.575706	0.943086	-0.0084266	0.937531	0.999994	0.00855657	0.936569	0.998785	0.0273026	0.799512	0.998651	0.0702784	0.512827	0.909151	0.195448	0.0664268	0.343032	0.0934732	0.386371	0.677411
ENSG00000169100	SLC25A6	0.0308891	0.773839	0.940881	0.0856558	0.424801	0.98901	0.0292789	0.799137	0.894013	0.343927	0.000966806	0.00312642	-0.0288941	0.788092	0.910196	-0.0612426	0.56859	0.999554	-0.209924	0.0483271	0.324875	-0.114385	0.285811	0.999977	-0.0198313	0.853652	0.995847	-0.101168	0.348304	0.879974	0.203112	0.05626	0.999994	0.141337	0.186447	0.998785	0.130571	0.222608	0.998651	0.185716	0.0814272	0.784433	0.309782	0.0031348	0.135987	0.362765	0.000513726	0.133835
ENSG00000166441	RPL27A	-0.00585558	0.956568	0.989887	0.0433669	0.686559	0.990089	0.0126694	0.912337	0.958014	0.25731	0.0149215	0.0330063	0.00898848	0.933374	0.971378	-0.0724596	0.499799	0.999554	-0.181589	0.0885523	0.427674	0.0567693	0.597211	0.999977	-0.0572963	0.593806	0.988727	-0.141343	0.188993	0.806107	0.185115	0.0824346	0.999994	0.128236	0.231062	0.998785	0.104147	0.33141	0.998651	0.151085	0.157564	0.800752	0.241269	0.0227437	0.237092	0.275691	0.00932717	0.166432
ENSG00000153187	HNRNPU	0.17538	0.100196	0.651365	-0.0923024	0.389619	0.988997	-0.0482292	0.674985	0.81681	0.0606451	0.572375	0.665447	0.0396082	0.712482	0.87102	0.130598	0.222512	0.997966	-0.0371958	0.729295	0.923583	0.0899422	0.401908	0.999977	-0.126818	0.236305	0.984053	0.0188691	0.861479	0.988136	-0.193084	0.0698476	0.999994	-0.105276	0.326168	0.998785	-0.124735	0.244153	0.998651	-0.10254	0.338967	0.862529	-0.113944	0.287686	0.618921	-0.149387	0.164789	0.45972
ENSG00000139973	SYT16	-0.182126	0.0875981	0.645402	-0.147694	0.167207	0.988997	-0.100993	0.378971	0.594608	-0.261214	0.0134157	0.0300685	-0.0315441	0.769176	0.899932	-0.0138031	0.897846	0.999554	0.153629	0.150607	0.53528	0.0524389	0.625514	0.999977	0.00156837	0.988362	0.999101	0.125823	0.242768	0.834744	-0.0308436	0.774164	0.999994	-0.0361894	0.736347	0.998785	-0.0229613	0.830873	0.998651	0.00859253	0.936303	0.990015	-0.141494	0.185952	0.514485	-0.192207	0.0728058	0.321161
ENSG00000187514	PTMA	0.00468411	0.965251	0.9919	-0.0341346	0.750814	0.992086	-0.0623622	0.58754	0.757395	0.230313	0.0299059	0.0596341	-0.0482561	0.653379	0.839638	0.0459916	0.668668	0.999554	-0.250249	0.0180188	0.198254	0.0729381	0.496964	0.999977	-0.0735581	0.493303	0.984053	-0.1862	0.0823935	0.739467	-0.00252791	0.981243	0.999994	0.00894295	0.933711	0.998785	-0.0352013	0.743293	0.998651	0.037778	0.725225	0.953525	0.111873	0.296592	0.625281	0.103544	0.337043	0.639335
ENSG00000100650	SRSF5	0.0268482	0.802781	0.94783	-0.0486436	0.650777	0.989132	0.145555	0.203539	0.419	0.182905	0.0862288	0.145517	-0.0111945	0.917075	0.965425	-0.0984789	0.358541	0.999554	0.118591	0.268345	0.672269	0.168498	0.114463	0.999977	0.00634677	0.952929	0.997945	-0.264532	0.0127532	0.616215	0.0172871	0.872257	0.999994	-0.0205492	0.848416	0.998785	-0.00592275	0.95607	0.998651	-0.0383047	0.72155	0.952525	-0.08935	0.405027	0.711799	0.028021	0.795517	0.918098
ENSG00000109332	UBE2D3	0.131785	0.2183	0.723091	0.0255243	0.812323	0.993927	0.288252	0.01049	0.094647	0.650085	5.43787237461402e-12	3.58024626018648e-10	0.104481	0.329856	0.615514	-0.0858031	0.424002	0.999554	0.0314321	0.769973	0.937833	0.0069744	0.94828	0.999977	-0.0948291	0.376716	0.984053	-0.0510262	0.636833	0.952001	0.0185557	0.86297	0.999994	0.0517468	0.63009	0.998785	0.0316818	0.768197	0.998651	0.0141768	0.895095	0.981985	0.048177	0.653911	0.86425	0.209513	0.0501003	0.273162
ENSG00000112379	ARFGEF3	-0.0836246	0.435905	0.824645	-0.0909769	0.396493	0.988997	0.171535	0.133186	0.330315	0.207806	0.0506881	0.0932547	-0.100731	0.347599	0.631907	0.0491544	0.647353	0.999554	0.129106	0.227888	0.628803	-0.0696327	0.516717	0.999977	-0.0527232	0.623639	0.988727	0.0643615	0.551342	0.939802	-0.0910327	0.396202	0.999994	-0.115195	0.28239	0.998785	-0.148448	0.165027	0.998651	-0.122221	0.253864	0.836348	-0.306265	0.00351222	0.135987	-0.146058	0.174511	0.469895
ENSG00000182944	EWSR1	0.0947044	0.377347	0.802538	-0.00855119	0.936609	0.996021	0.169853	0.137091	0.335588	0.590918	1.08684505839562e-09	2.4499348087735e-08	0.0506165	0.637593	0.831572	-0.0471445	0.660867	0.999554	0.212208	0.0458834	0.315955	-0.0381663	0.722515	0.999977	-0.0701573	0.513555	0.984053	-0.0659531	0.541522	0.938435	0.033804	0.75315	0.999994	0.132946	0.214235	0.998785	0.139602	0.191967	0.998651	0.156542	0.142925	0.797371	0.162311	0.128589	0.441942	0.258376	0.0150759	0.184945
ENSG00000144381	HSPD1	0.239876	0.023564	0.513693	0.0569067	0.596322	0.989132	-0.144103	0.208131	0.424208	-0.427387	2.95121127975584e-05	0.00014929	0.355409	0.000631222	0.026425	0.104335	0.330533	0.999554	-0.122721	0.251912	0.654588	0.178891	0.0934736	0.999977	-0.120558	0.26043	0.984053	-0.117313	0.276365	0.852464	-0.105791	0.323791	0.999994	-0.084738	0.429798	0.998785	-0.0848058	0.429428	0.998651	-0.143383	0.180088	0.813608	-0.0795226	0.458825	0.749612	-0.172342	0.108354	0.381136
ENSG00000240038	AMY2B	-0.0114569	0.915138	0.980074	-0.0935416	0.383258	0.988997	0.0292298	0.799467	0.89407	0.185073	0.0825061	0.140339	-0.142121	0.18399	0.461575	-0.0288401	0.788479	0.999554	-0.258442	0.0144705	0.17393	0.0575123	0.592412	0.999977	-0.314543	0.00268185	0.984053	-0.0267219	0.804805	0.977668	-0.0946601	0.377571	0.999994	-0.121616	0.25624	0.998785	-0.0947592	0.377069	0.998651	-0.0452833	0.673478	0.94285	0.0173894	0.871507	0.955014	-0.0740117	0.493151	0.75065
ENSG00000145425	RPS3A	-0.0455699	0.671531	0.910804	-0.0436522	0.684606	0.990089	-0.133652	0.243384	0.463087	0.321584	0.00211922	0.00615321	-0.153138	0.151932	0.420246	0.0434897	0.685718	0.999554	-0.144161	0.177709	0.572289	-0.0285788	0.790351	0.999977	-0.0629014	0.558143	0.986513	-0.082019	0.447442	0.913016	0.129962	0.224793	0.999994	0.142403	0.183112	0.998785	0.116513	0.27688	0.998651	0.199405	0.0610067	0.783719	0.348971	0.000803251	0.102268	0.231007	0.0303542	0.225232
ENSG00000105290	APLP1	-0.0980948	0.360428	0.795434	-0.0983674	0.359088	0.988997	-0.279883	0.0130733	0.104328	0.234151	0.0272058	0.0551217	-0.0758501	0.479895	0.73418	0.13409	0.210284	0.989906	0.220316	0.0380201	0.289115	0.0900883	0.401141	0.999977	-0.0255961	0.811804	0.992978	-0.0655311	0.544117	0.938789	0.0904788	0.399094	0.999994	0.0414799	0.69953	0.998785	0.0254889	0.812578	0.998651	0.111372	0.298773	0.85152	0.0638012	0.552515	0.808298	0.119338	0.268101	0.578848
ENSG00000184205	TSPYL2	0.185174	0.0823357	0.645402	0.121858	0.255286	0.988997	0.243851	0.0314404	0.157436	0.307936	0.00332816	0.00907782	0.109971	0.304934	0.594107	-0.133901	0.210934	0.990469	0.221926	0.0366011	0.284714	0.015626	0.884442	0.999977	-0.0342647	0.749896	0.991579	-0.223109	0.036668	0.683349	0.0355056	0.741152	0.999994	0.0716538	0.504591	0.998785	0.0932062	0.384974	0.998651	0.138435	0.195743	0.816743	0.0903254	0.399897	0.708047	0.128952	0.231154	0.540163
ENSG00000110651	CD81	-0.00951354	0.929492	0.9834	0.139055	0.193731	0.988997	-0.140546	0.219698	0.437085	0.0262755	0.806905	0.860241	-0.0496691	0.64391	0.834893	-0.0601772	0.575348	0.999554	0.0915995	0.393255	0.771675	-0.12391	0.247312	0.999977	0.182241	0.0873957	0.984053	0.0178367	0.868988	0.988432	0.184639	0.0832402	0.999994	0.146305	0.17128	0.998785	0.150537	0.159094	0.998651	0.152909	0.152552	0.79866	0.228963	0.0309081	0.267168	0.186404	0.0820528	0.339132
ENSG00000115524	SF3B1	-0.00600655	0.955449	0.989887	-0.0426523	0.691461	0.990331	0.236387	0.0371934	0.171483	0.544841	3.39085146627838e-08	4.34634601497136e-07	0.0106928	0.920779	0.967171	-0.125306	0.241984	0.999554	0.138209	0.196482	0.59514	-0.0934671	0.383639	0.999977	-0.0578021	0.590546	0.988727	0.0445193	0.680441	0.96004	-0.058073	0.588803	0.999994	0.0144108	0.893374	0.998785	-0.0144667	0.892963	0.998651	-0.0571719	0.594609	0.927394	-0.0662306	0.537457	0.799394	0.0959788	0.373711	0.668691
ENSG00000114391	RPL24	0.120322	0.261373	0.746194	0.0488529	0.649373	0.989132	0.212898	0.0612868	0.219737	0.343833	0.00097013	0.00313405	0.205439	0.0534379	0.246034	-0.144065	0.178001	0.974615	-0.105385	0.325662	0.724217	0.148493	0.164897	0.999977	-0.0678461	0.527557	0.984053	-0.158221	0.140937	0.771717	0.10515	0.326748	0.999994	0.0596327	0.578816	0.998785	0.0593557	0.580584	0.998651	0.0632104	0.556207	0.919554	0.0294941	0.783798	0.920923	0.204094	0.0564783	0.289068
ENSG00000112096	SOD2	0.0419135	0.696542	0.920855	0.0717594	0.503962	0.989132	0.166656	0.144751	0.34645	0.616598	1.24873000828529e-10	4.19049621812642e-09	-0.0735131	0.493569	0.743928	-0.0370985	0.729976	0.999554	-0.180112	0.0912194	0.434503	-0.0390495	0.716363	0.999977	-0.0900502	0.40134	0.984053	0.091036	0.398929	0.897877	-0.0176062	0.869919	0.999994	0.0600634	0.576072	0.998785	-0.0571139	0.594983	0.998651	-0.044654	0.677763	0.943949	0.121251	0.257681	0.591938	0.220444	0.0390325	0.247444
ENSG00000138326	RPS24	0.0321725	0.76471	0.938104	0.053113	0.621071	0.989132	0.2123	0.0620359	0.2209	0.193079	0.069854	0.122112	0.122541	0.252613	0.542562	-0.179738	0.0919063	0.895127	-0.145809	0.172751	0.566831	0.142416	0.183071	0.999977	0.0165551	0.877623	0.996411	-0.152923	0.154907	0.781002	0.136751	0.201291	0.999994	0.0738833	0.491389	0.998785	0.0801867	0.45507	0.998651	0.0548759	0.609515	0.930697	0.0894139	0.40469	0.711627	0.197912	0.0645496	0.305738
ENSG00000150093	ITGB1	-0.278067	0.00832867	0.37753	-0.176181	0.0986282	0.988997	-0.109177	0.341346	0.562957	0.151263	0.15707	0.239414	-0.216775	0.0413032	0.214624	0.0805825	0.45284	0.999554	0.034989	0.744788	0.928558	-0.109973	0.304925	0.999977	0.0114332	0.915314	0.997945	0.0731949	0.497948	0.930171	-0.0723036	0.500725	0.999994	-0.148192	0.165763	0.998785	-0.196626	0.0647733	0.998651	-0.151097	0.157531	0.800752	-0.197348	0.0637779	0.339039	-0.0560836	0.603763	0.822203
ENSG00000072778	ACADVL	0.113139	0.291127	0.760586	0.108446	0.31173	0.988997	0.0312782	0.785739	0.885547	0.113789	0.288342	0.389511	0.0620864	0.563264	0.787994	-0.152832	0.152761	0.958967	-0.0742056	0.489495	0.825701	0.104549	0.329539	0.999977	-0.00340093	0.974766	0.998668	-0.298855	0.0046786	0.587028	0.159552	0.135302	0.999994	0.06491	0.545617	0.998785	0.0187603	0.861474	0.998651	0.0515194	0.631597	0.934398	-0.00719588	0.94664	0.982481	0.100472	0.35165	0.65145
ENSG00000116560	SFPQ	0.0352157	0.743192	0.932396	0.0454383	0.672425	0.990089	0.183895	0.107034	0.293909	0.466388	4.09477326424046e-06	2.66070744958735e-05	-0.264974	0.0120919	0.112315	-0.00434381	0.967774	0.999554	0.133441	0.21252	0.612933	-0.240298	0.0233128	0.999977	0.0205476	0.848428	0.995635	-0.010191	0.924922	0.993793	-0.119945	0.26288	0.999994	0.0127721	0.905439	0.998785	-0.026671	0.804056	0.998651	0.00678096	0.949712	0.991777	0.145878	0.172546	0.499095	0.0282295	0.794029	0.916793
ENSG00000163682	RPL9	-0.0403625	0.707252	0.922344	-0.0463745	0.666073	0.990089	-0.0837898	0.465789	0.664373	0.297163	0.0046843	0.0121736	0.00499362	0.962956	0.983954	-0.0565462	0.598655	0.999554	-0.153436	0.151126	0.535635	0.14421	0.177561	0.999977	-0.0541954	0.613965	0.988727	-0.167372	0.119078	0.764809	0.066334	0.536821	0.999994	0.0750866	0.484339	0.998785	0.0587595	0.584398	0.998651	0.161031	0.13167	0.797371	0.159658	0.135039	0.451415	0.194883	0.0688328	0.313583
ENSG00000008988	RPS20	0.117778	0.271666	0.751114	0.100921	0.346688	0.988997	0.224307	0.0483504	0.194716	0.314894	0.00265087	0.00748562	0.208561	0.0498353	0.236854	-0.142043	0.184234	0.976878	-0.127078	0.235338	0.63779	0.0781973	0.466369	0.999977	-0.036576	0.733635	0.990182	-0.143156	0.183326	0.80239	0.140544	0.188956	0.999994	0.100722	0.347642	0.998785	0.089487	0.404304	0.998651	0.0850119	0.428303	0.889151	0.0810582	0.450168	0.74394	0.245718	0.0210225	0.201592
ENSG00000169045	HNRNPH1	0.0055012	0.959194	0.990471	-0.0709812	0.50861	0.989132	0.05535	0.630293	0.787053	0.245945	0.0201657	0.042778	-0.269967	0.0105109	0.103989	-0.0406817	0.705043	0.999554	0.0755942	0.481382	0.820613	-0.1494	0.162304	0.999977	-0.0505508	0.63803	0.988727	0.0130566	0.903901	0.993323	-0.0971922	0.364886	0.999994	0.0146895	0.891324	0.998785	0.00571902	0.95758	0.998651	0.0502367	0.640122	0.936492	0.0592688	0.581139	0.826069	-0.0686873	0.524853	0.771794
ENSG00000074370	ATP2A3	0.0413493	0.700431	0.922135	-0.0213666	0.842462	0.994968	-0.257222	0.0229993	0.134833	0.013183	0.902412	0.932459	-0.0908548	0.39713	0.672877	0.159225	0.136113	0.9454	0.136403	0.202451	0.60243	-0.0684972	0.523593	0.999977	-0.108599	0.311042	0.984053	0.218194	0.0411264	0.69242	0.0125848	0.90682	0.999994	0.241811	0.0224312	0.998785	0.279338	0.00802505	0.998651	0.18401	0.0843159	0.784433	0.238418	0.0244499	0.243948	0.142582	0.185107	0.483654
ENSG00000163660	CCNL1	-0.0227794	0.832193	0.957385	0.032503	0.762364	0.992086	0.0711226	0.536061	0.719612	0.279495	0.00798844	0.0191972	-0.232186	0.0285616	0.175614	-0.0385778	0.719646	0.999554	0.0634195	0.554899	0.857869	-0.0926436	0.387862	0.999977	0.0508102	0.636305	0.988727	-0.039797	0.712771	0.963836	-0.14195	0.184524	0.999994	0.041559	0.698984	0.998785	-0.0118087	0.912542	0.998651	0.00547227	0.959409	0.99375	0.198457	0.0622714	0.336781	-0.0197231	0.855276	0.945429
ENSG00000100234	TIMP3	-0.00155967	0.988426	0.997935	0.0469042	0.66249	0.989783	-0.0373211	0.745633	0.860865	0.0527184	0.62367	0.710629	0.103477	0.334547	0.619977	-0.201082	0.0588196	0.841071	0.078656	0.46375	0.812051	-0.00826527	0.938724	0.999977	0.0456328	0.671103	0.988727	-0.157197	0.14356	0.774934	0.138865	0.194346	0.999994	-0.0267128	0.803755	0.998785	0.0218883	0.838667	0.998651	0.0828629	0.440111	0.893403	-0.029586	0.783141	0.920695	-0.0498032	0.644941	0.84381
ENSG00000051108	HERPUD1	0.0371023	0.729949	0.929831	0.15611	0.144044	0.988997	0.115256	0.314979	0.536993	0.340657	0.00108844	0.00345688	0.0166162	0.877175	0.947818	-0.0727427	0.49812	0.999554	-0.124847	0.243725	0.646587	-0.0484988	0.651749	0.999977	-0.0720654	0.50214	0.984053	0.0037485	0.97235	0.997595	0.102197	0.340595	0.999994	0.117218	0.273965	0.998785	0.0863756	0.420905	0.998651	0.184257	0.0838916	0.784433	0.265502	0.0119154	0.196351	0.230678	0.0305979	0.225783
ENSG00000078369	GNB1	0.00805919	0.940249	0.986493	-0.0504148	0.638936	0.989132	-0.171591	0.133058	0.330201	0.484678	1.48672480748679e-06	1.1055323925865e-05	-0.0642074	0.549983	0.779598	0.105302	0.326049	0.999554	0.318362	0.00236195	0.0590978	-0.0436679	0.684498	0.999977	-0.0276339	0.797131	0.991579	0.131548	0.221822	0.825181	0.0509923	0.635095	0.999994	0.0702128	0.513221	0.998785	0.0943123	0.379334	0.998651	0.120859	0.259234	0.8381	0.107956	0.313931	0.642625	0.250745	0.018456	0.193314
ENSG00000187244	BCAM	-0.0945664	0.378045	0.802849	-0.141729	0.185216	0.988997	-0.114427	0.318494	0.540328	0.14828	0.165512	0.249521	-0.158612	0.137648	0.400158	0.127851	0.232477	0.999554	0.05887	0.58369	0.869434	0.0479494	0.655441	0.999977	0.226816	0.0325599	0.984053	-0.163386	0.128254	0.766134	-0.0513845	0.632491	0.999994	-0.173225	0.104504	0.998785	-0.159222	0.136121	0.998651	-0.0458785	0.669435	0.941779	0.0059424	0.955925	0.986275	0.0267747	0.804427	0.922194
ENSG00000170348	TMED10	-0.0659051	0.539462	0.867453	-0.0258705	0.809825	0.993725	0.104287	0.363536	0.581844	0.379416	0.000245492	0.000945871	0.105457	0.325331	0.611633	-0.0560762	0.601702	0.999554	0.00964656	0.928509	0.982648	0.0601428	0.575566	0.999977	0.00858442	0.936363	0.997945	0.164391	0.125892	0.766103	0.145652	0.173219	0.999994	0.171682	0.107678	0.998785	0.131475	0.219396	0.998651	0.108563	0.311203	0.853257	0.092977	0.386149	0.696568	0.318565	0.00248718	0.139934
ENSG00000007516	BAIAP3	-0.0730469	0.49632	0.853486	-0.0198017	0.853867	0.994968	-0.17843	0.118058	0.310226	0.0947511	0.377111	0.482573	-0.300214	0.00425745	0.0672593	-0.0738454	0.491612	0.999554	0.210922	0.0472459	0.321241	0.100232	0.350005	0.999977	0.00050151	0.996278	0.999274	0.167729	0.118282	0.764809	-0.00124522	0.99076	0.999994	0.00336856	0.975007	0.998945	0.0434028	0.686313	0.998651	0.0792919	0.460133	0.897014	0.0400997	0.709072	0.889965	0.0338308	0.754347	0.897315
ENSG00000144713	RPL32	0.0688212	0.521627	0.862445	0.0694182	0.518012	0.989132	0.19183	0.0924707	0.271818	0.242021	0.022311	0.0466676	0.153048	0.152175	0.420473	-0.162446	0.128267	0.936635	-0.187486	0.078515	0.406465	0.0570524	0.59538	0.999977	-0.0471277	0.66098	0.988727	-0.134434	0.211759	0.818323	0.178771	0.0936961	0.999994	0.115635	0.280541	0.998785	0.092896	0.386564	0.998651	0.0902407	0.400341	0.881184	0.133504	0.212303	0.543988	0.279538	0.00834934	0.165837
ENSG00000184897	H1FX	-0.0377637	0.725325	0.928398	-0.0575401	0.592233	0.989132	0.00715935	0.950396	0.976943	0.322392	0.00206195	0.00601106	-0.264872	0.0121262	0.112533	-0.025	0.81611	0.999554	-0.225543	0.0335735	0.273294	-0.202663	0.0568179	0.999977	-0.114317	0.286098	0.984053	-0.0632283	0.558387	0.940992	0.151536	0.156312	0.999994	0.166899	0.117994	0.998785	0.0982155	0.359834	0.998651	0.157077	0.141548	0.797371	0.324221	0.00193756	0.123936	0.252301	0.0177182	0.191899
ENSG00000167642	SPINT2	0.0998176	0.352013	0.792593	0.122485	0.252833	0.988997	0.393845	0.000360367	0.0226519	0.2101	0.0481346	0.0892115	0.180219	0.0910255	0.324349	-0.155113	0.146656	0.955068	-0.0567914	0.597068	0.874823	-0.0549276	0.609178	0.999977	0.0396049	0.712505	0.989404	-0.0266477	0.805336	0.977814	0.069067	0.520137	0.999994	-0.0408985	0.703544	0.998785	-0.0434459	0.686018	0.998651	-0.140512	0.189057	0.815864	-0.176806	0.0974211	0.397596	0.128523	0.232725	0.541973
ENSG00000128272	ATF4	0.147318	0.168303	0.694544	0.129092	0.227937	0.988997	0.265219	0.0189392	0.123975	0.406066	7.87462086564439e-05	0.000351285	0.196656	0.0647328	0.272582	-0.176457	0.0980928	0.906107	0.00406398	0.969849	0.993022	0.0467005	0.663867	0.999977	-0.0354184	0.741765	0.991511	-0.200548	0.0610005	0.723937	0.132398	0.216147	0.999994	0.121777	0.255607	0.998785	0.105798	0.323761	0.998651	0.0790584	0.461459	0.897014	0.112601	0.29344	0.622714	0.23249	0.0292775	0.22264
ENSG00000089737	DDX24	0.0970986	0.36535	0.797124	-0.052833	0.622915	0.989132	0.20777	0.0679523	0.231659	0.453533	8.06619273374665e-06	4.79637627946078e-05	0.0149755	0.889221	0.953362	-0.0730451	0.496331	0.999554	0.270217	0.0104367	0.142204	0.0449976	0.675423	0.999977	-0.0476303	0.65759	0.988727	-0.122589	0.255188	0.840251	0.0210916	0.844464	0.999994	0.0764987	0.476137	0.998785	0.109869	0.305384	0.998651	0.0824827	0.442219	0.893965	0.0511829	0.633828	0.853605	0.15995	0.136591	0.422024
ENSG00000029363	BCLAF1	-0.0899467	0.401884	0.809371	-0.139956	0.19083	0.988997	0.0705589	0.539305	0.721686	0.234697	0.0268391	0.0545379	-0.0145163	0.892598	0.954729	-0.0153815	0.886238	0.999554	0.191432	0.07232	0.391948	0.00704457	0.94776	0.999977	-0.0637726	0.552693	0.985798	0.0107806	0.920592	0.993793	-0.117177	0.274133	0.999994	-0.038218	0.722154	0.998785	-0.0472061	0.660451	0.998651	-0.0514092	0.632327	0.934398	-0.113542	0.289398	0.620243	-0.0451235	0.676345	0.862045
ENSG00000197102	DYNC1H1	-0.00688321	0.948955	0.987939	-0.0619003	0.564437	0.989132	-0.0233942	0.838897	0.918443	0.148924	0.16366	0.247374	-0.213905	0.0441347	0.22234	0.0924743	0.388733	0.999554	0.244599	0.0208809	0.215937	-0.0545075	0.611923	0.999977	-0.0556086	0.604741	0.988727	0.148816	0.166427	0.788764	-0.0541907	0.613996	0.999994	0.0139335	0.896886	0.998785	-0.0246604	0.818565	0.998651	0.0171945	0.872935	0.975584	-0.151251	0.157103	0.479069	-0.0978957	0.364198	0.660431
ENSG00000170315	UBB	0.175036	0.100873	0.651365	0.125085	0.242823	0.988997	0.368102	0.000914003	0.0322865	0.165699	0.120698	0.192403	0.411261	6.2373816374528e-05	0.0096847	-0.131573	0.219049	0.995397	-0.200652	0.0593748	0.357045	0.0847886	0.429522	0.999977	-0.102033	0.341371	0.984053	-0.194124	0.069941	0.733114	0.100609	0.348186	0.999994	0.0206979	0.847332	0.998785	0.0207416	0.847013	0.998651	-0.0349552	0.745027	0.955432	-0.078959	0.462025	0.751594	0.185269	0.0839659	0.342801
ENSG00000115053	NCL	0.12333	0.249549	0.738638	-0.0195215	0.855913	0.994968	0.124728	0.276578	0.498051	0.366941	0.000404693	0.00146614	0.149773	0.161246	0.432721	-0.0224872	0.834314	0.999554	-0.0314173	0.770078	0.937851	0.128963	0.228406	0.999977	-0.0968464	0.366602	0.984053	-0.096662	0.370303	0.886487	-0.0318768	0.76681	0.999994	0.00520824	0.961365	0.998785	0.00411299	0.969486	0.998651	-0.0178759	0.867944	0.975174	-0.048817	0.649614	0.863027	0.0885601	0.41193	0.695497
ENSG00000272398	CD24	-0.0274043	0.798781	0.946761	0.0695801	0.517034	0.989132	-0.00326786	0.977347	0.989754	0.257967	0.014658	0.0324614	-0.0440347	0.681991	0.85376	-0.0298342	0.781367	0.999554	-0.441499	1.48489985198896e-05	0.0029362	-0.0229085	0.831256	0.999977	-0.142836	0.18177	0.984053	0.0434799	0.68751	0.960259	-0.0315349	0.769241	0.999994	0.0605137	0.573209	0.998785	-0.0588799	0.583627	0.998651	-0.0402077	0.708324	0.950723	0.163985	0.124643	0.436579	0.148451	0.16748	0.4635
ENSG00000100906	NFKBIA	0.073307	0.494784	0.853486	0.110797	0.301292	0.988997	0.0304359	0.791376	0.88905	0.476644	2.33686038431102e-06	1.63321186281408e-05	-0.083946	0.434137	0.701389	-0.0750546	0.484526	0.999554	-0.255698	0.0155844	0.181959	-0.0574633	0.592728	0.999977	-0.0562268	0.600725	0.988727	-0.0476337	0.659426	0.956028	0.0534826	0.618641	0.999994	0.118442	0.268953	0.998785	-0.00485226	0.964004	0.998651	0.0384965	0.720213	0.952525	0.252585	0.0169377	0.215085	0.221461	0.0381155	0.244312
ENSG00000149428	HYOU1	-0.0155551	0.884963	0.970908	-0.0198992	0.853156	0.994968	0.0463952	0.686689	0.824613	0.289233	0.00597663	0.0150127	0.172047	0.10692	0.351089	-0.0761797	0.477983	0.999554	0.0717959	0.503744	0.831646	0.154987	0.146988	0.999977	-0.07631	0.477229	0.984053	0.0728928	0.499729	0.930497	0.100903	0.346774	0.999994	-0.0322558	0.764118	0.998785	-0.0428479	0.690118	0.998651	0.0138631	0.897404	0.982291	-0.21405	0.0439878	0.299547	0.0873308	0.418475	0.700353
ENSG00000108953	YWHAE	0.052905	0.62244	0.893446	-0.0279055	0.795181	0.993513	0.0103687	0.928209	0.965989	0.272112	0.00988916	0.023121	0.166865	0.11807	0.37093	-0.0152724	0.887039	0.999554	0.0341362	0.750803	0.930277	0.0769042	0.473795	0.999977	-0.00286294	0.978757	0.998668	-0.0995711	0.356007	0.882054	0.0576557	0.591489	0.999994	0.0906086	0.398415	0.998785	0.0808784	0.451177	0.998651	0.0451862	0.674139	0.942984	0.0899965	0.401622	0.709411	0.260188	0.0143571	0.181921
ENSG00000141367	CLTC	-0.0638389	0.552279	0.873039	-0.0616965	0.565722	0.989132	0.080585	0.483079	0.678705	0.154521	0.148221	0.228166	0.149514	0.161979	0.433457	-0.0536051	0.617836	0.999554	0.279661	0.00794955	0.121795	0.0743663	0.488553	0.999977	0.0323173	0.763682	0.991579	0.260153	0.0143705	0.616215	-0.11625	0.277975	0.999994	-0.0638972	0.551916	0.998785	-0.0608241	0.57124	0.998651	-0.15354	0.150847	0.79866	-0.273763	0.00943264	0.185672	-0.0896582	0.406133	0.691943
ENSG00000182534	MXRA7	0.0656844	0.540824	0.868352	-0.0491946	0.647083	0.989132	-0.135123	0.238189	0.457553	0.360979	0.000510311	0.00178776	0.0716429	0.504656	0.750798	0.0549705	0.608898	0.999554	0.235145	0.0265416	0.244422	0.133901	0.210932	0.999977	-0.0698895	0.515168	0.984053	-0.0808083	0.454198	0.915686	0.167662	0.1163	0.999994	0.12342	0.249199	0.998785	0.219256	0.0389794	0.998651	0.357463	0.000583872	0.766372	0.175251	0.10045	0.401451	0.242058	0.0230778	0.207936
ENSG00000117335	CD46	-0.21389	0.04415	0.57217	-0.207657	0.0508576	0.988997	0.0478031	0.677697	0.818588	0.151104	0.157511	0.239946	-0.159781	0.134735	0.3955	0.0442057	0.680822	0.999554	0.0995716	0.353207	0.745356	-0.0680401	0.526375	0.999977	0.0114399	0.915264	0.997945	0.085757	0.426942	0.905557	-0.0754375	0.482294	0.999994	-0.138606	0.195189	0.998785	-0.159822	0.134634	0.998651	-0.190151	0.0742864	0.784433	-0.302446	0.00396758	0.14075	-0.105734	0.326869	0.631286
ENSG00000143153	ATP1B1	0.0797304	0.457648	0.836936	-0.0938605	0.381632	0.988997	0.125483	0.273657	0.495129	0.490779	1.04646434562206e-06	8.11507162691483e-06	0.0486994	0.650402	0.838312	-0.137881	0.197556	0.985458	-0.0441964	0.680885	0.905818	-0.00861246	0.936156	0.999977	-0.0605602	0.572914	0.986599	-0.0323194	0.764997	0.970946	-0.0423227	0.693726	0.999994	0.0146034	0.891958	0.998785	-0.0672926	0.530939	0.998651	-0.0724539	0.499832	0.906865	0.0534232	0.619031	0.845503	0.0989455	0.359052	0.656453
ENSG00000083845	RPS5	-0.0102717	0.923889	0.982539	0.0257314	0.810829	0.993725	0.118127	0.302991	0.525728	0.27205	0.00990658	0.0231498	0.0815071	0.447654	0.710924	-0.0910975	0.395864	0.999554	-0.269695	0.010592	0.143468	0.0216292	0.840551	0.999977	-0.0559725	0.602376	0.988727	-0.173472	0.106025	0.751247	0.124724	0.244194	0.999994	0.0509027	0.635689	0.998785	0.0351766	0.743467	0.998651	0.0666386	0.534948	0.915553	0.132479	0.215865	0.547263	0.207486	0.0524128	0.278943
ENSG00000127603	MACF1	0.0419771	0.696104	0.920855	-0.0648333	0.546093	0.989132	0.19291	0.0906153	0.269219	0.338412	0.00117982	0.00370079	-0.0499498	0.642036	0.834678	0.0951077	0.375309	0.999554	0.15148	0.15647	0.5434	0.0139613	0.896681	0.999977	-0.091414	0.394218	0.984053	0.097407	0.366609	0.885394	-0.127674	0.23313	0.999994	-0.0776963	0.469238	0.998785	-0.114349	0.285961	0.998651	-0.0869163	0.417992	0.886312	-0.23067	0.0296454	0.262413	-0.0883916	0.412823	0.695985
ENSG00000104904	OAZ1	0.0384815	0.720318	0.926294	-0.00778475	0.94228	0.996021	-0.0550317	0.632264	0.788149	0.0663445	0.536756	0.634206	0.070984	0.508593	0.75338	-0.007698	0.942922	0.999554	0.0731893	0.495479	0.82816	-0.00539789	0.95996	0.999977	0.0282807	0.792488	0.991579	-0.178813	0.0955355	0.744985	0.246802	0.0197215	0.999994	0.1721	0.106811	0.998785	0.20025	0.0598961	0.998651	0.227767	0.0318188	0.783719	0.2581	0.0146054	0.20602	0.302056	0.00423445	0.151214
ENSG00000182670	TTC3	-0.115532	0.280975	0.754473	-0.110584	0.302226	0.988997	-0.0424591	0.712053	0.840282	0.0498052	0.643001	0.728015	-0.120613	0.260212	0.550135	-0.0691099	0.519877	0.999554	0.312661	0.00285334	0.0653097	-0.0534981	0.618539	0.999977	0.0868773	0.418202	0.984053	0.198761	0.0633897	0.727506	0.0108726	0.919451	0.999994	-0.0200933	0.85174	0.998785	-0.0223182	0.835542	0.998651	-0.00334025	0.975217	0.996922	-0.197353	0.0637701	0.339039	-0.0761613	0.480644	0.742136
ENSG00000162244	RPL29	-0.0545915	0.611373	0.891631	-0.0321763	0.764683	0.992086	-0.0913483	0.426378	0.633151	0.255221	0.0157858	0.0346309	0.0137126	0.898512	0.957564	0.00787221	0.941633	0.999554	-0.2555	0.0156677	0.182317	0.0451715	0.674239	0.999977	-0.10736	0.316627	0.984053	-0.157748	0.142144	0.77363	0.100983	0.34639	0.999994	0.0571163	0.594968	0.998785	0.0381958	0.722309	0.998651	0.145648	0.173232	0.809937	0.217448	0.0406618	0.292603	0.226549	0.0337946	0.233133
ENSG00000123836	PFKFB2	0.00517161	0.961637	0.990808	-0.108985	0.309314	0.988997	-0.221597	0.0511989	0.199882	-0.114581	0.284981	0.385672	-0.0448672	0.676311	0.851727	0.0124784	0.907604	0.999554	0.300794	0.0041804	0.0825213	-0.0244666	0.819966	0.999977	-0.0957629	0.372013	0.984053	0.206914	0.053081	0.709407	0.00407543	0.969764	0.999994	0.140888	0.187864	0.998785	0.186699	0.0797996	0.998651	0.136375	0.202545	0.817268	0.0336732	0.754075	0.907098	-0.0469568	0.663972	0.853774
ENSG00000179222	MAGED1	-0.0167005	0.876556	0.968304	0.10177	0.342627	0.988997	-0.0725545	0.527863	0.713598	0.29104	0.00565718	0.0143383	0.0941241	0.38029	0.659877	-0.011935	0.911611	0.999554	0.261148	0.0134401	0.166449	-0.0136382	0.89906	0.999977	0.0296069	0.782992	0.991579	0.0799794	0.458855	0.915892	0.089581	0.403808	0.999994	0.0970716	0.365484	0.998785	0.0873549	0.415638	0.998651	0.0806712	0.452341	0.89545	0.0446718	0.677642	0.875781	0.201935	0.0591984	0.293677
ENSG00000198755	RPL10A	0.060608	0.572611	0.881546	0.0285321	0.790686	0.993513	0.147372	0.197891	0.412698	0.344635	0.000942162	0.00306052	0.16886	0.113676	0.363783	-0.0956485	0.372588	0.999554	-0.188714	0.0765433	0.403223	0.0837453	0.435241	0.999977	-0.100237	0.349984	0.984053	-0.15093	0.160421	0.781575	0.122729	0.251883	0.999994	0.0700329	0.514304	0.998785	0.061993	0.563853	0.998651	0.0823655	0.44287	0.893965	0.0974186	0.363764	0.678652	0.252743	0.0175136	0.191437
ENSG00000122026	RPL21	-0.105501	0.325129	0.779993	-0.100489	0.348768	0.988997	-0.34314	0.00210107	0.0442459	0.182118	0.0876122	0.147433	-0.257439	0.0148696	0.124743	0.189864	0.0747335	0.860869	0.0300343	0.779937	0.941056	0.00387327	0.971263	0.999977	-0.0609326	0.570552	0.986599	-0.0722328	0.50363	0.930514	0.013947	0.896786	0.999994	0.0586745	0.584942	0.998785	0.0616911	0.565756	0.998651	0.22204	0.036502	0.783719	0.309649	0.00314842	0.135987	0.069955	0.517213	0.766991
ENSG00000100201	DDX17	-0.050535	0.638136	0.899562	0.0347208	0.746678	0.992086	-0.172562	0.130845	0.32755	-0.554395	1.73367167288774e-08	2.45713711349471e-07	-0.257573	0.0148157	0.124662	0.0647486	0.546619	0.999554	-0.0771883	0.472158	0.817835	-0.136118	0.203406	0.999977	0.0963228	0.369211	0.984053	0.120556	0.263214	0.845573	-0.110131	0.304227	0.999994	-0.113312	0.290384	0.998785	-0.111333	0.298944	0.998651	-0.0697369	0.516088	0.909261	-0.0571829	0.594538	0.832825	-0.268794	0.0113333	0.171898
ENSG00000131051	RBM39	0.0935923	0.382999	0.802974	-0.0779421	0.46783	0.98901	0.17967	0.115483	0.306786	0.605736	3.19266613146851e-10	8.86870647948383e-09	0.0582456	0.587694	0.802228	-0.111586	0.29784	0.999554	0.110605	0.302136	0.705168	0.0240857	0.822723	0.999977	-0.147948	0.16647	0.984053	-0.167398	0.11902	0.764809	0.0457249	0.670478	0.999994	0.067619	0.528943	0.998785	0.0696786	0.51644	0.998651	0.0858394	0.423805	0.887827	0.0803269	0.454279	0.74654	0.184934	0.0845387	0.344008
ENSG00000138207	RBP4	0.156865	0.142091	0.681765	-0.0980444	0.360676	0.988997	-0.214574	0.0592271	0.215962	0.298642	0.00447286	0.0116986	0.0719016	0.503115	0.749843	0.0487793	0.649866	0.999554	0.227443	0.03207	0.267028	0.123532	0.248766	0.999977	-0.177509	0.0960742	0.984053	0.0893656	0.407673	0.902062	-0.000254243	0.998113	0.999994	0.2309	0.0294787	0.998785	0.200321	0.0598039	0.998651	0.0810155	0.450408	0.89545	0.255663	0.0155994	0.209275	0.224484	0.0354959	0.237447
ENSG00000106682	EIF4H	0.101214	0.345283	0.790202	-0.0293536	0.784803	0.993513	0.0950854	0.407619	0.619199	0.653706	3.78475029094716e-12	2.65136412637867e-10	0.0368446	0.731753	0.880305	0.0662563	0.537299	0.999554	0.0686125	0.522893	0.840706	-0.016089	0.881043	0.999977	-0.163155	0.126588	0.984053	-0.099315	0.357251	0.882054	-0.0146296	0.891765	0.999994	0.0200667	0.851934	0.998785	0.0259646	0.809147	0.998651	0.09538	0.373938	0.874332	0.101572	0.34357	0.664155	0.193136	0.0714061	0.31902
ENSG00000125868	DSTN	0.0607978	0.571406	0.881301	0.00644312	0.952215	0.996242	0.172375	0.13127	0.328348	0.497187	7.18327127113838e-07	5.86098596342373e-06	0.10333	0.33524	0.620386	-0.150246	0.15991	0.963262	-0.0960935	0.370357	0.757515	0.073352	0.494518	0.999977	-0.061567	0.56654	0.986599	-0.10183	0.345143	0.878632	0.169967	0.111292	0.999994	0.121462	0.256848	0.998785	0.0614831	0.56707	0.998651	0.0771966	0.47211	0.899682	0.0737187	0.492357	0.77107	0.283663	0.00740198	0.161533
ENSG00000181163	NPM1	0.0927117	0.387512	0.804382	-0.00662087	0.950898	0.996221	0.16941	0.138134	0.336929	0.354257	0.000659277	0.00223657	0.104487	0.329825	0.615512	-0.0951738	0.374976	0.999554	-0.146968	0.169326	0.561702	0.0504126	0.638951	0.999977	-0.0902123	0.40049	0.984053	-0.16328	0.128506	0.766284	0.037097	0.729986	0.999994	0.0205235	0.848603	0.998785	-0.0319766	0.766102	0.998651	-0.037387	0.727957	0.954083	0.00739806	0.945143	0.982446	0.150957	0.160343	0.454324
ENSG00000071082	RPL31	0.0330855	0.758235	0.936658	0.0187234	0.861744	0.995122	0.15029	0.189057	0.402546	0.285426	0.00670225	0.0165241	0.147975	0.166393	0.439115	-0.154099	0.149346	0.955068	-0.130577	0.222588	0.623389	0.125385	0.241686	0.999977	-0.0654263	0.54242	0.984661	-0.130442	0.225763	0.826395	0.139517	0.19224	0.999994	0.0718412	0.503475	0.998785	0.0706347	0.510687	0.998651	0.0763895	0.476768	0.900004	0.0577155	0.591103	0.831092	0.224085	0.0358328	0.238441
ENSG00000113013	HSPA9	0.219311	0.0389284	0.556233	0.09213	0.390509	0.988997	0.235906	0.0375925	0.172355	0.577992	3.01139824188112e-09	5.64969809022351e-08	0.188718	0.0765358	0.297479	-0.0748917	0.485478	0.999554	0.141065	0.187303	0.586125	0.0441464	0.681227	0.999977	-0.109714	0.306071	0.984053	-0.0940429	0.38347	0.892747	-0.00176118	0.986931	0.999994	0.0375072	0.727117	0.998785	0.0521284	0.627565	0.998651	0.0392489	0.714977	0.952525	0.0850436	0.42813	0.729898	0.172093	0.108872	0.381857
ENSG00000026508	CD44	0.108782	0.310221	0.772618	0.126056	0.239156	0.988997	0.201869	0.0763327	0.24562	0.618249	1.07924780223811e-10	3.74185603190212e-09	-0.00433014	0.967875	0.986606	0.000601509	0.995536	0.999901	-0.251625	0.0173747	0.194168	-0.0763746	0.476855	0.999977	-0.208547	0.0498514	0.984053	-0.00530298	0.960891	0.997363	0.0147962	0.89054	0.999994	0.0504976	0.638385	0.998785	-0.0508585	0.635984	0.998651	-0.0138308	0.897642	0.982329	0.138201	0.196508	0.526467	0.201456	0.0598158	0.295331
ENSG00000118816	CCNI	0.184575	0.0833505	0.645402	-0.0522364	0.626851	0.989132	0.0953563	0.406278	0.618001	0.589811	1.18802523374484e-09	2.62678565497291e-08	0.0516618	0.630653	0.827324	-0.0716762	0.504458	0.999554	0.0530771	0.621308	0.883892	0.0590619	0.582462	0.999977	-0.132374	0.216233	0.984053	-0.0219825	0.838908	0.983271	0.1108	0.301279	0.999994	0.0624697	0.560853	0.998785	0.0239632	0.82361	0.998651	0.090735	0.397755	0.879458	0.0555424	0.605171	0.838141	0.255803	0.0161503	0.18806
ENSG00000050820	BCAR1	0.0429148	0.689659	0.918852	0.0377914	0.725132	0.992086	0.0561858	0.625129	0.783993	0.0887121	0.408402	0.512683	-0.324482	0.00192036	0.0448932	0.142225	0.183666	0.975344	0.0441498	0.681204	0.905818	-0.0180474	0.866689	0.999977	0.106072	0.322503	0.984053	-0.142012	0.186888	0.805094	0.114148	0.286815	0.999994	0.0132348	0.90203	0.998785	-0.0261767	0.807617	0.998651	0.0254147	0.813114	0.966767	0.128109	0.231527	0.566538	0.093838	0.384512	0.676546
ENSG00000115268	RPS15	-0.00462941	0.965656	0.992037	-0.0127981	0.905247	0.995375	-0.162169	0.156039	0.361354	0.245024	0.0206529	0.0437181	-0.0679204	0.527104	0.76618	0.023016	0.830476	0.999554	-0.0845581	0.430782	0.793055	0.0570239	0.595565	0.999977	-0.0531249	0.620993	0.988727	-0.184539	0.0852159	0.739467	0.129805	0.225359	0.999994	0.120697	0.259879	0.998785	0.10216	0.340771	0.998651	0.20161	0.0581455	0.783719	0.312253	0.00289177	0.135987	0.245474	0.0211546	0.201966
ENSG00000131711	MAP1B	0.0531453	0.620858	0.892785	-0.0873348	0.415746	0.988997	0.106876	0.351679	0.572133	0.490166	1.08438311419157e-06	8.37430255518664e-06	0.0409454	0.70322	0.865745	-0.059426	0.580135	0.999554	0.269222	0.0107345	0.144346	0.0838367	0.434738	0.999977	-0.140836	0.188029	0.984053	0.0774718	0.473104	0.922207	0.0184148	0.864001	0.999994	0.0577882	0.590635	0.998785	0.063393	0.555065	0.998651	0.0605007	0.573292	0.923739	-0.104867	0.328061	0.654172	0.079386	0.462206	0.731034
ENSG00000166165	CKB	0.203877	0.0553191	0.598227	0.142792	0.181907	0.988997	0.0476815	0.678472	0.818895	-0.141398	0.186255	0.274526	0.0146173	0.891855	0.954524	-0.15935	0.135804	0.944995	0.165643	0.120826	0.492104	-0.0474	0.659143	0.999977	0.0863232	0.421188	0.984053	-0.344203	0.00102457	0.573554	0.094989	0.375908	0.999994	-0.0581527	0.588291	0.998785	-0.0668977	0.533358	0.998651	0.0640951	0.550682	0.918728	0.0298056	0.781571	0.919865	-0.124275	0.24866	0.559317
ENSG00000151914	DST	0.00857458	0.936436	0.985482	-0.0637348	0.552929	0.989132	0.210415	0.0644447	0.225502	0.468616	3.63069894859791e-06	2.3965838300929e-05	-0.0492172	0.646932	0.836597	0.0337634	0.753437	0.999554	0.233991	0.0273144	0.248276	-0.057705	0.591171	0.999977	-0.0916243	0.393127	0.984053	0.19521	0.0683596	0.733114	-0.140782	0.188199	0.999994	-0.0189663	0.859969	0.998785	-0.00565961	0.95802	0.998651	-0.0197473	0.854264	0.973683	-0.115026	0.2831	0.614783	0.0156743	0.884755	0.95582
ENSG00000099194	SCD	-0.0575934	0.59189	0.888636	-0.0542002	0.613934	0.989132	0.126798	0.268623	0.489745	0.388216	0.00017045	0.000687815	-0.0391764	0.715481	0.872534	0.194394	0.067935	0.852785	0.192119	0.0712838	0.388427	-0.101445	0.344178	0.999977	0.0549371	0.609116	0.988727	0.131064	0.223539	0.825821	-0.0245484	0.819374	0.999994	0.123854	0.247526	0.998785	0.132031	0.217436	0.998651	0.129986	0.224707	0.825323	0.117877	0.271257	0.60422	0.181028	0.091433	0.355315
ENSG00000152234	ATP5A1	0.0742149	0.489441	0.851837	0.0420435	0.695647	0.991064	0.0856739	0.455783	0.655675	0.196811	0.0645171	0.114441	0.151849	0.155451	0.425512	-0.0377665	0.725305	0.999554	-0.00720159	0.946598	0.986373	-0.0662283	0.537471	0.999977	0.0385036	0.720164	0.989404	-0.067381	0.532784	0.936535	0.139586	0.192017	0.999994	0.140887	0.187867	0.998785	0.121529	0.256581	0.998651	0.0994454	0.35382	0.868949	0.07218	0.501459	0.777043	0.247148	0.0202629	0.199121
ENSG00000099204	ABLIM1	-0.117461	0.272965	0.751432	-0.0351804	0.743441	0.992086	0.0293808	0.798453	0.893728	-0.0546709	0.610855	0.699705	-0.231585	0.0289873	0.176989	0.00745474	0.944723	0.999554	0.261209	0.0134174	0.166268	-0.0891792	0.405929	0.999977	0.10001	0.351083	0.984053	0.234415	0.0279279	0.653593	-0.13554	0.205347	0.999994	-0.0768885	0.473885	0.998785	-0.0341733	0.750541	0.998651	-0.0602365	0.574971	0.923948	-0.139802	0.191325	0.519538	-0.0131312	0.903354	0.964548
ENSG00000110955	ATP5B	0.113299	0.290437	0.759892	0.130855	0.221595	0.988997	0.122577	0.285013	0.507312	0.30234	0.00398091	0.0105822	0.133675	0.211713	0.495783	-0.0530071	0.621768	0.999554	-0.0373685	0.728086	0.922804	-0.0649804	0.54518	0.999977	-0.00847728	0.937156	0.997945	-0.074468	0.490483	0.927931	0.096204	0.369805	0.999994	0.0746851	0.486685	0.998785	0.0537017	0.617202	0.998651	0.0452459	0.673733	0.94285	0.0907287	0.397788	0.706476	0.245393	0.0211986	0.201966
ENSG00000112306	RPS12	0.0800075	0.456081	0.836202	0.0809783	0.450616	0.98901	0.169856	0.137085	0.335588	0.264977	0.0120909	0.0274904	0.174949	0.101045	0.34118	-0.154672	0.147822	0.955068	-0.208071	0.0503879	0.331583	0.104031	0.331951	0.999977	-0.0553945	0.606134	0.988727	-0.0996509	0.35562	0.882054	0.12755	0.233588	0.999994	0.0927041	0.38755	0.998785	0.0601409	0.575579	0.998651	0.0393379	0.714359	0.952439	0.0904652	0.399165	0.707594	0.205871	0.0543175	0.284524
ENSG00000234745	HLA-B	0.0925296	0.388449	0.804671	0.155526	0.145569	0.988997	0.256058	0.0236478	0.13682	0.340239	0.00110497	0.00349924	0.0554821	0.605564	0.811972	0.0586084	0.585366	0.999554	-0.283791	0.00703714	0.11347	-0.136115	0.203414	0.999977	0.0365764	0.733633	0.990182	-0.100836	0.349897	0.881351	0.0393406	0.71434	0.999994	0.0343297	0.749437	0.998785	-0.0036393	0.972998	0.998651	-0.016195	0.880265	0.977271	0.0925022	0.38859	0.698608	0.185374	0.0837875	0.342424
ENSG00000174437	ATP2A2	-0.133963	0.21072	0.719081	-0.0266563	0.804162	0.993725	0.0822105	0.474267	0.67181	0.087792	0.4133	0.517321	0.0742604	0.489174	0.740599	-0.141023	0.187436	0.979544	0.224507	0.0344182	0.276062	0.0803799	0.453981	0.999977	0.0236021	0.826226	0.995164	0.078146	0.469249	0.92071	-0.0547717	0.610196	0.999994	-0.0829863	0.439429	0.998785	-0.0969321	0.366176	0.998651	-0.117663	0.272133	0.841795	-0.262015	0.0131236	0.200624	-0.138029	0.199679	0.500712
ENSG00000105373	GLTSCR2	0.0849996	0.42837	0.821671	0.0560662	0.601767	0.989132	0.102688	0.370979	0.588442	0.353545	0.000677194	0.00229101	-0.0240519	0.822967	0.925579	-0.0236663	0.825761	0.999554	-0.356735	0.000600278	0.0242052	-0.00687204	0.949038	0.999977	-0.142933	0.181471	0.984053	-0.205055	0.0553017	0.712824	0.0748959	0.485453	0.999994	0.0762486	0.477584	0.998785	0.0418292	0.697122	0.998651	0.0972588	0.364556	0.873125	0.235886	0.0260549	0.248084	0.173829	0.105297	0.376817
ENSG00000074800	ENO1	0.165027	0.122233	0.670492	0.130667	0.222267	0.988997	0.0422088	0.713677	0.841432	0.443727	1.32860646386845e-05	7.42691727223188e-05	0.147265	0.168457	0.441537	-0.00141398	0.989507	0.999554	0.0505208	0.63823	0.889095	-0.0789775	0.46192	0.999977	0.0129197	0.904351	0.997029	-0.0860799	0.425197	0.905476	0.0876399	0.414112	0.999994	0.142453	0.182958	0.998785	0.118418	0.269048	0.998651	0.0983498	0.359175	0.872095	0.20654	0.0521441	0.3163	0.311347	0.0031501	0.144036
ENSG00000168003	SLC3A2	0.154579	0.148067	0.687018	0.050459	0.638642	0.989132	0.11872	0.300555	0.523162	0.483531	1.58696827279314e-06	1.17461621784896e-05	0.148514	0.164836	0.437279	0.0119633	0.911402	0.999554	0.1428	0.181884	0.578989	-0.032621	0.761527	0.999977	-0.0614644	0.567188	0.986599	-0.152763	0.155345	0.781002	0.0396177	0.712415	0.999994	0.0659623	0.53911	0.998785	0.101555	0.343653	0.998651	0.0798897	0.456747	0.895809	0.0940758	0.380536	0.692325	0.227271	0.0332167	0.232077
ENSG00000115306	SPTBN1	-0.0322958	0.763835	0.938045	0.0529766	0.621969	0.989132	0.143768	0.209203	0.425398	0.662089	1.60449431518828e-12	1.39096286340864e-10	-0.0716727	0.504479	0.750639	-0.00102283	0.99241	0.999901	-0.111701	0.297341	0.700286	-0.111883	0.296551	0.999977	-0.171922	0.10718	0.984053	0.125959	0.242255	0.834744	-0.0647256	0.546761	0.999994	-4.84063e-05	0.999641	0.999929	-0.063515	0.554302	0.998651	-0.033637	0.754331	0.956521	-0.00438704	0.967453	0.989618	0.0972449	0.367411	0.663457
ENSG00000092841	MYL6	0.0491264	0.64754	0.903158	0.133792	0.211306	0.988997	0.155404	0.174273	0.383492	0.205438	0.0534397	0.0974724	0.102996	0.336811	0.622134	-0.102819	0.337649	0.999554	-0.0728203	0.497661	0.829526	-0.0334673	0.755532	0.999977	0.0916154	0.393173	0.984053	-0.149235	0.165224	0.78664	0.140191	0.190081	0.999994	0.102941	0.33707	0.998785	0.129611	0.226059	0.998651	0.0799755	0.456262	0.895728	0.127722	0.232952	0.568742	0.249451	0.0190892	0.194801
ENSG00000105640	RPL18A	-0.10773	0.314952	0.774897	-0.0753179	0.482991	0.989132	-0.25871	0.0221921	0.133193	0.220298	0.0380361	0.0728844	-0.152252	0.154344	0.423781	0.0893039	0.40527	0.999554	-0.168155	0.115215	0.482617	0.0533141	0.619748	0.999977	-0.0916124	0.393188	0.984053	-0.151005	0.160211	0.781575	0.0863646	0.420965	0.999994	0.0617809	0.56519	0.998785	0.0433976	0.686349	0.998651	0.191441	0.0723072	0.784433	0.307941	0.00332752	0.135987	0.161904	0.131801	0.415052
ENSG00000185896	LAMP1	0.126639	0.236973	0.731427	-0.126947	0.235825	0.988997	-0.208294	0.0672459	0.230383	0.547619	2.79607570430329e-08	3.67499375260482e-07	-0.204598	0.0544442	0.248196	0.145973	0.172266	0.972393	0.150956	0.157922	0.545531	0.0112521	0.91665	0.999977	-0.0884147	0.409981	0.984053	-0.0732891	0.497394	0.930171	0.127726	0.232937	0.999994	0.0499461	0.64206	0.998785	0.0253993	0.813225	0.998651	0.210801	0.0473765	0.783719	0.264895	0.0121186	0.196351	0.260241	0.0143364	0.181921
ENSG00000112936	C7	0.0330425	0.758539	0.936675	-0.103945	0.332355	0.988997	-0.0328102	0.775514	0.879227	0.0220647	0.837384	0.883993	0.00888199	0.934162	0.971625	0.0975557	0.363086	0.999554	-0.178765	0.0937071	0.439604	-0.032036	0.76568	0.999977	-0.0893874	0.404829	0.984053	-0.0816638	0.449418	0.913679	-0.0995253	0.353432	0.999994	-0.145771	0.172867	0.998785	-0.064516	0.548063	0.998651	-0.0143394	0.893899	0.981646	0.0821712	0.443951	0.739124	-0.026012	0.809892	0.924715
ENSG00000185787	MORF4L1	-0.0239993	0.823348	0.954679	-0.118008	0.270722	0.988997	-0.105413	0.35835	0.577657	0.506299	4.15124282060475e-07	3.64895471590631e-06	0.00210088	0.984411	0.992905	0.0415858	0.6988	0.999554	0.271067	0.0101879	0.140285	0.0215211	0.841338	0.999977	-0.0866835	0.419245	0.984053	-0.0819748	0.447688	0.913016	-0.0198231	0.853711	0.999994	0.0271411	0.800673	0.998785	0.0771436	0.472415	0.998651	0.16331	0.126222	0.794324	0.133458	0.212459	0.544188	0.146729	0.17252	0.467986
ENSG00000129351	ILF3	0.13257	0.215547	0.722318	0.0228299	0.831827	0.994968	0.0689896	0.548387	0.728499	0.65048	5.22804022295986e-12	3.49757571957887e-10	-0.0452077	0.673992	0.850039	0.0316477	0.768439	0.999554	0.179464	0.0924095	0.437027	-0.0791485	0.460947	0.999977	-0.129102	0.227901	0.984053	-0.0591931	0.583814	0.943983	-0.0403122	0.707601	0.999994	0.0581804	0.588113	0.998785	0.0612572	0.568498	0.998651	0.0867849	0.418699	0.886312	0.144453	0.176823	0.503867	0.172109	0.10884	0.381857
ENSG00000154277	UCHL1	5.09997993082809e-06	0.999962	0.999987	0.0102654	0.923936	0.996021	-0.114989	0.316108	0.538142	0.0377852	0.725175	0.795822	0.170756	0.109618	0.356085	-0.0813655	0.448447	0.999554	0.34726	0.000855658	0.0309077	0.20009	0.0601049	0.999977	0.0229983	0.830604	0.995635	0.00978252	0.927923	0.994186	0.0957056	0.372301	0.999994	0.140726	0.188377	0.998785	0.179709	0.0919597	0.998651	0.133747	0.211464	0.82072	0.0375639	0.726721	0.89568	0.0895343	0.406785	0.692599
ENSG00000153201	RANBP2	0.108178	0.312931	0.773866	-0.101639	0.343248	0.988997	0.203667	0.0736969	0.241402	0.524354	1.33460215767656e-07	1.39958329095859e-06	0.0418705	0.696838	0.86143	-0.0418265	0.697141	0.999554	0.208402	0.050014	0.330767	0.0205248	0.848593	0.999977	-0.209175	0.0491508	0.984053	0.0360472	0.738813	0.968764	-0.0423476	0.693555	0.999994	0.0151806	0.887714	0.998785	-0.00551526	0.95909	0.998651	-0.0043616	0.967642	0.995514	-0.121283	0.257555	0.591938	0.0199899	0.85334	0.944943
ENSG00000123562	MORF4L2	0.0326278	0.761478	0.937701	-0.0210751	0.844584	0.994968	0.163749	0.151992	0.355599	0.408618	7.02612867204966e-05	0.00031745	0.390077	0.000157583	0.0142373	-0.1034	0.334908	0.999554	0.263074	0.0127457	0.160817	0.105157	0.326715	0.999977	-0.0900223	0.401487	0.984053	-0.122783	0.254429	0.840251	0.0278575	0.795526	0.999994	0.0408413	0.70394	0.998785	0.0654256	0.542424	0.998651	0.0617759	0.565221	0.921935	-0.0640498	0.550964	0.807422	0.152919	0.154916	0.44728
ENSG00000185950	IRS2	0.0325537	0.762004	0.937701	-0.0419665	0.696177	0.991064	0.0162087	0.887989	0.943446	0.339132	0.0011498	0.00362233	-0.145063	0.174985	0.45014	0.0523696	0.625972	0.999554	0.236831	0.025446	0.239661	-0.0768116	0.474329	0.999977	-0.0568496	0.596691	0.988727	-0.0701084	0.516292	0.933872	-0.0366173	0.733346	0.999994	0.0254804	0.81264	0.998785	-0.03914	0.715734	0.998651	0.0531258	0.620987	0.933326	0.0898543	0.40237	0.709967	-0.0126962	0.906541	0.965166
ENSG00000179094	PER1	0.0601611	0.57545	0.882826	0.108244	0.312635	0.988997	0.0441917	0.700847	0.833026	-0.195576	0.066245	0.116974	-0.187286	0.0788385	0.301528	-0.0426126	0.691734	0.999554	-0.105596	0.324689	0.724217	-0.248483	0.0188746	0.999977	0.0546926	0.610713	0.988727	-0.142225	0.186222	0.805015	0.0404119	0.70691	0.999994	0.11666	0.276271	0.998785	0.0152736	0.887031	0.998651	0.120987	0.258727	0.8381	0.219987	0.0383151	0.287688	0.00114946	0.99152	0.99673
ENSG00000171863	RPS7	0.0428475	0.690121	0.918852	0.0238693	0.82429	0.994477	0.106574	0.353051	0.573292	0.366866	0.000405882	0.00146917	0.118299	0.269533	0.559327	-0.0713407	0.50646	0.999554	-0.127451	0.233955	0.637246	0.0211303	0.844182	0.999977	-0.0535126	0.618444	0.988727	-0.155836	0.147103	0.775135	0.14288	0.181636	0.999994	0.112855	0.292347	0.998785	0.109579	0.30667	0.998651	0.14716	0.168766	0.808157	0.19016	0.0742733	0.359881	0.276258	0.00917709	0.165841
ENSG00000115310	RTN4	0.201503	0.0582815	0.605396	0.0596291	0.578839	0.989132	0.260104	0.0214582	0.131466	0.580857	2.41170550197012e-09	4.69830942640358e-08	0.113345	0.290241	0.578923	-0.10565	0.324442	0.999554	0.0726006	0.498962	0.829611	-0.0954576	0.373547	0.999977	-0.105666	0.324369	0.984053	-0.0578881	0.59215	0.945245	0.148734	0.164205	0.999994	0.245295	0.0205087	0.998785	0.21592	0.0421309	0.998651	0.181364	0.0889549	0.784433	0.158508	0.137911	0.455095	0.323448	0.00211278	0.136942
ENSG00000108679	LGALS3BP	0.0180552	0.866632	0.966231	0.0270381	0.801414	0.993645	-0.0734671	0.522671	0.70959	0.258497	0.0144489	0.0320836	-0.0781949	0.466383	0.724687	0.212775	0.0452922	0.821781	0.0807232	0.452048	0.804905	0.0240746	0.822803	0.999977	0.0368041	0.732037	0.990182	-0.0375829	0.72811	0.967852	-0.00676446	0.949835	0.999994	0.00556116	0.95875	0.998785	-0.0616434	0.566057	0.998651	-0.00748497	0.944499	0.991561	0.0523549	0.626069	0.84917	0.113791	0.291141	0.600371
ENSG00000152291	TGOLN2	0.0685038	0.523553	0.862553	-0.0833962	0.437164	0.98901	0.0206949	0.857277	0.928152	0.503592	4.89365561406885e-07	4.21604135429882e-06	-0.129186	0.227598	0.514516	0.0308341	0.774232	0.999554	0.175463	0.100031	0.452021	-0.039384	0.714038	0.999977	-0.115453	0.281306	0.984053	0.14006	0.193082	0.807807	-0.0892855	0.405367	0.999994	-0.065526	0.541803	0.998785	-0.0920887	0.390723	0.998651	-0.0853916	0.426236	0.888285	-0.106816	0.319102	0.646532	0.0406774	0.706703	0.876523
ENSG00000100664	EIF5	0.0678759	0.527376	0.86361	0.0328508	0.759898	0.992086	0.365093	0.00101408	0.0340856	0.303029	0.00389481	0.0103866	0.22634	0.0329355	0.189959	-0.069485	0.517608	0.999554	0.0338305	0.752963	0.931428	0.144366	0.177087	0.999977	0.018509	0.863312	0.996411	-0.0329917	0.760254	0.970149	-0.060311	0.574497	0.999994	-0.027903	0.795199	0.998785	-0.0394421	0.713635	0.998651	-0.167307	0.117086	0.791025	-0.191854	0.0716827	0.354568	-0.0102788	0.924277	0.97246
ENSG00000123989	CHPF	-0.0512975	0.633068	0.897586	0.0250677	0.81562	0.994393	-0.119592	0.296993	0.519788	0.112318	0.294664	0.395854	0.0127592	0.905534	0.960598	-0.0805123	0.453235	0.999554	0.121114	0.258224	0.661325	-0.041532	0.699171	0.999977	0.0566943	0.597696	0.988727	0.0552828	0.608948	0.948074	0.169736	0.111786	0.999994	0.122435	0.253027	0.998785	0.114389	0.285793	0.998651	0.129532	0.226344	0.825323	0.157301	0.140972	0.458364	0.0948997	0.379132	0.672955
ENSG00000168385	SEPT2	-0.172836	0.105298	0.653372	0.00941594	0.930214	0.996021	-0.132374	0.247962	0.467537	0.00888205	0.934162	0.955558	-0.232539	0.0283135	0.17496	0.0321526	0.764851	0.999554	-0.121782	0.255584	0.659173	-0.180016	0.0913955	0.999977	0.161334	0.130935	0.984053	0.323088	0.00213856	0.573554	0.111722	0.297248	0.999994	0.277207	0.00853965	0.998785	0.200985	0.0589453	0.998651	0.126459	0.237646	0.829098	0.184835	0.0829083	0.373665	0.264786	0.0126645	0.177214
ENSG00000168066	SF1	0.19206	0.0713716	0.625847	0.0428502	0.690102	0.990089	0.154	0.178245	0.388269	0.50646	4.1104453996077e-07	3.61767880643984e-06	-0.14134	0.186436	0.464547	-0.0171904	0.872966	0.999554	0.164288	0.123939	0.497645	-0.185736	0.0813928	0.999977	-0.0335739	0.754778	0.991579	0.0119495	0.912015	0.993354	-0.0158216	0.883006	0.999994	0.0768803	0.473933	0.998785	0.0585415	0.585795	0.998651	0.101774	0.342606	0.863572	0.204315	0.0547867	0.322824	0.219044	0.0403247	0.250613
ENSG00000092820	EZR	0.0688096	0.521697	0.862445	0.072188	0.501411	0.989132	0.221957	0.0508126	0.198953	0.439181	1.66578364217962e-05	9.06897610485872e-05	0.10123	0.345206	0.630089	-0.0367978	0.732081	0.999554	-0.0566135	0.598219	0.875076	-0.0524251	0.625605	0.999977	-0.118277	0.269625	0.984053	-0.197563	0.0650329	0.728722	-0.0045536	0.966219	0.999994	0.0514592	0.631996	0.998785	-0.0233147	0.828309	0.998651	-0.0315413	0.769196	0.959611	0.0218661	0.838829	0.941348	0.162397	0.130612	0.413247
ENSG00000116754	SRSF11	-0.0469434	0.662225	0.907017	-0.127275	0.234608	0.988997	0.199916	0.079282	0.250752	0.562897	9.37332611528063e-09	1.44889616013766e-07	-0.115692	0.280305	0.569256	-0.0684307	0.523998	0.999554	0.204862	0.0541264	0.342746	-0.0664196	0.536294	0.999977	-0.00893405	0.933777	0.997945	-0.0205983	0.848928	0.986403	-0.0414771	0.699549	0.999994	0.0268682	0.802637	0.998785	0.0288056	0.788726	0.998651	0.0320571	0.765529	0.958759	0.0149473	0.889429	0.961739	0.0788708	0.465125	0.733303
ENSG00000173230	GOLGB1	0.044566	0.678363	0.914062	-0.0491723	0.647233	0.989132	0.19512	0.0869098	0.262868	0.616859	1.22032828286933e-10	4.12847971599664e-09	0.0799479	0.456418	0.717628	-0.0436059	0.684923	0.999554	0.208165	0.0502815	0.331482	-0.0824822	0.442222	0.999977	-0.217108	0.0409846	0.984053	0.129452	0.229337	0.828843	-0.00892342	0.933856	0.999994	0.115411	0.281481	0.998785	0.0704536	0.511774	0.998651	0.0453745	0.672858	0.94276	-0.057338	0.593537	0.83223	0.158722	0.139667	0.425962
ENSG00000137642	SORL1	-0.0255874	0.811868	0.951352	-0.14088	0.187889	0.988997	-0.188275	0.0987893	0.282065	-0.11689	0.27532	0.375307	-0.116923	0.275183	0.564473	0.0365976	0.733484	0.999554	0.240451	0.0232225	0.228448	0.0411022	0.702137	0.999977	0.0160721	0.881167	0.996411	0.188939	0.0779036	0.738407	-0.0336658	0.754127	0.999994	-0.0218295	0.839094	0.998785	-0.00650443	0.951761	0.998651	-0.00242359	0.982016	0.997465	-0.156333	0.143467	0.46107	-0.155006	0.149296	0.439453
ENSG00000116285	ERRFI1	-0.161223	0.131206	0.674008	-0.220946	0.0374594	0.988997	0.0329397	0.774651	0.87871	-0.29255	0.00540188	0.013765	0.0200215	0.852264	0.937914	-0.155528	0.145565	0.953643	-0.116753	0.275885	0.679043	0.0736951	0.492496	0.999977	0.113989	0.287493	0.984053	-0.192166	0.0728683	0.735325	-0.0388292	0.717896	0.999994	-0.0984848	0.358512	0.998785	-0.150048	0.160469	0.998651	-0.114668	0.284613	0.842672	-0.141584	0.18567	0.514046	-0.215396	0.0438601	0.258363
ENSG00000169116	PARM1	0.0257709	0.810544	0.950561	-0.13836	0.19599	0.988997	-0.00751348	0.947946	0.97566	0.136424	0.20238	0.293511	-0.00442019	0.967208	0.986304	0.0486185	0.650945	0.999554	0.225478	0.0336265	0.273294	0.0855903	0.425156	0.999977	0.0092679	0.931308	0.997945	0.213462	0.0458361	0.700562	-0.0657283	0.540553	0.999994	-0.0213185	0.842812	0.998785	-0.0177751	0.868682	0.998651	-0.00739947	0.945132	0.991573	-0.0592003	0.581576	0.82625	0.0416233	0.700204	0.87278
ENSG00000157837	SPPL3	0.0975743	0.362994	0.795733	-0.0334408	0.755719	0.992086	0.112617	0.326258	0.547748	0.359786	0.000534273	0.00186137	0.069694	0.516347	0.758801	-0.0578694	0.590113	0.999554	0.220269	0.0380624	0.289129	0.0989418	0.356275	0.999977	0.0188794	0.860604	0.996035	0.0310191	0.774194	0.973168	0.0145551	0.892313	0.999994	0.0700387	0.514269	0.998785	0.0814648	0.447891	0.998651	0.0191625	0.858535	0.974491	0.0844132	0.431575	0.732171	0.177694	0.0976621	0.364542
ENSG00000138796	HADH	0.0683003	0.524791	0.862553	-0.126546	0.237321	0.988997	-0.357496	0.00131249	0.0366545	-0.0606833	0.572133	0.665284	0.00321322	0.976159	0.989764	0.043206	0.687662	0.999554	0.261888	0.0131695	0.164614	0.0712803	0.506821	0.999977	-0.0471359	0.660925	0.988727	0.166859	0.120229	0.765417	0.0904067	0.399472	0.999994	0.28355	0.00708782	0.998785	0.300689	0.00419422	0.998651	0.266391	0.0116235	0.783719	0.218021	0.0401215	0.291825	0.105858	0.326297	0.631017
ENSG00000174231	PRPF8	0.00693217	0.948593	0.987908	-0.0142157	0.894809	0.995122	-0.0687385	0.549848	0.729414	-0.201721	0.0580048	0.104525	-0.13559	0.205182	0.487834	0.0354241	0.741725	0.999554	0.310118	0.00310072	0.0688513	-0.0947276	0.377229	0.999977	0.0723652	0.500359	0.984053	0.18901	0.0777908	0.738407	-0.0985287	0.358297	0.999994	-0.0019425	0.985586	0.998945	0.00862383	0.936072	0.998651	-0.0408718	0.703729	0.949763	-0.0987048	0.357434	0.673743	-0.132199	0.219523	0.524324
ENSG00000107581	EIF3A	0.041009	0.702781	0.922283	-0.0970539	0.365572	0.988997	0.0226588	0.843897	0.92139	0.459861	5.79733841332697e-06	3.59735827699615e-05	-0.0690789	0.520065	0.761898	0.0222793	0.835825	0.999554	0.0163907	0.878829	0.969545	-0.00191638	0.98578	0.999977	-0.162583	0.127942	0.984053	0.00306954	0.977357	0.998178	-0.142724	0.182119	0.999994	-0.079369	0.459696	0.998785	-0.10226	0.340295	0.998651	-0.0640106	0.551209	0.919016	-0.0889584	0.407097	0.713634	-0.0472083	0.662282	0.852963
ENSG00000112977	DAP	-0.0178988	0.867777	0.96654	-0.0409806	0.702977	0.991064	-0.00159906	0.988914	0.994266	0.472747	2.89822560128883e-06	1.96738929397766e-05	0.00767144	0.943119	0.974355	-0.0831941	0.43828	0.999554	0.000750944	0.994427	0.998393	-0.033162	0.757693	0.999977	-0.00447811	0.966778	0.998325	0.0944939	0.381183	0.892623	0.112459	0.294054	0.999994	0.204288	0.0548188	0.998785	0.196476	0.0649825	0.998651	0.138073	0.196927	0.816956	0.199237	0.0612281	0.33496	0.354413	0.000704488	0.133835
ENSG00000160710	ADAR	0.0184209	0.863956	0.965483	-0.0165027	0.878008	0.995122	0.165194	0.14836	0.35141	0.608226	2.5827251448618e-10	7.53663104684356e-09	-0.13956	0.192101	0.471884	0.0204795	0.848924	0.999554	0.198169	0.0626586	0.365175	-0.022103	0.837106	0.999977	-0.0671222	0.531982	0.984053	0.136772	0.203847	0.811067	-0.0561401	0.601287	0.999994	0.0401024	0.709054	0.998785	0.023874	0.824256	0.998651	-0.0120639	0.91066	0.985447	0.00860164	0.936236	0.979639	0.154889	0.149607	0.439961
ENSG00000130164	LDLR	0.0673891	0.530349	0.864196	0.0434569	0.685943	0.990089	0.319168	0.00439672	0.0623319	0.396721	0.000118626	0.000503599	0.0690498	0.520241	0.761926	0.0463751	0.666069	0.999554	0.0344095	0.748874	0.929638	-0.0109141	0.919145	0.999977	-0.0538952	0.615933	0.988727	-0.210145	0.0493972	0.704084	-0.0114263	0.915364	0.999994	0.0846104	0.430495	0.998785	-0.0208039	0.846559	0.998651	-0.0273417	0.799231	0.963655	0.0903934	0.399541	0.707734	0.119614	0.266988	0.577498
ENSG00000131507	NDFIP1	-0.0293731	0.784664	0.942811	-0.120575	0.260363	0.988997	-0.163451	0.15275	0.356849	0.46973	3.41757187394265e-06	2.27684919658184e-05	-0.199306	0.0611376	0.2645	-0.0118194	0.912464	0.999554	0.230924	0.0294614	0.256031	-0.0628717	0.558329	0.999977	0.000333243	0.997527	0.999291	0.266148	0.0121978	0.616215	-0.0726569	0.498629	0.999994	0.132476	0.215874	0.998785	0.127037	0.235489	0.998651	0.0527126	0.623708	0.934005	0.113964	0.287596	0.618793	0.215795	0.043461	0.257694
ENSG00000092199	HNRNPC	0.113365	0.290158	0.759802	-0.0181385	0.866022	0.995122	0.178428	0.118061	0.310226	0.682949	1.67643676718399e-13	2.66259109755954e-11	0.0719345	0.502919	0.749712	0.0249737	0.816299	0.999554	-0.0594312	0.580101	0.867437	-0.0233304	0.828195	0.999977	-0.144129	0.177808	0.984053	-0.0344904	0.749713	0.969188	0.0627768	0.558924	0.999994	0.0656556	0.541002	0.998785	0.0275862	0.797474	0.998651	0.0423919	0.69325	0.947419	0.107079	0.317905	0.645934	0.269419	0.0111373	0.171266
ENSG00000108946	PRKAR1A	-0.091782	0.39231	0.805907	-0.0518264	0.629563	0.989132	-0.269644	0.0169687	0.118302	-0.205699	0.0531306	0.097002	-0.213509	0.0445382	0.223281	0.137169	0.199903	0.985712	0.179688	0.0919982	0.436315	-0.166849	0.118107	0.999977	0.0659485	0.539195	0.98451	0.217456	0.0418337	0.69242	-0.0343626	0.749205	0.999994	0.00381173	0.97172	0.998945	0.0123833	0.908305	0.998651	0.0781399	0.466697	0.897339	0.11837	0.269245	0.602246	-0.0471373	0.662759	0.853041
ENSG00000167106	FAM102A	0.0295904	0.783109	0.942052	0.00172656	0.987188	0.999037	0.126415	0.270081	0.490951	0.610671	2.09334327649913e-10	6.35011885963913e-09	-0.118406	0.269099	0.55888	0.0149927	0.889095	0.999554	-0.0455673	0.671548	0.902482	-0.190178	0.0742453	0.999977	-0.062358	0.561555	0.986513	0.0653043	0.545514	0.939078	0.0438526	0.683235	0.999994	0.153853	0.150004	0.998785	0.085235	0.427088	0.998651	0.0794484	0.459245	0.896812	0.249052	0.018595	0.220073	0.231556	0.0299522	0.223732
ENSG00000085063	CD59	0.0929094	0.386496	0.804382	0.144901	0.17547	0.988997	0.333326	0.00286267	0.0503046	0.372744	0.000321538	0.00119848	0.173876	0.103188	0.34511	-0.137629	0.198384	0.985458	-0.0914641	0.393958	0.772544	-0.0754172	0.482412	0.999977	0.0180371	0.866764	0.996411	-0.0515484	0.633384	0.950974	0.144187	0.17763	0.999994	0.0640113	0.551204	0.998785	0.0349548	0.745029	0.998651	-0.0241934	0.821943	0.968323	-0.0149575	0.889354	0.961739	0.26193	0.0136941	0.179458
ENSG00000072364	AFF4	0.0318142	0.767256	0.938479	-0.0770574	0.472912	0.98901	0.216639	0.0567668	0.210984	0.396095	0.000121873	0.000516012	0.0920476	0.390935	0.668129	-0.0397536	0.711473	0.999554	0.198418	0.0623228	0.364034	-0.0111667	0.91728	0.999977	-0.163415	0.125977	0.984053	0.0169866	0.875181	0.990001	-0.0727994	0.497785	0.999994	-0.0455205	0.671866	0.998785	-0.0858223	0.423898	0.998651	-0.0727793	0.497904	0.905781	-0.181266	0.0891316	0.385674	-0.0528424	0.62487	0.832427
ENSG00000161011	SQSTM1	0.278089	0.00832341	0.37753	0.228295	0.0314142	0.988997	0.332224	0.00296207	0.0513146	0.453051	8.26951179089264e-06	4.90326196412973e-05	0.0806214	0.452621	0.714943	-0.107048	0.318042	0.999554	-0.140123	0.190296	0.589006	-0.153731	0.150334	0.999977	-0.0949615	0.376047	0.984053	0.00508049	0.962531	0.997363	0.0312057	0.771584	0.999994	0.114131	0.286887	0.998785	0.046339	0.666314	0.998651	-0.0144789	0.892873	0.981431	0.115756	0.280034	0.611258	0.192497	0.0723663	0.320967
ENSG00000171223	JUNB	0.129649	0.22592	0.725861	0.20565	0.0531884	0.988997	-0.0358601	0.755273	0.866899	-0.21754	0.0405742	0.0771199	-0.270132	0.0104619	0.103603	-0.0432877	0.687101	0.999554	-0.122459	0.252935	0.655608	-0.177379	0.0963228	0.999977	0.104645	0.329091	0.984053	0.00596614	0.956005	0.9972	0.113863	0.288029	0.999994	0.135466	0.205599	0.998785	0.0944077	0.37885	0.998651	0.107087	0.317867	0.855682	0.296589	0.00476872	0.150778	0.119747	0.266453	0.577161
ENSG00000177600	RPLP2	0.11227	0.294871	0.763581	0.104567	0.329453	0.988997	0.158317	0.166239	0.374521	0.216516	0.0415525	0.0786733	0.126662	0.236886	0.525292	-0.107837	0.31447	0.999554	-0.209164	0.0491632	0.32722	0.0378143	0.724972	0.999977	-0.0460405	0.668336	0.988727	-0.188079	0.079293	0.739309	0.188662	0.076625	0.999994	0.122961	0.25098	0.998785	0.107977	0.313836	0.998651	0.12907	0.228016	0.825323	0.200135	0.0600467	0.332274	0.272208	0.0102976	0.167978
ENSG00000248527	MTATP6P1	0.19824	0.0625626	0.611978	0.116678	0.276198	0.988997	0.276584	0.0142337	0.109118	0.025708	0.810998	0.863614	0.212706	0.0453642	0.22586	-0.190366	0.073953	0.860869	-0.0765881	0.47562	0.819362	0.097692	0.362413	0.999977	0.0364279	0.734674	0.990226	-0.0120754	0.911092	0.993354	0.195109	0.066909	0.999994	0.165077	0.122118	0.998785	0.108736	0.310427	0.998651	-0.00916365	0.932079	0.988784	-0.00627064	0.953493	0.985185	0.208467	0.0512829	0.276137
ENSG00000229117	RPL41	-0.0450562	0.675024	0.912635	-0.0592386	0.581332	0.989132	-0.118633	0.300912	0.523563	0.272807	0.00969459	0.0227018	-0.0475828	0.65791	0.841591	0.0587244	0.584622	0.999554	-0.0853102	0.426678	0.791148	0.0773564	0.471191	0.999977	-0.0466324	0.664328	0.988727	-0.147885	0.169125	0.791321	0.0680767	0.526152	0.999994	0.0417397	0.697739	0.998785	0.0441924	0.680913	0.998651	0.158804	0.137167	0.797371	0.17094	0.109231	0.415596	0.152729	0.155437	0.447851
ENSG00000067560	RHOA	0.0984927	0.358473	0.794939	0.0175144	0.870592	0.995122	0.0605256	0.59861	0.765807	0.184065	0.0842214	0.142789	0.104449	0.330001	0.61573	-0.0432248	0.687533	0.999554	0.111634	0.297634	0.700517	0.0505043	0.63834	0.999977	0.0315404	0.769203	0.991579	-0.201807	0.0593626	0.718322	0.0969687	0.365994	0.999994	0.0557696	0.603694	0.998785	-0.0254526	0.81284	0.998651	-0.0296954	0.782359	0.961117	0.0213448	0.84262	0.942405	0.15902	0.138916	0.425596
ENSG00000128641	MYO1B	-0.15442	0.14849	0.687018	-0.196957	0.0643159	0.988997	-0.00886367	0.938608	0.970369	-0.120743	0.259693	0.357991	-0.0264346	0.805759	0.917374	0.00867963	0.935659	0.999554	0.144374	0.177064	0.57138	0.0806956	0.452204	0.999977	0.00730622	0.945823	0.997945	0.022041	0.838485	0.983179	-0.129615	0.226044	0.999994	-0.203253	0.056085	0.998785	-0.205478	0.0533914	0.998651	-0.225586	0.0335392	0.783719	-0.27771	0.00841574	0.177939	-0.251132	0.0182701	0.192989
ENSG00000173575	CHD2	0.0762204	0.477747	0.845078	-0.00705216	0.947704	0.996021	0.222685	0.0500386	0.197734	0.648587	6.30850927052506e-12	4.00167206958977e-10	0.130107	0.224272	0.51047	-0.0887501	0.408201	0.999554	0.13151	0.219273	0.619073	0.00221909	0.983534	0.999977	-0.1561	0.144071	0.984053	-0.0745754	0.489855	0.927931	0.0197929	0.853932	0.999994	0.0551385	0.607803	0.998785	0.0314913	0.769552	0.998651	0.0381329	0.722748	0.953015	-0.0275068	0.798045	0.925691	0.174378	0.104184	0.374797
ENSG00000132359	RAP1GAP2	0.00428975	0.968175	0.992399	-0.0257862	0.810433	0.993725	-0.104523	0.362446	0.580975	-0.196497	0.0649526	0.115141	-0.239163	0.0239941	0.160728	0.146808	0.169797	0.971886	0.14499	0.175203	0.569395	-0.126865	0.23613	0.999977	0.0103664	0.92319	0.997945	0.0784687	0.467411	0.920105	-0.0927451	0.38734	0.999994	0.00954198	0.929282	0.998785	0.0395172	0.713113	0.998651	-0.00593519	0.955978	0.993294	-0.075933	0.479414	0.76405	-0.120394	0.26386	0.574938
ENSG00000128989	ARPP19	-0.00499578	0.96294	0.991128	-0.081866	0.445651	0.98901	0.0823437	0.473549	0.671253	0.575865	3.54620155462726e-09	6.45514169252623e-08	-0.0371532	0.729593	0.879508	0.00392022	0.970915	0.999554	0.293675	0.00521844	0.093599	-0.0405951	0.705642	0.999977	-0.0884257	0.409923	0.984053	0.0730931	0.498548	0.930171	0.0556019	0.604784	0.999994	0.0677939	0.527876	0.998785	0.0635315	0.554199	0.998651	0.10564	0.324487	0.858095	0.117385	0.273278	0.605729	0.197326	0.0653607	0.307147
ENSG00000114867	EIF4G1	-0.0196306	0.855116	0.963841	-0.0236279	0.826039	0.99448	-0.117715	0.304693	0.527277	0.168831	0.11374	0.183234	-0.0904016	0.399498	0.674563	0.0672304	0.531319	0.999554	0.160606	0.132707	0.510939	-0.00940299	0.930309	0.999977	-0.0122782	0.90908	0.997029	0.0471789	0.66248	0.956761	-0.104105	0.331607	0.999994	-0.0472123	0.660409	0.998785	-0.120633	0.260131	0.998651	-0.0292293	0.785692	0.961117	-0.0292647	0.785439	0.921342	-0.112336	0.297391	0.606222
ENSG00000124762	CDKN1A	0.223605	0.0351684	0.550989	0.174559	0.10182	0.988997	0.184563	0.105742	0.291994	0.167271	0.117164	0.187806	-0.080011	0.456061	0.717437	-0.00395436	0.970662	0.999554	-0.232409	0.0284047	0.252667	-0.170022	0.111176	0.999977	-0.068357	0.524446	0.984053	-0.268911	0.0112965	0.616215	0.0671621	0.531737	0.999994	0.0508459	0.636067	0.998785	-0.0480421	0.654818	0.998651	0.0506883	0.637115	0.93601	0.28693	0.00640678	0.161465	0.0744384	0.490656	0.748382
ENSG00000197157	SND1	-0.0482552	0.653385	0.904162	-0.119321	0.265389	0.988997	-0.135704	0.236159	0.455252	-0.0315819	0.768907	0.831834	-0.0538178	0.61644	0.818675	0.0256423	0.811471	0.999554	-0.208378	0.0500413	0.330842	0.0220757	0.837305	0.999977	-0.0623058	0.561883	0.986513	-0.0633319	0.557741	0.940992	0.0380695	0.72319	0.999994	0.0106379	0.921185	0.998785	-0.0301878	0.778842	0.998651	0.0330909	0.758196	0.957742	-0.0124991	0.907451	0.968801	0.0192517	0.858698	0.946934
ENSG00000165280	VCP	0.0571843	0.594528	0.888966	0.041758	0.697613	0.991064	-0.0556635	0.628354	0.785858	0.213315	0.0447362	0.0836959	0.0103205	0.923529	0.9683	-0.0298927	0.780949	0.999554	0.132493	0.215814	0.61628	-0.0406787	0.705064	0.999977	0.00513184	0.961932	0.998231	0.00633782	0.953267	0.996867	0.0365182	0.734041	0.999994	0.0604928	0.573342	0.998785	0.0754869	0.482007	0.998651	0.110931	0.300704	0.85189	0.135466	0.2056	0.537178	0.0334247	0.757204	0.898939
ENSG00000121671	CRY2	0.0513124	0.632969	0.897586	-0.014226	0.894733	0.995122	0.163133	0.153561	0.357743	0.456933	6.75996179921867e-06	4.1089034529519e-05	0.150574	0.15899	0.429993	-0.168398	0.114681	0.927582	0.147411	0.168032	0.559461	-0.0288204	0.78862	0.999977	-0.102382	0.339715	0.984053	-0.0598591	0.579581	0.943983	0.0235063	0.82692	0.999994	0.0914214	0.39418	0.998785	0.0653449	0.542923	0.998651	0.0487157	0.650293	0.938384	0.0113033	0.916272	0.971808	0.159663	0.137303	0.423189
ENSG00000138760	SCARB2	-0.195696	0.0660767	0.62207	-0.155761	0.144955	0.988997	-0.0329269	0.774736	0.87871	0.28157	0.0075157	0.018223	-0.238969	0.0241117	0.161036	0.12883	0.22889	0.998409	0.0814416	0.448021	0.802518	-0.177433	0.0962203	0.999977	-0.0165299	0.877808	0.996411	0.154976	0.149374	0.77648	-0.0526068	0.624406	0.999994	-0.0142692	0.894416	0.998785	-0.093123	0.3854	0.998651	-0.0568454	0.596718	0.927971	-0.0343123	0.74956	0.905677	0.106062	0.325361	0.630187
ENSG00000100380	ST13	0.134158	0.21005	0.718732	-0.130239	0.223798	0.988997	-0.201076	0.0775197	0.247906	0.449275	1.00367829674042e-05	5.82497367977159e-05	0.0249563	0.816426	0.922982	0.0265409	0.804993	0.999554	0.1113	0.299088	0.702375	0.034435	0.748694	0.999977	-0.182258	0.0873655	0.984053	-0.0371168	0.731353	0.968527	0.0294366	0.784209	0.999994	0.0370171	0.730546	0.998785	0.052939	0.622216	0.998651	0.160548	0.132848	0.797371	0.119536	0.264523	0.597552	0.188031	0.0793696	0.332807
ENSG00000106537	TSPAN13	-0.107359	0.316631	0.775194	-0.00891057	0.933951	0.996021	-0.145368	0.204126	0.419735	0.133409	0.212631	0.305525	0.0591378	0.581977	0.79967	-0.14964	0.16162	0.964151	0.265382	0.0119555	0.153507	0.0334849	0.755407	0.999977	-0.0209894	0.845208	0.995635	0.00134861	0.99005	0.999228	0.169284	0.112758	0.999994	0.073064	0.496219	0.998785	0.124881	0.243597	0.998651	0.178936	0.0933883	0.786377	0.0462643	0.66682	0.870707	0.0660247	0.541082	0.781872
ENSG00000147140	NONO	0.143181	0.180707	0.702982	-0.00778671	0.942266	0.996021	-0.0261946	0.819919	0.907358	0.392658	0.000141221	0.000585306	-0.00391559	0.970949	0.987514	-0.0737563	0.492136	0.999554	0.035612	0.740404	0.927281	-0.0167958	0.875857	0.999977	-0.077162	0.472309	0.984053	-0.0990685	0.358452	0.882187	0.0262908	0.806795	0.999994	0.116015	0.278954	0.998785	0.0505926	0.637752	0.998651	0.0818252	0.445879	0.894175	0.133734	0.211507	0.543019	0.233624	0.0284763	0.221959
ENSG00000070087	PFN2	-0.0545627	0.611562	0.891631	-0.142043	0.184234	0.988997	-0.178946	0.11698	0.308861	0.0637613	0.552764	0.648188	0.0203953	0.849538	0.93703	-0.110385	0.303102	0.999554	0.296618	0.00476443	0.0889046	-0.0238624	0.82434	0.999977	0.0423348	0.693643	0.989302	0.126501	0.240219	0.83358	0.140869	0.187923	0.999994	0.16048	0.133014	0.998785	0.20047	0.0596099	0.998651	0.13949	0.192327	0.81631	0.0726964	0.498394	0.774434	0.151322	0.159325	0.45292
ENSG00000099783	HNRNPM	0.149948	0.16075	0.688182	-0.00464909	0.965511	0.997055	0.0794131	0.489486	0.683828	0.689182	8.21565038222616e-14	1.5827298319685e-11	0.0101953	0.924454	0.968586	-0.00860163	0.936236	0.999554	0.164617	0.123176	0.495803	-0.0322784	0.763958	0.999977	-0.106804	0.319154	0.984053	-0.063722	0.555313	0.940789	0.0197328	0.854371	0.999994	0.134486	0.208929	0.998785	0.133735	0.211506	0.998651	0.134069	0.210357	0.82072	0.198961	0.0615952	0.335405	0.250127	0.0187564	0.194326
ENSG00000182934	SRPRA	-0.0349161	0.745302	0.933444	0.0135098	0.900005	0.995122	0.0508648	0.658302	0.806015	0.361391	0.000502273	0.00176495	0.154007	0.149593	0.416713	-0.156976	0.141807	0.949162	-0.0244458	0.820117	0.95263	0.0404483	0.706658	0.999977	-0.0245997	0.819003	0.994518	0.083008	0.441966	0.911809	0.105323	0.32595	0.999994	0.121087	0.258328	0.998785	0.0870748	0.41714	0.998651	0.0891848	0.405899	0.883298	0.0631157	0.5568	0.81144	0.202541	0.058424	0.292638
ENSG00000105193	RPS16	0.0402759	0.707852	0.922351	0.0446415	0.677849	0.990089	0.131436	0.251359	0.471151	0.24256	0.0220052	0.0461114	0.070859	0.509342	0.75383	-0.132038	0.217411	0.993557	-0.24262	0.0219716	0.220849	0.0825386	0.441909	0.999977	-0.0292328	0.785668	0.991579	-0.162692	0.129907	0.766712	0.160484	0.133004	0.999994	0.0609716	0.570305	0.998785	0.0255474	0.812156	0.998651	0.0666717	0.534745	0.915435	0.148239	0.165627	0.491169	0.2108	0.0486767	0.269172
ENSG00000152795	HNRNPDL	0.190788	0.0733036	0.627119	0.034118	0.750932	0.992086	0.263401	0.0198037	0.127132	0.382651	0.000214938	0.000842026	0.240671	0.0230929	0.157428	-0.116581	0.276598	0.999554	0.104754	0.328585	0.726275	0.149008	0.163421	0.999977	-0.0992541	0.354751	0.984053	-0.151258	0.159504	0.781575	-0.0447797	0.676907	0.999994	-0.032991	0.758904	0.998785	-0.00452664	0.966418	0.998651	-0.0302067	0.778706	0.960482	-0.0550782	0.608196	0.839968	0.117877	0.274045	0.585278
ENSG00000145592	RPL37	0.112875	0.292258	0.761518	0.0755458	0.481664	0.989132	0.2713	0.016278	0.116145	0.330031	0.00158589	0.00478896	0.20844	0.0499719	0.237076	-0.146727	0.170034	0.972393	-0.161019	0.1317	0.509417	0.0882047	0.411099	0.999977	-0.0664245	0.536264	0.984053	-0.128774	0.231807	0.830258	0.162209	0.128832	0.999994	0.0782882	0.465849	0.998785	0.0675646	0.529276	0.998651	0.0559758	0.602354	0.929549	0.034367	0.749174	0.905607	0.25292	0.017432	0.191091
ENSG00000111885	MAN1A1	-0.0654112	0.542513	0.869408	-0.148589	0.16462	0.988997	-0.122189	0.28655	0.509177	-0.146089	0.171921	0.257301	-0.283862	0.00702239	0.0851941	0.1103	0.303479	0.999554	0.0681088	0.525956	0.842954	0.00855992	0.936544	0.999977	0.108255	0.312585	0.984053	0.210413	0.0491007	0.704084	-0.108687	0.310646	0.999994	-0.150346	0.15963	0.998785	-0.156291	0.143576	0.998651	-0.12169	0.255949	0.837608	-0.156498	0.143039	0.460722	-0.16202	0.13152	0.414654
ENSG00000132326	PER2	0.143421	0.179971	0.702221	-0.0258176	0.810206	0.993725	0.181982	0.110798	0.299035	0.394996	0.000127776	0.000538597	0.118977	0.266779	0.556028	-0.0457903	0.670034	0.999554	0.106398	0.321008	0.721574	0.00348081	0.974174	0.999977	-0.154045	0.14949	0.984053	-0.146124	0.174314	0.795064	-0.0101235	0.924985	0.999994	0.0576645	0.591432	0.998785	-0.019522	0.855909	0.998651	0.0259855	0.808995	0.965796	-0.00896946	0.933515	0.978735	0.0779661	0.470277	0.736103
ENSG00000086598	TMED2	0.0173619	0.871708	0.967759	0.0212183	0.843542	0.994968	0.212467	0.0618251	0.220585	0.480373	1.89707181252885e-06	1.36765336560898e-05	0.251272	0.0175383	0.136616	-0.175675	0.0996162	0.908643	0.0477719	0.656636	0.896706	0.0517165	0.630291	0.999977	-0.0626049	0.560003	0.986513	0.0508232	0.638176	0.952104	0.0827792	0.440575	0.999994	0.0441395	0.681274	0.998785	0.0355509	0.740833	0.998651	0.0227581	0.832348	0.970186	-0.0613044	0.568199	0.817647	0.232001	0.0296294	0.223228
ENSG00000182985	CADM1	-0.0805723	0.452897	0.833823	-0.150544	0.159073	0.988997	-0.0626687	0.585702	0.756161	0.0334863	0.755397	0.820634	0.0195614	0.855621	0.938997	0.018619	0.862508	0.999554	0.382995	0.000211904	0.0121123	0.0377595	0.725354	0.999977	-0.000561151	0.995836	0.999101	0.0782329	0.468754	0.920551	0.0204584	0.849077	0.999994	-0.0185039	0.863349	0.998785	0.0398419	0.71086	0.998651	0.0662945	0.537064	0.916307	-0.0515205	0.631589	0.852084	-0.0307235	0.776289	0.908618
ENSG00000087365	SF3B2	0.122065	0.254475	0.742478	0.0163961	0.87879	0.995122	0.140493	0.219874	0.43715	0.640221	1.42443834505457e-11	7.5220467530978e-10	0.061652	0.566003	0.789662	-0.00814568	0.939609	0.999554	0.139296	0.192953	0.592371	0.0266945	0.803887	0.999977	-0.0810843	0.450022	0.984053	-0.107521	0.318711	0.868616	0.026679	0.803998	0.999994	0.0833639	0.437342	0.998785	0.0722979	0.500758	0.998651	0.082955	0.439602	0.893286	0.125956	0.23953	0.574094	0.210489	0.0490169	0.270108
ENSG00000177954	RPS27	0.0403755	0.707162	0.922343	0.0537217	0.617071	0.989132	0.105787	0.356636	0.576011	0.223211	0.0355005	0.0687155	-0.00075118	0.994426	0.997887	-0.0953619	0.374029	0.999554	-0.158118	0.138893	0.519348	0.0680752	0.526161	0.999977	0.0191323	0.858756	0.995847	-0.144056	0.180558	0.800316	0.166081	0.119831	0.999994	0.104013	0.332035	0.998785	0.0587221	0.584638	0.998651	0.115648	0.280486	0.842017	0.224351	0.0345473	0.278051	0.248992	0.0193188	0.194991
ENSG00000109475	RPL34	0.0436566	0.684576	0.91691	0.0568783	0.596506	0.989132	0.145954	0.202288	0.417441	0.225078	0.0339509	0.066215	0.00548959	0.95928	0.982482	-0.129017	0.228211	0.998002	-0.163791	0.125094	0.499294	0.0399455	0.710141	0.999977	-0.0139158	0.897016	0.997029	-0.0817829	0.448755	0.913402	0.16504	0.122203	0.999994	0.14176	0.185118	0.998785	0.0980598	0.3606	0.998651	0.0875697	0.414488	0.886312	0.196873	0.0644316	0.340095	0.256647	0.0157907	0.187481
ENSG00000135916	ITM2C	-0.17293	0.105106	0.653045	0.0571572	0.594704	0.989132	-0.251384	0.0264121	0.144689	0.155194	0.146441	0.226095	-0.0640272	0.551106	0.780498	0.0897814	0.402753	0.999554	0.228167	0.0315121	0.265901	-0.00943717	0.930057	0.999977	0.0931906	0.385054	0.984053	0.0254973	0.813585	0.979615	0.0105816	0.9216	0.999994	0.0562367	0.600661	0.998785	0.109664	0.306291	0.998651	0.132414	0.216092	0.823482	0.180058	0.0913181	0.389463	0.231863	0.029729	0.223342
ENSG00000143933	CALM2	-0.106207	0.321883	0.777425	0.00722476	0.946426	0.996021	0.191142	0.0936674	0.273762	-0.082277	0.443362	0.546448	0.157859	0.139549	0.402822	-0.0990866	0.355568	0.999554	0.0984576	0.358645	0.748668	-0.0260365	0.808628	0.999977	0.12673	0.236632	0.984053	-0.000158274	0.998832	0.999633	0.0598221	0.577609	0.999994	0.0155767	0.884804	0.998785	0.0444018	0.679483	0.998651	-0.0242958	0.821202	0.968245	-0.0905252	0.398851	0.70746	0.0612179	0.570989	0.802229
ENSG00000151929	BAG3	0.313646	0.00276236	0.252314	0.0934213	0.383873	0.988997	-0.0675294	0.556904	0.7347	-0.346667	0.000874528	0.00286678	0.355759	0.000622922	0.0263536	0.0883541	0.410304	0.999554	-0.0777946	0.468675	0.815884	0.157329	0.1409	0.999977	-0.103182	0.335936	0.984053	-0.282445	0.00767133	0.611531	0.0393492	0.71428	0.999994	-0.00126998	0.990576	0.998945	-0.0513705	0.632584	0.998651	-0.0222734	0.835867	0.970862	0.0898597	0.402342	0.709967	-0.0935073	0.386197	0.677411
ENSG00000133639	BTG1	0.0682916	0.524843	0.862553	-0.0344909	0.7483	0.992086	0.176831	0.121442	0.314787	0.460709	5.54341774838818e-06	3.45939861046684e-05	-0.157061	0.141589	0.405492	-0.0682108	0.525335	0.999554	-0.210065	0.0481734	0.324368	-0.0657155	0.540633	0.999977	-0.0998331	0.351937	0.984053	-0.0585153	0.588137	0.944706	0.0320422	0.765635	0.999994	0.0810652	0.450129	0.998785	-0.00173537	0.987123	0.999112	0.0279067	0.795173	0.962497	0.192735	0.0703634	0.351434	0.122153	0.256894	0.566992
ENSG00000140526	ABHD2	0.0797347	0.457624	0.836936	0.00895838	0.933597	0.996021	0.210133	0.0648113	0.226177	0.327102	0.00175523	0.005226	0.0166151	0.877183	0.947818	-0.079841	0.457022	0.999554	0.0570476	0.595411	0.874004	-0.0565382	0.598707	0.999977	-0.0812139	0.449295	0.984053	0.120191	0.264672	0.845618	-0.0390403	0.716428	0.999994	-0.0750684	0.484446	0.998785	-0.121372	0.2572	0.998651	-0.0960935	0.370357	0.87376	-0.178975	0.093317	0.392376	-0.0226118	0.834362	0.935765
ENSG00000075415	SLC25A3	0.200018	0.0602	0.605396	0.119628	0.264154	0.988997	0.233836	0.0393509	0.175958	0.443087	1.37181171830925e-05	7.639698771719e-05	0.0591746	0.581741	0.799558	-0.0973836	0.363937	0.999554	0.0329044	0.759518	0.933764	-0.076682	0.475077	0.999977	-0.0345012	0.748227	0.991579	-0.119981	0.265513	0.845872	0.0641498	0.550342	0.999994	0.0858869	0.423547	0.998785	0.085368	0.426364	0.998651	0.0589722	0.583036	0.926044	0.153796	0.150157	0.470084	0.215508	0.0437475	0.258215
ENSG00000136750	GAD2	0.0287523	0.789108	0.944079	0.0947427	0.377153	0.988997	-0.088125	0.442946	0.645443	-0.29327	0.00528386	0.013509	-0.0658941	0.53953	0.773468	0.111826	0.296799	0.999554	0.177418	0.0962487	0.444789	-0.043076	0.688553	0.999977	0.053098	0.62117	0.988727	0.169848	0.113638	0.759334	0.0259452	0.809286	0.999994	0.105304	0.32604	0.998785	0.153259	0.151604	0.998651	0.169573	0.112136	0.791025	0.113936	0.287716	0.618923	0.0209502	0.846378	0.941597
ENSG00000101421	CHMP4B	0.125856	0.239909	0.733026	0.0430822	0.68851	0.990089	0.183736	0.107343	0.294292	0.697208	3.19744231092045e-14	7.55977099102397e-12	0.0729015	0.49718	0.746236	-0.0487665	0.649952	0.999554	0.0228666	0.83156	0.956684	0.00331496	0.975404	0.999977	-0.128401	0.230457	0.984053	-0.101993	0.344371	0.878278	0.0449899	0.675475	0.999994	0.0826928	0.441054	0.998785	0.0709219	0.508965	0.998651	0.0914118	0.39423	0.878049	0.139977	0.190762	0.519231	0.276887	0.00901294	0.165837
ENSG00000121653	MAPK8IP1	0.288956	0.0060269	0.342458	0.0740055	0.49067	0.989132	0.24746	0.0289387	0.151091	0.425201	3.27358493699137e-05	0.00016353	0.185124	0.0824207	0.307592	-0.0651127	0.544361	0.999554	0.0983291	0.359276	0.749233	0.0142174	0.894797	0.999977	-0.129309	0.22715	0.984053	-0.156042	0.146562	0.774934	0.0426232	0.691661	0.999994	0.0797964	0.457274	0.998785	0.0556613	0.604398	0.998651	0.0859325	0.423301	0.887374	0.123038	0.250679	0.584974	0.182571	0.0886573	0.349953
ENSG00000176658	MYO1D	-0.0620485	0.563503	0.877958	-0.0886526	0.408718	0.988997	-0.0167868	0.884021	0.94149	0.36269	0.000477672	0.00169108	-0.136676	0.201542	0.484313	0.0528895	0.622543	0.999554	0.291171	0.00563447	0.0986792	-0.0700881	0.513972	0.999977	0.0240401	0.823053	0.995079	0.2335	0.0285629	0.657231	0.00670954	0.950241	0.999994	0.161998	0.129338	0.998785	0.157635	0.14012	0.998651	0.100376	0.34931	0.866431	0.196703	0.0646675	0.340288	0.186335	0.0821681	0.339215
ENSG00000145495	MARCH6	0.053976	0.615403	0.891631	-0.0429797	0.689214	0.990089	0.168569	0.14013	0.339806	0.304687	0.00369436	0.00994113	-0.043255	0.687326	0.85654	-0.117904	0.271147	0.999554	0.276855	0.00862735	0.127577	-0.129488	0.226503	0.999977	-0.0640937	0.550691	0.98545	0.175028	0.102879	0.750794	0.0350545	0.744327	0.999994	0.114566	0.285045	0.998785	0.0722706	0.50092	0.998651	0.0286919	0.789541	0.961462	-0.0816347	0.446941	0.741257	0.0842876	0.434936	0.711009
ENSG00000065978	YBX1	-0.132332	0.216381	0.722318	-0.109372	0.307589	0.988997	-0.144186	0.207868	0.424092	0.584574	1.80222103907113e-09	3.67978517555583e-08	-0.0375437	0.726862	0.877627	0.100828	0.347137	0.999554	0.0307307	0.774968	0.939031	-0.0212868	0.843043	0.999977	-0.139179	0.19333	0.984053	-0.0991501	0.358054	0.882054	0.0530735	0.621331	0.999994	0.0309164	0.773645	0.998785	0.0750552	0.484523	0.998651	0.18324	0.085645	0.784433	0.164144	0.124273	0.436023	0.288227	0.00646529	0.159787
ENSG00000004799	PDK4	-0.0908017	0.397407	0.807465	0.00650892	0.951727	0.996242	0.149035	0.192821	0.40618	-0.170913	0.109288	0.177298	-0.0324017	0.763083	0.896907	-0.11879	0.267539	0.999554	-0.25613	0.0154043	0.180666	0.0214299	0.842001	0.999977	-0.0776428	0.469545	0.984053	-0.0736142	0.495483	0.929578	-0.0440173	0.682109	0.999994	-0.161264	0.131107	0.998785	-0.198176	0.0626496	0.998651	-0.114493	0.285353	0.843092	-0.188309	0.0771882	0.364982	-0.140594	0.191372	0.491597
ENSG00000198961	PJA2	-0.112901	0.292148	0.761518	-0.139685	0.1917	0.988997	0.126414	0.270087	0.490951	0.358621	0.000558651	0.0019311	0.0403041	0.707656	0.868694	-0.0444761	0.678977	0.999554	0.224929	0.0340723	0.274771	0.0161516	0.880583	0.999977	-0.0494557	0.645337	0.988727	0.177273	0.0984727	0.746244	-0.0629013	0.558144	0.999994	-0.0355567	0.740793	0.998785	-0.0357153	0.739678	0.998651	-0.0829104	0.439849	0.893403	-0.194418	0.0679006	0.346005	-0.00200341	0.98522	0.99461
ENSG00000170017	ALCAM	0.0546975	0.610681	0.891631	-0.170263	0.110663	0.988997	0.0237147	0.83672	0.91682	0.209654	0.0486228	0.0900042	-0.144054	0.178034	0.454204	0.147874	0.166684	0.969375	0.268478	0.0109621	0.146177	-0.0812149	0.44929	0.999977	-0.0488986	0.649067	0.988727	0.279631	0.00832676	0.616215	-0.0391523	0.715648	0.999994	0.146303	0.171287	0.998785	0.135556	0.205294	0.998651	0.0381022	0.722962	0.953015	0.0437137	0.684185	0.87797	0.139384	0.195261	0.496332
ENSG00000167470	MIDN	0.168209	0.115097	0.663843	0.0379729	0.723865	0.992077	0.0831882	0.469008	0.666999	0.289826	0.00587004	0.0147949	-0.308769	0.00323959	0.0584587	-0.0116356	0.913819	0.999554	-0.0109832	0.918635	0.979607	-0.162856	0.127294	0.999977	-0.0468042	0.663166	0.988727	-0.141878	0.187309	0.805094	0.0586837	0.584883	0.999994	0.0784062	0.465175	0.998785	-0.0272289	0.800042	0.998651	0.0961778	0.369936	0.87376	0.211506	0.0466227	0.30485	0.161243	0.133406	0.41718
ENSG00000125691	RPL23	-0.0369447	0.731053	0.93001	0.0118079	0.912549	0.995375	0.0754561	0.511446	0.701644	0.129175	0.227635	0.32287	0.0954723	0.373473	0.654411	-0.144612	0.176344	0.974514	-0.161787	0.129843	0.507307	0.0895719	0.403856	0.999977	-0.025427	0.813025	0.992978	-0.127786	0.235437	0.831199	0.15018	0.160096	0.999994	0.0751133	0.484184	0.998785	0.0421868	0.694661	0.998651	0.0621769	0.562695	0.920883	0.089023	0.406755	0.71333	0.207524	0.0523683	0.278943
ENSG00000067167	TRAM1	-0.0751652	0.483881	0.848125	-0.157027	0.141676	0.988997	0.0996806	0.385226	0.600311	0.585663	1.6536065849948e-09	3.44049386074019e-08	0.120255	0.261641	0.551093	-0.113858	0.288049	0.999554	0.0646435	0.547271	0.854322	0.0371669	0.729497	0.999977	-0.1243	0.245814	0.984053	0.0996941	0.35541	0.882054	0.0317718	0.767557	0.999994	0.0583578	0.586973	0.998785	0.0142293	0.894709	0.998651	0.00292729	0.97828	0.996953	-0.0386779	0.71895	0.892969	0.177721	0.0976105	0.364415
ENSG00000135506	OS9	0.0218839	0.838699	0.959686	-0.0132703	0.901769	0.995139	0.185173	0.104574	0.290686	0.311719	0.00294283	0.00817034	0.170651	0.10984	0.356525	-0.109429	0.307338	0.999554	-0.133571	0.212071	0.612327	0.138223	0.196436	0.999977	-0.0300865	0.779565	0.991579	-0.115601	0.283484	0.855292	0.0907418	0.39772	0.999994	-0.0277748	0.796119	0.998785	-0.0263847	0.806118	0.998651	-0.0400913	0.709131	0.951085	-0.178651	0.0939206	0.392794	0.17426	0.104422	0.37504
ENSG00000162434	JAK1	0.054223	0.613785	0.891631	-0.151019	0.157748	0.988997	0.118307	0.30225	0.525058	0.379222	0.000247449	0.000952352	0.0211708	0.843887	0.935524	-0.0778771	0.468202	0.999554	0.163651	0.125423	0.49964	0.0952899	0.374391	0.999977	-0.105705	0.324191	0.984053	0.00398472	0.970608	0.997549	-0.0438273	0.683408	0.999994	-0.105529	0.324999	0.998785	-0.123047	0.250644	0.998651	-0.113407	0.289975	0.846412	-0.174911	0.101121	0.402355	-0.0626654	0.561902	0.796165
ENSG00000076554	TPD52	-0.117762	0.271731	0.751114	-0.220209	0.0381157	0.988997	-0.086601	0.450904	0.651679	0.154966	0.147043	0.226722	-0.0798544	0.456947	0.717994	-0.126571	0.237228	0.999554	0.358769	0.000555482	0.0229313	0.039888	0.71054	0.999977	0.0175603	0.870256	0.996411	0.223688	0.0361711	0.6823	-0.019136	0.858729	0.999994	0.11328	0.29052	0.998785	0.153675	0.150483	0.998651	0.0121264	0.910199	0.985213	-0.0166077	0.877237	0.95729	0.0393896	0.715585	0.879772
ENSG00000130402	ACTN4	0.221828	0.0366859	0.556137	0.156651	0.142644	0.988997	0.0552431	0.630954	0.787359	0.404858	8.3085798377347e-05	0.000368983	-0.109509	0.30698	0.59542	0.135452	0.205644	0.98681	-0.1066	0.320084	0.720821	-0.132465	0.215912	0.999977	-0.103505	0.334415	0.984053	-0.117802	0.274352	0.852157	-0.0399222	0.710303	0.999994	-0.00765174	0.943265	0.998785	-0.114027	0.287331	0.998651	0.0141828	0.895051	0.981985	0.136296	0.202807	0.533938	0.144738	0.178481	0.474454
ENSG00000118181	RPS25	0.0722863	0.500827	0.855167	0.0690002	0.520541	0.989132	0.176643	0.121846	0.315319	0.330905	0.00153833	0.00466158	0.10214	0.340863	0.625894	-0.104466	0.329924	0.999554	-0.196412	0.0650714	0.372251	0.067158	0.531763	0.999977	-0.0659073	0.539449	0.984574	-0.124024	0.249622	0.838369	0.149673	0.161529	0.999994	0.109656	0.306326	0.998785	0.0939609	0.38112	0.998651	0.117031	0.274735	0.841795	0.166289	0.119363	0.429714	0.268198	0.0115233	0.172983
ENSG00000069275	NUCKS1	-0.118686	0.267961	0.749624	-0.285491	0.00668932	0.988997	-0.136938	0.231883	0.450393	-0.0137636	0.898137	0.929544	-0.0202174	0.850835	0.93729	0.0190893	0.85907	0.999554	0.210943	0.0472235	0.321241	0.0775982	0.469802	0.999977	-0.0287414	0.789186	0.991579	0.217805	0.0414982	0.69242	-0.198153	0.0626812	0.999994	-0.100202	0.350151	0.998785	-0.0502247	0.640202	0.998651	-0.164057	0.124475	0.793284	-0.228552	0.0312184	0.267546	-0.0843515	0.434586	0.710682
ENSG00000156675	RAB11FIP1	0.09644	0.368626	0.797124	0.0678018	0.527828	0.989132	0.323644	0.00384723	0.0586685	0.517661	2.04811331894206e-07	2.0062639225004e-06	-0.106868	0.318865	0.606033	-0.0808554	0.451306	0.999554	-0.165826	0.12041	0.491985	-0.144247	0.177449	0.999977	-0.185337	0.0820615	0.984053	0.0193944	0.857662	0.98749	-0.0777071	0.469177	0.999994	-0.0113642	0.915822	0.998785	-0.0730885	0.496074	0.998651	-0.0999313	0.351462	0.867494	0.00372286	0.972379	0.990923	0.0722788	0.503358	0.757859
ENSG00000186468	RPS23	0.129565	0.226226	0.725861	0.12945	0.226639	0.988997	0.386794	0.000468546	0.024751	0.202791	0.0566581	0.102427	0.2543	0.0161802	0.130736	-0.19703	0.0642153	0.842345	-0.0984256	0.358803	0.748846	0.042958	0.689363	0.999977	-0.00984874	0.927015	0.997945	-0.0796624	0.460643	0.916705	0.109646	0.306371	0.999994	0.0611376	0.569254	0.998785	0.0402728	0.707873	0.998651	-0.0692568	0.518988	0.910198	-0.0734576	0.493895	0.772071	0.176424	0.100122	0.368762
ENSG00000134352	IL6ST	0.0187723	0.861387	0.964945	-0.0116601	0.913639	0.995455	0.265232	0.0189329	0.123975	0.526001	1.19938918796691e-07	1.27457501781016e-06	-0.0292269	0.78571	0.908841	-0.0750179	0.484741	0.999554	0.047244	0.660195	0.8984	-0.126212	0.238569	0.999977	-0.0357383	0.739516	0.991198	0.0787001	0.466095	0.919923	-0.0729999	0.496598	0.999994	-0.0166413	0.87699	0.998785	-0.0710754	0.508046	0.998651	-0.103007	0.336762	0.862465	-0.0800034	0.456104	0.747893	0.112328	0.297429	0.606222
ENSG00000092096	SLC22A17	-0.134478	0.208954	0.718732	-0.080467	0.45349	0.98901	-0.41652	0.000148769	0.017799	0.0656118	0.541273	0.638239	-0.268929	0.0108236	0.105301	0.220122	0.0381936	0.821712	0.145409	0.173946	0.567706	-0.0262676	0.806962	0.999977	-0.0377619	0.725337	0.989562	-0.0453947	0.674509	0.959897	0.0409066	0.703488	0.999994	0.00472152	0.964973	0.998945	0.0308334	0.774237	0.998651	0.1755	0.0999597	0.786587	0.194821	0.0673208	0.344909	0.0175279	0.871237	0.95004
ENSG00000131473	ACLY	0.10752	0.315902	0.775039	0.0786075	0.464027	0.98901	-0.212006	0.062406	0.221649	-0.480892	1.84246852708014e-06	1.3366969260458e-05	-0.125514	0.241197	0.530105	0.14281	0.181851	0.975344	0.0473908	0.659204	0.897783	-0.10532	0.325963	0.999977	0.0473074	0.659767	0.988727	0.150895	0.160519	0.781575	-0.0522704	0.626627	0.999994	0.0240601	0.822908	0.998785	0.0308399	0.77419	0.998651	0.00374692	0.9722	0.996663	0.0229835	0.830712	0.938864	-0.14064	0.191224	0.4914
ENSG00000061676	NCKAP1	-0.0102272	0.924218	0.982539	-0.0707969	0.509714	0.989132	0.188223	0.0988846	0.282135	0.569897	5.57594237449166e-09	9.41737096854306e-08	-0.0599289	0.576928	0.796573	0.0102181	0.924285	0.999554	0.187977	0.0777213	0.405518	-0.136769	0.201231	0.999977	-0.0434881	0.685729	0.988789	0.172104	0.108851	0.754663	-0.0761805	0.477979	0.999994	0.00988649	0.926736	0.998785	-0.0318039	0.767329	0.998651	-0.0543438	0.612993	0.931179	-0.0626696	0.559597	0.812507	0.105979	0.325741	0.630565
ENSG00000171766	GATM	-0.120098	0.262268	0.747347	-0.0766636	0.475183	0.989086	-0.0194966	0.865462	0.932303	-0.146551	0.170554	0.255567	-0.182382	0.0871475	0.316936	-0.0439228	0.682755	0.999554	-0.406011	7.89400213414559e-05	0.00695943	-0.0639396	0.551651	0.999977	-0.0921668	0.390319	0.984053	0.0296926	0.783609	0.975146	-0.0806874	0.45225	0.999994	-0.108924	0.309588	0.998785	-0.118117	0.270277	0.998651	-0.0821925	0.443832	0.893965	0.0207172	0.847192	0.944883	-0.0869007	0.42078	0.702515
ENSG00000153914	SREK1	-0.0063808	0.952677	0.989012	-0.13799	0.1972	0.988997	0.152059	0.183845	0.395867	0.600865	4.80901540811374e-10	1.24448227091063e-08	-0.125576	0.240964	0.529911	-0.0009572	0.992897	0.999901	0.22804	0.0316091	0.266151	-0.0749704	0.485018	0.999977	-0.104593	0.329332	0.984053	0.0164147	0.879351	0.990001	-0.0628165	0.558675	0.999994	0.0542115	0.61386	0.998785	0.0310555	0.772654	0.998651	0.0439322	0.682691	0.945447	0.0368087	0.732005	0.897972	0.0696712	0.518919	0.767787
ENSG00000163453	IGFBP7	0.157919	0.139399	0.679704	0.279806	0.00791596	0.988997	0.0808991	0.481369	0.677355	-0.0400165	0.709649	0.783038	-0.0233107	0.828338	0.92837	-0.119555	0.264446	0.999554	-0.085656	0.4248	0.789942	-0.103706	0.333473	0.999977	0.152459	0.153778	0.984053	-0.0542703	0.615532	0.94931	0.252971	0.0167646	0.999994	0.0899899	0.401657	0.998785	0.107041	0.318074	0.998651	0.0818066	0.445982	0.894175	0.139091	0.193613	0.522951	0.174433	0.104075	0.374632
ENSG00000182718	ANXA2	0.0663991	0.53642	0.86672	0.104404	0.330213	0.988997	0.169461	0.138014	0.336789	0.571054	5.11091724497703e-09	8.79551234069414e-08	0.0689226	0.521012	0.762358	-0.070194	0.513335	0.999554	-0.106455	0.320749	0.721258	-0.0300611	0.779746	0.999977	-0.108598	0.311046	0.984053	-0.123661	0.251022	0.838369	0.0913396	0.394605	0.999994	0.089926	0.401993	0.998785	0.0145514	0.89234	0.998651	0.0469235	0.662359	0.941062	0.123454	0.249067	0.583718	0.298503	0.00472984	0.153116
ENSG00000108107	RPL28	0.132315	0.216439	0.722318	0.100266	0.349842	0.988997	-0.0501966	0.662516	0.808744	0.144733	0.175979	0.262241	0.035903	0.738359	0.883874	-0.0844448	0.431402	0.999554	-0.0774066	0.470902	0.817323	0.0898151	0.402576	0.999977	0.0430981	0.688402	0.988789	-0.176176	0.100608	0.750794	0.167612	0.116409	0.999994	0.122366	0.253295	0.998785	0.0822794	0.443349	0.998651	0.118408	0.269089	0.841795	0.274035	0.00935931	0.185068	0.205038	0.0553217	0.286895
ENSG00000154122	ANKH	-0.148911	0.163698	0.691227	-0.168937	0.113508	0.988997	-0.334692	0.00274369	0.0490412	-0.0349141	0.745316	0.812439	-0.10744	0.316263	0.60352	0.0637535	0.552813	0.999554	0.332755	0.00144184	0.0432886	0.0293101	0.785114	0.999977	0.0665086	0.535747	0.984053	0.0773002	0.474088	0.922288	0.0313663	0.770441	0.999994	0.00880625	0.934722	0.998785	0.0873682	0.415567	0.998651	0.195455	0.0664165	0.784433	0.0132646	0.901811	0.966971	-0.0143288	0.894588	0.960271
ENSG00000171988	JMJD1C	0.0702185	0.513187	0.859761	-0.00715409	0.946949	0.996021	0.200208	0.0788359	0.250323	0.497333	7.12133911395796e-07	5.81793900049008e-06	0.014892	0.889836	0.953514	0.0156088	0.884569	0.999554	0.146805	0.169807	0.562581	-0.113215	0.290798	0.999977	-0.191668	0.0719634	0.984053	-0.00422172	0.968861	0.997535	-0.0670347	0.532518	0.999994	0.0268833	0.802528	0.998785	-0.0297755	0.781786	0.998651	-0.024286	0.821273	0.968245	-0.0110799	0.917921	0.972217	0.0905074	0.401684	0.688478
ENSG00000070081	NUCB2	-0.217018	0.0410711	0.559978	-0.0890479	0.406623	0.988997	0.0304678	0.791162	0.888963	0.288544	0.00610242	0.0152788	0.113926	0.287762	0.576494	-0.0794419	0.459282	0.999554	-0.0510666	0.634601	0.888424	0.172955	0.105055	0.999977	-0.00300505	0.977703	0.998668	-0.00830448	0.93879	0.995539	0.151214	0.157207	0.999994	0.0959446	0.371103	0.998785	0.0873071	0.415894	0.998651	0.131405	0.219643	0.824543	-0.0501295	0.640837	0.8579	0.23078	0.0305223	0.225674
ENSG00000204256	BRD2	0.126564	0.23725	0.731427	0.0427559	0.690749	0.990137	0.154254	0.177522	0.387446	-0.238867	0.0241743	0.0498782	0.527398	1.09494319389114e-07	0.000255707	-0.0426142	0.691723	0.999554	0.11609	0.278642	0.681253	0.160334	0.133374	0.999977	-0.102821	0.337639	0.984053	-0.0860062	0.425595	0.905476	-0.136396	0.202475	0.999994	-0.126598	0.237127	0.998785	-0.0721397	0.501698	0.998651	-0.0854093	0.42614	0.888285	-0.174058	0.102821	0.404285	-0.178697	0.0957549	0.361837
ENSG00000155090	KLF10	0.179899	0.0916094	0.646255	0.0562711	0.600438	0.989132	0.01308	0.909508	0.956627	-0.0330284	0.758639	0.823025	-0.237812	0.0248259	0.163453	0.0113626	0.915834	0.999554	-0.0100814	0.925295	0.981678	-0.207793	0.0507022	0.999977	-0.0123062	0.908874	0.997029	-0.158612	0.139944	0.771717	-0.0885006	0.409525	0.999994	-0.0487622	0.649981	0.998785	-0.129962	0.224793	0.998651	0.0436314	0.684748	0.945994	0.206054	0.0527117	0.3175	-0.0810157	0.453036	0.72451
ENSG00000099860	GADD45B	0.250851	0.0177345	0.488171	0.128772	0.229103	0.988997	0.154572	0.17662	0.386531	0.408832	6.95889266610905e-05	0.000315096	0.0291273	0.786422	0.909314	-0.0831449	0.438552	0.999554	-0.060761	0.57164	0.864733	-0.0991837	0.355095	0.999977	-0.117655	0.27217	0.984053	-0.228785	0.0320307	0.665192	0.0725137	0.499477	0.999994	0.117023	0.274768	0.998785	0.0919644	0.391365	0.998651	0.211073	0.0470847	0.783719	0.324256	0.00193521	0.123936	0.232431	0.02932	0.222653
ENSG00000140941	MAP1LC3B	0.133802	0.211273	0.720261	0.083789	0.435	0.98901	0.220266	0.0526478	0.202888	0.600002	5.16698017705153e-10	1.31906981059796e-08	0.0202754	0.850412	0.93729	-0.0891176	0.406255	0.999554	0.0505043	0.63834	0.889095	-0.0191337	0.858746	0.999977	-0.143612	0.179385	0.984053	-0.141311	0.189095	0.806375	0.0665738	0.535346	0.999994	0.0765939	0.475586	0.998785	0.0494901	0.645107	0.998651	0.111069	0.300099	0.851705	0.160598	0.132727	0.447353	0.217347	0.0419384	0.253876
ENSG00000132872	SYT4	-0.0287256	0.789299	0.944079	-0.179983	0.0914561	0.988997	-0.0111161	0.92305	0.963417	0.209037	0.0493039	0.0911028	0.136902	0.20079	0.483122	-0.0410488	0.702506	0.999554	0.43924	1.66093383544563e-05	0.0029362	0.0300867	0.779563	0.999977	0.0809232	0.450925	0.984053	0.114668	0.287413	0.856179	0.0151325	0.888068	0.999994	0.00455185	0.966231	0.998945	0.0563454	0.599956	0.998651	0.04543	0.672481	0.94276	-0.11403	0.287318	0.618409	0.0129885	0.904399	0.964623
ENSG00000095139	ARCN1	0.0581473	0.588325	0.887693	0.0180257	0.866848	0.995122	0.166189	0.145897	0.347741	0.521628	1.5907340289445e-07	1.61921781830818e-06	0.218916	0.0392913	0.209025	-0.0454604	0.672274	0.999554	0.18358	0.0850556	0.420717	0.00341345	0.974674	0.999977	-0.100507	0.348682	0.984053	0.0936316	0.385563	0.893719	0.0119015	0.911858	0.999994	0.0355887	0.740568	0.998785	0.010827	0.919788	0.998651	-0.0170337	0.874114	0.975591	-0.0637087	0.553092	0.80846	0.158032	0.141418	0.428352
ENSG00000135535	CD164	-0.130117	0.224236	0.725163	-0.185157	0.0823649	0.988997	-0.0837494	0.466005	0.664493	-0.229468	0.03053	0.0607098	-0.252937	0.0167799	0.132645	0.0960079	0.370786	0.999554	0.00248893	0.981532	0.995651	-0.137037	0.20034	0.999977	0.0711335	0.507698	0.984053	0.0937611	0.384903	0.893484	-0.18277	0.0864651	0.999994	-0.180471	0.0905661	0.998785	-0.245443	0.02043	0.998651	-0.272233	0.00985497	0.783719	-0.20926	0.0490576	0.309841	-0.271232	0.0105851	0.169615
ENSG00000102804	TSC22D1	0.0518071	0.629691	0.896714	-0.0472968	0.659839	0.989295	0.0173203	0.880362	0.939676	-0.492493	9.46945401425481e-07	7.44319834607426e-06	0.172793	0.105385	0.348623	-0.0140787	0.895817	0.999554	0.215279	0.0427599	0.306414	0.00981971	0.927229	0.999977	0.224945	0.0340591	0.984053	-0.0922612	0.392586	0.895856	0.0396862	0.71194	0.999994	0.0304598	0.776901	0.998785	0.0407682	0.704445	0.998651	-0.0931377	0.385325	0.877376	-0.0533394	0.619582	0.845719	-0.0115843	0.914694	0.968947
ENSG00000163531	NFASC	-0.0177656	0.868752	0.966831	-0.0579308	0.589718	0.989132	-0.0148079	0.897614	0.949171	0.139302	0.192933	0.282289	-0.119604	0.264248	0.553973	0.0957701	0.371978	0.999554	0.323012	0.00201903	0.0541902	0.0127173	0.905843	0.999977	-0.00605342	0.955102	0.997945	0.135258	0.208946	0.816552	-0.0491234	0.64756	0.999994	-0.0550874	0.608136	0.998785	-0.045262	0.673623	0.998651	0.0460066	0.668566	0.941745	-0.152185	0.154526	0.475853	-0.0833385	0.440144	0.714533
ENSG00000101558	VAPA	0.14367	0.179208	0.702221	0.00820924	0.939139	0.996021	0.228006	0.0446735	0.18757	0.667575	9.01501095995627e-13	8.97446497764833e-11	0.0445537	0.678448	0.852455	-0.0800505	0.455839	0.999554	0.102013	0.34147	0.737107	-0.0595781	0.579164	0.999977	-0.0905149	0.398905	0.984053	-0.0723544	0.50291	0.930497	0.0510203	0.634908	0.999994	0.0952664	0.374509	0.998785	0.0841123	0.433224	0.998651	0.106136	0.322209	0.857108	0.15383	0.150066	0.469938	0.252416	0.0176649	0.191899
ENSG00000162772	ATF3	0.0345486	0.747893	0.934092	0.0758179	0.480082	0.989132	0.0534672	0.64199	0.795406	-0.315881	0.00256561	0.00726656	0.0877901	0.41331	0.685642	0.106815	0.319106	0.999554	-0.287196	0.00635568	0.106493	-0.0893643	0.404951	0.999977	-0.171072	0.108954	0.984053	-0.0921056	0.393388	0.895856	-0.110699	0.301724	0.999994	-0.0308047	0.774441	0.998785	-0.068374	0.524342	0.998651	-0.0224438	0.834629	0.970617	0.0431478	0.688061	0.880051	-0.139682	0.194298	0.494896
ENSG00000125304	TM9SF2	-0.0917761	0.39234	0.805907	-0.0794342	0.459326	0.98901	0.109583	0.339543	0.561255	0.389399	0.000162165	0.000659033	0.113677	0.288822	0.577867	-0.0711534	0.50758	0.999554	0.0950654	0.375523	0.760549	-0.000958534	0.992887	0.999977	-0.071765	0.503929	0.984053	0.185826	0.0830221	0.739467	0.09169	0.392786	0.999994	0.0613286	0.568046	0.998785	0.0427127	0.691046	0.998651	0.0111659	0.917286	0.987314	-0.106129	0.322242	0.648748	0.174676	0.103586	0.373728
ENSG00000196576	PLXNB2	0.157636	0.140116	0.679954	0.16197	0.129406	0.988997	-0.00571226	0.960413	0.981452	0.140479	0.189161	0.277957	-0.409925	6.62527372223831e-05	0.00970867	0.170064	0.111086	0.926417	-0.00710143	0.947339	0.986722	-0.138562	0.19533	0.999977	0.173948	0.103043	0.984053	-0.0793229	0.462562	0.918152	0.00714282	0.947033	0.999994	0.0493787	0.645851	0.998785	-0.070215	0.513208	0.998651	0.0582407	0.587726	0.926213	0.257414	0.0148795	0.206802	0.0643315	0.551528	0.7891
ENSG00000071553	ATP6AP1	0.00149991	0.98887	0.997935	-0.0501509	0.640694	0.989132	-0.205065	0.0716969	0.238333	0.295996	0.00485731	0.0125479	0.0346251	0.747353	0.888793	0.00901781	0.933158	0.999554	0.21093	0.0472378	0.321241	0.055822	0.603354	0.999977	0.0211041	0.844373	0.995635	-0.0191026	0.859782	0.987901	0.20976	0.0485065	0.999994	0.150055	0.160449	0.998785	0.154697	0.147754	0.998651	0.189364	0.0755162	0.784433	0.121286	0.257543	0.591938	0.321226	0.00227633	0.139173
ENSG00000138069	RAB1A	0.0741699	0.489705	0.852041	-0.0493133	0.646289	0.989132	0.183287	0.108219	0.295449	0.575594	3.62049790147978e-09	6.56167938485961e-08	0.163765	0.125155	0.38176	-0.120877	0.259161	0.999554	0.137542	0.198672	0.59794	0.116848	0.275494	0.999977	-0.0910164	0.396287	0.984053	-0.106389	0.323865	0.870113	0.0437745	0.683769	0.999994	0.0531071	0.62111	0.998785	0.0480203	0.654964	0.998651	0.0461891	0.667329	0.941745	-0.00343273	0.974531	0.991402	0.188465	0.0786673	0.331641
ENSG00000196531	NACA	0.15439	0.148571	0.687018	0.124869	0.243642	0.988997	0.317678	0.00459452	0.0636153	0.316549	0.00250925	0.00712518	0.189494	0.0753113	0.295363	-0.182261	0.0873593	0.885569	-0.171499	0.108059	0.469156	0.0203789	0.849657	0.999977	-0.0474035	0.659119	0.988727	-0.0971291	0.367985	0.885735	0.119901	0.263056	0.999994	0.0965952	0.367853	0.998785	0.0692765	0.518869	0.998651	0.0299053	0.780859	0.961117	0.0792433	0.460409	0.750372	0.236468	0.0265471	0.217361
ENSG00000204592	HLA-E	0.0363368	0.735313	0.931344	0.0869778	0.417662	0.988997	0.198091	0.0821201	0.255395	0.219762	0.0385185	0.0737273	-0.085968	0.423108	0.69251	0.0367048	0.732733	0.999554	-0.271718	0.0100009	0.13845	-0.18266	0.0866578	0.999977	0.101309	0.344829	0.984053	-0.160325	0.13566	0.76921	0.0197536	0.854219	0.999994	-0.0265833	0.804688	0.998785	-0.0351206	0.743861	0.998651	0.0427609	0.690715	0.947397	0.213677	0.0443661	0.300293	0.105327	0.328743	0.632671
ENSG00000100422	CERK	0.159275	0.13599	0.678596	0.135961	0.203931	0.988997	0.18427	0.106308	0.292727	0.0183905	0.864179	0.904841	-0.156283	0.143596	0.408356	-0.107194	0.31738	0.999554	0.153505	0.15094	0.535568	-0.177515	0.0960633	0.999977	0.144277	0.177359	0.984053	-0.0922626	0.392579	0.895856	0.171524	0.108007	0.999994	0.0971927	0.364883	0.998785	0.116048	0.278819	0.998651	0.169246	0.11284	0.791025	0.111741	0.297166	0.625731	0.0675804	0.53157	0.776129
ENSG00000124783	SSR1	-0.0372531	0.728894	0.929831	-0.0814705	0.447859	0.98901	0.0885287	0.440852	0.644334	0.436258	1.923286261718e-05	0.0001025	0.231157	0.0292938	0.177952	-0.118604	0.268293	0.999554	0.144556	0.176513	0.570425	0.116624	0.276421	0.999977	-0.037054	0.730287	0.990182	0.150344	0.16207	0.782882	0.0890612	0.406553	0.999994	0.116743	0.275927	0.998785	0.0930873	0.385583	0.998651	0.0417346	0.697774	0.949413	-0.0747523	0.486292	0.767314	0.169601	0.114172	0.389893
ENSG00000068697	LAPTM4A	0.0471937	0.660535	0.907017	-0.0210864	0.844502	0.994968	0.147115	0.198682	0.413708	0.345861	0.00090081	0.00294504	0.317925	0.00239667	0.050176	-0.119781	0.263538	0.999554	0.103801	0.333029	0.72983	0.0584632	0.586297	0.999977	-0.116154	0.278374	0.984053	-0.0895447	0.40673	0.901842	0.0830579	0.439033	0.999994	0.0121716	0.909866	0.998785	0.023606	0.826197	0.998651	0.062275	0.562077	0.920883	-0.0766309	0.475372	0.760991	0.243422	0.022293	0.204587
ENSG00000039068	CDH1	0.112504	0.293857	0.763097	0.0630488	0.557219	0.989132	0.230181	0.0426224	0.182986	0.543151	3.80987432713198e-08	4.77807385475033e-07	-0.147325	0.168283	0.441317	0.011269	0.916525	0.999554	-0.201624	0.0581277	0.353937	-0.0647013	0.546912	0.999977	-0.0457936	0.670011	0.988727	0.0887927	0.410698	0.902909	-0.0671273	0.531951	0.999994	0.0251378	0.815114	0.998785	-0.0668398	0.533713	0.998651	-0.0769731	0.473398	0.900004	0.126131	0.238873	0.573443	0.180126	0.0930859	0.357994
ENSG00000010404	IDS	0.13087	0.221541	0.724062	0.117831	0.271447	0.988997	0.421449	0.000121706	0.017344	0.105324	0.325945	0.428971	0.170362	0.110452	0.357866	-0.204852	0.0541385	0.832621	0.00431832	0.967963	0.992295	-0.0265567	0.804879	0.999977	0.00663054	0.950827	0.997945	0.123642	0.251094	0.838369	-0.0130718	0.903231	0.999994	-0.00944689	0.929985	0.998785	-0.0335891	0.75467	0.998651	-0.197288	0.0638593	0.783719	-0.227331	0.0321566	0.270963	0.0413174	0.702303	0.874402
ENSG00000125844	RRBP1	-0.0717095	0.504259	0.856389	0.0736656	0.49267	0.989132	-0.0320881	0.780329	0.881838	0.115848	0.27965	0.379978	-0.163464	0.125861	0.383182	0.0271164	0.800851	0.999554	-0.447241	1.1129836047008e-05	0.00257558	0.0024227	0.982023	0.999977	-0.15917	0.136251	0.984053	-0.0494714	0.647148	0.952729	0.0458273	0.669782	0.999994	0.032723	0.760804	0.998785	-0.0186433	0.86233	0.998651	0.0600776	0.575981	0.924195	0.0870254	0.417406	0.721924	0.0791407	0.463594	0.732168
ENSG00000179010	MRFAP1	0.110908	0.300806	0.767828	-0.0119604	0.911423	0.995375	0.0965865	0.400221	0.612911	0.244925	0.0207059	0.0438035	0.317431	0.00243654	0.0505935	-0.0345611	0.747805	0.999554	0.0433053	0.686981	0.907917	0.260963	0.0135082	0.999977	-0.0561192	0.601423	0.988727	-0.0424787	0.694345	0.96107	-0.0552518	0.607064	0.999994	-0.0714101	0.506046	0.998785	-0.0228551	0.831643	0.998651	-0.0653061	0.543163	0.916557	-0.12437	0.245548	0.580223	0.0396876	0.713527	0.879052
ENSG00000156482	RPL30	0.131765	0.218372	0.723091	0.133836	0.211158	0.988997	0.352	0.0015756	0.0392175	0.229015	0.0308692	0.061273	0.2008	0.059183	0.259726	-0.208867	0.0494939	0.821781	-0.154886	0.147254	0.530909	0.0155959	0.884664	0.999977	-0.0107144	0.92062	0.997945	-0.0594417	0.582233	0.943983	0.13042	0.223149	0.999994	0.0700598	0.514142	0.998785	0.0443408	0.6799	0.998651	-0.0267555	0.803448	0.964657	0.00868753	0.9356	0.979444	0.210576	0.0489215	0.26999
ENSG00000140391	TSPAN3	0.13347	0.21242	0.721253	0.107472	0.316122	0.988997	-0.0117765	0.918493	0.961256	0.368951	0.000373881	0.00136761	-0.000412925	0.996936	0.999093	0.00391864	0.970927	0.999554	0.127338	0.234372	0.637335	-0.0513163	0.632943	0.999977	-0.0432074	0.687652	0.988789	0.00313103	0.976903	0.998055	0.196023	0.0656154	0.999994	0.17872	0.0937914	0.998785	0.20249	0.0570347	0.998651	0.216273	0.0417873	0.783719	0.26735	0.0113154	0.194408	0.36072	0.000555456	0.133835
ENSG00000213639	PPP1CB	-0.108332	0.312241	0.773639	-0.253705	0.0164396	0.988997	-0.00139275	0.990344	0.994593	0.231938	0.0287366	0.0576783	0.0276562	0.796971	0.913392	-0.157781	0.13975	0.946936	0.269559	0.010633	0.143692	0.0484639	0.651983	0.999977	0.0224742	0.834409	0.995635	0.126115	0.241667	0.834522	-0.101511	0.343863	0.999994	-0.0405565	0.705909	0.998785	-0.0593058	0.580902	0.998651	-0.131916	0.21784	0.823701	-0.203307	0.0560193	0.324246	-0.103715	0.336242	0.638891
ENSG00000163349	HIPK1	0.0842451	0.432496	0.822747	-0.0122032	0.909633	0.995375	0.185712	0.10355	0.288687	0.585156	1.72136482845531e-09	3.5530472838136e-08	0.0908276	0.397271	0.672877	-0.0520368	0.628171	0.999554	0.216884	0.0411985	0.301081	-0.0936778	0.382563	0.999977	-0.0934537	0.383707	0.984053	0.0568124	0.59906	0.947006	-0.014094	0.895705	0.999994	0.0669343	0.533133	0.998785	0.0269915	0.80175	0.998651	0.047882	0.655895	0.93991	0.0205013	0.848765	0.945414	0.161187	0.133543	0.417315
ENSG00000187109	NAP1L1	0.184658	0.0832094	0.645402	-0.0363783	0.735022	0.992086	0.131713	0.250351	0.469897	0.438794	1.69787255219767e-05	9.22348206815265e-05	0.0363331	0.735339	0.882679	-0.0915474	0.393526	0.999554	0.0180635	0.866571	0.965404	0.135011	0.207139	0.999977	-0.0902695	0.400191	0.984053	-0.156145	0.146292	0.774934	0.0316978	0.768083	0.999994	-0.00188916	0.985982	0.998945	-0.0481611	0.654018	0.998651	-0.0383988	0.720894	0.952525	-0.004438	0.967076	0.98956	0.107428	0.319133	0.624636
ENSG00000114353	GNAI2	-0.0417947	0.69736	0.921224	-0.0853631	0.426391	0.98901	-0.371317	0.000817065	0.0309088	0.046666	0.6641	0.745831	-0.086179	0.421967	0.692139	0.149961	0.160714	0.963745	0.296448	0.00478968	0.0891948	-0.0894622	0.404435	0.999977	0.105907	0.323259	0.984053	0.041646	0.700048	0.962459	0.0898194	0.402554	0.999994	0.168537	0.114379	0.998785	0.212999	0.0450611	0.998651	0.19132	0.0724907	0.784433	0.220736	0.0376457	0.28586	0.249481	0.0190745	0.194801
ENSG00000184292	TACSTD2	0.0373488	0.728225	0.929479	0.0896206	0.4036	0.988997	0.139751	0.222345	0.439785	0.481805	1.75001521585116e-06	1.27757251161401e-05	-0.121078	0.258365	0.548224	-0.00432557	0.967909	0.999554	-0.269026	0.0107941	0.144985	-0.132797	0.214756	0.999977	-0.145987	0.172224	0.984053	-0.066685	0.537034	0.938435	0.00563767	0.958183	0.999994	0.095579	0.372937	0.998785	0.00499522	0.962944	0.998651	0.0319948	0.765972	0.958759	0.223989	0.0348474	0.278783	0.196017	0.0672031	0.310183
ENSG00000163659	TIPARP	0.143126	0.180876	0.702982	0.0619641	0.564035	0.989132	0.144357	0.207323	0.423397	-0.0510025	0.635027	0.720648	-0.0105783	0.921625	0.967491	0.0630323	0.557322	0.999554	0.0192245	0.858082	0.963144	-0.13571	0.204775	0.999977	-0.0389412	0.717117	0.989404	-0.204471	0.0560148	0.712867	-0.140524	0.18902	0.999994	-0.0376289	0.726267	0.998785	-0.11944	0.264911	0.998651	-0.0355574	0.740788	0.955432	0.115018	0.283135	0.614783	-0.134338	0.212088	0.516468
ENSG00000196419	XRCC6	0.146554	0.170546	0.695404	0.0216852	0.840144	0.994968	0.157281	0.169065	0.377889	0.545216	3.30409788418251e-08	4.25666009772764e-07	0.117081	0.274532	0.563954	0.00763455	0.943392	0.999554	0.0838025	0.434926	0.795552	0.0459554	0.668913	0.999977	-0.0784833	0.464735	0.984053	-0.10262	0.341394	0.877329	0.0302974	0.778059	0.999994	0.0349882	0.744794	0.998785	0.05968	0.578514	0.998651	0.0836992	0.435495	0.890841	0.0862372	0.421653	0.725688	0.231483	0.0300056	0.223732
ENSG00000104723	TUSC3	-0.151817	0.155539	0.687065	-0.115518	0.281031	0.988997	-0.0445104	0.698793	0.831566	0.324011	0.00195147	0.00573237	-0.0621617	0.56279	0.787772	0.0986438	0.357733	0.999554	0.153119	0.151983	0.536948	-0.0551883	0.607478	0.999977	0.0844319	0.431472	0.984053	0.0611345	0.571515	0.942871	-0.00316918	0.976485	0.999994	-0.06222	0.562423	0.998785	-0.0421793	0.694712	0.998651	-0.0877628	0.413455	0.885701	-0.0683173	0.524687	0.792138	0.197439	0.0652039	0.30693
ENSG00000112697	TMEM30A	-0.159146	0.136312	0.679059	-0.145263	0.174383	0.988997	0.0123159	0.914774	0.959459	0.397226	0.000116063	0.000494938	-0.091087	0.395919	0.6719	-0.115785	0.279915	0.999554	0.1438	0.178811	0.57395	0.013684	0.898722	0.999977	-0.0526247	0.624288	0.988727	0.253011	0.0173903	0.621965	0.0369846	0.730773	0.999994	0.0172637	0.872428	0.998785	-0.0114218	0.915397	0.998651	-0.00914007	0.932253	0.988784	-0.0988552	0.356698	0.673278	0.0565825	0.600542	0.8202
ENSG00000105372	RPS19	0.0703938	0.512133	0.859241	0.0764828	0.476229	0.989086	0.135901	0.235472	0.454812	0.259133	0.0142009	0.0315795	0.0243923	0.820504	0.924698	-0.0727536	0.498056	0.999554	-0.258043	0.0146279	0.17482	0.0392258	0.715138	0.999977	-0.0263101	0.806656	0.992659	-0.143154	0.183332	0.80239	0.104607	0.329268	0.999994	0.0809405	0.450828	0.998785	0.0244941	0.819767	0.998651	0.0428873	0.689848	0.947397	0.182616	0.086735	0.381964	0.181832	0.089979	0.352816
ENSG00000224078	SNHG14	-0.15065	0.158779	0.687237	-0.177256	0.0965567	0.988997	-0.249951	0.0273125	0.146649	-0.127257	0.234674	0.330779	-0.273693	0.00945173	0.0993302	0.124456	0.245219	0.999554	0.176169	0.0986518	0.45012	-0.00785313	0.941774	0.999977	-0.0320686	0.765448	0.991579	0.138597	0.197818	0.809738	-0.0721342	0.501731	0.999994	-0.0522206	0.626956	0.998785	-0.0319975	0.765953	0.998651	0.0982872	0.359482	0.87215	-0.0295831	0.783161	0.920695	-0.176987	0.0990257	0.366559
ENSG00000135447	PPP1R1A	-0.0467394	0.663604	0.907135	0.0506365	0.63746	0.989132	-0.231116	0.0417642	0.180955	0.155155	0.146545	0.226217	0.0483413	0.652806	0.839293	-0.0253125	0.813852	0.999554	0.201683	0.0580527	0.353792	-0.0231637	0.829405	0.999977	0.0419929	0.695995	0.989404	0.159091	0.138736	0.7713	0.131302	0.220007	0.999994	0.305946	0.00354835	0.998785	0.382638	0.000215049	0.857217	0.312838	0.00283682	0.783719	0.292765	0.00536632	0.155938	0.33761	0.00129636	0.133835
ENSG00000125827	TMX4	-0.121461	0.256852	0.743897	-0.225798	0.0333684	0.988997	0.0518625	0.652028	0.802111	0.109246	0.308151	0.410092	-0.0520549	0.628052	0.825793	0.0423744	0.693371	0.999554	0.244794	0.0207759	0.215378	0.0152899	0.886911	0.999977	0.0197185	0.854475	0.995847	0.147088	0.17146	0.792206	-0.0753352	0.48289	0.999994	-0.0886917	0.40851	0.998785	-0.0564267	0.599429	0.998651	-0.0790139	0.461712	0.897014	-0.198384	0.0623694	0.336921	-0.0044746	0.966997	0.98806
ENSG00000086758	HUWE1	-0.0417198	0.697876	0.921262	-0.0600249	0.576317	0.989132	-0.0554952	0.629394	0.786356	-0.153012	0.152272	0.233357	-0.035939	0.738106	0.883874	0.0658295	0.539929	0.999554	0.219194	0.0390362	0.293202	-0.0355179	0.741066	0.999977	0.012906	0.904453	0.997029	0.196096	0.067091	0.730172	-0.150645	0.158791	0.999994	-0.0625305	0.560471	0.998785	-0.0699178	0.514997	0.998651	-0.0603128	0.574485	0.923739	-0.206858	0.0517754	0.316184	-0.24804	0.0198014	0.19727
ENSG00000150961	SEC24D	-0.0147689	0.890741	0.97223	-0.0238642	0.824327	0.994477	0.209252	0.0659686	0.228073	0.576917	3.27124771715148e-09	6.07692678598694e-08	0.0457156	0.670541	0.848205	-0.0556406	0.604533	0.999554	0.206626	0.0520442	0.335645	-0.0565301	0.598759	0.999977	-0.110981	0.300486	0.984053	0.0548394	0.611828	0.948632	0.0392709	0.714825	0.999994	0.0654298	0.542398	0.998785	0.047436	0.6589	0.998651	0.0347955	0.746152	0.955432	-0.0215998	0.840765	0.942	0.204462	0.0560259	0.288473
ENSG00000116016	EPAS1	-0.120872	0.259183	0.746075	0.0103285	0.92347	0.996021	-0.14082	0.21879	0.436126	-0.100395	0.349219	0.453889	-0.217634	0.0404861	0.21234	-0.00272934	0.979748	0.999554	0.0275466	0.797759	0.948251	-0.0710015	0.508488	0.999977	0.149503	0.16201	0.984053	-0.0758295	0.482564	0.926191	0.0912723	0.394955	0.999994	0.069127	0.519773	0.998785	0.0390791	0.716158	0.998651	0.0584608	0.586313	0.926213	0.106478	0.320643	0.648211	0.0350669	0.745671	0.893431
ENSG00000143549	TPM3	0.179979	0.0914627	0.646255	-0.054843	0.609731	0.989132	0.0157991	0.890802	0.945469	0.571132	5.08124653464392e-09	8.75894079534395e-08	0.0528922	0.622525	0.822992	0.0369506	0.731011	0.999554	0.239229	0.0239536	0.232038	-0.0714254	0.505954	0.999977	-0.0551773	0.607549	0.988727	-0.0756397	0.483664	0.926191	-0.017391	0.871495	0.999994	0.0367777	0.732222	0.998785	0.0748971	0.485446	0.998651	0.117325	0.273523	0.841795	0.15199	0.155061	0.476445	0.241488	0.0234129	0.209304
ENSG00000089597	GANAB	0.0214979	0.841506	0.961146	-0.00293136	0.97825	0.998544	-0.165143	0.148488	0.351512	-0.040827	0.704038	0.778208	0.0112679	0.916533	0.965136	0.0555431	0.605167	0.999554	-0.087329	0.415777	0.786499	0.0616208	0.5662	0.999977	0.0321973	0.764534	0.991579	0.0734278	0.496578	0.93001	0.0725179	0.499452	0.999994	-0.0869049	0.418053	0.998785	-0.125311	0.241964	0.998651	-0.0412266	0.701278	0.949666	-0.202987	0.0564143	0.32523	0.00716388	0.947184	0.980942
ENSG00000205542	TMSB4X	0.0573789	0.593273	0.88885	0.0448041	0.67674	0.990089	-0.029329	0.7988	0.893898	0.0444962	0.67884	0.757925	0.0138342	0.897617	0.957439	-0.0133897	0.900889	0.999554	-0.273876	0.00940225	0.134056	0.0692789	0.518854	0.999977	-0.0231909	0.829207	0.995635	-0.142919	0.18406	0.803178	0.066154	0.537929	0.999994	0.013085	0.903133	0.998785	-0.0176821	0.869363	0.998651	0.0429988	0.689083	0.947397	0.14393	0.178415	0.505392	0.159692	0.137232	0.423174
ENSG00000129757	CDKN1C	0.214214	0.0438223	0.57164	-0.00867999	0.935656	0.996021	0.0577377	0.615589	0.777294	-0.278933	0.00812074	0.0194744	-0.0544695	0.612171	0.81585	-0.112578	0.29354	0.999554	0.179402	0.0925253	0.43732	-0.0211834	0.843796	0.999977	0.105704	0.324193	0.984053	-0.253715	0.01707	0.620547	0.0263217	0.806572	0.999994	-0.0987587	0.35717	0.998785	-0.139555	0.192116	0.998651	-0.0415542	0.699017	0.949413	-0.0764097	0.476651	0.761866	-0.279583	0.00833837	0.165837
ENSG00000124205	EDN3	-0.0545053	0.611937	0.891631	-0.059527	0.57949	0.989132	-0.056543	0.622927	0.782694	-0.134622	0.208465	0.300722	0.0114638	0.915087	0.964822	-0.150232	0.159951	0.963262	0.116583	0.276589	0.679265	0.0114042	0.915527	0.999977	0.0974648	0.363536	0.984053	-0.0551596	0.609748	0.948074	0.0616627	0.565935	0.999994	0.0731706	0.495589	0.998785	0.0553483	0.606436	0.998651	0.0722487	0.501051	0.907141	0.0548717	0.609543	0.840601	-0.102381	0.342528	0.644179
ENSG00000167986	DDB1	0.0363944	0.734909	0.931199	-0.017322	0.872001	0.995122	-0.0389011	0.735253	0.854244	0.101721	0.342861	0.447116	0.0391192	0.715879	0.872674	-0.0297684	0.781837	0.999554	0.319525	0.00227154	0.0581899	-0.0155773	0.8848	0.999977	0.0771823	0.472192	0.984053	0.0404929	0.707973	0.963802	-0.0380093	0.72361	0.999994	-0.0292763	0.785356	0.998785	-0.0407946	0.704262	0.998651	-0.0517388	0.630143	0.934398	-0.165982	0.120056	0.430966	-0.0261813	0.808678	0.924317
ENSG00000143870	PDIA6	0.0429859	0.689171	0.918806	-0.0111608	0.917324	0.995883	0.285859	0.0111788	0.0973571	0.317453	0.00243476	0.00694606	0.297702	0.00460615	0.0700098	-0.174257	0.102423	0.911431	-0.0823303	0.443066	0.799513	0.168145	0.115237	0.999977	-0.065725	0.540574	0.984574	4.08902553736333e-05	0.999698	0.99983	0.100148	0.350415	0.999994	-0.0223472	0.835332	0.998785	-0.0505069	0.638322	0.998651	-0.0768676	0.474006	0.900004	-0.240787	0.023025	0.23794	0.126731	0.239358	0.549012
ENSG00000168610	STAT3	0.0717494	0.504022	0.856377	0.0946323	0.377712	0.988997	0.171436	0.133414	0.33044	0.321235	0.00214441	0.0062166	-0.302864	0.00391527	0.064447	0.0476946	0.657157	0.999554	0.0618325	0.564864	0.861986	-0.159586	0.135218	0.999977	0.122342	0.253392	0.984053	0.121114	0.260991	0.844376	-0.140835	0.188031	0.999994	-0.00250683	0.981399	0.998945	-0.0589297	0.583307	0.998651	-0.090499	0.398988	0.8805	0.0418012	0.697315	0.884195	0.0836506	0.438428	0.713319
ENSG00000147526	TACC1	0.0631251	0.556741	0.875068	0.00873108	0.935278	0.996021	0.151905	0.184293	0.396526	0.0893808	0.404864	0.509287	0.0320445	0.765619	0.898053	-0.100006	0.351101	0.999554	0.0470234	0.661685	0.898473	-0.0576215	0.591709	0.999977	-0.0894906	0.404285	0.984053	-0.048434	0.654068	0.954826	-0.116474	0.277046	0.999994	-0.0971416	0.365136	0.998785	-0.192719	0.0703883	0.998651	-0.155061	0.146791	0.797371	-0.263193	0.0127041	0.198074	-0.122483	0.255601	0.565946
ENSG00000166562	SEC11C	0.0312553	0.771231	0.939688	0.065419	0.542465	0.989132	-0.0151702	0.895123	0.947779	0.377043	0.000270403	0.00102927	0.172682	0.105613	0.348903	-0.0601533	0.5755	0.999554	0.00767753	0.943074	0.98568	0.0503444	0.639405	0.999977	0.00651537	0.95168	0.997945	0.0899105	0.404808	0.900513	0.20251	0.05701	0.999994	0.253349	0.0165966	0.998785	0.279777	0.00792269	0.998651	0.305638	0.00358367	0.783719	0.289316	0.00596148	0.157342	0.398197	0.000121945	0.110312
ENSG00000203879	GDI1	0.187359	0.0787211	0.637304	-0.0194399	0.856509	0.994968	-0.159103	0.164119	0.371724	0.295952	0.00486398	0.0125621	0.0111419	0.917463	0.965571	0.108754	0.310346	0.999554	0.301747	0.00405638	0.080912	0.109558	0.306764	0.999977	-0.0796796	0.457935	0.984053	-0.15116	0.159777	0.781575	0.11876	0.267657	0.999994	0.0986505	0.3577	0.998785	0.139864	0.191125	0.998651	0.161957	0.129436	0.797138	0.101107	0.345795	0.664925	0.221775	0.0378361	0.243557
ENSG00000102837	OLFM4	-0.24319	0.0216524	0.508275	-0.10713	0.31767	0.988997	-0.0569247	0.620579	0.781451	0.140356	0.189552	0.278419	-0.0866661	0.419339	0.689813	0.0855735	0.425247	0.999554	-0.22689	0.0325017	0.2692	0.0329963	0.758866	0.999977	0.0364138	0.734773	0.990226	0.108367	0.314895	0.866398	-0.130781	0.221858	0.999994	-0.0563572	0.59988	0.998785	-0.188054	0.0775969	0.998651	-0.176254	0.0984871	0.786587	-0.0827549	0.44071	0.737327	-0.00742538	0.945259	0.980217
ENSG00000065000	AP3D1	0.120433	0.260928	0.746076	-0.00775038	0.942535	0.996021	-0.195402	0.0864459	0.262147	0.42906	2.72468974409357e-05	0.000139082	-0.157484	0.140506	0.403834	0.0737101	0.492408	0.999554	0.238362	0.0244843	0.234558	0.0203645	0.849762	0.999977	-0.0235413	0.826667	0.995268	-0.0298675	0.782366	0.975124	-0.0203885	0.849587	0.999994	0.0456089	0.671266	0.998785	0.0425676	0.692043	0.998651	0.127464	0.233907	0.827224	0.18187	0.0880527	0.38394	0.0733227	0.497196	0.75338
ENSG00000165507	C10orf10	-0.151586	0.156175	0.687065	-0.140315	0.189683	0.988997	-0.101909	0.374637	0.591223	-0.499213	6.36750122851026e-07	5.29505317987148e-06	-0.106126	0.322254	0.608754	0.0410718	0.702347	0.999554	-0.0717363	0.504099	0.831744	0.0450495	0.675069	0.999977	0.213877	0.0441627	0.984053	-0.00518217	0.961781	0.997363	-0.033062	0.758401	0.999994	-0.0378509	0.724716	0.998785	-0.0319872	0.766026	0.998651	-0.0713313	0.506516	0.908073	0.0308206	0.774328	0.916843	-0.0771234	0.475102	0.739175
ENSG00000107331	ABCA2	-0.0114418	0.91525	0.980117	-0.0156046	0.884599	0.995122	-0.00429807	0.970208	0.986326	-0.192727	0.0703755	0.122828	-0.24226	0.0221753	0.154308	0.0432881	0.687099	0.999554	0.394001	0.000133348	0.00926745	-0.116805	0.275671	0.999977	0.126032	0.239246	0.984053	-0.100501	0.351512	0.882054	0.0935558	0.383186	0.999994	0.032945	0.75923	0.998785	0.0286652	0.789732	0.998651	0.0738568	0.491545	0.903253	-0.0159333	0.882186	0.958773	-0.169786	0.113772	0.389372
ENSG00000138674	SEC31A	-0.0200019	0.852407	0.962682	-0.116704	0.276091	0.988997	-0.160622	0.160078	0.366442	-0.0101296	0.924939	0.948555	-0.0157069	0.883848	0.950493	-0.0200931	0.851741	0.999554	0.0272138	0.800151	0.94833	-0.0247777	0.817716	0.999977	-0.113392	0.290039	0.984053	0.128318	0.233475	0.831014	0.00716576	0.946863	0.999994	0.00152053	0.988717	0.998945	-0.0989464	0.356253	0.998651	-0.0247067	0.81823	0.967683	-0.0949583	0.376063	0.689555	-0.0396049	0.714098	0.879234
ENSG00000119801	YPEL5	0.150627	0.158843	0.687237	0.0167651	0.876083	0.995122	0.115372	0.314489	0.536475	0.236459	0.0256841	0.0525732	0.10661	0.320038	0.606882	-0.0572975	0.593798	0.999554	0.100303	0.349665	0.742172	-0.103122	0.336216	0.999977	-0.0535397	0.618266	0.988727	-0.211143	0.0483021	0.704084	-0.0130624	0.9033	0.999994	-0.0156988	0.883908	0.998785	-0.0944452	0.37866	0.998651	0.00713916	0.94706	0.991616	0.0398725	0.710647	0.890483	0.0886818	0.411285	0.694803
ENSG00000091527	CDV3	0.151774	0.155656	0.687065	0.0249109	0.816753	0.994393	0.254775	0.0243809	0.138825	0.63989	1.47040157827405e-11	7.6867274466256e-10	0.106348	0.32124	0.608025	-0.0782916	0.46583	0.999554	0.0383729	0.721075	0.91979	0.0123378	0.90864	0.999977	-0.123711	0.248076	0.984053	-0.113933	0.290533	0.856265	-0.00151409	0.988765	0.999994	0.0324147	0.76299	0.998785	-0.0143698	0.893675	0.998651	0.00759707	0.94367	0.991497	0.0573293	0.593593	0.83223	0.182477	0.0888245	0.350347
ENSG00000137409	MTCH1	0.241373	0.0226838	0.511732	0.0494908	0.645102	0.989132	0.144114	0.208098	0.424188	0.470219	3.32775731726187e-06	2.22699642145225e-05	0.0575076	0.592443	0.804961	-0.0895057	0.404205	0.999554	0.190453	0.0738191	0.395718	-0.0204275	0.849303	0.999977	-0.0606962	0.572051	0.986599	-0.209472	0.0501462	0.705594	0.0332039	0.757396	0.999994	0.0287355	0.789228	0.998785	0.0585164	0.585956	0.998651	0.0679996	0.526622	0.912509	0.0909764	0.396495	0.705827	0.145904	0.174973	0.470589
ENSG00000164111	ANXA5	0.176328	0.0983441	0.651365	0.063892	0.551948	0.989132	0.166425	0.145318	0.347048	0.495685	7.85101327949178e-07	6.32887184397931e-06	0.109765	0.305844	0.59487	-0.104886	0.327972	0.999554	-0.0452024	0.674029	0.903331	-0.0283586	0.79193	0.999977	-0.129313	0.227138	0.984053	-0.125008	0.245857	0.836813	0.19082	0.0732549	0.999994	0.205612	0.0532334	0.998785	0.156797	0.142267	0.998651	0.16755	0.116547	0.791025	0.216773	0.0413057	0.293588	0.308356	0.00346833	0.144036
ENSG00000136942	RPL35	0.0421404	0.69498	0.920855	0.0856492	0.424837	0.98901	0.123557	0.281146	0.503183	0.23253	0.0283201	0.0569577	0.0953737	0.373969	0.654683	-0.0912832	0.394898	0.999554	-0.20149	0.058298	0.354456	0.00529692	0.960708	0.999977	-0.0362995	0.735575	0.990638	-0.138386	0.198509	0.809738	0.181613	0.0885102	0.999994	0.145801	0.172776	0.998785	0.12055	0.260463	0.998651	0.137012	0.200424	0.817268	0.217024	0.0410654	0.293588	0.294628	0.00532853	0.156989
ENSG00000168710	AHCYL1	-0.018022	0.866875	0.966231	-0.151041	0.157686	0.988997	-0.208548	0.0669047	0.229843	-0.15766	0.140057	0.218115	-0.100269	0.349828	0.634018	-0.042286	0.693979	0.999554	0.247117	0.0195605	0.207112	-0.0259129	0.809519	0.999977	0.0384192	0.720751	0.989404	0.16049	0.135254	0.76921	-0.0934058	0.383952	0.999994	-0.0570713	0.595258	0.998785	-0.0437223	0.684126	0.998651	-0.0684977	0.52359	0.911986	-0.153733	0.150326	0.470107	-0.136009	0.206404	0.5088
ENSG00000102317	RBM3	0.0449056	0.676049	0.912987	0.157952	0.139314	0.988997	0.213217	0.0608899	0.218986	0.343719	0.000974151	0.0031443	0.052092	0.627806	0.82562	-0.0928285	0.386911	0.999554	0.0493156	0.646274	0.892688	-0.23442	0.027025	0.999977	0.0822803	0.443344	0.984053	0.0188929	0.861306	0.988136	0.0558876	0.602927	0.999994	0.169442	0.112418	0.998785	0.19118	0.0727043	0.998651	0.136729	0.201364	0.817268	0.260785	0.0135745	0.203334	0.302867	0.00412803	0.151214
ENSG00000077782	FGFR1	-0.109938	0.30508	0.770363	-0.0718652	0.503331	0.989132	0.148744	0.193703	0.407419	0.371726	0.000334877	0.00124263	-0.209973	0.0482737	0.232917	-0.113624	0.289048	0.999554	-0.11657	0.276644	0.679265	-0.0657996	0.540113	0.999977	-0.127866	0.232422	0.984053	-0.0162218	0.880759	0.990001	-0.0409909	0.702906	0.999994	-0.116085	0.278661	0.998785	-0.120193	0.261887	0.998651	-0.0521568	0.627377	0.934398	-0.040471	0.706501	0.888399	-0.0463956	0.66775	0.856126
ENSG00000009950	MLXIPL	0.145954	0.172321	0.698018	-0.0512275	0.633532	0.989132	-0.192134	0.0919453	0.271119	-0.0732499	0.495121	0.595634	-0.0995405	0.353358	0.637442	0.059223	0.581432	0.999554	0.177703	0.0957058	0.443857	0.136716	0.201407	0.999977	-0.0349363	0.745159	0.991579	-0.0464508	0.667378	0.958004	0.163605	0.125531	0.999994	0.177556	0.0959853	0.998785	0.178717	0.0937979	0.998651	0.188744	0.0764949	0.784433	0.147886	0.16665	0.491727	0.103162	0.338837	0.640895
ENSG00000182899	RPL35A	0.0822725	0.443387	0.828688	0.0794358	0.459317	0.98901	0.257893	0.0226323	0.134156	0.308166	0.00330348	0.00901879	0.183616	0.0849939	0.312898	-0.170813	0.109497	0.925512	-0.193061	0.0698815	0.38455	0.061423	0.567449	0.999977	-0.0595755	0.579181	0.986613	-0.116696	0.278917	0.85378	0.147709	0.167164	0.999994	0.0811112	0.449871	0.998785	0.0648475	0.546004	0.998651	0.0583153	0.587247	0.926213	0.0833455	0.437444	0.735248	0.255118	0.016447	0.188092
ENSG00000196498	NCOR2	0.000227425	0.998312	0.99985	0.0483838	0.65252	0.989132	-0.217667	0.0555735	0.208852	-0.236918	0.02539	0.0520611	-0.244933	0.0207015	0.148341	0.111738	0.297178	0.999554	0.141396	0.186261	0.584657	-0.0914182	0.394196	0.999977	0.0672471	0.531217	0.984053	0.0747433	0.488876	0.927845	0.00644076	0.952232	0.999994	0.0547155	0.610563	0.998785	0.0147591	0.890812	0.998651	0.0843005	0.432192	0.889991	0.0731166	0.495909	0.773222	-0.108036	0.316384	0.622799
ENSG00000074695	LMAN1	-0.112301	0.294735	0.763478	-0.0442512	0.680512	0.990089	0.0959114	0.403538	0.615754	0.385278	0.000192746	0.000765321	0.199748	0.060554	0.263024	-0.159927	0.134374	0.941522	0.118537	0.268566	0.672336	0.0143274	0.893988	0.999977	-0.031752	0.767698	0.991579	0.172938	0.107121	0.751247	0.071116	0.507803	0.999994	0.0626736	0.559572	0.998785	0.0412096	0.701395	0.998651	0.0316422	0.768479	0.959434	-0.122336	0.253414	0.58751	0.131293	0.222724	0.528424
ENSG00000108582	CPD	-0.045075	0.674895	0.91258	-0.074234	0.489329	0.989132	0.0148153	0.897564	0.949171	0.230572	0.0297167	0.059325	0.0721141	0.501851	0.749083	-0.0762622	0.477505	0.999554	0.204591	0.0544522	0.34349	-0.0388591	0.717688	0.999977	-0.0476868	0.657209	0.988727	0.258388	0.0150709	0.616215	-0.0472958	0.659845	0.999994	0.0366133	0.733374	0.998785	0.0370507	0.730311	0.998651	-0.00841272	0.937633	0.9905	-0.122005	0.254712	0.58851	-0.0436242	0.686528	0.866689
ENSG00000096060	FKBP5	-0.102864	0.337433	0.785217	-0.169196	0.112948	0.988997	-0.135839	0.235687	0.454905	-0.489889	1.10189358260016e-06	8.48482527001437e-06	0.0252067	0.814616	0.921887	-0.0825934	0.441605	0.999554	0.107941	0.314001	0.715799	0.0991656	0.355183	0.999977	0.048687	0.650485	0.988727	-0.12544	0.244215	0.835303	-0.0745595	0.487421	0.999994	-0.222548	0.0360647	0.998785	-0.204856	0.0541334	0.998651	-0.164199	0.124143	0.793284	-0.265768	0.0118273	0.196013	-0.373138	0.000342902	0.133835
ENSG00000081041	CXCL2	0.0762827	0.477386	0.844753	0.0898532	0.402376	0.988997	0.0538126	0.639837	0.793731	0.488648	1.18393384251902e-06	9.03297672440441e-06	-0.069403	0.518104	0.76021	0.00191108	0.985819	0.999554	-0.249819	0.018224	0.19883	-0.0802457	0.454737	0.999977	-0.157889	0.139475	0.984053	-0.0013568	0.98999	0.999228	-0.0107057	0.920684	0.999994	0.12745	0.233958	0.998785	0.0325501	0.76203	0.998651	-0.00186685	0.986147	0.998331	0.256908	0.0150844	0.207776	0.175605	0.101733	0.370889
ENSG00000104805	NUCB1	0.0560798	0.601679	0.889668	0.0351869	0.743395	0.992086	-0.055884	0.626991	0.785007	0.229417	0.0305681	0.0607683	-0.0793569	0.459764	0.71967	0.118146	0.270157	0.999554	-0.0235336	0.826722	0.955399	0.0430349	0.688835	0.999977	0.114271	0.286291	0.984053	-0.137653	0.200922	0.810091	0.0781994	0.466357	0.999994	-0.0579425	0.589642	0.998785	-0.064968	0.545257	0.998651	0.00869181	0.935569	0.989751	0.0690005	0.52054	0.78928	0.145454	0.17632	0.472008
ENSG00000006125	AP2B1	0.0430706	0.68859	0.918514	-0.094048	0.380677	0.988997	-0.100681	0.38045	0.595967	0.199605	0.0607414	0.10875	-0.104495	0.329789	0.615512	0.00557993	0.958611	0.999554	0.257408	0.0148818	0.176424	-0.0864843	0.420318	0.999977	0.0189946	0.859762	0.995847	0.182457	0.0888599	0.743692	-0.0348343	0.745878	0.999994	0.00376338	0.972078	0.998945	-0.00884275	0.934452	0.998651	0.0063752	0.952718	0.992607	-0.0857034	0.424542	0.727537	0.0862956	0.424034	0.705119
ENSG00000094975	SUCO	-0.0810144	0.450414	0.832171	-0.184676	0.0831778	0.988997	0.147127	0.198647	0.413677	0.254877	0.0159321	0.0349224	0.113774	0.28841	0.577319	-0.0548294	0.609819	0.999554	0.255184	0.0158015	0.183008	0.0234156	0.827577	0.999977	-0.107554	0.315751	0.984053	-0.00920129	0.932195	0.99455	-0.0514379	0.632137	0.999994	-0.0499773	0.641852	0.998785	-0.0706014	0.510886	0.998651	-0.0749921	0.484891	0.9013	-0.169402	0.112505	0.42108	-0.1032	0.33866	0.640677
ENSG00000110700	RPS13	0.0755322	0.481743	0.847358	0.0459002	0.669288	0.990089	0.190727	0.0943957	0.274954	0.282463	0.00732	0.0178129	0.110753	0.301484	0.591093	-0.139614	0.191929	0.983564	-0.163039	0.126861	0.502468	0.0777422	0.468975	0.999977	-0.0383293	0.721379	0.989404	-0.139581	0.194622	0.807807	0.147408	0.16804	0.999994	0.0652116	0.543748	0.998785	0.0418161	0.697213	0.998651	0.056355	0.599894	0.929031	0.108475	0.3116	0.640691	0.226215	0.0340652	0.233651
ENSG00000124942	AHNAK	0.00451023	0.96654	0.992037	0.0576887	0.591276	0.989132	0.0603929	0.599413	0.76634	-0.225795	0.0333709	0.0653657	0.073401	0.494229	0.744223	0.0113325	0.916056	0.999554	-0.116805	0.275671	0.679043	-0.125185	0.242443	0.999977	-0.0429381	0.689499	0.988789	-0.0549392	0.611179	0.948632	-0.161069	0.131579	0.999994	-0.179499	0.0923462	0.998785	-0.266891	0.0114619	0.998651	-0.222071	0.0364749	0.783719	-0.297945	0.00457144	0.148615	-0.31016	0.00327312	0.144036
ENSG00000169714	CNBP	0.0996302	0.352922	0.793059	-0.00761158	0.943562	0.996021	0.158206	0.16654	0.374923	0.372983	0.000318468	0.00118853	0.01833	0.864621	0.942852	-0.0456675	0.670868	0.999554	-0.122813	0.251554	0.654127	-0.00511746	0.962038	0.999977	-0.0976378	0.362681	0.984053	-0.108987	0.31212	0.865741	0.0939481	0.381185	0.999994	0.110683	0.301795	0.998785	0.129329	0.22708	0.998651	0.146558	0.170534	0.808672	0.201256	0.0585974	0.329408	0.23819	0.0254343	0.214491
ENSG00000119318	RAD23B	0.0875292	0.414705	0.816681	-0.0718152	0.503629	0.989132	0.107661	0.348132	0.56929	0.708717	7.99360577730113e-15	3.32629923605054e-12	-0.0133784	0.900973	0.958464	-0.014138	0.895381	0.999554	0.0896014	0.403701	0.777723	-0.00608723	0.954851	0.999977	-0.195451	0.0664226	0.984053	0.0149483	0.890058	0.991612	-0.0457444	0.670345	0.999994	0.0358725	0.738573	0.998785	-0.000376538	0.997206	0.999782	0.0233497	0.828055	0.969576	0.041649	0.698364	0.884585	0.200337	0.0612785	0.298505
ENSG00000174738	NR1D2	0.0562795	0.600383	0.889425	-0.045232	0.673828	0.990089	0.107174	0.350329	0.571466	0.586063	1.60214019828686e-09	3.35691127548403e-08	-0.0332276	0.757228	0.893641	0.0306166	0.775782	0.999554	0.181147	0.0893444	0.429803	-0.152828	0.152773	0.999977	-0.179242	0.0928202	0.984053	-0.0236781	0.826669	0.982334	0.0108953	0.919284	0.999994	0.0684551	0.523849	0.998785	0.0519741	0.628586	0.998651	0.117329	0.273509	0.841795	0.113967	0.287587	0.618793	0.137367	0.201867	0.503424
ENSG00000169908	TM4SF1	0.0826922	0.441057	0.828216	0.124222	0.246114	0.988997	0.178645	0.117608	0.309825	0.456871	6.78182304003627e-06	4.11978423856919e-05	0.0867311	0.418988	0.689603	-0.0672074	0.53146	0.999554	-0.160336	0.133367	0.511774	-0.0904477	0.399257	0.999977	-0.102281	0.340194	0.984053	-0.105551	0.327708	0.871421	0.0608179	0.571279	0.999994	0.108756	0.310338	0.998785	0.0335576	0.754893	0.998651	0.0319425	0.766343	0.958759	0.168656	0.114118	0.423375	0.24542	0.0211838	0.201966
ENSG00000005486	RHBDD2	0.185	0.0826292	0.645402	0.0873857	0.415473	0.988997	0.08777	0.444793	0.646615	0.451731	8.85084429147476e-06	5.20788083507986e-05	0.0615482	0.566658	0.790102	-0.00255695	0.981027	0.999554	0.199193	0.0612873	0.361948	0.019348	0.85718	0.999977	-0.00425151	0.968458	0.998325	-0.0403876	0.708699	0.963836	0.0687843	0.52185	0.999994	0.152259	0.154324	0.998785	0.166602	0.118659	0.998651	0.164279	0.123959	0.793284	0.249339	0.0184555	0.219819	0.281453	0.00789709	0.164057
ENSG00000112715	VEGFA	0.139564	0.192089	0.707606	-0.00653399	0.951542	0.996229	-0.181577	0.111608	0.300324	0.0156375	0.884358	0.920043	0.0311229	0.772174	0.901918	0.238203	0.0245827	0.821712	0.0530005	0.621812	0.883928	-0.00431541	0.967985	0.999977	-0.21308	0.0449778	0.984053	0.0491749	0.649123	0.95312	0.0827178	0.440915	0.999994	0.111528	0.298092	0.998785	0.137005	0.200446	0.998651	0.152846	0.152724	0.79866	0.143648	0.179275	0.506518	0.0771716	0.474826	0.738919
ENSG00000169213	RAB3B	-0.052198	0.627105	0.895319	-0.0544693	0.612172	0.989132	0.00964127	0.933234	0.967843	0.179977	0.0914671	0.152783	0.0874867	0.414932	0.686597	-0.0274656	0.798341	0.999554	0.239627	0.0237136	0.230877	0.0355061	0.741149	0.999977	-0.0346514	0.747168	0.991579	0.224128	0.0357965	0.680167	-0.0100599	0.925454	0.999994	0.0177773	0.868666	0.998785	0.0971977	0.364858	0.998651	0.133448	0.212496	0.821021	-0.0912421	0.395112	0.704611	0.016254	0.880523	0.954374
ENSG00000125148	MT2A	0.0826774	0.441139	0.828217	-0.12525	0.242197	0.988997	0.0197164	0.86396	0.93152	0.185952	0.081033	0.13819	0.129167	0.227667	0.514538	-0.115689	0.280316	0.999554	-0.0382443	0.721971	0.920176	0.411224	6.24775077411321e-05	0.324977	-0.196484	0.0649715	0.984053	-0.280935	0.00801724	0.616215	0.0559409	0.602581	0.999994	-0.00704969	0.947722	0.998785	-0.0140857	0.895766	0.998651	0.0100979	0.925173	0.988211	0.00636522	0.952792	0.984837	0.0216735	0.841143	0.939001
ENSG00000168056	LTBP3	0.0648507	0.545985	0.870234	0.0331229	0.75797	0.992086	-0.200351	0.0786178	0.249996	0.0398752	0.710629	0.783952	-0.352696	0.000699136	0.0276019	0.129928	0.224913	0.997966	0.0627258	0.559244	0.859607	-0.12689	0.236037	0.999977	0.051991	0.628474	0.988727	-0.0341236	0.752289	0.969188	0.0399871	0.709853	0.999994	-0.072332	0.500556	0.998785	-0.153134	0.151942	0.998651	-0.024918	0.816702	0.967446	-0.0126318	0.906473	0.968248	-0.0391108	0.717513	0.880431
ENSG00000197043	ANXA6	-0.0830882	0.438865	0.827086	-0.101777	0.342591	0.988997	-0.162476	0.155245	0.360414	-0.262081	0.0130996	0.0294491	-0.108014	0.313672	0.600792	0.101585	0.343506	0.999554	0.103867	0.332721	0.729782	0.017553	0.870309	0.999977	0.109655	0.306333	0.984053	-0.194723	0.069066	0.733114	0.0220148	0.837747	0.999994	-0.0854951	0.425673	0.998785	-0.0296777	0.782485	0.998651	0.0453622	0.672942	0.94276	-0.0793408	0.459855	0.750217	-0.00115678	0.991466	0.99673
ENSG00000166313	APBB1	-0.0382286	0.722081	0.927383	-0.104454	0.329979	0.988997	-0.0616995	0.591524	0.760552	0.133244	0.213201	0.306196	0.0496341	0.644144	0.834915	-0.0680355	0.526403	0.999554	0.316109	0.00254623	0.061601	-0.00415068	0.969206	0.999977	0.0408543	0.70385	0.989404	-0.202495	0.0584831	0.718105	0.0892368	0.405624	0.999994	-0.0128618	0.904778	0.998785	0.0333263	0.75653	0.998651	0.0840405	0.433618	0.890192	-0.0235748	0.826424	0.937341	0.0173407	0.872601	0.95079
ENSG00000179889	PDXDC1	-0.158327	0.138367	0.679704	-0.160832	0.132155	0.988997	-0.234149	0.0390801	0.175464	-0.298154	0.00454159	0.011859	-0.120727	0.259757	0.549688	-0.0245231	0.819557	0.999554	0.217351	0.0407535	0.299218	-0.0275024	0.798077	0.999977	0.0750958	0.484286	0.984053	-0.0462256	0.668897	0.958004	-0.0750299	0.484671	0.999994	-0.140546	0.188948	0.998785	-0.136148	0.203305	0.998651	-0.0757	0.480767	0.901011	-0.237833	0.0248131	0.244442	-0.266765	0.0119911	0.174464
ENSG00000141837	CACNA1A	-0.0479186	0.655648	0.904903	-0.12514	0.242614	0.988997	-0.10997	0.33783	0.559447	-0.254499	0.0160943	0.0352296	-0.252564	0.0169471	0.133612	0.12645	0.237676	0.999554	0.0890898	0.406402	0.78022	-0.0113561	0.915882	0.999977	0.0697907	0.515763	0.984053	0.0662892	0.539458	0.938435	-0.0800568	0.455803	0.999994	-0.0594769	0.57981	0.998785	-0.050453	0.638681	0.998651	-0.00217142	0.983887	0.997884	-0.0857765	0.424146	0.727217	-0.212617	0.0467229	0.264855
ENSG00000166794	PPIB	0.0930753	0.385645	0.80398	0.107537	0.315827	0.988997	0.330977	0.00307814	0.0524119	0.192471	0.0707562	0.123373	0.30132	0.00411152	0.0661856	-0.23496	0.0266639	0.821712	-0.0674933	0.529711	0.845461	0.0717463	0.50404	0.999977	0.0212864	0.843046	0.995635	-0.00358167	0.97358	0.997595	0.0977182	0.362284	0.999994	0.0513116	0.632975	0.998785	0.0356274	0.740295	0.998651	-0.0743407	0.488703	0.902706	-0.110688	0.301769	0.630537	0.180046	0.0932333	0.358194
ENSG00000111676	ATN1	0.111465	0.29837	0.765696	0.0630719	0.557074	0.989132	-0.153504	0.179665	0.390119	0.0868615	0.418287	0.522225	-0.177856	0.0954164	0.332006	0.0496259	0.644199	0.999554	0.203704	0.0555308	0.346424	-0.141391	0.186277	0.999977	0.0737394	0.492235	0.984053	0.0656374	0.543462	0.938698	0.113569	0.289283	0.999994	0.136368	0.202569	0.998785	0.0729058	0.497155	0.998651	0.111304	0.299072	0.85152	0.207629	0.0508893	0.313441	0.133434	0.215207	0.519685
ENSG00000099875	MKNK2	0.0963987	0.368833	0.797126	-0.0105103	0.922127	0.996021	0.159949	0.161857	0.36878	0.351387	0.000734218	0.00246072	-0.0821461	0.44409	0.708895	-0.0149656	0.889295	0.999554	-0.249591	0.0183336	0.198965	-0.0197909	0.853947	0.999977	-0.177172	0.096718	0.984053	-0.233152	0.0288073	0.657231	-0.073743	0.492214	0.999994	-0.142241	0.183616	0.998785	-0.168925	0.113536	0.998651	-0.0786201	0.463955	0.897014	0.0347676	0.746349	0.904211	-0.10257	0.341633	0.643495
ENSG00000198794	SCAMP5	0.0557481	0.603834	0.890626	0.0441156	0.681438	0.990089	0.160407	0.160646	0.367135	0.413291	5.68850875453109e-05	0.000264009	0.0334303	0.755794	0.893052	-0.00574121	0.957415	0.999554	0.296476	0.00478543	0.0891948	-0.0386652	0.719038	0.999977	-0.0240118	0.823258	0.995079	0.0632204	0.558436	0.940992	0.0455775	0.671479	0.999994	0.0868187	0.418517	0.998785	0.124329	0.245704	0.998651	0.107247	0.317139	0.855102	-0.0120904	0.910465	0.969355	0.20791	0.0519217	0.277924
ENSG00000118898	PPL	-0.0979848	0.360969	0.79565	-0.099953	0.351357	0.988997	-0.333076	0.00288497	0.0504467	-0.0734654	0.49385	0.594448	-0.229289	0.0306634	0.1829	0.209591	0.0486916	0.821781	0.161707	0.130036	0.507307	0.0555965	0.60482	0.999977	0.0316216	0.768625	0.991579	0.108971	0.312189	0.865741	-0.0923734	0.389253	0.999994	-0.00294263	0.978166	0.998945	0.0372232	0.729103	0.998651	0.0825962	0.44159	0.89392	0.00719691	0.946632	0.982481	-0.0769307	0.47621	0.740123
ENSG00000122042	UBL3	0.0010232	0.992407	0.998714	-0.128079	0.231638	0.988997	0.15435	0.177249	0.387171	0.581052	2.37532837843446e-09	4.64047720579412e-08	0.0437303	0.684071	0.855055	-0.0635552	0.554051	0.999554	0.166553	0.118769	0.489134	0.0129138	0.904395	0.999977	-0.0996036	0.353051	0.984053	0.0690013	0.522955	0.935276	-0.031552	0.76912	0.999994	0.000459682	0.996589	0.998945	-0.00100266	0.99256	0.999479	-0.0317865	0.767453	0.959044	-0.0788869	0.462435	0.751733	0.0959164	0.374024	0.668745
ENSG00000164733	CTSB	0.0252631	0.814209	0.952295	-0.0732155	0.495324	0.989132	-0.0446859	0.697663	0.831162	0.184089	0.0841792	0.142741	-0.0598686	0.577312	0.796734	0.176242	0.0985107	0.906107	-0.209898	0.0483552	0.324875	0.0307723	0.774672	0.999977	0.0729612	0.496827	0.984053	-0.0475757	0.659816	0.956028	0.0197342	0.85436	0.999994	-0.158524	0.13787	0.998785	-0.191115	0.0728036	0.998651	-0.203585	0.0556763	0.783719	-0.128819	0.228931	0.564019	0.0765978	0.478126	0.741296
ENSG00000104408	EIF3E	0.0384136	0.720791	0.926356	-0.0583277	0.587167	0.989132	0.193339	0.0898858	0.267859	0.341274	0.00106447	0.00339266	0.129632	0.225983	0.512757	-0.108288	0.31244	0.999554	-0.19249	0.070728	0.386949	0.0520339	0.62819	0.999977	-0.126708	0.236716	0.984053	-0.115761	0.282812	0.855292	0.0754804	0.482045	0.999994	0.00656558	0.951308	0.998785	-0.0373957	0.727896	0.998651	-0.00954208	0.929281	0.988784	0.00228544	0.983041	0.99374	0.198532	0.0637	0.304089
ENSG00000198431	TXNRD1	0.076902	0.473808	0.84342	0.0227405	0.832475	0.994968	0.241371	0.0332626	0.162155	0.633455	2.70348188280423e-11	1.25835892737416e-09	0.140106	0.190351	0.470001	-0.0454986	0.672015	0.999554	0.175955	0.0990693	0.450595	-0.0207327	0.847078	0.999977	-0.0944302	0.378736	0.984053	-0.0626962	0.561709	0.941582	-0.0377355	0.725522	0.999994	-0.028777	0.788931	0.998785	-0.0406396	0.705334	0.998651	-0.0264888	0.805369	0.965	-0.0195019	0.856056	0.948941	0.11455	0.287912	0.597878
ENSG00000030582	GRN	0.089067	0.406522	0.812349	-0.0187699	0.861404	0.995122	-0.0832711	0.468564	0.666504	0.128139	0.231419	0.327055	-0.187082	0.079171	0.301819	0.088017	0.412099	0.999554	-0.000422715	0.996863	0.999313	-0.0269168	0.802287	0.999977	0.226232	0.0330219	0.984053	-0.110255	0.306487	0.865222	0.0506722	0.637223	0.999994	0.0332253	0.757244	0.998785	-0.008239	0.938919	0.998651	-0.00879366	0.934815	0.989407	0.126851	0.236183	0.571175	0.125445	0.244196	0.554484
ENSG00000169710	FASN	-0.190729	0.0733939	0.627119	-0.106852	0.318934	0.988997	-0.244066	0.0312865	0.157013	-0.0148829	0.889902	0.923779	-0.306096	0.00353139	0.0612215	0.136354	0.202614	0.985712	0.25558	0.0156343	0.182261	-0.0990804	0.355598	0.999977	0.0559959	0.602224	0.988727	0.118588	0.271141	0.849986	0.00262705	0.980507	0.999994	0.0203448	0.849906	0.998785	-0.00465718	0.965451	0.998651	0.0913516	0.394543	0.878049	0.0397052	0.711808	0.890659	-0.128098	0.234285	0.543197
ENSG00000122218	COPA	-0.0389205	0.717261	0.925306	-0.0595159	0.579561	0.989132	0.0600584	0.601441	0.767516	0.138961	0.194037	0.283586	0.134013	0.210549	0.49466	-0.0458365	0.66972	0.999554	0.234951	0.0266701	0.244988	0.0182252	0.865388	0.999977	-0.00425697	0.968418	0.998325	0.119829	0.266123	0.846372	-0.0423459	0.693566	0.999994	-0.0592267	0.581408	0.998785	-0.0733296	0.494651	0.998651	-0.0765787	0.475674	0.900004	-0.243765	0.0213349	0.231965	-0.097893	0.364211	0.660431
ENSG00000188229	TUBB4B	0.252597	0.0169324	0.485254	0.14401	0.178169	0.988997	0.082713	0.471561	0.669292	0.32049	0.00219896	0.00635792	0.188993	0.0761004	0.296366	-0.0408953	0.703567	0.999554	0.032553	0.762009	0.933947	-0.0268832	0.802529	0.999977	-0.0440834	0.681658	0.988789	-0.201524	0.0597273	0.719147	0.0434687	0.685862	0.999994	0.0709438	0.508834	0.998785	0.0266734	0.804039	0.998651	0.0389468	0.717078	0.952525	0.168229	0.115052	0.42488	0.168277	0.117066	0.394114
ENSG00000077147	TM9SF3	-0.075426	0.482361	0.847481	-0.161945	0.129465	0.988997	0.243966	0.031358	0.157177	0.381149	0.000228661	0.000888094	-0.0275603	0.79766	0.913719	-0.0876248	0.414193	0.999554	0.0662058	0.537609	0.849141	-0.00218103	0.983816	0.999977	-0.145138	0.174758	0.984053	0.135027	0.209731	0.817318	0.00102579	0.992388	0.999994	0.00234904	0.98257	0.998945	-0.102221	0.340479	0.998651	-0.119841	0.263297	0.841157	-0.208971	0.0493777	0.31066	-0.039747	0.713116	0.878922
ENSG00000171603	CLSTN1	0.0206722	0.847519	0.961804	-0.135319	0.206096	0.988997	-0.209382	0.065796	0.227847	0.166447	0.119006	0.190274	-0.30723	0.00340478	0.0598708	0.146417	0.170951	0.972393	0.171446	0.108171	0.469156	-0.0121987	0.909667	0.999977	-0.0590332	0.582645	0.987688	-0.0116975	0.913864	0.993541	0.00497124	0.963122	0.999994	-0.0575174	0.59238	0.998785	-0.0756672	0.480957	0.998651	0.0195667	0.855583	0.974258	0.0226448	0.83317	0.939599	-0.0298769	0.782299	0.910764
ENSG00000123358	NR4A1	0.228686	0.031117	0.546807	0.0686887	0.52243	0.989132	-0.0302896	0.792356	0.889764	-0.686688	1.09690034832965e-13	1.93407700401244e-11	0.0448491	0.676434	0.851727	0.0625052	0.56063	0.999554	-0.111737	0.297184	0.700194	-0.0206496	0.847684	0.999977	0.0922491	0.389894	0.984053	-0.141842	0.187422	0.805094	-0.0936308	0.382803	0.999994	-0.0913353	0.394627	0.998785	-0.132699	0.215095	0.998651	-0.0555938	0.604837	0.930168	-0.0557459	0.603848	0.837856	-0.303802	0.00400835	0.149585
ENSG00000118503	TNFAIP3	0.153364	0.151321	0.687065	0.0517148	0.630302	0.989132	0.0999512	0.383931	0.599178	0.487961	1.23178098920818e-06	9.3636957477038e-06	-0.0445049	0.67878	0.852465	0.0322923	0.763859	0.999554	0.0355712	0.74069	0.927325	-0.094468	0.378544	0.999977	-0.131649	0.218781	0.984053	-0.05986	0.579575	0.943983	-0.0226828	0.832894	0.999994	0.10387	0.332706	0.998785	0.0124939	0.90749	0.998651	0.0866956	0.41918	0.886428	0.22445	0.0344656	0.277835	0.118796	0.270295	0.581129
ENSG00000170759	KIF5B	-0.0886025	0.408984	0.813199	-0.158695	0.13744	0.988997	0.0959892	0.403155	0.615456	0.50938	3.43613300479717e-07	3.1124154679064e-06	-0.130183	0.224	0.510129	0.037451	0.72751	0.999554	0.140325	0.189653	0.588265	-0.0300704	0.77968	0.999977	-0.0778075	0.468601	0.984053	0.131283	0.22276	0.825196	-0.169251	0.112829	0.999994	-0.0931562	0.38523	0.998785	-0.109843	0.305498	0.998651	-0.134755	0.208009	0.820311	-0.130363	0.223352	0.556533	-0.0487348	0.652058	0.847603
ENSG00000136068	FLNB	-0.237121	0.0252614	0.518331	-0.147808	0.166876	0.988997	-0.0662389	0.564484	0.739687	-0.0234037	0.827664	0.876578	-0.137286	0.199518	0.481545	0.0806073	0.4527	0.999554	0.0193352	0.857274	0.963034	-0.0966756	0.367452	0.999977	-0.0358978	0.738395	0.991165	0.193455	0.0709304	0.734584	-0.188328	0.0771588	0.999994	-0.0893971	0.404778	0.998785	-0.12075	0.259668	0.998651	-0.170587	0.109975	0.788989	-0.25173	0.0173268	0.215659	-0.199752	0.0620558	0.300543
ENSG00000108175	ZMIZ1	0.0356536	0.740111	0.932076	-0.102157	0.340785	0.988997	-0.0941387	0.412325	0.622334	-0.074723	0.486464	0.587905	-0.0569562	0.596002	0.807235	0.0815133	0.44762	0.999554	0.192787	0.0702865	0.385446	-0.0228684	0.831547	0.999977	-0.033986	0.751864	0.991579	0.0502802	0.641773	0.952214	-0.0938762	0.381551	0.999994	-0.134716	0.208143	0.998785	-0.125659	0.240648	0.998651	-0.0295161	0.783641	0.961117	-0.0979311	0.361234	0.676614	-0.263791	0.0130152	0.177791
ENSG00000130518	KIAA1683	-0.0308152	0.774366	0.94091	-0.0729621	0.496822	0.989132	0.113416	0.322819	0.544734	0.123427	0.249174	0.346429	0.0815107	0.447635	0.710924	-0.0337295	0.753677	0.999554	0.118497	0.268729	0.672413	0.1027	0.338209	0.999977	-0.0790406	0.461561	0.984053	-0.116738	0.27874	0.853617	-0.0757303	0.480591	0.999994	-0.00542431	0.959764	0.998785	-0.0770535	0.472934	0.998651	-0.0763879	0.476777	0.900004	-0.116945	0.275092	0.607411	-0.0504646	0.640551	0.841121
ENSG00000168264	IRF2BP2	0.199642	0.0606929	0.605396	0.12129	0.257525	0.988997	0.190844	0.0941893	0.274545	0.480018	1.93531958481152e-06	1.38931182274287e-05	-0.191717	0.0718886	0.288469	-0.109664	0.306294	0.999554	-0.132299	0.216495	0.616788	-0.147842	0.166776	0.999977	-0.0347211	0.746676	0.991579	0.0162732	0.880383	0.990001	0.0336727	0.754079	0.999994	0.107524	0.315883	0.998785	0.0446156	0.678025	0.998651	0.0447926	0.676819	0.943949	0.200641	0.0593891	0.331135	0.212436	0.0469143	0.265185
ENSG00000167972	ABCA3	-0.155472	0.145711	0.683576	-0.13929	0.192971	0.988997	-0.316665	0.00473347	0.0643529	0.0165576	0.877605	0.914756	-0.131257	0.220166	0.505877	0.057845	0.59027	0.999554	0.425844	3.17555864397523e-05	0.00418169	-0.0583937	0.586743	0.999977	0.126538	0.237351	0.984053	0.0800099	0.458683	0.915892	0.103924	0.332454	0.999994	0.188249	0.0772848	0.998785	0.219597	0.038668	0.998651	0.282147	0.00738876	0.783719	0.19394	0.0685926	0.34732	0.0770606	0.475463	0.739451
ENSG00000204469	PRRC2A	0.0493189	0.646252	0.902482	0.00372134	0.97239	0.998292	-0.18527	0.10439	0.290483	-0.161558	0.130396	0.20536	-0.156747	0.142395	0.406667	0.1757	0.0995659	0.908582	0.078548	0.464366	0.812651	-0.116348	0.277567	0.999977	-0.0440229	0.682071	0.988789	0.0734139	0.49666	0.93001	-0.110869	0.300975	0.999994	-0.0627582	0.559041	0.998785	-0.0935866	0.383028	0.998651	-0.0269564	0.802002	0.964468	-0.0270034	0.801664	0.926964	-0.194822	0.0689225	0.313786
ENSG00000137166	FOXP4	0.0102961	0.923709	0.982539	-0.0181114	0.86622	0.995122	-0.288021	0.0105549	0.0948619	-0.0202383	0.850682	0.893978	-0.34509	0.000926597	0.0318132	0.137812	0.197783	0.985458	0.123693	0.248145	0.65106	-0.166533	0.118814	0.999977	0.0567425	0.597384	0.988727	0.0640118	0.553512	0.940381	0.0184005	0.864106	0.999994	0.0682033	0.525381	0.998785	0.0464838	0.665333	0.998651	0.124444	0.245262	0.832946	0.222994	0.0356843	0.279871	-0.00126425	0.990673	0.996564
ENSG00000110958	PTGES3	0.28733	0.00633013	0.346749	-0.122551	0.252576	0.988997	0.0741061	0.519052	0.706674	0.0495164	0.64493	0.729143	0.5259	1.20726787677938e-07	0.000255707	0.000938989	0.993032	0.999901	0.0519951	0.628447	0.886352	0.275417	0.00899404	0.999977	-0.127181	0.234956	0.984053	-0.210068	0.0494824	0.704084	-0.0327619	0.760527	0.999994	-0.0330722	0.758329	0.998785	-0.0743092	0.488888	0.998651	-0.142586	0.182545	0.815432	-0.17928	0.0927509	0.391435	-0.0417422	0.699389	0.87278
ENSG00000277443	MARCKS	-0.0814607	0.447914	0.83146	-0.142499	0.182815	0.988997	-0.146891	0.199376	0.414352	0.448734	1.03172075784919e-05	5.9694054749194e-05	-0.224083	0.0347695	0.195994	0.0670137	0.532647	0.999554	-0.113087	0.29135	0.693269	-0.0166709	0.876774	0.999977	-0.106118	0.322292	0.984053	0.115553	0.283683	0.855292	-0.0612638	0.568456	0.999994	0.0584492	0.586387	0.998785	0.0237202	0.82537	0.998651	0.0113773	0.915726	0.987133	0.171302	0.108471	0.414538	0.108007	0.316518	0.622835
ENSG00000089280	FUS	0.112191	0.295212	0.76387	0.0462501	0.666916	0.990089	0.27597	0.0144593	0.109908	0.37499	0.000293804	0.00110701	0.0632227	0.55613	0.783084	-0.109188	0.308409	0.999554	0.135402	0.205815	0.606458	-0.0263468	0.806391	0.999977	-0.0474479	0.65882	0.988727	-0.118477	0.271593	0.850564	-0.0195103	0.855995	0.999994	0.018146	0.865968	0.998785	0.0530327	0.621599	0.998651	0.0543598	0.612889	0.931179	-0.0399482	0.710123	0.890279	0.144091	0.180452	0.476585
ENSG00000132640	BTBD3	0.0690532	0.52022	0.861907	-0.0255688	0.812001	0.993867	0.0539196	0.639171	0.7934	0.0243309	0.820948	0.871506	0.247924	0.0191528	0.142335	0.0136385	0.899057	0.999554	0.292718	0.00537406	0.0954848	0.0231242	0.829691	0.999977	0.00551291	0.959107	0.997945	0.0702823	0.51525	0.933557	-0.132653	0.215257	0.999994	-0.0112813	0.916435	0.998785	0.0136688	0.898834	0.998651	-0.0204383	0.849224	0.973623	-0.109576	0.306683	0.636139	-0.163436	0.128135	0.408912
ENSG00000145284	SCD5	-0.023373	0.827886	0.956307	-0.211491	0.0466388	0.988997	-0.403125	0.000252811	0.0204254	-0.0856034	0.425085	0.528777	-0.0782225	0.466225	0.724605	-0.00862096	0.936093	0.999554	0.232853	0.0280953	0.25097	0.0753649	0.482717	0.999977	-0.0404991	0.706307	0.989404	0.0800673	0.45836	0.915892	0.204857	0.0541323	0.999994	0.209788	0.0484755	0.998785	0.247436	0.0193982	0.998651	0.306459	0.00349041	0.783719	0.205101	0.0538403	0.319819	0.141833	0.187448	0.487079
ENSG00000157637	SLC38A10	-0.0680386	0.526384	0.862925	-0.0381156	0.722869	0.992056	-0.163383	0.152921	0.35689	0.0304015	0.777317	0.837841	-0.0526092	0.62439	0.823781	-0.0416317	0.698484	0.999554	-0.136378	0.202535	0.602594	0.0846872	0.430076	0.999977	0.138967	0.194014	0.984053	-0.0657691	0.542652	0.938478	0.188631	0.0766748	0.999994	0.0344463	0.748614	0.998785	0.0167099	0.876488	0.998651	0.114639	0.284736	0.842672	-0.0140835	0.895782	0.964272	0.0824452	0.445077	0.718631
ENSG00000105701	FKBP8	0.154682	0.147794	0.686708	0.0997743	0.352223	0.988997	-0.0821939	0.474357	0.67181	0.232813	0.0281229	0.0566324	-0.0152784	0.886996	0.952262	0.106129	0.32224	0.999554	0.0112169	0.91691	0.979522	0.00691578	0.948714	0.999977	-0.0293351	0.784935	0.991579	-0.227396	0.0331168	0.669755	0.120292	0.261491	0.999994	0.087685	0.413871	0.998785	0.139231	0.193161	0.998651	0.160022	0.134139	0.797371	0.201183	0.0586908	0.329498	0.246248	0.0207382	0.200595
ENSG00000125730	C3	-0.257741	0.0147484	0.460881	-0.0527522	0.623447	0.989132	-0.0695479	0.545148	0.725863	0.0773646	0.471144	0.573118	-0.121937	0.254979	0.544878	0.0421682	0.694788	0.999554	-0.316065	0.00254995	0.0616193	-0.0810772	0.450061	0.999977	0.0798987	0.456696	0.984053	0.120648	0.262843	0.845573	-0.14861	0.164561	0.999994	-0.0447889	0.676844	0.998785	-0.174099	0.10274	0.998651	-0.179596	0.0921669	0.785181	0.0266259	0.804381	0.928604	-0.0263076	0.807773	0.923892
ENSG00000221983	UBA52	0.1002	0.350162	0.791604	0.0798568	0.456933	0.98901	0.159555	0.162909	0.370394	0.22912	0.0307899	0.0611508	0.0892999	0.405291	0.679896	-0.115577	0.280786	0.999554	-0.153644	0.150566	0.535226	0.0558213	0.603358	0.999977	-0.0153259	0.886647	0.99686	-0.187041	0.080994	0.739467	0.192769	0.0703135	0.999994	0.0870369	0.417344	0.998785	0.0822242	0.443656	0.998651	0.116387	0.277405	0.841795	0.162932	0.127113	0.440164	0.273249	0.00999889	0.1675
ENSG00000196914	ARHGEF12	-0.0692426	0.519074	0.861633	-0.102845	0.337524	0.988997	0.120827	0.291997	0.514911	0.189552	0.075221	0.129815	-0.215627	0.0424171	0.217723	0.107767	0.314784	0.999554	0.0768655	0.474018	0.818581	-0.117466	0.272945	0.999977	-0.00472299	0.964963	0.998231	0.1707	0.111811	0.758586	-0.114428	0.285625	0.999994	-0.0909026	0.39688	0.998785	-0.128576	0.229818	0.998651	-0.124886	0.243579	0.831493	-0.196744	0.0646098	0.340288	-0.0733707	0.496914	0.753013
ENSG00000008710	PKD1	-0.0127842	0.90535	0.976964	0.0260773	0.808334	0.993725	-0.113889	0.320792	0.543037	-0.326144	0.00181407	0.00537503	-0.180676	0.0901946	0.322771	0.0415715	0.698898	0.999554	0.180337	0.0908098	0.433744	-0.0617227	0.565557	0.999977	0.092319	0.389534	0.984053	0.022393	0.835942	0.983008	-0.0081868	0.939305	0.999994	-0.0898305	0.402495	0.998785	-0.120604	0.260248	0.998651	-0.0482567	0.653375	0.939427	-0.134715	0.208146	0.540024	-0.254366	0.0167787	0.188859
ENSG00000112473	SLC39A7	0.0302326	0.778521	0.941559	0.0552584	0.607021	0.989132	-0.0451414	0.694732	0.829246	0.275217	0.00904607	0.0213927	0.127386	0.234197	0.522474	-0.0575636	0.592082	0.999554	0.177064	0.0969253	0.446255	0.0217678	0.839543	0.999977	0.0185977	0.862663	0.996411	-0.0661021	0.540607	0.938435	0.118933	0.266958	0.999994	0.120687	0.259917	0.998785	0.143944	0.178372	0.998651	0.145596	0.173387	0.809937	0.0576207	0.591714	0.831556	0.178487	0.0961506	0.362806
ENSG00000102003	SYP	0.0564818	0.599072	0.889256	0.0247421	0.817974	0.994393	-0.0801347	0.485536	0.680686	0.240177	0.0233849	0.0484946	0.0485374	0.651489	0.838637	-0.00907874	0.932707	0.999554	0.362471	0.000481739	0.0210568	-0.032205	0.764479	0.999977	-0.0109089	0.919183	0.997945	0.0235485	0.827603	0.982456	0.0292939	0.78523	0.999994	0.0433804	0.686467	0.998785	0.123565	0.248639	0.998651	0.104621	0.329201	0.860834	-0.0263106	0.806652	0.929714	0.150157	0.162597	0.456809
ENSG00000090060	PAPOLA	0.117048	0.274668	0.752019	-0.108154	0.313039	0.988997	0.225492	0.0471462	0.192396	0.510259	3.25457567562637e-07	2.98302649810935e-06	0.142475	0.182888	0.460017	0.0354611	0.741465	0.999554	0.120565	0.260404	0.66421	0.00479321	0.964442	0.999977	-0.208756	0.0496178	0.984053	-0.0693429	0.520895	0.93474	-0.0356721	0.739981	0.999994	-0.0784936	0.464677	0.998785	-0.133783	0.211338	0.998651	-0.131501	0.219303	0.824277	-0.242814	0.0218625	0.233455	0.0495779	0.64644	0.844509
ENSG00000143248	RGS5	-0.0177924	0.868556	0.966817	-0.0194336	0.856555	0.994968	-0.159765	0.162347	0.369399	-0.411707	6.11278211795074e-05	0.000281253	-0.0216667	0.840279	0.933722	-0.110483	0.302674	0.999554	0.114897	0.283643	0.686529	0.00535481	0.960279	0.999977	0.0972656	0.364522	0.984053	0.0109142	0.919611	0.993793	0.123714	0.248065	0.999994	0.12089	0.259111	0.998785	0.147549	0.16763	0.998651	0.128659	0.229514	0.825323	0.107119	0.317722	0.645934	0.0292017	0.787101	0.9128
ENSG00000080503	SMARCA2	-0.0964142	0.368755	0.797124	-0.0338057	0.753139	0.992086	-0.169858	0.137079	0.335588	-0.361782	0.000494757	0.00174355	-0.175822	0.0993291	0.338073	0.0707011	0.510289	0.999554	0.093527	0.383333	0.765854	-0.118532	0.268584	0.999977	0.0726448	0.4987	0.984053	0.145398	0.176487	0.796874	-0.0886645	0.408655	0.999994	-0.0547242	0.610506	0.998785	-0.0066356	0.950789	0.998651	0.0029174	0.978353	0.996953	-0.10022	0.350065	0.6679	-0.15239	0.156367	0.449072
ENSG00000175215	CTDSP2	0.02569	0.811127	0.950939	-0.00814429	0.939619	0.996021	0.0164956	0.886019	0.942604	0.353672	0.000673968	0.00228121	-0.0742976	0.488955	0.740599	0.03644	0.734589	0.999554	0.139826	0.191248	0.590842	-0.141453	0.186083	0.999977	0.00411464	0.969473	0.998325	0.119453	0.267638	0.847831	0.00371638	0.972427	0.999994	0.0510676	0.634594	0.998785	-0.00508271	0.962296	0.998651	-0.0483013	0.653075	0.939427	0.00212889	0.984203	0.994335	0.138141	0.199312	0.500201
ENSG00000102531	FNDC3A	-0.162368	0.128453	0.673256	-0.127715	0.232978	0.988997	-0.0904448	0.430986	0.636279	-0.451355	9.02354014598039e-06	5.29004723238287e-05	0.00789388	0.941473	0.974181	0.0269573	0.801996	0.999554	0.0860781	0.422513	0.788923	0.0749028	0.485413	0.999977	0.0690964	0.519959	0.984053	0.118391	0.271943	0.850628	-0.134581	0.208602	0.999994	-0.18213	0.0875917	0.998785	-0.199481	0.0609053	0.998651	-0.215324	0.0427154	0.783719	-0.334551	0.00135343	0.111012	-0.360186	0.000566867	0.133835
ENSG00000145198	VWA5B2	-0.0577796	0.59069	0.888534	0.0227734	0.832237	0.994968	-0.348971	0.00174011	0.0407253	-0.319285	0.00228995	0.00658985	-0.186522	0.0800905	0.303435	0.0572125	0.594347	0.999554	0.235167	0.0265269	0.244422	-0.0732571	0.495078	0.999977	0.099845	0.35188	0.984053	0.0593799	0.582626	0.943983	0.0125091	0.907378	0.999994	0.082645	0.441319	0.998785	0.124454	0.245228	0.998651	0.0397045	0.711813	0.952107	0.0743354	0.488734	0.768717	-0.0410238	0.70432	0.875394
ENSG00000172354	GNB2	0.128397	0.230474	0.727715	0.0648261	0.546138	0.989132	-0.116155	0.311193	0.533063	0.344515	0.000946283	0.00306984	-0.217908	0.0402278	0.211679	0.116035	0.278869	0.999554	0.110029	0.304678	0.707097	-0.157509	0.140442	0.999977	0.0672221	0.531371	0.984053	-0.0645167	0.550381	0.939802	0.0552965	0.606773	0.999994	0.169452	0.112396	0.998785	0.150786	0.158397	0.998651	0.189894	0.0746856	0.784433	0.389781	0.000159567	0.0971641	0.326903	0.00187937	0.133862
ENSG00000136698	CFC1	-0.19025	0.074133	0.629593	0.00962921	0.928637	0.996021	-0.385012	0.000500225	0.0254886	0.0197439	0.854289	0.896788	-0.211794	0.0463187	0.227773	0.149877	0.160951	0.963745	0.125921	0.239664	0.642397	-0.0713216	0.506574	0.999977	0.109116	0.30873	0.984053	0.0237626	0.826061	0.982227	0.0415043	0.699362	0.999994	0.0932505	0.384747	0.998785	0.113075	0.291399	0.998651	0.173506	0.103934	0.786587	0.182397	0.0871208	0.382983	0.0779078	0.470609	0.736284
ENSG00000167748	KLK1	-0.0159924	0.881752	0.969699	-0.0219187	0.838446	0.994968	0.157091	0.169586	0.378421	0.132604	0.215428	0.308798	-0.122327	0.253451	0.543571	-0.070723	0.510157	0.999554	-0.40107	9.81806614577252e-05	0.00794843	-0.0835185	0.43649	0.999977	-0.131274	0.220107	0.984053	0.00993644	0.926792	0.994036	-0.00916281	0.932085	0.999994	-0.0083615	0.938012	0.998785	-0.00333637	0.975245	0.998651	0.0164748	0.878212	0.97681	0.122373	0.253268	0.587392	0.0909316	0.399472	0.687108
ENSG00000164638	SLC29A4	0.178814	0.0936167	0.647674	0.110744	0.301526	0.988997	-0.180411	0.113965	0.304383	-0.243929	0.0212447	0.0447658	-0.212433	0.0456484	0.226782	0.113719	0.288645	0.999554	0.187862	0.0779064	0.40554	-0.0819144	0.445381	0.999977	0.143904	0.178491	0.984053	-0.100873	0.349722	0.881221	0.0728351	0.497573	0.999994	0.0804997	0.453306	0.998785	0.0793325	0.459903	0.998651	0.0954192	0.37374	0.874332	0.182921	0.086201	0.38101	0.0458091	0.671707	0.858749
ENSG00000102265	TIMP1	0.146874	0.169604	0.694937	0.165436	0.121296	0.988997	0.137818	0.228869	0.447458	0.186701	0.0797949	0.136452	0.0775904	0.469846	0.726979	-0.0366384	0.733198	0.999554	0.0238642	0.824327	0.954755	-0.0370206	0.730521	0.999977	0.107427	0.316324	0.984053	-0.11277	0.295517	0.858292	0.152027	0.154962	0.999994	0.123994	0.246988	0.998785	0.0818766	0.445592	0.998651	0.0887977	0.407948	0.884331	0.190512	0.0737281	0.359247	0.275458	0.00938956	0.166432
ENSG00000033627	ATP6V0A1	0.144483	0.176734	0.701557	0.0325099	0.762315	0.992086	-0.105381	0.358494	0.577846	-0.0291248	0.78644	0.844741	-0.201654	0.0580896	0.257316	-0.0916026	0.393239	0.999554	0.342576	0.00101546	0.0343448	-0.156835	0.14217	0.999977	0.0498551	0.642668	0.988727	0.0642394	0.5521	0.940276	0.0776165	0.469696	0.999994	0.13158	0.219025	0.998785	0.138948	0.194077	0.998651	0.174798	0.101345	0.786587	0.0858112	0.423958	0.727126	0.0470409	0.663407	0.853502
ENSG00000158710	TAGLN2	0.0269754	0.801865	0.947771	0.0411469	0.701828	0.991064	-0.0332661	0.772478	0.877176	0.379002	0.000249677	0.000959509	0.0270764	0.801139	0.914915	0.020876	0.846034	0.999554	-0.139579	0.19204	0.591764	-0.0774986	0.470373	0.999977	0.00139023	0.989684	0.999101	-0.164721	0.125122	0.765434	0.0893344	0.405109	0.999994	0.121259	0.257648	0.998785	0.120246	0.261677	0.998651	0.115042	0.283031	0.842576	0.288557	0.00610013	0.157773	0.318185	0.00251862	0.139934
ENSG00000008952	SEC62	0.037138	0.729699	0.929831	-0.161825	0.129752	0.988997	0.163491	0.152647	0.356827	0.336033	0.00128423	0.00398564	0.201536	0.058239	0.257648	-0.115288	0.281996	0.999554	0.101906	0.341978	0.737107	0.23987	0.0235681	0.999977	-0.138188	0.196551	0.984053	-0.0578921	0.592124	0.945245	-0.0232233	0.828972	0.999994	-0.0422469	0.694247	0.998785	-0.0303018	0.778028	0.998651	-0.0674996	0.529673	0.913796	-0.250885	0.0177187	0.21814	0.0249779	0.817315	0.927935
ENSG00000198682	PAPSS2	0.0848613	0.429125	0.821925	0.0589642	0.583087	0.989132	-0.0221843	0.847126	0.92288	-0.12277	0.251722	0.349202	-0.189099	0.0759329	0.296242	0.0625765	0.560182	0.999554	0.0820208	0.444788	0.800414	-0.102208	0.34054	0.999977	0.14718	0.168705	0.984053	0.250749	0.018454	0.622154	-0.156681	0.142567	0.999994	0.067593	0.529102	0.998785	0.0406203	0.705468	0.998651	-0.0331736	0.757611	0.9573	0.0671881	0.531579	0.796244	0.0465762	0.666534	0.855385
ENSG00000130985	UBA1	0.0628643	0.558376	0.875608	0.0102807	0.923823	0.996021	-0.324633	0.00373438	0.0575537	-0.107745	0.314886	0.417108	-0.037276	0.728734	0.878856	0.219744	0.0385354	0.821712	0.0949988	0.375859	0.760712	-0.0344681	0.748461	0.999977	0.024648	0.818654	0.994452	0.00664433	0.95101	0.99636	-0.0605609	0.57291	0.999994	0.0658847	0.539588	0.998785	0.0207348	0.847063	0.998651	0.0383504	0.721231	0.952525	0.080348	0.45416	0.74654	-0.0340935	0.7525	0.896444
ENSG00000159388	BTG2	-0.065679	0.540858	0.868352	0.0147249	0.891064	0.995122	-0.0422792	0.713219	0.841065	-0.581024	2.38049802092632e-09	4.64621405472731e-08	-0.149192	0.162896	0.434682	0.0269755	0.801865	0.999554	-0.29993	0.00429569	0.0835861	-0.0258017	0.810321	0.999977	0.00574878	0.957359	0.997945	0.0326124	0.762928	0.970666	-0.0594025	0.580285	0.999994	-0.0763336	0.477092	0.998785	-0.136833	0.201019	0.998651	-0.0994065	0.35401	0.869028	-0.0755518	0.481629	0.765055	-0.220145	0.0393061	0.248195
ENSG00000135829	DHX9	0.113137	0.291133	0.760586	-0.000735837	0.99454	0.999754	0.287525	0.0106952	0.0954661	0.502327	5.28236669294913e-07	4.50614683942187e-06	0.209662	0.048614	0.233864	-0.059964	0.576705	0.999554	0.145259	0.174396	0.568283	0.0928682	0.386707	0.999977	-0.0755537	0.481618	0.984053	-0.0199482	0.853642	0.986659	-0.0484443	0.652114	0.999994	0.00711217	0.94726	0.998785	0.00074768	0.994452	0.999479	-0.089742	0.402961	0.881554	-0.109471	0.30715	0.636509	0.0951995	0.377621	0.671635
ENSG00000131143	COX4I1	0.136629	0.201698	0.712078	0.104568	0.329448	0.988997	0.115861	0.312426	0.534128	0.457091	6.70443704953172e-06	4.07872857463617e-05	0.123141	0.250278	0.539758	-0.0969085	0.366294	0.999554	-0.00795652	0.941009	0.985419	0.0193935	0.856848	0.999977	-0.0727553	0.498045	0.984053	-0.144494	0.179223	0.800045	0.14817	0.165828	0.999994	0.151002	0.157795	0.998785	0.162027	0.129268	0.998651	0.18211	0.0876277	0.784433	0.218973	0.0392381	0.29057	0.322883	0.00215333	0.137952
ENSG00000196235	SUPT5H	0.141024	0.187432	0.706696	-0.00689088	0.948898	0.996021	-0.0212321	0.853613	0.92634	0.612676	1.75974790295186e-10	5.54252508000956e-09	-0.0203035	0.850207	0.93729	-0.0207523	0.846936	0.999554	0.218857	0.0393452	0.294255	-0.00447617	0.966793	0.999977	-0.0971456	0.365116	0.984053	-0.122296	0.256332	0.8409	0.0276225	0.797213	0.999994	0.0636765	0.553293	0.998785	0.0522522	0.626748	0.998651	0.105757	0.323949	0.857962	0.0799205	0.456573	0.748165	0.197305	0.0653905	0.307147
ENSG00000153815	CMIP	-0.00824659	0.938862	0.986157	-0.0845718	0.430707	0.98901	-0.321174	0.00414229	0.0608474	-0.223222	0.0354912	0.0687103	-0.0804161	0.453776	0.715985	0.0431182	0.688264	0.999554	0.294922	0.00502154	0.0911677	0.0853498	0.426463	0.999977	0.030133	0.779233	0.991579	0.0643801	0.551227	0.939802	0.0200748	0.851875	0.999994	-0.016434	0.878511	0.998785	-0.0100482	0.925541	0.998651	0.0779494	0.467788	0.897884	-0.0373737	0.72805	0.896202	-0.119521	0.267365	0.577848
ENSG00000170144	HNRNPA3	0.000856099	0.993647	0.999015	-0.129293	0.22721	0.988997	-0.227844	0.0448303	0.18793	0.200816	0.0591626	0.106276	-0.263304	0.0126651	0.115322	0.0953098	0.374291	0.999554	0.0566666	0.597876	0.874966	-0.0765874	0.475624	0.999977	-0.0577796	0.59069	0.988727	0.0537494	0.618932	0.94931	-0.0762745	0.477434	0.999994	-0.047602	0.65778	0.998785	-0.0561865	0.600986	0.998651	0.0339865	0.751861	0.956188	0.0115949	0.91412	0.970843	-0.0518634	0.631307	0.835505
ENSG00000198380	GFPT1	-0.118058	0.270517	0.750782	-0.0879775	0.412309	0.988997	-0.253012	0.0254197	0.141879	0.0815387	0.447478	0.550413	-0.0701726	0.513463	0.756541	0.000673867	0.994999	0.999901	0.274676	0.00918846	0.132668	-0.0466475	0.664225	0.999977	0.0130804	0.903168	0.997029	0.253697	0.0170783	0.620547	-0.00214367	0.984093	0.999994	0.018228	0.865367	0.998785	0.0125128	0.90735	0.998651	0.0601358	0.575611	0.924097	0.00817824	0.939368	0.980747	-0.0694153	0.520459	0.768808
ENSG00000018236	CNTN1	-0.20525	0.0536624	0.594052	-0.221436	0.0370275	0.988997	-0.182976	0.108828	0.296217	0.0377532	0.725398	0.795945	-0.129975	0.224745	0.511099	0.0908121	0.397352	0.999554	0.309278	0.00318658	0.0696793	-0.0145209	0.892564	0.999977	-0.00248126	0.981589	0.998761	0.214846	0.0444142	0.699337	-0.0674472	0.529993	0.999994	-0.0572755	0.59394	0.998785	-0.0453514	0.673015	0.998651	-0.0860771	0.422518	0.887057	-0.218522	0.039655	0.291119	-0.0519939	0.630447	0.835088
ENSG00000119707	RBM25	0.00457545	0.966057	0.992037	-0.0984434	0.358715	0.988997	0.161227	0.158488	0.364526	0.470159	3.33872224422826e-06	2.23146337980769e-05	-0.0429395	0.689489	0.857551	-0.0851236	0.427695	0.999554	0.113146	0.291096	0.693127	0.0427062	0.691091	0.999977	-0.0995178	0.353468	0.984053	-0.00383015	0.971748	0.997595	-0.111374	0.298765	0.999994	0.0151313	0.888077	0.998785	0.0249249	0.816652	0.998651	-0.0462363	0.667009	0.941634	-0.0905987	0.398467	0.707076	0.0292617	0.786674	0.912658
ENSG00000034152	MAP2K3	0.176399	0.0982054	0.651365	0.081734	0.446387	0.98901	0.193972	0.0888194	0.266049	0.573309	4.30964197661865e-09	7.588599706545e-08	-0.0078553	0.941758	0.97426	-0.0588038	0.584114	0.999554	0.00717589	0.946788	0.986472	-0.0706294	0.510719	0.999977	-0.121419	0.257016	0.984053	-0.176303	0.100358	0.749907	0.0611606	0.569109	0.999994	0.0919511	0.391434	0.998785	0.0221473	0.836784	0.998651	0.0920174	0.391091	0.878049	0.171481	0.108097	0.414036	0.179702	0.0938716	0.35909
ENSG00000126777	KTN1	-0.0593305	0.580745	0.886251	-0.181337	0.0890032	0.988997	0.127163	0.267233	0.488271	0.396992	0.000117241	0.000499041	-0.102456	0.339366	0.624463	-0.0229396	0.83103	0.999554	0.0868718	0.418232	0.787017	0.0717019	0.504304	0.999977	-0.0861529	0.422108	0.984053	0.153619	0.153014	0.779916	-0.159537	0.135339	0.999994	-0.0802776	0.454557	0.998785	-0.10519	0.326563	0.998651	-0.139638	0.19185	0.81612	-0.218033	0.0401108	0.291825	-0.0666114	0.537484	0.780181
ENSG00000103769	RAB11A	-0.104041	0.331905	0.782562	-0.0847657	0.429647	0.98901	-0.0813275	0.479043	0.674903	0.266143	0.0117041	0.0267277	-0.0130192	0.903618	0.959725	0.0408618	0.703798	0.999554	0.290413	0.0057662	0.100143	-0.0598685	0.577313	0.999977	0.019807	0.853829	0.995847	0.160971	0.134072	0.76888	0.0922004	0.390146	0.999994	0.189338	0.075556	0.998785	0.218735	0.0394583	0.998651	0.24026	0.0233355	0.783719	0.144003	0.178191	0.505239	0.256765	0.0157412	0.187481
ENSG00000115828	QPCT	-0.00339247	0.974829	0.994552	-0.0260347	0.808641	0.993725	0.0469688	0.68302	0.821868	0.368321	0.000383294	0.00139836	0.147611	0.167448	0.440502	0.0163646	0.879021	0.999554	0.138071	0.196933	0.595758	0.0492652	0.646611	0.999977	0.0880188	0.412089	0.984053	-0.0400871	0.710769	0.963836	0.129232	0.227428	0.999994	0.0336316	0.75437	0.998785	0.0867639	0.418812	0.998651	0.115149	0.282581	0.842576	-0.00952335	0.92942	0.977412	0.281813	0.00781451	0.163887
ENSG00000163956	LRPAP1	-0.0172664	0.872409	0.968036	0.019216	0.858144	0.994968	0.124952	0.27571	0.497334	0.355247	0.000635104	0.00216409	0.0303137	0.777943	0.904998	0.00679968	0.949574	0.999554	-0.0558136	0.603408	0.877201	-0.0079952	0.940723	0.999977	0.0717804	0.503837	0.984053	-0.0760069	0.481538	0.926191	0.065789	0.540179	0.999994	-0.0192029	0.85824	0.998785	-0.000530336	0.996064	0.999479	-0.00974838	0.927756	0.988623	-0.0037964	0.971833	0.990835	0.152868	0.155057	0.447387
ENSG00000130255	RPL36	0.0910125	0.396307	0.806998	0.137337	0.199349	0.988997	0.148839	0.193413	0.40695	0.15437	0.148624	0.228667	0.108008	0.313696	0.600792	-0.157133	0.141403	0.949162	-0.215271	0.0427677	0.306414	0.0634413	0.554762	0.999977	-0.0304154	0.777217	0.991579	-0.121586	0.259127	0.842692	0.165705	0.120685	0.999994	0.108946	0.309489	0.998785	0.0790097	0.461736	0.998651	0.0870821	0.417101	0.886312	0.171563	0.107927	0.413769	0.245041	0.0213903	0.202254
ENSG00000169903	TM4SF4	-0.0876113	0.414265	0.816681	-0.0393428	0.714325	0.991469	-0.0852052	0.458261	0.657739	-0.525221	1.26171916026152e-07	1.33052857822611e-06	-0.0961166	0.370242	0.651712	0.130689	0.222188	0.997966	-0.0700766	0.514041	0.836451	0.0506322	0.637489	0.999977	0.16038	0.13326	0.984053	-0.119611	0.267	0.847709	-0.0183262	0.864649	0.999994	-0.188281	0.0772333	0.998785	-0.226709	0.0326441	0.998651	-0.192104	0.0713063	0.784433	-0.267358	0.011313	0.194408	-0.158887	0.139251	0.425615
ENSG00000127481	UBR4	-0.0829735	0.439499	0.82738	-0.0694031	0.518103	0.989132	0.128521	0.262118	0.482277	0.24093	0.0229411	0.0477552	-0.121419	0.257017	0.546724	0.058066	0.588848	0.999554	0.228084	0.0315758	0.266151	-0.0729252	0.49704	0.999977	-0.0674541	0.529951	0.984053	0.110372	0.305974	0.864949	-0.138576	0.195284	0.999994	-0.0570204	0.595587	0.998785	-0.0970469	0.365606	0.998651	-0.078883	0.462457	0.897014	-0.157578	0.140264	0.457474	-0.162206	0.131071	0.413942
ENSG00000255302	EID1	-0.0602856	0.574659	0.882748	-0.20311	0.0562626	0.988997	-0.0471233	0.682034	0.821222	0.253564	0.0165016	0.0360001	0.0685183	0.523465	0.763867	0.0215256	0.841305	0.999554	0.257513	0.0148397	0.17623	0.201167	0.0587116	0.999977	0.00782388	0.941991	0.997945	0.0651853	0.546249	0.939078	-0.112681	0.293097	0.999994	-0.0576165	0.591741	0.998785	0.00103472	0.992322	0.999479	-0.0230051	0.830555	0.97011	-0.105917	0.323216	0.649484	-0.0208017	0.847454	0.94234
ENSG00000035862	TIMP2	0.116549	0.276734	0.753328	0.0911891	0.395387	0.988997	-0.0709812	0.536874	0.719973	0.0496502	0.644036	0.728462	-0.160427	0.133146	0.393784	-0.0246889	0.818359	0.999554	0.00677155	0.949782	0.987148	-0.0626939	0.559445	0.999977	0.0566801	0.597788	0.988727	0.20901	0.0506661	0.705594	0.10705	0.318035	0.999994	0.148677	0.164367	0.998785	0.113617	0.289078	0.998651	0.142379	0.183188	0.815432	0.280007	0.00786945	0.174225	0.135819	0.207044	0.509783
ENSG00000095787	WAC	0.175412	0.100131	0.651365	-0.0324178	0.762969	0.992086	0.175323	0.124702	0.318967	0.707989	8.43769498715119e-15	3.44224866475819e-12	0.056551	0.598624	0.808344	0.00130646	0.990305	0.999554	0.124212	0.246151	0.648801	-0.0788549	0.462617	0.999977	-0.185813	0.081265	0.984053	0.0274297	0.799741	0.976601	-0.0169778	0.874523	0.999994	0.0440021	0.682213	0.998785	0.0356202	0.740346	0.998651	0.0518387	0.629482	0.934398	0.0741312	0.489932	0.769846	0.209015	0.0506611	0.274296
ENSG00000184007	PTP4A2	0.131762	0.218383	0.723091	-0.0145727	0.892183	0.995122	0.166597	0.144895	0.346596	0.711299	5.77315972805081e-15	2.72991730231421e-12	0.0183972	0.86413	0.942651	-0.0386281	0.719296	0.999554	0.0560588	0.601815	0.876019	-0.0491326	0.647499	0.999977	-0.100793	0.347303	0.984053	-0.0792397	0.463033	0.918308	0.0514881	0.631804	0.999994	0.0827862	0.440536	0.998785	0.0267156	0.803735	0.998651	0.0697678	0.515902	0.909196	0.180697	0.0901559	0.387399	0.277415	0.00887712	0.165837
ENSG00000244038	DDOST	-0.0522916	0.626487	0.895304	-0.0287041	0.789453	0.993513	-0.0514434	0.65466	0.80397	0.353463	0.000679289	0.00229772	0.1483	0.165454	0.437746	-0.0570325	0.595509	0.999554	-0.0729629	0.496817	0.829201	0.0864182	0.420675	0.999977	-0.0361223	0.736818	0.990803	-0.0280704	0.795165	0.976601	0.123098	0.250447	0.999994	0.0616681	0.565902	0.998785	0.0717245	0.50417	0.998651	0.127725	0.232943	0.826594	0.0570556	0.59536	0.833304	0.262965	0.0133128	0.178356
ENSG00000124145	SDC4	0.0338102	0.753106	0.93537	0.0509511	0.635368	0.989132	0.114928	0.316368	0.538301	0.471169	3.15987293353359e-06	2.13040558182437e-05	-0.023309	0.828351	0.92837	-0.0484122	0.65233	0.999554	-0.304156	0.00375761	0.0770255	-0.0736255	0.492906	0.999977	-0.215966	0.0420855	0.984053	-0.0717004	0.506788	0.931841	0.0303388	0.777764	0.999994	0.0745229	0.487635	0.998785	-0.0337595	0.753465	0.998651	-0.0049661	0.96316	0.994645	0.160786	0.132267	0.446461	0.180391	0.0925985	0.357441
ENSG00000113742	CPEB4	-0.0203938	0.849549	0.961865	-0.108251	0.312604	0.988997	0.0857524	0.455369	0.655215	0.287166	0.00636146	0.0158264	-0.0747233	0.486462	0.738733	0.0388188	0.717968	0.999554	0.229092	0.0308107	0.26208	-0.0555127	0.605365	0.999977	-0.110791	0.301318	0.984053	0.0860656	0.425275	0.905476	-0.131115	0.220672	0.999994	-0.0955411	0.373127	0.998785	-0.123789	0.247777	0.998651	-0.0656104	0.541282	0.916557	-0.134372	0.209316	0.541097	-0.12851	0.232773	0.541973
ENSG00000183283	DAZAP2	0.165213	0.121805	0.670392	0.0436215	0.684816	0.990089	0.252767	0.0255667	0.142306	0.619601	9.57127710421446e-11	3.39250411295206e-09	0.122878	0.2513	0.541034	-0.0836423	0.435808	0.999554	-0.0109875	0.918603	0.979607	-0.00141808	0.989477	0.999977	-0.0953432	0.374122	0.984053	-0.0833857	0.439884	0.909908	0.0465017	0.665212	0.999994	0.0744789	0.487893	0.998785	0.0483978	0.652427	0.998651	0.0441602	0.681133	0.945032	0.102051	0.341288	0.662754	0.272212	0.0102966	0.167978
ENSG00000178209	PLEC	0.115058	0.282966	0.755499	0.0991689	0.355167	0.988997	-0.218317	0.054829	0.207429	0.0127745	0.905422	0.934256	-0.185478	0.0818251	0.30672	0.10664	0.319901	0.999554	0.102942	0.337065	0.73338	-0.16587	0.120309	0.999977	0.014966	0.889292	0.997029	-0.0193025	0.85833	0.987634	0.0529325	0.62226	0.999994	0.0326442	0.761362	0.998785	-0.0389826	0.716829	0.998651	0.0685384	0.523343	0.91193	0.0603578	0.574199	0.821368	-0.0420025	0.697605	0.872288
ENSG00000079246	XRCC5	0.0417589	0.697607	0.921238	0.048533	0.651519	0.989132	0.22282	0.0498967	0.197633	0.21447	0.0435653	0.0818733	0.11838	0.269204	0.558947	-0.0646043	0.547515	0.999554	0.0801249	0.455418	0.807382	-0.170961	0.109186	0.999977	0.0727886	0.497849	0.984053	0.160856	0.134353	0.76896	-0.106157	0.322112	0.999994	-0.0092582	0.93138	0.998785	-0.0581739	0.588154	0.998651	-0.132075	0.217281	0.823559	-0.0818439	0.445774	0.740734	0.116356	0.280328	0.59099
ENSG00000136193	SCRN1	0.0237629	0.825061	0.955125	-0.127652	0.23321	0.988997	-0.134991	0.238652	0.457936	0.0655098	0.541904	0.638838	-0.18544	0.0818888	0.30672	0.103065	0.336484	0.999554	0.251287	0.0175312	0.195265	-0.0472236	0.660333	0.999977	-0.0574229	0.592989	0.988727	0.127897	0.235025	0.831199	-0.0717221	0.504184	0.999994	-0.135115	0.206785	0.998785	-0.110348	0.303265	0.998651	-0.0768898	0.473878	0.900004	-0.17277	0.105432	0.409258	-0.0710376	0.510734	0.762619
ENSG00000168036	CTNNB1	-0.0129484	0.90414	0.97636	-0.0236968	0.82554	0.99448	0.119844	0.295971	0.51874	0.517066	2.12669128085707e-07	2.06476615909997e-06	0.00940273	0.930311	0.970412	-0.0454215	0.672539	0.999554	-0.082431	0.442506	0.799337	-0.0865005	0.420231	0.999977	-0.0829749	0.439491	0.984053	0.0314013	0.771487	0.972663	-0.00540111	0.959936	0.999994	0.00200732	0.985105	0.998945	-0.0196045	0.855307	0.998651	-0.0691218	0.519805	0.910619	-0.0328915	0.759609	0.909887	0.117667	0.274908	0.58589
ENSG00000170004	CHD3	0.075813	0.48011	0.846319	-0.0608773	0.570903	0.989132	-0.0811043	0.480255	0.676107	0.134711	0.208159	0.300386	-0.12039	0.261102	0.550794	0.181316	0.0890419	0.88982	0.0808157	0.451529	0.804531	-0.0445868	0.678222	0.999977	-0.106149	0.322148	0.984053	0.0138987	0.897735	0.992565	-0.0714558	0.505772	0.999994	-0.0253358	0.813683	0.998785	-0.0098426	0.92706	0.998651	-0.0181115	0.86622	0.975174	-0.108049	0.313512	0.642399	0.00478246	0.964727	0.98756
ENSG00000181789	COPG1	-0.0338663	0.75271	0.93537	-0.0148347	0.890257	0.995122	-0.0881218	0.442963	0.645443	0.239689	0.023676	0.0490153	0.132263	0.21662	0.501668	-0.0374914	0.727227	0.999554	0.22277	0.0358746	0.28177	0.075019	0.484734	0.999977	0.0013688	0.989843	0.999101	0.0938517	0.384442	0.893012	0.0590304	0.582663	0.999994	0.124615	0.24461	0.998785	0.10684	0.31899	0.998651	0.116612	0.27647	0.841795	0.0486738	0.650574	0.863283	0.127706	0.235733	0.544874
ENSG00000189143	CLDN4	0.0795171	0.458856	0.837875	0.0838838	0.434479	0.98901	0.110421	0.335842	0.557486	0.275943	0.00885833	0.0210036	-0.127336	0.234379	0.522724	0.0129245	0.904316	0.999554	-0.310691	0.00304331	0.0683054	-0.213997	0.0440414	0.999977	-0.160907	0.131972	0.984053	-0.0563215	0.602226	0.947298	-0.000154685	0.998852	0.999994	0.10655	0.320312	0.998785	0.0262683	0.806957	0.998651	0.0681435	0.525745	0.912466	0.289286	0.00596691	0.157342	0.150479	0.161689	0.455862
ENSG00000104388	RAB2A	-0.0561504	0.601221	0.889455	-0.0937491	0.382199	0.988997	0.0906367	0.430004	0.635552	0.631735	3.17368353819347e-11	1.40611829792041e-09	0.00767144	0.943119	0.974355	-0.0545262	0.611801	0.999554	0.270357	0.0103952	0.141906	0.0168635	0.875361	0.999977	-0.032894	0.759591	0.991579	0.112244	0.297792	0.859321	-0.00707049	0.947568	0.999994	0.0821641	0.44399	0.998785	0.0947039	0.377349	0.998651	0.0795933	0.458424	0.896407	0.0562318	0.600693	0.835926	0.240114	0.0242379	0.211874
ENSG00000104852	SNRNP70	-0.0384948	0.720225	0.926294	0.0521033	0.627731	0.989132	-0.0529869	0.644988	0.797505	-0.285847	0.00661829	0.0163501	-0.121067	0.258407	0.548224	-0.0986616	0.357646	0.999554	0.0773876	0.471012	0.817323	0.181657	0.088431	0.999977	0.178178	0.0948078	0.984053	-0.130633	0.225081	0.826189	0.0380326	0.723448	0.999994	0.105373	0.325719	0.998785	0.154503	0.14827	0.998651	0.114913	0.283578	0.842672	0.0576041	0.591821	0.831595	0.0329433	0.760595	0.900768
ENSG00000182158	CREB3L2	0.00788435	0.941543	0.986493	-0.174619	0.101699	0.988997	-0.159332	0.163504	0.371044	0.00726626	0.946119	0.96405	-0.0645988	0.547549	0.778003	-0.0613326	0.568021	0.999554	0.24204	0.0223004	0.222586	-0.00157328	0.988325	0.999977	-0.0857876	0.424086	0.984053	0.120605	0.263016	0.845573	-0.0569568	0.595998	0.999994	-0.0844262	0.431503	0.998785	-0.082091	0.444397	0.998651	0.0335862	0.75469	0.956521	-0.0661414	0.538006	0.799497	-0.171364	0.110404	0.384091
ENSG00000071537	SEL1L	-0.268087	0.0110834	0.416249	-0.00459337	0.965924	0.997055	0.0567726	0.621514	0.78179	-0.225677	0.0334657	0.0655082	-0.0915084	0.393728	0.669999	-0.0834332	0.43696	0.999554	-0.367167	0.000401115	0.0186286	-0.0584636	0.586295	0.999977	0.0153114	0.886753	0.99686	0.169459	0.114479	0.759334	-0.024301	0.821164	0.999994	-0.0761466	0.478175	0.998785	-0.105654	0.324422	0.998651	-0.0945432	0.378163	0.875238	-0.112664	0.293167	0.622665	-0.0778946	0.470685	0.736284
ENSG00000083799	CYLD	0.109359	0.307647	0.770717	0.0353747	0.742073	0.992086	0.262141	0.0204225	0.128617	0.712727	4.88498130835069e-15	2.57852653957407e-12	0.0303753	0.777503	0.904772	-0.0343983	0.748953	0.999554	0.0869789	0.417656	0.786807	-0.086562	0.419899	0.999977	-0.135495	0.205501	0.984053	0.0109394	0.919426	0.993793	0.0219472	0.838239	0.999994	0.0693232	0.518587	0.998785	0.041373	0.700267	0.998651	0.0553201	0.606619	0.930168	0.0719224	0.502991	0.777842	0.20756	0.0523268	0.278943
ENSG00000065526	SPEN	0.0872343	0.416285	0.818098	-0.0303767	0.777494	0.993513	0.20824	0.0673179	0.230472	0.537685	5.52927106323153e-08	6.5564661339922e-07	0.0555457	0.60515	0.811684	0.0251632	0.81493	0.999554	0.143971	0.17829	0.573161	-0.000599273	0.995553	0.999977	-0.183985	0.0843585	0.984053	0.0298956	0.782166	0.975124	-0.0835671	0.436222	0.999994	0.00555316	0.958809	0.998785	-0.0477949	0.656481	0.998651	-0.0194046	0.856766	0.974411	-0.0754245	0.48237	0.765946	0.0360769	0.738605	0.891123
ENSG00000114942	EEF1B2	-0.0395742	0.712717	0.92407	0.015844	0.882842	0.995122	0.128503	0.262186	0.482277	0.258423	0.014478	0.0321312	0.0593597	0.580558	0.798882	-0.0768847	0.473907	0.999554	-0.297158	0.00468499	0.0882135	0.0140807	0.895803	0.999977	-0.0357508	0.739428	0.991198	-0.105433	0.328256	0.871488	0.102208	0.340542	0.999994	0.0778539	0.468335	0.998785	0.0295819	0.78317	0.998651	0.0494785	0.645184	0.937896	0.149556	0.16186	0.486462	0.184724	0.0848973	0.344625
ENSG00000091129	NRCAM	-0.21182	0.0462908	0.578919	-0.214791	0.0432443	0.988997	-0.204003	0.0732119	0.240563	-0.121631	0.25618	0.354087	-0.181708	0.0883403	0.319202	0.00263933	0.980416	0.999554	0.271377	0.0100984	0.13942	-0.0634448	0.55474	0.999977	0.0748831	0.485528	0.984053	0.174586	0.103766	0.750794	-0.0207553	0.846914	0.999994	-0.0416829	0.69813	0.998785	-0.0324925	0.762438	0.998651	-0.011753	0.912954	0.986083	-0.155967	0.144417	0.4625	-0.138429	0.198367	0.499724
ENSG00000101350	KIF3B	-0.00260052	0.980704	0.996671	-0.105383	0.325675	0.988997	0.140924	0.218447	0.435764	0.512341	2.86023118523104e-07	2.66741237292322e-06	0.0680624	0.526239	0.766102	-0.0311273	0.772143	0.999554	0.21733	0.0407737	0.299218	0.0640282	0.551099	0.999977	-0.0820428	0.444666	0.984053	0.0798188	0.45976	0.916228	-0.0732711	0.494996	0.999994	-0.0420932	0.695305	0.998785	-0.0165557	0.877619	0.998651	-0.0512721	0.633236	0.934398	-0.157996	0.139203	0.456598	0.0881573	0.414068	0.696958
ENSG00000135018	UBQLN1	0.0902318	0.400388	0.808446	0.015885	0.882541	0.995122	0.260831	0.0210833	0.13022	0.625753	5.50195444759538e-11	2.1883501202823e-09	0.1158	0.279851	0.568716	-0.116701	0.276101	0.999554	0.200367	0.0597445	0.358019	-0.0163702	0.87898	0.999977	-0.181583	0.0885629	0.984053	-0.0166276	0.877798	0.990001	0.0026305	0.980481	0.999994	0.0139395	0.896842	0.998785	-0.00772415	0.942729	0.998651	-0.017083	0.873753	0.975584	-0.0229585	0.830893	0.938864	0.160183	0.136012	0.421111
ENSG00000196262	PPIA	-0.107924	0.314078	0.774622	-0.124576	0.24476	0.988997	-0.355182	0.00141799	0.03744	-0.083856	0.434632	0.538239	-0.108418	0.311853	0.599592	0.175131	0.100685	0.910982	-0.095522	0.373223	0.759307	0.0617209	0.565568	0.999977	0.0417559	0.697628	0.989404	-0.159361	0.13806	0.770719	0.0562695	0.600448	0.999994	-0.00282449	0.979042	0.998945	-0.00600329	0.955473	0.998651	0.117068	0.274584	0.841795	0.157373	0.140788	0.458173	0.0578188	0.592594	0.815742
ENSG00000130723	PRRC2B	0.0807925	0.451659	0.832571	0.0305679	0.776129	0.993513	0.266755	0.0182339	0.122735	0.175476	0.100005	0.164652	0.0146981	0.891261	0.954133	0.0118617	0.912152	0.999554	0.109658	0.306318	0.708611	0.0265575	0.804874	0.999977	-0.0721043	0.501909	0.984053	0.16143	0.132949	0.768342	-0.11787	0.271287	0.999994	-0.042414	0.693098	0.998785	-0.0606499	0.572345	0.998651	-0.100877	0.3469	0.866356	-0.242223	0.0221964	0.234024	-0.0706174	0.513244	0.764402
ENSG00000100644	HIF1A	0.0284432	0.791323	0.944606	-0.0222653	0.835926	0.994968	0.194783	0.0874672	0.263898	0.699644	2.39808173319034e-14	6.1598134000936e-12	-0.0612818	0.568342	0.791114	-0.0408101	0.704156	0.999554	0.0193294	0.857316	0.963034	-0.0478827	0.65589	0.999977	-0.065539	0.541723	0.984661	0.0667713	0.536506	0.938435	-0.0459338	0.66906	0.999994	0.0275022	0.798078	0.998785	-0.0694832	0.517619	0.998651	-0.0678763	0.527373	0.912946	0.0295554	0.78336	0.920733	0.175728	0.101489	0.370506
ENSG00000130396	MLLT4	0.0785917	0.464117	0.839167	0.0297837	0.781727	0.993513	0.170369	0.135885	0.334149	0.60963	2.28959073922397e-10	6.84442886785832e-09	-0.124772	0.244013	0.532682	0.00795088	0.941051	0.999554	0.0443373	0.679924	0.905607	-0.162476	0.128195	0.999977	-0.171663	0.107718	0.984053	0.0245903	0.820102	0.98136	-0.00523672	0.961154	0.999994	0.0486859	0.650493	0.998785	-0.0201257	0.851503	0.998651	0.0418165	0.69721	0.949271	0.0527769	0.623285	0.847752	0.0931504	0.38802	0.678708
ENSG00000144224	UBXN4	-0.0771668	0.472282	0.842673	-0.129603	0.226088	0.988997	-0.00305697	0.978809	0.990248	0.0348902	0.745485	0.812454	-0.0838981	0.434401	0.701438	-0.0411725	0.701652	0.999554	0.12212	0.25426	0.65721	-0.033445	0.75569	0.999977	-0.0130487	0.903401	0.997029	0.134869	0.21027	0.817888	-0.0880689	0.411822	0.999994	-0.0426088	0.69176	0.998785	-0.0684883	0.523648	0.998651	-0.0898834	0.402217	0.881554	-0.190752	0.0733585	0.358286	-0.106427	0.323688	0.628877
ENSG00000089248	ERP29	0.0617181	0.565586	0.879293	-0.0186399	0.862354	0.995122	0.163206	0.153373	0.357498	0.356017	0.00061686	0.00211127	0.248911	0.018664	0.140646	-0.00756603	0.943899	0.999554	-0.00843926	0.937437	0.984818	0.216324	0.0417378	0.999977	-0.100039	0.350941	0.984053	-0.238122	0.0254773	0.641036	0.0512702	0.633249	0.999994	-0.103951	0.332326	0.998785	-0.0508266	0.636196	0.998651	-0.00424229	0.968527	0.995759	-0.163812	0.125045	0.437281	0.141064	0.189878	0.489906
ENSG00000119335	SET	0.198681	0.0619706	0.608355	0.00698514	0.9482	0.996021	0.146741	0.199838	0.414622	0.49274	9.33392071189587e-07	7.35333412842505e-06	0.0451348	0.674489	0.850405	0.00301773	0.977609	0.999554	-0.0436685	0.684494	0.906992	0.0017176	0.987255	0.999977	-0.0460288	0.668416	0.988727	-0.000996995	0.992644	0.999228	-0.076967	0.473433	0.999994	0.0192435	0.857943	0.998785	0.0389066	0.717357	0.998651	-0.0117081	0.913285	0.986256	0.0985516	0.358184	0.674705	0.145804	0.175271	0.47072
ENSG00000124486	USP9X	-0.0475104	0.658398	0.906294	-0.261273	0.013394	0.988997	-0.0183704	0.873167	0.936787	0.0896908	0.40323	0.507692	0.102402	0.339622	0.624692	-0.055246	0.607102	0.999554	0.317083	0.00246499	0.0604543	0.0900308	0.401443	0.999977	-0.0819922	0.444947	0.984053	0.0329183	0.760771	0.970149	-0.081208	0.449328	0.999994	-0.0604366	0.573699	0.998785	-0.0491763	0.647206	0.998651	-0.0368965	0.73139	0.954666	-0.235068	0.0265928	0.250131	-0.1847	0.0849387	0.344625
ENSG00000116717	GADD45A	0.121769	0.255638	0.743265	0.0830697	0.438967	0.98901	0.218805	0.0542765	0.206185	0.648178	6.56830145828735e-12	4.11626747413032e-10	-0.0316891	0.768145	0.899281	-0.0361012	0.736966	0.999554	-0.0451807	0.674177	0.903331	-0.0434258	0.686155	0.999977	-0.11802	0.270673	0.984053	-0.105829	0.326429	0.870428	0.0125159	0.907327	0.999994	0.103411	0.334856	0.998785	0.0565159	0.598851	0.998651	0.066895	0.533375	0.915044	0.176954	0.0971353	0.397521	0.237638	0.0257867	0.215816
ENSG00000130477	UNC13A	-0.0555195	0.605321	0.891161	-0.0908021	0.397405	0.988997	-0.0557475	0.627834	0.785633	-0.0363684	0.735091	0.804514	0.0126859	0.906075	0.96086	0.0410115	0.702763	0.999554	0.301801	0.0040495	0.0808579	0.0543763	0.612781	0.999977	-0.00751144	0.944304	0.997945	0.0787607	0.465751	0.919818	-0.0196261	0.855149	0.999994	0.0194158	0.856685	0.998785	0.0169876	0.874452	0.998651	0.030222	0.778597	0.960482	-0.208954	0.0493965	0.310684	-0.0982609	0.362403	0.65901
ENSG00000142156	COL6A1	-0.056767	0.597225	0.889165	0.183257	0.0856154	0.988997	-0.0635455	0.580457	0.751384	0.146951	0.169377	0.254115	-0.0801046	0.455533	0.717039	-0.031076	0.772508	0.999554	-0.0199087	0.853087	0.961661	-0.0799451	0.456434	0.999977	0.104465	0.329927	0.984053	-0.0658766	0.541992	0.938461	0.135412	0.205782	0.999994	0.0270003	0.801686	0.998785	0.0236373	0.825971	0.998651	0.0815412	0.447464	0.894515	0.09702	0.36574	0.680338	0.13674	0.203951	0.50595
ENSG00000140564	FURIN	0.167767	0.116066	0.664389	0.0720616	0.502163	0.989132	-0.129708	0.257699	0.478167	-0.0135259	0.899886	0.930846	-0.251916	0.0172412	0.135162	0.081785	0.446103	0.999554	-0.0676436	0.528793	0.845148	-0.110048	0.30459	0.999977	0.0972908	0.364397	0.984053	-0.0279183	0.796251	0.976601	0.0484186	0.652287	0.999994	0.0277117	0.796572	0.998785	-0.0860685	0.422565	0.998651	0.0363593	0.735156	0.955238	0.191181	0.072702	0.357196	-0.0124819	0.908112	0.965924
ENSG00000117298	ECE1	0.01574	0.883605	0.970182	-0.127592	0.233434	0.988997	-0.14441	0.207154	0.423134	-0.00121358	0.990994	0.99406	-0.0958129	0.371763	0.652932	0.0592251	0.581418	0.999554	0.0188966	0.860478	0.963529	0.00746996	0.944611	0.999977	-0.058024	0.589118	0.988727	-0.184739	0.0848715	0.739467	0.193596	0.069095	0.999994	0.064519	0.548044	0.998785	0.0978233	0.361765	0.998651	0.213797	0.0442443	0.783719	0.16291	0.127166	0.440164	0.0765891	0.478176	0.741296
ENSG00000162909	CAPN2	0.177316	0.0964424	0.64998	0.112123	0.295507	0.988997	0.215955	0.057572	0.212467	0.736612	2.22044604925031e-16	5.13317783341133e-13	0.018296	0.86487	0.943057	-0.0633768	0.555166	0.999554	-0.0474493	0.65881	0.897783	-0.0820095	0.444851	0.999977	-0.12555	0.241062	0.984053	-0.0648296	0.548445	0.939549	0.0337798	0.753321	0.999994	0.0588599	0.583754	0.998785	0.0110619	0.918054	0.998651	0.0395358	0.712984	0.952324	0.116856	0.275462	0.607484	0.255256	0.0163871	0.18806
ENSG00000130175	PRKCSH	0.128193	0.231219	0.727715	-0.0321702	0.764726	0.992086	-0.189668	0.0962732	0.27741	0.438613	1.71313775050308e-05	9.29669901850993e-05	-0.0301573	0.779059	0.905393	0.069135	0.519725	0.999554	-0.116864	0.275427	0.679043	0.100218	0.350074	0.999977	-0.100174	0.350288	0.984053	-0.242009	0.0231067	0.633918	0.163668	0.125382	0.999994	0.0685521	0.52326	0.998785	0.0529203	0.62234	0.998651	0.209263	0.0490541	0.783719	0.204068	0.0550862	0.322942	0.234738	0.0277073	0.220788
ENSG00000150593	PDCD4	-0.0856383	0.424896	0.821117	-0.055398	0.606112	0.989132	-0.0436138	0.704578	0.835404	-0.454394	7.71458118054014e-06	4.6110191336489e-05	-0.101374	0.344515	0.629729	-0.029697	0.782348	0.999554	-0.35069	0.000753555	0.0280976	0.0198867	0.853247	0.999977	0.011461	0.915108	0.997942	0.0654679	0.544507	0.938872	-0.105982	0.322917	0.999994	-0.143942	0.178377	0.998785	-0.211166	0.0469848	0.998651	-0.200403	0.0596979	0.783719	-0.1729	0.105167	0.408681	-0.194682	0.0691258	0.314273
ENSG00000123416	TUBA1B	0.104392	0.330266	0.781861	0.124767	0.244032	0.988997	0.253021	0.0254144	0.141879	0.114438	0.285587	0.386391	0.205541	0.053317	0.245841	-0.134928	0.207423	0.988194	0.0404218	0.706842	0.914614	-0.106747	0.319416	0.999977	0.0737748	0.492027	0.984053	0.0531225	0.623034	0.94931	0.0410799	0.702291	0.999994	0.054212	0.613856	0.998785	0.0210611	0.844686	0.998651	-0.128893	0.228663	0.825323	-0.056017	0.602087	0.836752	0.172822	0.10736	0.379589
ENSG00000145741	BTF3	0.126145	0.238822	0.732139	0.0709245	0.50895	0.989132	0.213601	0.060416	0.218118	0.402194	9.34544225072997e-05	0.000409092	0.145547	0.173533	0.447901	-0.148852	0.163868	0.966916	-0.165447	0.121272	0.492615	0.0576144	0.591754	0.999977	-0.0691301	0.519755	0.984053	-0.144594	0.178918	0.799813	0.125326	0.241908	0.999994	0.07955	0.45867	0.998785	0.0517387	0.630144	0.998651	0.066582	0.535296	0.915696	0.126763	0.236511	0.571266	0.268061	0.0115675	0.173022
ENSG00000104635	SLC39A14	-0.0196678	0.854845	0.963676	-0.038091	0.72304	0.992056	-0.104658	0.361822	0.580467	-0.428707	2.77105188986049e-05	0.000141206	0.011818	0.912474	0.963947	-0.0644819	0.548275	0.999554	-0.102781	0.337829	0.733895	0.0852553	0.426978	0.999977	0.0479059	0.655734	0.988727	0.0265106	0.806318	0.978036	-0.032142	0.764926	0.999994	-0.146704	0.170102	0.998785	-0.221487	0.0369835	0.998651	-0.151197	0.157254	0.800752	-0.206458	0.0522389	0.316599	-0.281278	0.00793752	0.164057
ENSG00000155096	AZIN1	0.0558329	0.603283	0.890301	-0.103748	0.333276	0.988997	0.241586	0.0331013	0.161959	0.16093	0.131916	0.207456	0.371335	0.00034014	0.0202655	-0.0402429	0.70808	0.999554	0.0216063	0.840718	0.958869	0.073744	0.492209	0.999977	-0.126688	0.236788	0.984053	0.0111122	0.918158	0.993793	-0.0878739	0.412862	0.999994	-0.092068	0.39083	0.998785	-0.105328	0.325929	0.998651	-0.167073	0.117606	0.791025	-0.284573	0.00687519	0.164989	-0.0865346	0.422747	0.704073
ENSG00000140403	DNAJA4	0.329064	0.0016401	0.196882	0.0513422	0.632771	0.989132	0.274152	0.0151452	0.11253	0.136077	0.203544	0.294768	0.472605	2.92080420649654e-06	0.00232109	0.0532281	0.620314	0.999554	0.103372	0.335039	0.732059	0.267086	0.0113996	0.999977	-0.247137	0.01955	0.984053	-0.238584	0.0251853	0.63862	-0.017161	0.873181	0.999994	-0.0710378	0.508271	0.998785	-0.0656342	0.541134	0.998651	-0.0756417	0.481106	0.90103	-0.207186	0.0513969	0.315207	-0.0376616	0.727563	0.885762
ENSG00000070831	CDC42	0.0782959	0.465805	0.839971	0.0216896	0.840112	0.994968	0.126835	0.268481	0.489701	0.514739	2.46219293842387e-07	2.33812808201036e-06	0.12703	0.235515	0.523707	-0.0370424	0.730368	0.999554	0.130288	0.223622	0.624605	-0.0313452	0.770592	0.999977	-0.0656069	0.541303	0.984661	-0.062927	0.560267	0.941334	0.00330428	0.975483	0.999994	0.0377385	0.725501	0.998785	0.0533373	0.619595	0.998651	0.0494601	0.645307	0.937896	0.12001	0.26262	0.596645	0.279586	0.00833771	0.165837
ENSG00000139112	GABARAPL1	0.0968793	0.366439	0.797124	0.0681005	0.526007	0.989132	0.249022	0.0279094	0.148471	0.472346	2.96271541855297e-06	2.0092000325428e-05	0.123535	0.248757	0.538119	-0.132559	0.215585	0.992757	0.0616435	0.566057	0.86276	0.0317658	0.767599	0.999977	-0.0671766	0.531649	0.984053	-0.176459	0.100053	0.749851	0.0635491	0.554088	0.999994	0.0762283	0.477702	0.998785	0.0625379	0.560425	0.998651	0.0648439	0.546027	0.917216	0.0408133	0.704133	0.887138	0.197856	0.0646275	0.305738
ENSG00000102316	MAGED2	-0.0595311	0.579464	0.885258	0.000581561	0.995684	0.999754	-0.298333	0.00797864	0.0831682	0.131238	0.220234	0.314193	-0.0217789	0.839462	0.933389	0.0827097	0.44096	0.999554	0.214175	0.0438616	0.31072	-0.093819	0.381843	0.999977	0.00108989	0.991912	0.999101	-0.0237135	0.826415	0.982334	0.172477	0.106035	0.999994	0.182961	0.086132	0.998785	0.238859	0.0241791	0.998651	0.207262	0.0513099	0.783719	0.179304	0.0927053	0.391401	0.30875	0.00342484	0.144036
ENSG00000126524	SBDS	0.197638	0.0633806	0.612817	0.0727122	0.498301	0.989132	0.309041	0.00590425	0.0719648	0.519957	1.77005310186829e-07	1.76886286443187e-06	0.186066	0.0808438	0.304944	-0.147084	0.168987	0.970684	0.0735697	0.493235	0.827395	0.0694727	0.517683	0.999977	-0.063538	0.554158	0.986513	-0.127905	0.234997	0.831199	0.0512925	0.633102	0.999994	0.0736704	0.492641	0.998785	0.0762937	0.477323	0.998651	0.0349593	0.744997	0.955432	0.0643443	0.549131	0.806202	0.222392	0.0372922	0.241865
ENSG00000175166	PSMD2	0.110092	0.304398	0.770149	0.0507021	0.637024	0.989132	0.143887	0.208822	0.424956	0.519025	1.87831444842246e-07	1.85919174185907e-06	0.108	0.313737	0.600792	-0.0242375	0.821624	0.999554	0.246947	0.0196471	0.207606	0.0132324	0.902048	0.999977	-0.0347218	0.746671	0.991579	-0.0929155	0.389224	0.894857	0.0315056	0.76945	0.999994	0.0361371	0.736715	0.998785	0.0272611	0.799811	0.998651	0.0751982	0.483689	0.90103	0.039759	0.711435	0.890579	0.144409	0.17948	0.475581
ENSG00000111669	TPI1	0.0974105	0.363804	0.795733	0.0584167	0.586596	0.989132	-0.0893354	0.436683	0.641006	0.155558	0.145486	0.22492	0.110931	0.300705	0.590505	-0.0118884	0.911955	0.999554	0.0142253	0.894738	0.97334	0.0205315	0.848545	0.999977	0.0566896	0.597726	0.988727	-0.164691	0.125193	0.765434	0.0874513	0.415122	0.999994	0.0987111	0.357403	0.998785	0.0903167	0.399943	0.998651	0.0906667	0.398111	0.879494	0.120737	0.25972	0.59387	0.224809	0.0352241	0.237204
ENSG00000107281	NPDC1	0.180959	0.089683	0.645402	0.127722	0.232952	0.988997	-0.0143119	0.901026	0.951419	-0.0866881	0.41922	0.522888	-0.192289	0.0710286	0.286101	0.0149657	0.889294	0.999554	0.0343196	0.749509	0.929792	-0.0866113	0.419634	0.999977	0.12813	0.231451	0.984053	-0.036118	0.738318	0.968764	0.145094	0.174891	0.999994	0.116638	0.276365	0.998785	0.112458	0.294056	0.998651	0.0730864	0.496087	0.905403	0.227068	0.0323624	0.271615	0.136769	0.203857	0.505838
ENSG00000143420	ENSA	0.147041	0.169112	0.694937	0.0588629	0.583735	0.989132	0.141495	0.216568	0.433845	0.551628	2.11002442185304e-08	2.91121804516408e-07	0.165711	0.120671	0.374561	-0.0409602	0.703118	0.999554	0.13278	0.214814	0.615114	0.0136209	0.899187	0.999977	-0.0624936	0.560703	0.986513	-0.105234	0.329175	0.87199	0.0360979	0.73699	0.999994	0.0734141	0.494152	0.998785	0.0992537	0.354754	0.998651	0.114291	0.286207	0.843875	0.0999067	0.351581	0.668874	0.24809	0.0197757	0.197246
ENSG00000134287	ARF3	-0.0125954	0.906742	0.977528	0.0188254	0.860999	0.995122	-0.0142949	0.901143	0.951494	0.371571	0.000336956	0.00124935	-0.0127128	0.905876	0.960733	0.0393716	0.714124	0.999554	0.282741	0.00725988	0.115437	-0.0972216	0.36474	0.999977	0.0667798	0.534082	0.984053	0.139386	0.195255	0.80797	0.0169297	0.874876	0.999994	0.0068639	0.949098	0.998785	0.0725724	0.49913	0.998651	0.0525236	0.624955	0.934217	-0.0132564	0.901871	0.966971	0.256406	0.0158927	0.187481
ENSG00000128016	ZFP36	0.0468	0.663194	0.907135	0.15554	0.145533	0.988997	-0.153862	0.17864	0.388671	-0.496128	7.64814996223606e-07	6.17970516948674e-06	-0.205743	0.0530787	0.245303	0.0171074	0.873574	0.999554	-0.205296	0.0536082	0.340988	-0.131767	0.218363	0.999977	0.1253	0.242007	0.984053	-0.0402274	0.709802	0.963836	-0.0194724	0.856271	0.999994	0.00202699	0.984959	0.998945	-0.0537237	0.617058	0.998651	-0.0260744	0.808355	0.965751	0.144318	0.177233	0.504398	-0.117375	0.27611	0.587817
ENSG00000179295	PTPN11	0.0251014	0.815377	0.952295	-0.0293696	0.784688	0.993513	0.19166	0.0927655	0.272072	0.568068	6.39364561294542e-09	1.05744189684374e-07	0.0391872	0.715406	0.872493	0.00283465	0.978967	0.999554	0.209686	0.0485873	0.32557	0.0290818	0.786748	0.999977	-0.121041	0.258512	0.984053	0.0818787	0.448222	0.913208	-0.0670648	0.532334	0.999994	-0.0476085	0.657737	0.998785	-0.0455392	0.671739	0.998651	-0.0439299	0.682707	0.945447	-0.110499	0.302603	0.631238	0.0784739	0.467381	0.73491
ENSG00000136527	TRA2B	0.262577	0.0129219	0.446601	0.0898048	0.40263	0.988997	0.26821	0.0175871	0.120268	0.313858	0.00274312	0.00770819	0.33143	0.00151034	0.0398157	-0.0415263	0.69921	0.999554	0.0746344	0.486982	0.824487	0.102377	0.339738	0.999977	-0.170859	0.109402	0.984053	-0.152744	0.155396	0.781002	-0.127441	0.233993	0.999994	-0.0655097	0.541904	0.998785	-0.0293284	0.784983	0.998651	-0.0393607	0.714201	0.952439	0.0202732	0.850428	0.946168	-0.00668641	0.9507	0.982755
ENSG00000185650	ZFP36L1	-0.0963215	0.369218	0.797296	0.0324636	0.762643	0.992086	0.0251983	0.82666	0.911666	0.014806	0.890468	0.924249	-0.233455	0.02768	0.172881	-0.0226988	0.832778	0.999554	-0.471728	3.06462010035702e-06	0.00143384	-0.0954796	0.373436	0.999977	-0.11415	0.286806	0.984053	0.00187885	0.986139	0.999228	-0.051481	0.631851	0.999994	-0.00529344	0.960734	0.998785	-0.0981683	0.360066	0.998651	-0.0466686	0.664083	0.941062	0.160918	0.131945	0.446382	-0.00380663	0.971921	0.990003
ENSG00000131469	RPL27	0.00386052	0.971358	0.993477	0.0588444	0.583854	0.989132	0.188095	0.0991182	0.28246	0.260956	0.013511	0.0302562	0.200834	0.0591389	0.259697	-0.151081	0.157575	0.963262	-0.141648	0.185469	0.583545	0.0694688	0.517706	0.999977	-0.0591731	0.581751	0.987429	-0.138986	0.196551	0.809148	0.142206	0.183727	0.999994	0.0606541	0.572318	0.998785	0.0597108	0.578317	0.998651	0.067939	0.526991	0.912725	0.0293534	0.784804	0.921342	0.242477	0.0228344	0.206737
ENSG00000025796	SEC63	1.74083927390202e-06	0.999987	0.999987	-0.0812007	0.449369	0.98901	0.189941	0.0957871	0.276916	0.558636	1.27850645625927e-08	1.88924753756607e-07	0.0447509	0.677103	0.851917	-0.108832	0.31	0.999554	0.0549742	0.608874	0.879177	0.0710814	0.50801	0.999977	-0.147001	0.16923	0.984053	0.0407526	0.706186	0.963534	0.00408919	0.969662	0.999994	0.0685865	0.523051	0.998785	0.0422473	0.694244	0.998651	0.0582863	0.587433	0.926213	-0.0290713	0.786823	0.921529	0.129461	0.229305	0.537468
ENSG00000055118	KCNH2	0.113995	0.287468	0.759193	0.0192973	0.85755	0.994968	-0.166846	0.144287	0.345776	0.0369497	0.731018	0.80084	-0.236851	0.0254329	0.165362	0.0324789	0.762535	0.999554	0.328726	0.00165941	0.0474253	-0.127237	0.234748	0.999977	0.0995376	0.353372	0.984053	0.027583	0.798645	0.976601	0.128109	0.231528	0.999994	0.0649426	0.545415	0.998785	0.0550618	0.608303	0.998651	0.123444	0.249106	0.834065	0.165793	0.120485	0.431737	0.0560684	0.603861	0.822203
ENSG00000175727	MLXIP	0.0137363	0.898337	0.974182	0.0128193	0.905091	0.995375	0.174073	0.127455	0.322843	0.136189	0.203166	0.294385	-0.192544	0.0706482	0.285304	-0.00168647	0.987486	0.999554	-0.0561464	0.601247	0.876019	0.0507389	0.636779	0.999977	0.0574774	0.592637	0.988727	-0.0706273	0.513185	0.933552	-0.0983444	0.359201	0.999994	-0.116761	0.275853	0.998785	-0.170926	0.109259	0.998651	-0.107216	0.317283	0.855102	-0.120964	0.258817	0.592795	-0.0922656	0.392563	0.682474
ENSG00000130066	SAT1	0.128888	0.228679	0.726599	0.113794	0.288324	0.988997	0.143834	0.208991	0.425134	0.561617	1.02940349577807e-08	1.56677169957268e-07	0.0129024	0.904479	0.960083	-0.0668147	0.533867	0.999554	-0.204764	0.0542442	0.342746	-0.099014	0.355923	0.999977	-0.163613	0.125511	0.984053	-0.0429534	0.691102	0.960461	0.00948772	0.929683	0.999994	0.0511279	0.634194	0.998785	-0.0098063	0.927328	0.998651	0.00571991	0.957573	0.993551	0.184355	0.0837249	0.375589	0.226317	0.0339829	0.233568
ENSG00000114850	SSR3	-0.0490922	0.647769	0.903256	-0.0677264	0.528287	0.989132	-0.0429223	0.709051	0.838385	0.0174985	0.870708	0.909709	0.0559033	0.602825	0.810493	-0.118597	0.268321	0.999554	-0.106254	0.321669	0.721812	0.0547984	0.610021	0.999977	-0.0331315	0.757909	0.991579	-0.0340906	0.752521	0.969188	0.169362	0.112591	0.999994	0.0568546	0.596659	0.998785	0.00294613	0.97814	0.998651	0.117542	0.272631	0.841795	0.101025	0.34619	0.664925	0.0849439	0.431355	0.708924
ENSG00000173120	KDM2A	0.116552	0.27672	0.753328	0.0701125	0.513825	0.989132	0.210297	0.0645973	0.225822	-0.149803	0.161161	0.244365	0.389513	0.000161381	0.0142373	-0.0284975	0.790934	0.999554	0.178763	0.0937106	0.439604	0.0696026	0.516898	0.999977	-0.112397	0.294321	0.984053	-0.0907144	0.400603	0.898619	-0.124046	0.24679	0.999994	-0.0191782	0.85842	0.998785	-0.0512099	0.633649	0.998651	-0.115975	0.279122	0.841795	-0.176081	0.0988228	0.399617	-0.206381	0.0537099	0.282637
ENSG00000182220	ATP6AP2	0.0290341	0.78709	0.943546	0.0359816	0.737807	0.992086	0.0376315	0.74359	0.859746	0.497678	6.97697507323625e-07	5.72634885103564e-06	0.134316	0.209509	0.493273	0.0118106	0.912529	0.999554	0.204284	0.0548236	0.344044	-0.00891098	0.933948	0.999977	0.0282717	0.792553	0.991579	0.104777	0.331289	0.873855	0.112748	0.292805	0.999994	0.0821718	0.443947	0.998785	0.111643	0.297591	0.998651	0.100194	0.350191	0.866568	-0.00149034	0.988941	0.996074	0.267906	0.0116175	0.173213
ENSG00000105438	KDELR1	0.154693	0.147766	0.686708	0.0451055	0.674688	0.990089	-0.177548	0.119915	0.312633	0.128453	0.230266	0.32578	0.142717	0.18214	0.459519	-0.0844826	0.431194	0.999554	0.150649	0.15878	0.546382	0.00905605	0.932875	0.999977	0.0287598	0.789054	0.991579	-0.100515	0.351441	0.882054	0.207938	0.0505377	0.999994	0.166358	0.119207	0.998785	0.149789	0.161199	0.998651	0.181963	0.0878874	0.784433	0.201798	0.0579068	0.328102	0.301027	0.00437287	0.151637
ENSG00000179195	ZNF664	-0.0273542	0.799141	0.946881	-0.0158273	0.882964	0.995122	0.252963	0.025449	0.141879	0.563037	9.27806431683109e-09	1.43525271176855e-07	-0.0472953	0.659849	0.84171	-0.0220324	0.837619	0.999554	0.149713	0.161414	0.549445	-0.14042	0.18935	0.999977	-0.0595913	0.57908	0.986613	0.155293	0.148533	0.77648	-0.0571881	0.594504	0.999994	0.00287594	0.978661	0.998945	0.0028317	0.978989	0.998651	-0.000687491	0.994898	0.998982	-0.0263903	0.806078	0.929413	0.203541	0.0571658	0.290158
ENSG00000176978	DPP7	0.185208	0.0822789	0.645402	0.141223	0.186805	0.988997	0.0901402	0.432545	0.637677	0.298661	0.00447026	0.0116933	0.111531	0.298079	0.587418	-0.059241	0.581316	0.999554	-0.0560994	0.601552	0.876019	0.0557389	0.603894	0.999977	0.0164638	0.878293	0.996411	-0.15849	0.140254	0.771717	0.209835	0.0484245	0.999994	0.113704	0.288706	0.998785	0.170312	0.110559	0.998651	0.133465	0.212436	0.820941	0.0767174	0.474873	0.760391	0.265368	0.0124632	0.176731
ENSG00000122257	RBBP6	0.0978208	0.361777	0.795733	-0.062292	0.56197	0.989132	0.233329	0.0397914	0.177157	0.636474	2.03521643982185e-11	9.91679467141299e-10	0.0501225	0.640884	0.834119	-0.0819978	0.444916	0.999554	0.185152	0.0823732	0.415116	-0.0140051	0.896359	0.999977	-0.118965	0.266826	0.984053	-0.125016	0.245827	0.836813	-0.0137132	0.898508	0.999994	0.0519676	0.628629	0.998785	0.0390476	0.716377	0.998651	0.0662042	0.53762	0.916307	0.0321481	0.764883	0.912666	0.136382	0.205149	0.507291
ENSG00000220205	VAMP2	0.210846	0.0473282	0.579242	0.00814453	0.939618	0.996021	0.0991407	0.387818	0.601935	0.23184	0.0288058	0.0577868	-0.0484393	0.652148	0.838998	-0.152131	0.154675	0.961147	0.20473	0.0542853	0.342746	-0.0381025	0.72296	0.999977	-0.0101957	0.924451	0.997945	-0.00977721	0.927962	0.994186	0.106392	0.321035	0.999994	0.167556	0.116533	0.998785	0.170482	0.110197	0.998651	0.111677	0.297443	0.851251	0.140697	0.188469	0.517121	0.251262	0.018208	0.192989
ENSG00000067334	DNTTIP2	0.132757	0.214896	0.722318	-0.02436	0.820737	0.994393	0.245834	0.0300443	0.153717	0.61193	1.87746485025286e-10	5.86524529645061e-09	0.135897	0.204147	0.486819	-0.0812369	0.449167	0.999554	0.147714	0.16715	0.558352	0.0880825	0.41175	0.999977	-0.117847	0.27138	0.984053	-0.20415	0.0564094	0.712867	0.0195032	0.856046	0.999994	0.0266777	0.804008	0.998785	0.00148869	0.988953	0.999134	0.0363779	0.735025	0.955238	0.0197355	0.85435	0.948336	0.172027	0.10901	0.381893
ENSG00000136854	STXBP1	0.00305793	0.977311	0.995541	-0.0852665	0.426917	0.98901	-0.325791	0.00360603	0.0563511	-0.0254192	0.813082	0.865141	-0.168004	0.115545	0.366451	0.164494	0.12346	0.930392	0.267546	0.0112535	0.148746	-0.0620922	0.563228	0.999977	-0.00596869	0.95573	0.997945	0.161934	0.131727	0.767265	0.02051	0.848701	0.999994	0.115534	0.280966	0.998785	0.114899	0.283637	0.998651	0.115274	0.282055	0.842576	0.0716503	0.504612	0.778854	0.0449419	0.677575	0.862717
ENSG00000181031	RPH3AL	-0.051276	0.633211	0.897593	-0.0797631	0.457463	0.98901	-0.209061	0.0662215	0.228605	-0.0510462	0.634736	0.720397	0.0445431	0.678519	0.852455	-0.00986988	0.926858	0.999554	0.213118	0.0449391	0.313759	-0.0144855	0.892825	0.999977	0.05349	0.618592	0.988727	0.167704	0.118336	0.764809	0.0314277	0.770005	0.999994	0.114565	0.285046	0.998785	0.169555	0.112174	0.998651	0.17989	0.0916265	0.784433	0.125196	0.242402	0.577161	0.086797	0.421336	0.702824
ENSG00000137076	TLN1	-0.0347134	0.746731	0.93406	-0.104317	0.330616	0.988997	-0.268685	0.0173803	0.119819	-0.258383	0.0144936	0.0321554	-0.187343	0.0787467	0.301378	0.130288	0.223621	0.997966	0.0952138	0.374774	0.75997	0.000112264	0.999167	0.999977	0.0209183	0.845726	0.995635	0.103817	0.335764	0.875537	-0.107462	0.316167	0.999994	-0.136579	0.201865	0.998785	-0.156929	0.141928	0.998651	-0.0718913	0.503176	0.907408	-0.151101	0.15752	0.479851	-0.284271	0.00727074	0.161533
ENSG00000215704	CELA2B	0.0212142	0.843571	0.96153	0.0183632	0.864378	0.995122	0.0717373	0.532534	0.717305	0.181659	0.0884274	0.148624	-0.198869	0.0617192	0.265684	-0.0148938	0.889822	0.999554	-0.353451	0.000679602	0.0261848	-0.0222698	0.835894	0.999977	-0.206192	0.0525506	0.984053	0.0371202	0.731329	0.968527	-0.016464	0.878291	0.999994	0.00724881	0.946248	0.998785	0.0686205	0.522844	0.998651	0.0872514	0.416193	0.886312	0.175926	0.0991254	0.399617	0.0799934	0.458776	0.728495
ENSG00000197111	PCBP2	0.180831	0.0899134	0.645402	0.0738326	0.491687	0.989132	0.294396	0.00888859	0.0875644	0.393078	0.000138716	0.000576765	0.0499879	0.641782	0.834557	-0.190343	0.0739889	0.860869	-0.0657429	0.540464	0.849735	-0.0672592	0.531143	0.999977	-0.0509182	0.635587	0.988727	-0.0110711	0.91846	0.993793	0.109223	0.308254	0.999994	0.164372	0.123743	0.998785	0.109698	0.306142	0.998651	0.0534288	0.618994	0.932934	0.167458	0.116749	0.426905	0.287332	0.00664038	0.159787
ENSG00000072310	SREBF1	-0.0318418	0.767059	0.938479	-0.0339108	0.752396	0.992086	-0.338869	0.00240678	0.0464092	-0.317438	0.00243601	0.00694867	-0.280643	0.00772364	0.0893263	0.0920636	0.390852	0.999554	0.168931	0.113522	0.479947	-0.124348	0.24563	0.999977	0.0752007	0.483674	0.984053	0.0678189	0.530119	0.935906	0.0881276	0.411509	0.999994	0.098134	0.360235	0.998785	0.124856	0.243693	0.998651	0.17532	0.100313	0.786587	0.198276	0.062515	0.33713	-0.00881279	0.935052	0.976984
ENSG00000162889	MAPKAPK2	0.211803	0.0463093	0.578919	0.0893686	0.404928	0.988997	0.214233	0.0596408	0.216749	0.596993	6.62733867784482e-10	1.64152867299094e-08	0.0421211	0.695113	0.860792	-0.0933999	0.383983	0.999554	0.103804	0.333014	0.72983	-0.0396325	0.712313	0.999977	-0.0360899	0.737046	0.990803	-0.138812	0.197116	0.809235	0.0727448	0.498108	0.999994	0.102713	0.338148	0.998785	0.0743083	0.488893	0.998651	0.102903	0.337253	0.862529	0.171195	0.108695	0.415033	0.24803	0.0198066	0.19727
ENSG00000168280	KIF5C	-0.0321788	0.764665	0.938104	-0.10297	0.336936	0.988997	-0.0489548	0.670376	0.814182	0.0586783	0.584918	0.676814	-0.209794	0.0484691	0.233526	0.021684	0.840153	0.999554	0.335618	0.00130332	0.0405333	-0.0386486	0.719154	0.999977	0.0932738	0.384627	0.984053	0.200663	0.0608492	0.723032	-0.163026	0.126893	0.999994	-0.111947	0.29627	0.998785	-0.104654	0.329052	0.998651	-0.109855	0.305444	0.853257	-0.146136	0.171781	0.498007	-0.133436	0.215199	0.519685
ENSG00000173726	TOMM20	0.111553	0.297986	0.765601	0.0337135	0.75379	0.992086	0.153233	0.180443	0.391114	0.535305	6.48904450173404e-08	7.51313633294816e-07	0.0854177	0.426094	0.694828	-0.145547	0.173533	0.972771	-0.0866148	0.419615	0.788036	-0.0744705	0.487942	0.999977	-0.113688	0.288775	0.984053	-0.0192381	0.858797	0.987685	0.0170302	0.874139	0.999994	0.0768718	0.473982	0.998785	0.0761006	0.478442	0.998651	0.0801856	0.455076	0.89563	0.126428	0.237761	0.572631	0.232172	0.0295062	0.223228
ENSG00000005893	LAMP2	-0.0572014	0.594418	0.888966	-0.111744	0.297153	0.988997	0.120084	0.294994	0.517552	0.639285	1.55799817491697e-11	8.05231289421913e-10	-0.174712	0.101515	0.341932	0.0944866	0.37845	0.999554	0.0984586	0.358641	0.748668	-0.0774993	0.47037	0.999977	-0.0309652	0.773297	0.991579	0.0328319	0.76138	0.970515	-0.106681	0.319717	0.999994	-0.0804587	0.453537	0.998785	-0.150229	0.159958	0.998651	-0.0980532	0.360632	0.87215	-0.0316883	0.76815	0.914216	0.124083	0.249397	0.559878
ENSG00000163618	CADPS	-0.0925928	0.388123	0.804671	-0.188168	0.0774139	0.988997	-0.226083	0.0465548	0.191313	-0.289172	0.00598757	0.0150329	-0.142509	0.182785	0.460017	0.106172	0.322043	0.999554	0.222452	0.0361466	0.283126	0.0575236	0.592339	0.999977	0.0181251	0.866121	0.996411	0.0956461	0.375377	0.889837	-0.0791072	0.461182	0.999994	-0.031778	0.767513	0.998785	0.00814984	0.939578	0.998651	0.00142374	0.989435	0.998692	-0.104423	0.330125	0.654601	-0.143279	0.182946	0.480719
ENSG00000099889	ARVCF	-0.0714967	0.505529	0.856818	-0.0528863	0.622564	0.989132	-0.116234	0.310859	0.53267	-0.121686	0.255964	0.353859	-0.167232	0.117253	0.36963	-0.0213574	0.842529	0.999554	0.393288	0.000137473	0.00937216	-0.0507373	0.63679	0.999977	0.0923202	0.389528	0.984053	-0.116138	0.281238	0.855292	-0.0477507	0.656779	0.999994	-0.0491949	0.647082	0.998785	0.0430606	0.688659	0.998651	0.0586177	0.585306	0.926044	0.0400668	0.7093	0.889967	-0.202991	0.0578547	0.291741
ENSG00000112759	SLC29A1	-0.0964721	0.368466	0.797124	-0.0594072	0.580255	0.989132	-0.195453	0.086363	0.261972	-0.518186	1.98115770677632e-07	1.94801357500889e-06	-0.127382	0.234211	0.522474	0.0894543	0.404476	0.999554	0.126115	0.238935	0.641853	-0.0567039	0.597634	0.999977	0.0979312	0.361233	0.984053	-0.0918031	0.39495	0.895856	0.189972	0.0745644	0.999994	0.0463053	0.666542	0.998785	0.0258979	0.809627	0.998651	0.073972	0.490867	0.903084	-0.0187757	0.861362	0.951102	-0.0872499	0.418908	0.700627
ENSG00000264364	DYNLL2	0.152567	0.153483	0.687065	-0.0360619	0.737243	0.992086	0.0162362	0.8878	0.943297	0.452021	8.72012071262418e-06	5.15228405913261e-05	0.154593	0.14803	0.41419	0.0276872	0.796749	0.999554	0.23512	0.0265581	0.244422	0.111431	0.298519	0.999977	-0.146573	0.170488	0.984053	0.0109457	0.91938	0.993793	-0.01765	0.869598	0.999994	0.00455788	0.966187	0.998945	0.0652035	0.543798	0.998651	0.0707609	0.50993	0.908542	-0.0506866	0.637127	0.855787	0.146278	0.173857	0.469311
ENSG00000154319	FAM167A	0.0555815	0.604917	0.891161	0.0180681	0.866537	0.995122	0.190315	0.0951236	0.27595	0.51707	2.12617067951726e-07	2.06476615909997e-06	0.118912	0.267043	0.556389	-0.092075	0.390794	0.999554	0.248459	0.0188865	0.202762	0.0940783	0.380523	0.999977	-0.107833	0.314489	0.984053	-0.0860105	0.425572	0.905476	0.0458803	0.669423	0.999994	-0.0198556	0.853474	0.998785	0.02359	0.826313	0.998651	0.0421964	0.694595	0.947886	-0.0437502	0.683936	0.877895	0.119816	0.266175	0.576879
ENSG00000138448	ITGAV	-0.0650282	0.544884	0.870234	-0.0849801	0.428477	0.98901	0.159183	0.163903	0.371518	0.519072	1.87278669905311e-07	1.85636970273935e-06	-0.0792095	0.460601	0.720073	-0.0115226	0.914653	0.999554	0.0960443	0.370603	0.757741	-0.0649162	0.545579	0.999977	-0.151888	0.155343	0.984053	0.115945	0.282042	0.855292	-0.0407829	0.704343	0.999994	-0.0107021	0.920711	0.998785	-0.0801403	0.455332	0.998651	-0.0912192	0.395231	0.878407	-0.10203	0.341388	0.662754	0.00846153	0.937635	0.977866
ENSG00000124422	USP22	0.0513366	0.632809	0.897554	-0.00398502	0.970435	0.997762	0.244017	0.0313216	0.157107	0.30987	0.00312581	0.00860487	0.137563	0.198603	0.480704	-0.102275	0.340224	0.999554	0.170558	0.110037	0.473315	-0.0166534	0.876902	0.999977	-0.0365876	0.733554	0.990182	0.110966	0.303361	0.862836	-0.0228694	0.831539	0.999994	-0.0165308	0.877801	0.998785	-0.00166532	0.987642	0.999112	-0.0952574	0.374555	0.874332	-0.124327	0.24571	0.580278	0.0781781	0.469066	0.735617
ENSG00000102580	DNAJC3	-0.0884885	0.409589	0.81377	-0.0810921	0.449978	0.98901	0.170668	0.13519	0.333244	0.480651	1.86772139221247e-06	1.35117563582659e-05	0.137054	0.200285	0.482646	-0.121729	0.255794	0.999554	0.0640605	0.550898	0.855111	0.12882	0.228926	0.999977	-0.0415747	0.698876	0.989404	0.101099	0.348637	0.880308	0.0138697	0.897355	0.999994	-0.0183411	0.86454	0.998785	-0.042349	0.693545	0.998651	-0.0625735	0.5602	0.920294	-0.182259	0.0873635	0.382983	0.0873602	0.418318	0.700338
ENSG00000175061	LRRC75A-AS1	0.111229	0.299401	0.766733	0.0616671	0.565908	0.989132	0.303115	0.00698409	0.0779688	0.26291	0.0128039	0.0288841	0.354223	0.000660129	0.0268857	-0.160062	0.134042	0.941522	-0.0916036	0.393234	0.771675	0.0742557	0.489201	0.999977	-0.0771736	0.472243	0.984053	-0.112811	0.29534	0.858292	0.107151	0.317575	0.999994	0.0423072	0.693832	0.998785	0.0441458	0.681231	0.998651	-0.0140567	0.895979	0.982004	-0.0881892	0.411181	0.717042	0.195168	0.0684206	0.312484
ENSG00000120742	SERP1	0.0775071	0.470324	0.842673	0.0441681	0.681079	0.990089	0.246285	0.0297339	0.152903	0.339276	0.00114385	0.00360686	0.187895	0.0778532	0.299929	-0.166666	0.118514	0.929373	-0.332168	0.00147182	0.043935	0.0972091	0.364802	0.999977	-0.156249	0.143684	0.984053	-0.063526	0.556532	0.940991	0.0665102	0.535737	0.999994	0.0185142	0.863274	0.998785	-0.0695972	0.516931	0.998651	-0.049992	0.641754	0.937025	-0.00851083	0.936907	0.979758	0.105637	0.327316	0.631582
ENSG00000177733	HNRNPA0	0.15595	0.144461	0.682484	0.0866992	0.41916	0.98901	0.106713	0.352419	0.572712	0.606228	3.06218606027642e-10	8.64475483990653e-09	0.0651073	0.544394	0.776164	-0.00464166	0.965566	0.999554	0.120442	0.260892	0.6647	-0.0257165	0.810936	0.999977	-0.117854	0.271351	0.984053	-0.0995639	0.356042	0.882054	0.0348014	0.74611	0.999994	0.0500473	0.641386	0.998785	0.0582539	0.587641	0.998651	0.121927	0.255017	0.837063	0.146649	0.170265	0.4965	0.240788	0.0238301	0.210722
ENSG00000105220	GPI	0.235048	0.0266058	0.525684	0.127525	0.23368	0.988997	-0.0707525	0.53819	0.720936	0.248113	0.0190583	0.0407279	-0.21832	0.0398424	0.210824	0.105182	0.326604	0.999554	0.116962	0.27502	0.679014	-0.100393	0.34923	0.999977	0.0645768	0.547685	0.984831	0.0444921	0.680626	0.96004	0.046063	0.668184	0.999994	0.181861	0.0880678	0.998785	0.11197	0.296172	0.998651	0.15654	0.142929	0.797371	0.373969	0.000306122	0.0971641	0.274356	0.00968929	0.166432
ENSG00000205336	ADGRG1	0.155824	0.14479	0.683157	0.0853627	0.426393	0.98901	0.102006	0.374179	0.590904	0.0531862	0.62059	0.707739	0.0816364	0.446932	0.710814	0.0553671	0.606313	0.999554	0.1177	0.271982	0.675765	-0.0644386	0.548545	0.999977	-0.021786	0.839411	0.995635	-0.00520356	0.961624	0.997363	0.176209	0.098575	0.999994	0.166049	0.119904	0.998785	0.139399	0.192619	0.998651	0.2409	0.0229587	0.783719	0.20279	0.0566593	0.325444	0.0943218	0.382055	0.674769
ENSG00000146278	PNRC1	0.104553	0.329521	0.78175	0.111122	0.299868	0.988997	-0.172222	0.131618	0.328584	0.143163	0.180763	0.268117	-0.104491	0.329807	0.615512	0.0212305	0.843453	0.999554	-0.137688	0.198193	0.597372	0.0181044	0.866272	0.999977	-0.0707889	0.509762	0.984053	0.0241722	0.82311	0.981807	-0.0818962	0.445482	0.999994	0.0621092	0.563121	0.998785	-0.0676506	0.528751	0.998651	-0.0033581	0.975084	0.996922	0.254995	0.0158819	0.210912	-0.0409889	0.70456	0.875395
ENSG00000136830	FAM129B	-0.056541	0.598688	0.889165	-0.0141523	0.895276	0.995122	-0.376229	0.000686885	0.0289253	-0.117367	0.273352	0.373113	-0.100158	0.350364	0.634468	0.105225	0.326405	0.999554	0.0552168	0.607292	0.879134	-0.0260066	0.808843	0.999977	-0.00310804	0.976939	0.998668	-0.070268	0.515336	0.933557	0.0322226	0.764354	0.999994	0.0985859	0.358016	0.998785	0.108109	0.313244	0.998651	0.170279	0.110628	0.789081	0.171942	0.107138	0.412631	-0.0212833	0.843967	0.940423
ENSG00000167460	TPM4	0.15837	0.138257	0.679704	0.0465213	0.665079	0.990089	0.335735	0.0026558	0.0483858	0.12984	0.225232	0.319963	-0.0983358	0.359243	0.642311	0.00621992	0.953868	0.999554	-0.0759842	0.479117	0.819891	-0.0404924	0.706352	0.999977	0.0345439	0.747926	0.991579	-0.271888	0.0103912	0.616215	-0.00788644	0.941528	0.999994	-0.106586	0.32015	0.998785	-0.182054	0.0877259	0.998651	-0.126066	0.239116	0.829098	-0.115478	0.281202	0.612702	0.0441059	0.683249	0.865115
ENSG00000136238	RAC1	0.186486	0.0801492	0.639873	0.0344905	0.748302	0.992086	0.0294272	0.798141	0.893586	0.578585	2.87655987918356e-09	5.44583301604123e-08	-0.0871622	0.416671	0.688091	-0.0276212	0.797223	0.999554	-0.033964	0.75202	0.931008	0.00294437	0.978153	0.999977	-0.0702563	0.51296	0.984053	-0.102408	0.342401	0.877329	0.0601207	0.575707	0.999994	0.10689	0.318765	0.998785	0.0735997	0.493058	0.998651	0.114434	0.285601	0.843586	0.268097	0.0110804	0.194383	0.26741	0.0117786	0.17353
ENSG00000137497	NUMA1	0.180478	0.0905528	0.645402	0.0575758	0.592003	0.989132	0.115408	0.314336	0.536291	-0.282301	0.00735517	0.0178775	0.0713715	0.506276	0.75213	-0.111906	0.296451	0.999554	0.0386763	0.71896	0.919233	-0.0381567	0.722582	0.999977	0.0542929	0.613327	0.988727	0.128118	0.23421	0.831014	-0.033349	0.756369	0.999994	-0.0341101	0.750988	0.998785	-0.0267646	0.803382	0.998651	-0.100199	0.350168	0.866568	-0.209785	0.048479	0.308457	-0.107723	0.317797	0.623701
ENSG00000108828	VAT1	0.190733	0.0733885	0.627119	-0.072209	0.501287	0.989132	-0.255336	0.0240584	0.137823	0.405221	8.17603301404013e-05	0.000363562	0.0435453	0.685337	0.855637	0.0869543	0.417788	0.999554	0.228041	0.0316085	0.266151	-0.0488081	0.649673	0.999977	-0.117908	0.271131	0.984053	0.0436008	0.686687	0.960084	0.139131	0.193486	0.999994	0.181824	0.0881342	0.998785	0.217976	0.0401645	0.998651	0.232342	0.0284517	0.783719	0.180248	0.0909718	0.388817	0.238955	0.0249528	0.213395
ENSG00000117523	PRRC2C	0.04395	0.682569	0.915923	-0.106948	0.318498	0.988997	0.174469	0.126579	0.321838	0.475269	2.52198932404468e-06	1.74675465632735e-05	-0.00776984	0.942391	0.97426	-0.0561467	0.601245	0.999554	0.120243	0.261687	0.665362	0.028415	0.791526	0.999977	-0.162903	0.127184	0.984053	-0.00218388	0.983889	0.998943	-0.0917072	0.392697	0.999994	-0.0679893	0.526684	0.998785	-0.106717	0.319552	0.998651	-0.0787393	0.463276	0.897014	-0.17523	0.10049	0.401457	-0.00881507	0.935035	0.976984
ENSG00000101290	CDS2	0.0325066	0.762339	0.937701	-0.0277127	0.796565	0.993513	0.185165	0.104589	0.290686	0.468811	3.59253625736855e-06	2.37440626972078e-05	0.105666	0.324367	0.611082	-0.0850428	0.428135	0.999554	0.254685	0.0160144	0.184086	0.0360276	0.737484	0.999977	-0.0397349	0.711602	0.989404	0.0743163	0.491369	0.927931	0.017686	0.869335	0.999994	-0.0233751	0.827871	0.998785	0.0303225	0.77788	0.998651	0.0172412	0.872593	0.975584	-0.155316	0.146121	0.463726	0.132105	0.219853	0.524839
ENSG00000057608	GDI2	0.0471085	0.66111	0.907017	-0.0432541	0.687332	0.990089	-0.0375813	0.743921	0.860024	-0.0579784	0.589411	0.680538	0.136939	0.200667	0.483004	-0.0199572	0.852733	0.999554	-0.167822	0.115946	0.484565	-0.0963049	0.369301	0.999977	0.0433134	0.686926	0.988789	-0.041618	0.70024	0.962459	0.119584	0.264328	0.999994	0.0682956	0.524819	0.998785	-0.0341171	0.750938	0.998651	-0.0035746	0.973478	0.996922	-0.0271621	0.800523	0.926396	0.110402	0.305843	0.61458
ENSG00000198833	UBE2J1	0.0641169	0.550546	0.872537	0.0339593	0.752053	0.992086	0.287229	0.0107799	0.0959213	0.665357	1.13975495708019e-12	1.07301998357513e-10	0.0487255	0.650227	0.838306	-0.0739463	0.491019	0.999554	0.0256824	0.811182	0.951128	-0.0243723	0.820648	0.999977	-0.0860653	0.422582	0.984053	-0.0442915	0.681988	0.96004	0.010254	0.92402	0.999994	0.0339247	0.752297	0.998785	0.0067763	0.949747	0.998651	0.00313212	0.97676	0.996953	0.05461	0.611253	0.841348	0.204748	0.0556758	0.287606
ENSG00000111057	KRT18	0.118993	0.266716	0.748818	0.186679	0.0798309	0.988997	0.16627	0.145698	0.347443	0.244898	0.02072	0.0438288	0.0622133	0.562466	0.787772	-0.116837	0.27554	0.999554	-0.306867	0.00344492	0.0729887	-0.0371208	0.729819	0.999977	-0.0192636	0.857796	0.995847	-0.0760555	0.481256	0.926191	0.0881227	0.411535	0.999994	0.117858	0.271334	0.998785	0.0335873	0.754682	0.998651	0.0211757	0.843852	0.972642	0.185469	0.08184	0.371701	0.215593	0.0436624	0.257934
ENSG00000120705	ETF1	0.120078	0.262346	0.747347	0.0145622	0.892261	0.995122	0.281131	0.0126561	0.102901	0.589716	1.197148602472e-09	2.64134398971711e-08	0.122776	0.251696	0.541438	-0.0782664	0.465974	0.999554	0.117353	0.273408	0.677287	-0.000341218	0.997468	0.999977	-0.114737	0.284321	0.984053	-0.099535	0.356182	0.882054	-0.022415	0.834839	0.999994	-0.0332074	0.757372	0.998785	-0.0310509	0.772687	0.998651	-0.0434188	0.686204	0.946133	-0.0278953	0.795254	0.924729	0.132674	0.217853	0.522619
ENSG00000105323	HNRNPUL1	0.0508139	0.63628	0.898878	0.0660982	0.538272	0.989132	0.0926094	0.419993	0.627756	0.477063	2.28300011051452e-06	1.60040769202713e-05	-0.0516317	0.630853	0.827334	-0.019046	0.859386	0.999554	0.157575	0.140273	0.521214	-0.14655	0.170556	0.999977	0.0261503	0.807808	0.992659	0.164535	0.125555	0.766103	-0.0245848	0.819111	0.999994	0.050814	0.636279	0.998785	0.0275345	0.797846	0.998651	-0.016856	0.875416	0.975897	0.121853	0.255306	0.589294	0.219862	0.0395654	0.24868
ENSG00000204843	DCTN1	-0.0401242	0.708902	0.922351	-0.06629	0.537092	0.989132	-0.129917	0.256926	0.477316	0.228584	0.0311944	0.0618183	-0.119217	0.265807	0.555369	0.0941131	0.380346	0.999554	0.25108	0.0176274	0.195322	-0.0100235	0.925723	0.999977	-0.0603465	0.574272	0.986599	0.0766612	0.47776	0.924355	-0.08257	0.441735	0.999994	-0.0514434	0.632101	0.998785	-0.0429682	0.689293	0.998651	-0.032552	0.762017	0.958759	-0.148821	0.163955	0.489698	-0.0559966	0.604325	0.822448
ENSG00000149925	ALDOA	0.167778	0.116042	0.664389	0.140168	0.190151	0.988997	0.402751	0.000256499	0.0204254	0.0628019	0.558767	0.653425	0.247851	0.0191891	0.142335	-0.251561	0.0174045	0.821712	-0.062613	0.559953	0.860077	0.00104391	0.992253	0.999977	0.0205808	0.848186	0.995635	0.00733338	0.945937	0.995899	0.0627158	0.559307	0.999994	0.0253556	0.813541	0.998785	0.00966859	0.928346	0.998651	-0.123547	0.24871	0.834065	-0.15015	0.160182	0.483919	0.0907534	0.4004	0.687524
ENSG00000167110	GOLGA2	-0.110557	0.302347	0.768671	-0.0445531	0.678451	0.990089	-0.284409	0.011615	0.0990047	0.0811729	0.449525	0.552375	0.0617844	0.565168	0.789185	-0.0035942	0.973333	0.999554	0.346304	0.000886302	0.0316302	0.0277514	0.796288	0.999977	-0.012217	0.909531	0.997029	0.0285438	0.791788	0.975823	-0.0419106	0.696562	0.999994	-0.00871101	0.935427	0.998785	0.0298442	0.781296	0.998651	0.0787747	0.463074	0.897014	-0.101675	0.343077	0.664008	-0.0380367	0.724957	0.884352
ENSG00000134954	ETS1	0.103885	0.332637	0.78278	0.000356274	0.997356	0.999754	0.208457	0.0670273	0.22997	0.678366	2.79776202205539e-13	3.83388385973358e-11	0.13442	0.209155	0.492716	0.0113658	0.915811	0.999554	0.130417	0.223158	0.623925	-0.0168579	0.875403	0.999977	-0.131406	0.21964	0.984053	-0.0369691	0.732382	0.968609	0.0388729	0.717592	0.999994	0.0527616	0.623386	0.998785	0.0410366	0.70259	0.998651	0.0277663	0.79618	0.962709	0.0177601	0.868792	0.953456	0.220732	0.0387715	0.246766
ENSG00000106236	NPTX2	0.291771	0.00553222	0.32582	0.0776817	0.469322	0.98901	-0.186123	0.102775	0.287487	-0.163797	0.12508	0.198475	0.0535152	0.618427	0.819813	0.129188	0.22759	0.997966	0.0815436	0.447451	0.80235	-0.0187385	0.861634	0.999977	-0.0803539	0.454127	0.984053	-0.0213288	0.843637	0.984669	0.140443	0.189278	0.999994	0.180528	0.0904628	0.998785	0.17915	0.0929918	0.998651	0.19876	0.0618647	0.783719	0.174271	0.102395	0.403788	0.00851932	0.93721	0.977839
ENSG00000136842	TMOD1	0.209618	0.0486624	0.581553	0.129048	0.228098	0.988997	0.419213	0.000133361	0.0173484	0.473875	2.72383575250501e-06	1.8660561958057e-05	0.0356806	0.739921	0.88477	-0.0753912	0.482564	0.999554	0.067305	0.530863	0.845999	0.00553227	0.958964	0.999977	0.0902306	0.400394	0.984053	0.131052	0.223582	0.825821	-0.049316	0.646271	0.999994	0.0797803	0.457366	0.998785	0.0841273	0.433142	0.998651	0.00099244	0.992635	0.998969	0.0329479	0.759209	0.90983	0.242396	0.0228815	0.206898
ENSG00000136383	ALPK3	0.0715204	0.505387	0.856818	0.0694285	0.51795	0.989132	0.128812	0.261029	0.481597	0.383125	0.000210769	0.000827564	-0.142124	0.183981	0.461575	0.0837009	0.435485	0.999554	0.267258	0.0113448	0.149297	-0.0679745	0.526775	0.999977	0.0410659	0.702388	0.989404	0.175271	0.102395	0.750794	-0.100379	0.349298	0.999994	0.0548772	0.609507	0.998785	0.051723	0.630247	0.998651	0.112431	0.294174	0.849728	0.0957489	0.372084	0.68558	0.0220813	0.838194	0.937721
ENSG00000118058	KMT2A	0.0894871	0.404303	0.810676	-0.0315593	0.769068	0.992449	0.308554	0.00598718	0.0725083	0.53915	5.00694907756838e-08	6.01817345510616e-07	0.112602	0.293435	0.582225	-0.0661431	0.537996	0.999554	0.190995	0.0729871	0.393562	-0.0245954	0.819034	0.999977	-0.145518	0.17362	0.984053	0.0949802	0.378726	0.89191	-0.0625726	0.560206	0.999994	0.0164424	0.87845	0.998785	0.00952512	0.929407	0.998651	-0.0191554	0.858587	0.974491	-0.144158	0.17772	0.50489	0.08639	0.423525	0.704611
ENSG00000233927	RPS28	-0.00710874	0.947285	0.987541	-0.0255425	0.812192	0.993927	-0.143872	0.208871	0.424997	0.182869	0.0862917	0.145599	-0.0668892	0.53341	0.769688	0.00516712	0.96167	0.999554	-0.143512	0.179691	0.575797	0.0671986	0.531514	0.999977	-0.0360212	0.737528	0.990912	-0.167517	0.118753	0.764809	0.144581	0.176438	0.999994	0.0805597	0.452968	0.998785	0.0739381	0.491067	0.998651	0.216011	0.0420419	0.783719	0.288834	0.0060492	0.157342	0.249139	0.0192449	0.194991
ENSG00000138161	CUZD1	0.0137794	0.89802	0.974064	0.089558	0.40393	0.988997	0.411167	0.000184373	0.0187393	-0.0571645	0.594656	0.685301	0.191153	0.0727454	0.290284	-0.220927	0.0374764	0.821712	-0.264055	0.0124046	0.15748	0.0320534	0.765556	0.999977	0.011651	0.913706	0.997775	-0.0071359	0.94739	0.995899	0.0551617	0.607651	0.999994	-0.00114102	0.991533	0.998945	-0.0268495	0.802772	0.998651	-0.149393	0.162324	0.804312	-0.210384	0.0478263	0.307692	0.041782	0.699116	0.87278
ENSG00000141433	ADCYAP1	0.199693	0.0606265	0.605396	-0.00480517	0.964353	0.997055	-0.213459	0.0605902	0.218557	-0.0120312	0.910901	0.938089	0.100799	0.347275	0.631702	0.0229343	0.831069	0.999554	0.21566	0.0423845	0.305199	0.0720705	0.50211	0.999977	-0.00466202	0.965415	0.998325	0.114533	0.287983	0.856179	0.15861	0.137653	0.999994	0.302109	0.00401022	0.998785	0.285872	0.0066135	0.998651	0.259897	0.0139081	0.783719	0.202181	0.057423	0.327739	0.223948	0.0359496	0.238868
ENSG00000078674	PCM1	0.141225	0.1868	0.706696	-0.0448612	0.676351	0.990089	0.269615	0.0169809	0.118302	0.470542	3.26976471232143e-06	2.19383181569041e-05	0.0809226	0.450929	0.713516	-0.0193535	0.85714	0.999554	0.187471	0.0785378	0.406482	0.000621006	0.995392	0.999977	-0.139871	0.191102	0.984053	0.166407	0.121253	0.765417	-0.148866	0.163826	0.999994	-0.00781393	0.942064	0.998785	-0.0509192	0.63558	0.998651	-0.138988	0.193946	0.816437	-0.15131	0.156939	0.478709	0.0402119	0.709909	0.878161
ENSG00000138757	G3BP2	0.120772	0.259579	0.746076	-0.0346878	0.746911	0.992086	-0.0967738	0.399304	0.612452	-0.241304	0.0227235	0.0473879	0.0737364	0.492253	0.74313	0.0140367	0.896126	0.999554	0.253344	0.0165988	0.188317	-0.111003	0.300388	0.999977	0.00209322	0.984468	0.999101	0.0748291	0.488375	0.927726	-0.162293	0.128631	0.999994	-0.111914	0.296412	0.998785	-0.0842989	0.432201	0.998651	-0.0252043	0.814633	0.967039	-0.0580667	0.588844	0.830102	-0.29107	0.00593626	0.157871
ENSG00000110696	C11orf58	-0.0536197	0.61774	0.892273	-0.150528	0.159119	0.988997	0.020487	0.858697	0.929071	0.570571	5.30038812840417e-09	9.03933404914566e-08	0.0408914	0.703593	0.866006	0.0491755	0.647212	0.999554	0.204776	0.0542299	0.342746	0.0986397	0.357753	0.999977	-0.125405	0.241609	0.984053	0.060293	0.576831	0.943541	-0.0309942	0.773091	0.999994	0.0201143	0.851587	0.998785	0.0522296	0.626896	0.998651	0.0706122	0.510822	0.909012	-0.0141676	0.895163	0.963915	0.140482	0.191729	0.492059
ENSG00000118705	RPN2	-0.113286	0.290497	0.759892	-0.0496427	0.644087	0.989132	0.136699	0.232707	0.451418	0.217963	0.0401765	0.0764718	0.184094	0.0841703	0.311112	-0.0889972	0.406891	0.999554	-0.0603048	0.574536	0.865779	0.142496	0.182824	0.999977	0.0250522	0.815732	0.99313	0.0462395	0.668803	0.958004	0.132555	0.215599	0.999994	0.106581	0.320171	0.998785	0.0521251	0.627587	0.998651	-0.0126643	0.906233	0.984621	0.0105136	0.922102	0.974415	0.193311	0.0711445	0.318342
ENSG00000105568	PPP2R1A	0.199492	0.0608914	0.605396	0.133027	0.213953	0.988997	-0.209317	0.0658819	0.227943	0.0724247	0.500005	0.600399	-0.271231	0.0101404	0.102252	0.0885392	0.40932	0.999554	-0.025112	0.8153	0.951309	-0.21004	0.0482004	0.999977	0.115549	0.280901	0.984053	-0.0666842	0.537039	0.938435	0.120716	0.259801	0.999994	0.195972	0.0656879	0.998785	0.180657	0.0902295	0.998651	0.204305	0.0547988	0.783719	0.435762	1.97047254859584e-05	0.0715083	0.226976	0.0334517	0.232521
ENSG00000144802	NFKBIZ	0.0684777	0.523712	0.862553	0.180137	0.0911754	0.988997	0.000948386	0.993425	0.996325	0.280679	0.00771559	0.0186382	-0.164406	0.123665	0.379641	0.0863802	0.42088	0.999554	-0.245393	0.0204563	0.213166	-0.197284	0.0638653	0.999977	-0.0771828	0.472189	0.984053	0.034649	0.748601	0.969188	-0.122679	0.252076	0.999994	0.0232715	0.828623	0.998785	-0.0943775	0.379003	0.998651	-0.0944542	0.378614	0.875238	0.178787	0.0936667	0.392794	-0.00430064	0.968279	0.98847
ENSG00000198830	HMGN2	-0.115376	0.281629	0.754867	-0.136001	0.203797	0.988997	-0.377953	0.000645875	0.0282389	0.142721	0.182126	0.269625	-0.157677	0.140013	0.40331	0.182544	0.086861	0.885569	0.057261	0.594033	0.873521	-0.0377917	0.72513	0.999977	0.0271718	0.800453	0.992402	-0.0536601	0.619516	0.94931	-0.0934519	0.383717	0.999994	-0.00650376	0.951766	0.998785	0.0628245	0.558625	0.998651	0.123171	0.250163	0.834474	0.183269	0.0855949	0.37957	0.0833343	0.440167	0.714533
ENSG00000144028	SNRNP200	-0.0539731	0.615422	0.891631	-0.0283779	0.791792	0.993513	-0.0825898	0.472223	0.669877	-0.188439	0.0769806	0.132456	-0.343506	0.000981721	0.0329446	0.15755	0.140337	0.946936	0.141616	0.185571	0.583762	-0.278258	0.00828247	0.999977	0.0438489	0.68326	0.988789	0.163759	0.127374	0.766103	-0.166616	0.118627	0.999994	0.00478126	0.964531	0.998945	-0.00906838	0.932784	0.998651	-0.0474567	0.65876	0.941062	0.0671014	0.532109	0.796443	-0.186695	0.0815683	0.33807
ENSG00000084754	HADHA	0.113404	0.28999	0.759709	-0.0286644	0.789738	0.993513	0.00642307	0.955492	0.978971	0.107939	0.314009	0.416238	0.193618	0.0690618	0.282268	-0.0444246	0.679328	0.999554	-0.112689	0.293059	0.695492	0.119353	0.265259	0.999977	-0.00868394	0.935627	0.997945	-0.122419	0.25585	0.8409	0.0272464	0.799916	0.999994	-0.0375681	0.726691	0.998785	-0.0444274	0.679309	0.998651	-0.0364083	0.734812	0.955238	-0.1042	0.331162	0.655175	0.103763	0.336018	0.638787
ENSG00000166848	TERF2IP	0.00448325	0.96674	0.992037	-0.0928344	0.386881	0.988997	-0.29191	0.00950883	0.0902926	-0.0815927	0.447176	0.550171	0.0396583	0.712133	0.870782	-0.0433195	0.686884	0.999554	0.335979	0.00128672	0.0403129	0.111627	0.297662	0.999977	0.134186	0.209955	0.984053	0.0900325	0.404168	0.900347	0.0434149	0.68623	0.999994	0.129811	0.225336	0.998785	0.21771	0.040414	0.998651	0.166614	0.118632	0.791025	0.0953996	0.373839	0.68705	0.105287	0.328928	0.632755
ENSG00000165802	NSMF	-0.0788704	0.462529	0.838564	0.0156405	0.884336	0.995122	-0.104743	0.361431	0.580197	0.121983	0.254796	0.352526	-0.11754	0.272641	0.562309	-0.0508472	0.636059	0.999554	0.36555	0.000427367	0.0194995	-0.121809	0.255479	0.999977	0.110222	0.303825	0.984053	-0.0450892	0.676577	0.96004	0.186775	0.0796736	0.999994	0.189031	0.0760405	0.998785	0.254699	0.0160084	0.998651	0.31151	0.00296304	0.783719	0.330083	0.00158303	0.117337	0.180652	0.0921185	0.356249
ENSG00000189060	H1F0	-0.259314	0.014131	0.457403	-0.22152	0.036954	0.988997	0.0337243	0.769431	0.875036	-0.0233563	0.828008	0.876764	-0.242165	0.0222291	0.154491	0.0494644	0.645279	0.999554	-0.166344	0.11924	0.490105	-0.0496303	0.644169	0.999977	-0.102085	0.341128	0.984053	-0.169076	0.115313	0.760684	0.0283897	0.791706	0.999994	-0.057434	0.592917	0.998785	-0.0615014	0.566954	0.998651	0.0542371	0.613692	0.931179	0.021039	0.844847	0.943728	0.0311665	0.77315	0.907387
ENSG00000083857	FAT1	0.0126837	0.90609	0.977401	-0.0291663	0.786143	0.993513	-0.0288732	0.801863	0.895601	0.382064	0.000220208	0.000860079	0.0258759	0.809786	0.919221	-0.0233053	0.828378	0.999554	0.197962	0.0629395	0.365868	-0.0535607	0.618128	0.999977	-0.175159	0.100631	0.984053	0.0874073	0.418066	0.904221	0.0244188	0.820312	0.999994	0.0170541	0.873964	0.998785	-0.00823088	0.938979	0.998651	0.056309	0.600192	0.929048	-0.0303363	0.777782	0.918262	-0.0325164	0.763606	0.902293
ENSG00000075785	RAB7A	0.176263	0.0984697	0.651365	0.0404734	0.706484	0.991084	0.175912	0.123422	0.317106	0.621587	8.01527733074181e-11	2.94119682792617e-09	0.11708	0.274534	0.563954	-0.0353579	0.742191	0.999554	0.101802	0.342471	0.737202	0.0692958	0.518752	0.999977	-0.0598486	0.57744	0.986599	-0.052442	0.627499	0.94931	0.0444546	0.679123	0.999994	0.0222479	0.836053	0.998785	0.0244642	0.819983	0.998651	0.0592817	0.581057	0.925573	0.0728967	0.497209	0.773838	0.291727	0.00581963	0.156989
ENSG00000133169	BEX1	0.129293	0.227208	0.726365	0.102672	0.338341	0.988997	0.129112	0.259913	0.480769	0.349411	0.000790251	0.00262316	0.15739	0.140745	0.404188	-0.0960406	0.370622	0.999554	0.106904	0.318697	0.719684	0.0432975	0.687035	0.999977	0.0610695	0.569685	0.986599	-0.0331076	0.759437	0.970149	0.116296	0.277783	0.999994	0.12805	0.231746	0.998785	0.164591	0.123236	0.998651	0.136287	0.202841	0.81747	0.117076	0.274553	0.607051	0.317497	0.00257656	0.139934
ENSG00000140575	IQGAP1	-0.144806	0.175758	0.701193	-0.089417	0.404673	0.988997	0.00288392	0.980008	0.990503	-0.366639	0.00040953	0.00148005	0.105275	0.326171	0.612458	-0.0446688	0.677663	0.999554	0.100854	0.347011	0.739889	0.0240954	0.822652	0.999977	0.126033	0.23924	0.984053	0.143499	0.182267	0.801236	-0.038306	0.721541	0.999994	-0.143166	0.180755	0.998785	-0.222176	0.0363843	0.998651	-0.192822	0.0702344	0.784433	-0.351935	0.000719346	0.102268	-0.177175	0.098661	0.366347
ENSG00000084463	WBP11	0.132121	0.217119	0.722318	0.0161884	0.880314	0.995122	0.207802	0.0679085	0.231639	0.647042	7.34612370933974e-12	4.49539558519184e-10	0.0844643	0.431295	0.699036	-0.0393274	0.714431	0.999554	0.170145	0.110914	0.474997	0.00413094	0.969352	0.999977	-0.0833372	0.43749	0.984053	-0.0751073	0.486756	0.92687	0.004343	0.96778	0.999994	0.0661404	0.538012	0.998785	0.0319449	0.766326	0.998651	0.0457557	0.670269	0.942207	0.0634234	0.554874	0.809701	0.197637	0.0649296	0.30638
ENSG00000107954	NEURL1	0.0325641	0.761931	0.937701	-0.00939478	0.93037	0.996021	-0.28133	0.0125908	0.102793	-0.301662	0.00406741	0.0107805	-0.275381	0.00900357	0.0971382	0.218095	0.0400526	0.821712	0.101726	0.342837	0.73742	-0.0775957	0.469816	0.999977	0.0519882	0.628493	0.988727	0.0318023	0.768651	0.971955	0.00497166	0.963119	0.999994	0.0407043	0.704887	0.998785	0.0615733	0.5665	0.998651	0.0943706	0.379038	0.875238	0.13679	0.201163	0.532154	-0.0357816	0.740669	0.891338
ENSG00000008283	CYB561	-0.0437398	0.684006	0.916548	0.0127092	0.905903	0.995375	-0.000212394	0.998527	0.999104	0.373841	0.000307706	0.00115359	0.210206	0.0480197	0.232133	-0.0879923	0.41223	0.999554	0.0881296	0.411499	0.783316	-0.00109302	0.991889	0.999977	-0.0690171	0.520439	0.984053	-0.00914828	0.932585	0.99455	0.147553	0.167617	0.999994	0.0988974	0.356492	0.998785	0.17155	0.107954	0.998651	0.175282	0.100388	0.786587	0.0157636	0.883432	0.959326	0.202178	0.0588867	0.292969
ENSG00000178726	THBD	0.139372	0.192705	0.707898	0.0413792	0.700225	0.991064	-0.0763092	0.506669	0.697483	0.0274808	0.798231	0.853267	-0.0169448	0.874765	0.94726	0.03715	0.729616	0.999554	0.0614286	0.567414	0.863425	0.0741763	0.489667	0.999977	0.0579612	0.589522	0.988727	-0.0277772	0.797258	0.976601	0.0987065	0.357426	0.999994	0.114967	0.28335	0.998785	0.0362752	0.735745	0.998651	0.0450438	0.675108	0.943237	0.153929	0.149802	0.469431	0.127076	0.238072	0.547691
ENSG00000056097	ZFR	0.0328476	0.75992	0.937053	-0.0932815	0.384588	0.988997	0.167922	0.141681	0.341775	0.669301	7.50066675436756e-13	7.88176123693795e-11	0.00420735	0.968786	0.986857	0.0125331	0.9072	0.999554	0.179089	0.0931052	0.438467	-0.0551601	0.607661	0.999977	-0.165686	0.120726	0.984053	0.107354	0.319467	0.868616	-0.0427427	0.69084	0.999994	0.0122332	0.909412	0.998785	0.000754734	0.994399	0.999479	-0.00134798	0.989997	0.998793	-0.0329998	0.758842	0.909532	0.150213	0.162438	0.456591
ENSG00000087274	ADD1	-0.0238401	0.824501	0.955078	-0.0780959	0.466949	0.98901	-0.327177	0.00345761	0.0553906	0.0232367	0.828875	0.877459	-0.417736	4.63975803317584e-05	0.00862826	0.173631	0.103682	0.913301	0.18543	0.0819059	0.414228	-0.162487	0.12817	0.999977	0.164889	0.122551	0.984053	0.0762685	0.480025	0.925761	-0.0554594	0.605712	0.999994	-0.0127916	0.905296	0.998785	-0.0288056	0.788726	0.998651	0.0514272	0.632208	0.934398	0.120292	0.261493	0.59548	0.0190112	0.860446	0.947871
ENSG00000164715	LMTK2	0.0724997	0.499561	0.854699	-0.0240401	0.823053	0.994393	0.228284	0.0444076	0.187109	0.63991	1.4675816117915e-11	7.6867274466256e-10	0.0474681	0.658683	0.841605	-0.0322835	0.763922	0.999554	0.131658	0.21875	0.619059	0.00545019	0.959572	0.999977	-0.151404	0.156678	0.984053	-0.0334475	0.757044	0.969612	-0.0285472	0.790577	0.999994	0.00496985	0.963133	0.998785	-0.0303453	0.777718	0.998651	0.0164923	0.878084	0.97681	-0.0272375	0.799981	0.926156	0.107358	0.31945	0.624795
ENSG00000136758	YME1L1	-0.00735329	0.945474	0.987275	-0.052696	0.623818	0.989132	0.189254	0.0970162	0.278801	0.582588	2.10672546074875e-09	4.19851819313587e-08	0.110811	0.301228	0.59087	-0.102981	0.336882	0.999554	0.17589	0.0991953	0.450624	-0.00480427	0.96436	0.999977	-0.128013	0.231881	0.984053	0.012941	0.904748	0.993354	0.0106978	0.920742	0.999994	0.0583732	0.586875	0.998785	0.0439467	0.682592	0.998651	0.0519176	0.628959	0.934398	-0.0184703	0.863595	0.952003	0.132573	0.218207	0.522756
ENSG00000189241	TSPYL1	0.121434	0.256957	0.743953	-0.0595327	0.579454	0.989132	-0.0418229	0.716183	0.842239	-0.357365	0.000586056	0.00201578	0.296232	0.00482189	0.0718511	-0.0241259	0.822432	0.999554	0.137364	0.199259	0.598497	0.180877	0.0898318	0.999977	-0.0668308	0.533769	0.984053	0.0234704	0.828166	0.982555	-0.133438	0.212532	0.999994	-0.106832	0.319028	0.998785	-0.0702428	0.513041	0.998651	-0.170079	0.111055	0.790763	-0.230177	0.0300059	0.26353	-0.259823	0.0144996	0.182283
ENSG00000163902	RPN1	-0.017532	0.870463	0.967364	0.0374718	0.727365	0.992086	0.0278168	0.808973	0.89955	-0.00673654	0.950041	0.96658	0.226954	0.0324512	0.188182	-0.0861814	0.421954	0.999554	0.0323969	0.763117	0.934515	-0.0368142	0.731966	0.999977	0.0595386	0.579416	0.986687	-0.034347	0.75072	0.969188	0.1795	0.0923443	0.999994	0.134147	0.210088	0.998785	0.130257	0.223734	0.998651	0.123341	0.249507	0.834065	0.0525954	0.624481	0.848285	0.171048	0.11107	0.384356
ENSG00000142949	PTPRF	-0.225618	0.0335136	0.550854	-0.153324	0.151427	0.988997	-0.149156	0.192456	0.405775	-0.0349475	0.745081	0.812269	-0.292991	0.00532935	0.0754202	0.170293	0.110599	0.925703	-0.0393471	0.714295	0.917243	-0.104696	0.328854	0.999977	-0.0216887	0.840118	0.995635	0.104387	0.333104	0.873895	-0.143152	0.180797	0.999994	-0.134843	0.207712	0.998785	-0.159896	0.13445	0.998651	-0.14174	0.18518	0.81582	-0.130565	0.222632	0.555472	-0.173035	0.106921	0.378885
ENSG00000090621	PABPC4	0.0740307	0.490522	0.852376	0.032657	0.761272	0.992086	0.260228	0.0213939	0.131227	0.374464	0.000300091	0.00112763	-0.187754	0.0780807	0.300619	-0.118546	0.268529	0.999554	-0.316784	0.00248966	0.0607809	-0.0730878	0.496079	0.999977	-0.130278	0.223659	0.984053	-0.0860452	0.425385	0.905476	-0.0543097	0.613217	0.999994	-0.00734712	0.94552	0.998785	-0.109634	0.306425	0.998651	-0.0936794	0.382555	0.876108	0.0681977	0.525415	0.792438	0.066641	0.537303	0.780066
ENSG00000198932	GPRASP1	0.0587585	0.584404	0.887415	-0.072093	0.501976	0.989132	0.110351	0.33615	0.557693	0.144371	0.177072	0.263437	0.106831	0.319032	0.606033	-0.0393011	0.714614	0.999554	0.284888	0.00681089	0.111405	0.168286	0.114928	0.999977	-0.0684397	0.523943	0.984053	0.0448732	0.67804	0.96004	-0.133529	0.212215	0.999994	-0.10148	0.34401	0.998785	-0.0455082	0.67195	0.998651	-0.075356	0.482769	0.90103	-0.235778	0.0261255	0.248084	-0.0935352	0.386054	0.677411
ENSG00000130702	LAMA5	0.1919	0.0716124	0.625847	0.144828	0.175691	0.988997	-0.0386935	0.736614	0.855032	-0.295491	0.00493398	0.0127192	-0.130657	0.222301	0.508208	0.0874545	0.415104	0.999554	0.00370503	0.972511	0.994132	-0.0915204	0.393666	0.999977	0.0237848	0.824902	0.995079	0.0381882	0.723906	0.966788	-0.0376507	0.726114	0.999994	0.0334881	0.755385	0.998785	-0.00398931	0.970403	0.998651	0.0124579	0.907755	0.984695	0.0625567	0.560306	0.812782	-0.164015	0.126772	0.407229
ENSG00000044115	CTNNA1	0.050866	0.635934	0.898792	0.063816	0.552423	0.989132	0.0534013	0.642401	0.795476	0.435383	2.00734003357184e-05	0.00010638	-0.12463	0.244553	0.533407	0.0785651	0.464268	0.999554	-0.095448	0.373595	0.759307	-0.121154	0.258065	0.999977	0.00126015	0.990649	0.999101	0.0575897	0.594063	0.945845	-0.0138983	0.897145	0.999994	-0.00260401	0.980678	0.998945	-0.0778242	0.468505	0.998651	-0.0420128	0.695858	0.948423	0.104254	0.330914	0.65508	0.230955	0.030393	0.225439
ENSG00000173334	TRIB1	0.19151	0.0722022	0.626716	0.231493	0.0290527	0.988997	0.0591797	0.606781	0.771152	0.0312467	0.771293	0.833594	-0.182553	0.0868458	0.316447	0.0025407	0.981148	0.999554	-0.261846	0.0131849	0.164661	-0.125148	0.242582	0.999977	-0.0483451	0.652781	0.988727	-0.107523	0.318704	0.868616	-0.0609947	0.570159	0.999994	0.0489294	0.64886	0.998785	-0.0660683	0.538457	0.998651	-0.0503585	0.639311	0.936492	0.198691	0.0619567	0.336309	0.0114014	0.916035	0.969333
ENSG00000123349	PFDN5	0.121975	0.254828	0.742986	0.0529748	0.621981	0.989132	0.188113	0.0990855	0.28246	0.285468	0.00669381	0.0165072	0.181858	0.0880744	0.318733	-0.150655	0.158764	0.963262	-0.0369422	0.73107	0.923985	0.105736	0.324045	0.999977	-0.0192457	0.857927	0.995847	-0.172827	0.10735	0.751247	0.185271	0.0821724	0.999994	0.151909	0.155286	0.998785	0.155361	0.146002	0.998651	0.118102	0.270337	0.841795	0.107775	0.31475	0.643475	0.285628	0.00698505	0.160776
ENSG00000100225	FBXO7	0.155534	0.145549	0.683341	0.0109058	0.919206	0.996021	0.114323	0.318939	0.540696	0.555921	1.55449444427802e-08	2.23367170530253e-07	-0.0101229	0.924989	0.968952	-0.0277327	0.796421	0.999554	0.28035	0.00779055	0.120603	-0.107398	0.316454	0.999977	-0.0067915	0.949634	0.997945	-0.0116542	0.914181	0.993598	0.0534923	0.618577	0.999994	0.171283	0.10851	0.998785	0.191762	0.0718209	0.998651	0.202723	0.0567428	0.783719	0.265478	0.0119233	0.196351	0.299172	0.00463288	0.152037
ENSG00000197694	SPTAN1	0.0161348	0.880707	0.969523	0.111833	0.296767	0.988997	-0.0376058	0.743759	0.859894	-0.213463	0.044585	0.0834583	0.0243204	0.821024	0.924963	0.0247475	0.817935	0.999554	0.0963793	0.368929	0.757075	0.0710217	0.508367	0.999977	-0.0348704	0.745624	0.991579	0.00785109	0.942126	0.995889	-0.0883618	0.410263	0.999994	-0.0103533	0.923287	0.998785	-0.0773212	0.471393	0.998651	-0.0818211	0.445901	0.894175	-0.235621	0.0262279	0.248084	-0.204763	0.0556575	0.287606
ENSG00000163499	CRYBA2	-0.149131	0.163068	0.690575	-0.0361188	0.736843	0.992086	-0.113458	0.322639	0.544518	-0.0304802	0.776755	0.837453	-0.0993032	0.354512	0.638724	0.0970714	0.365485	0.999554	-0.0528678	0.622686	0.883928	0.053431	0.61898	0.999977	0.175503	0.0999538	0.984053	-0.154499	0.150645	0.77717	0.043361	0.6866	0.999994	-0.105376	0.325705	0.998785	-0.0832178	0.438149	0.998651	-0.0863597	0.420991	0.886821	-0.0959552	0.37105	0.684749	0.0310468	0.773998	0.907796
ENSG00000090863	GLG1	-0.0916356	0.393068	0.806163	-0.189302	0.0756138	0.988997	-0.191075	0.0937852	0.273869	-0.39376	0.00013473	0.000563681	-0.0811884	0.449438	0.71216	0.115152	0.282568	0.999554	0.0514186	0.632265	0.888065	0.175284	0.100384	0.999977	0.0877552	0.413496	0.984053	0.0653737	0.545086	0.938986	-0.0502766	0.639856	0.999994	-0.0869392	0.417869	0.998785	-0.0892048	0.405793	0.998651	-0.0481734	0.653934	0.939427	-0.204508	0.0545528	0.321902	-0.255014	0.0164928	0.188125
ENSG00000079308	TNS1	0.054158	0.61421	0.891631	0.12963	0.22599	0.988997	-0.105164	0.359492	0.578646	-0.420891	4.00778170908112e-05	0.000194827	-0.133279	0.21308	0.497736	-0.050012	0.641621	0.999554	-0.0706595	0.510538	0.834993	-0.185294	0.0821342	0.999977	0.0376597	0.726052	0.989562	0.0723678	0.50283	0.930497	0.0657609	0.540352	0.999994	0.0351461	0.743682	0.998785	0.0419109	0.69656	0.998651	0.116484	0.277001	0.841795	-0.00758129	0.943786	0.982107	-0.150705	0.161053	0.455219
ENSG00000128590	DNAJB9	-0.0555661	0.605017	0.891161	-0.0463102	0.666508	0.990089	0.0113893	0.921164	0.962668	0.532787	7.67653476341223e-08	8.69450094107539e-07	0.150221	0.15998	0.431102	-0.0823496	0.442959	0.999554	0.144876	0.175548	0.569867	0.0417195	0.697879	0.999977	-0.0737208	0.492345	0.984053	0.0943554	0.381885	0.892623	0.109837	0.305524	0.999994	0.151114	0.157484	0.998785	0.125798	0.240124	0.998651	0.139051	0.193742	0.816437	0.109856	0.305441	0.634926	0.243877	0.0220359	0.204323
ENSG00000078018	MAP2	0.010359	0.923244	0.982539	-0.0369902	0.730734	0.992086	-0.0201253	0.861166	0.930156	-0.199164	0.0613251	0.109586	0.0540412	0.614975	0.817583	0.00620496	0.953979	0.999554	0.202708	0.0567625	0.350103	0.0265274	0.80509	0.999977	0.0129322	0.904259	0.997029	0.188849	0.0780483	0.738407	0.00414509	0.969248	0.999994	-0.0664399	0.536169	0.998785	-0.0642842	0.549505	0.998651	-0.0508014	0.636363	0.935569	-0.265056	0.0120645	0.196351	-0.123919	0.250029	0.560583
ENSG00000109572	CLCN3	-0.12753	0.233662	0.728981	-0.120124	0.262162	0.988997	-0.192592	0.0911575	0.270109	-0.105451	0.325359	0.428281	0.120956	0.258848	0.548789	0.00287848	0.978642	0.999554	0.304664	0.00369709	0.0761601	-0.0128936	0.904544	0.999977	0.0328616	0.759821	0.991579	0.179184	0.0948386	0.744881	-0.00592242	0.956073	0.999994	-0.018403	0.864087	0.998785	-0.0115205	0.914669	0.998651	-0.0147948	0.89055	0.98067	-0.169512	0.112268	0.421038	-0.106104	0.325168	0.630027
ENSG00000166825	ANPEP	-0.0793591	0.459752	0.837875	0.0251796	0.814812	0.9942	0.116468	0.309883	0.532033	0.0217298	0.83982	0.885927	-0.149266	0.162684	0.434361	-0.023474	0.827155	0.999554	-0.449526	9.90891708108066e-06	0.00250274	-0.035998	0.737691	0.999977	-0.108849	0.309922	0.984053	-0.0303073	0.779242	0.974734	-0.0245664	0.819245	0.999994	-0.052735	0.623561	0.998785	-0.101501	0.343912	0.998651	-0.0952474	0.374605	0.874332	0.0429152	0.689656	0.880642	-0.0290276	0.78834	0.913518
ENSG00000275023	MLLT6	0.208942	0.0494096	0.581553	-0.0504707	0.638564	0.989132	0.0052502	0.963613	0.982984	-0.0149757	0.88922	0.923255	-0.171539	0.107977	0.352495	0.0801699	0.455164	0.999554	0.00132756	0.990149	0.997644	-0.0419596	0.696225	0.999977	-0.0724501	0.499855	0.984053	0.00745738	0.945024	0.995899	-0.0847872	0.429529	0.999994	-0.041784	0.697434	0.998785	-0.0596467	0.578727	0.998651	-0.0320748	0.765404	0.958759	-0.0381751	0.722454	0.894115	-0.102362	0.342618	0.644207
ENSG00000198242	RPL23A	-0.0177147	0.869125	0.966916	-0.0244927	0.819777	0.994393	-0.01511	0.895537	0.947964	0.334102	0.00137507	0.00422366	-0.0612739	0.568392	0.791114	-0.056105	0.601515	0.999554	-0.130527	0.222765	0.623575	0.0224154	0.834836	0.999977	-0.0805676	0.452924	0.984053	-0.10076	0.350266	0.881548	0.131164	0.220497	0.999994	0.0368658	0.731605	0.998785	0.0441903	0.680928	0.998651	0.141271	0.186656	0.815864	0.220623	0.037746	0.286051	0.243427	0.0222901	0.204587
ENSG00000133657	ATP13A3	0.0534543	0.618827	0.892584	-0.0304056	0.777287	0.993513	0.2273	0.0453574	0.188854	0.630801	3.46105366588745e-11	1.50459217122349e-09	-0.0848979	0.428925	0.697367	0.00671726	0.950184	0.999554	0.130496	0.222876	0.623777	-0.135757	0.204618	0.999977	-0.13346	0.212452	0.984053	0.0937644	0.384886	0.893484	-0.0780368	0.467287	0.999994	0.0147398	0.890954	0.998785	-0.0203104	0.850157	0.998651	-0.00567415	0.957912	0.993572	0.0380307	0.723461	0.894534	0.109298	0.310734	0.618733
ENSG00000123091	RNF11	0.0904688	0.399147	0.80839	-0.0314852	0.769595	0.992452	0.146301	0.201206	0.416104	0.625846	5.45565814746851e-11	2.17452918421896e-09	-0.0258671	0.809849	0.919222	-0.0270322	0.801457	0.999554	0.24637	0.0199444	0.209909	-0.0675031	0.529652	0.999977	-0.0964416	0.368618	0.984053	0.0640109	0.553517	0.940381	-0.0311785	0.771778	0.999994	0.017869	0.867995	0.998785	0.00836448	0.93799	0.998651	0.0247673	0.817791	0.967642	0.0845214	0.430982	0.731584	0.155481	0.148038	0.437595
ENSG00000135677	GNS	0.00157459	0.988316	0.997935	-0.114752	0.284258	0.988997	-0.0635554	0.580398	0.751354	0.308253	0.00329413	0.00900154	-0.154287	0.148844	0.415787	0.114863	0.283786	0.999554	0.247594	0.0193186	0.205597	-0.0950417	0.375642	0.999977	0.0827819	0.44056	0.984053	0.144205	0.180102	0.800316	-0.0543509	0.612947	0.999994	-0.0347914	0.74618	0.998785	-0.0763306	0.477109	0.998651	-0.057842	0.590289	0.926755	-0.0498356	0.642798	0.85946	0.046021	0.670277	0.857857
ENSG00000131504	DIAPH1	0.0250209	0.815958	0.952359	0.0147701	0.890731	0.995122	0.14924	0.192204	0.405775	0.584994	1.74341785452725e-09	3.58788841555826e-08	0.0670484	0.532434	0.769078	-0.111752	0.297117	0.999554	0.0906006	0.398457	0.775459	-0.0715878	0.504985	0.999977	-0.0819875	0.444973	0.984053	0.0244959	0.820781	0.981434	-0.01588	0.882577	0.999994	0.0536136	0.61778	0.998785	0.00166149	0.987671	0.999112	-0.040739	0.704647	0.949963	0.0241622	0.822169	0.935677	0.13838	0.198528	0.499828
ENSG00000068912	ERLEC1	-0.0342552	0.749963	0.934998	-0.0143101	0.894115	0.995122	0.0535608	0.641406	0.794875	0.396229	0.000121169	0.000513347	0.215834	0.0422149	0.217336	-0.148202	0.165735	0.969375	0.161801	0.129812	0.507299	0.040844	0.703921	0.999977	-0.00358632	0.973391	0.998668	0.163467	0.128062	0.766103	0.114504	0.285304	0.999994	0.133213	0.21331	0.998785	0.148146	0.165898	0.998651	0.120099	0.262263	0.841157	-0.0100429	0.92558	0.975662	0.250919	0.0183723	0.192989
ENSG00000083312	TNPO1	-0.0228795	0.831466	0.957298	-0.128099	0.231564	0.988997	0.140492	0.219878	0.43715	0.388087	0.000171379	0.000690893	-0.00400335	0.970299	0.987272	0.0157566	0.883483	0.999554	0.179272	0.0927652	0.437853	-0.084736	0.429809	0.999977	-0.152161	0.154592	0.984053	0.143973	0.180812	0.800421	-0.0700629	0.514124	0.999994	-0.0688437	0.52149	0.998785	-0.0820178	0.444805	0.998651	-0.0650536	0.544727	0.917098	-0.143819	0.178751	0.505794	-0.0722566	0.503489	0.757937
ENSG00000100243	CYB5R3	-0.0289265	0.78786	0.943935	0.0572114	0.594353	0.989132	-0.249553	0.027567	0.147487	-0.0127469	0.905625	0.934367	-0.0834435	0.436903	0.703359	0.0326034	0.761652	0.999554	0.121412	0.257046	0.659974	-0.159674	0.135	0.999977	0.226693	0.0326567	0.984053	-0.0610602	0.571983	0.942871	0.0581824	0.5881	0.999994	0.0482801	0.653217	0.998785	0.0698844	0.515199	0.998651	0.109676	0.306237	0.853257	0.227502	0.0320237	0.270848	0.10088	0.349687	0.64946
ENSG00000112378	PERP	0.0783385	0.465562	0.839971	-0.0321048	0.765191	0.992086	0.0209781	0.855346	0.9271	0.606143	3.08440606389127e-10	8.66047942851844e-09	0.0770705	0.472836	0.729485	-0.0906127	0.398394	0.999554	0.140219	0.189989	0.588722	-0.0931833	0.385091	0.999977	-0.05619	0.600964	0.988727	0.169752	0.113845	0.759334	0.170156	0.110889	0.999994	0.250033	0.0181215	0.998785	0.235797	0.0261134	0.998651	0.204423	0.0546555	0.783719	0.223847	0.0349655	0.278989	0.402046	0.00010327	0.100473
ENSG00000133030	MPRIP	0.0934351	0.383803	0.802974	0.0364698	0.73438	0.992086	0.103643	0.36652	0.584856	0.51017	3.27265121669029e-07	2.99431755560502e-06	-0.168196	0.115124	0.365971	0.127337	0.234375	0.999554	-0.043753	0.683916	0.906746	-0.110031	0.304669	0.999977	-0.127747	0.23286	0.984053	-0.046884	0.664462	0.956761	-0.0160765	0.881134	0.999994	0.00746243	0.944666	0.998785	-0.0430821	0.688511	0.998651	0.0104493	0.922577	0.987695	0.0807839	0.451707	0.745059	0.0500471	0.643321	0.842913
ENSG00000182149	IST1	0.232593	0.0282759	0.534259	0.0559001	0.602846	0.989132	0.206188	0.0701225	0.235144	0.59518	7.68977548304406e-10	1.84749963857061e-08	0.026376	0.806181	0.917506	-0.0955369	0.373148	0.999554	0.155675	0.145179	0.528722	-0.066383	0.536519	0.999977	-0.0974131	0.363791	0.984053	-0.0610939	0.57177	0.942871	0.0682918	0.524842	0.999994	0.140119	0.190308	0.998785	0.172375	0.106243	0.998651	0.156831	0.142179	0.797371	0.233438	0.0276914	0.255498	0.237379	0.0259534	0.216276
ENSG00000157388	CACNA1D	-0.13334	0.212867	0.721536	-0.117665	0.272128	0.988997	-0.102741	0.370729	0.588359	-0.25091	0.0177069	0.0382247	-0.201863	0.0578239	0.256959	0.007908	0.941368	0.999554	0.200579	0.0594695	0.357098	-0.0448038	0.676743	0.999977	0.0926867	0.38764	0.984053	0.191081	0.0745316	0.738407	-0.0425829	0.691938	0.999994	0.0146944	0.891288	0.998785	0.0370752	0.730139	0.998651	0.0504582	0.638647	0.936379	-0.145783	0.17283	0.499431	-0.131365	0.222471	0.528217
ENSG00000162545	CAMK2N1	0.143943	0.178375	0.702221	-0.116951	0.275067	0.988997	-0.144091	0.20817	0.424211	-0.0019526	0.985511	0.990557	-0.247863	0.0191834	0.142335	0.104748	0.328614	0.999554	0.246333	0.0199639	0.209994	-0.059439	0.580052	0.999977	0.111602	0.297772	0.984053	0.00315187	0.976749	0.997999	0.0204838	0.848892	0.999994	0.063631	0.553577	0.998785	0.0800441	0.455875	0.998651	0.0445242	0.678649	0.944474	0.0663172	0.536924	0.799212	0.0602523	0.577089	0.806211
ENSG00000155304	HSPA13	-0.0547198	0.610535	0.891631	-0.0918574	0.391919	0.988997	0.0981152	0.39277	0.606409	0.592799	9.3353991204026e-10	2.15831340464076e-08	0.0621656	0.562765	0.787772	-0.0228307	0.831821	0.999554	0.289087	0.00600298	0.103066	-0.0737424	0.492218	0.999977	-0.0745368	0.487554	0.984053	0.131389	0.222383	0.825196	0.026587	0.804661	0.999994	0.060429	0.573747	0.998785	0.068511	0.52351	0.998651	0.0633758	0.555172	0.919467	0.0162455	0.879894	0.957589	0.18515	0.0841692	0.343377
ENSG00000182759	MAFA	0.127829	0.23256	0.728446	0.0914116	0.394231	0.988997	-0.274999	0.0148222	0.111052	0.114601	0.284895	0.385581	-0.0563272	0.600074	0.809224	0.0484213	0.652269	0.999554	0.223661	0.0351215	0.279227	-0.0461607	0.667522	0.999977	-0.110245	0.30372	0.984053	0.162875	0.129469	0.766351	0.053576	0.618027	0.999994	0.247384	0.0194246	0.998785	0.309291	0.00318518	0.998651	0.279531	0.00797988	0.783719	0.346384	0.000883687	0.103292	0.125506	0.243964	0.554261
ENSG00000113575	PPP2CA	0.17114	0.10881	0.656784	0.0440694	0.681753	0.990089	0.288888	0.0103134	0.0939085	0.616911	1.21474164060942e-10	4.11627273200644e-09	0.105767	0.323904	0.610597	-0.115333	0.281809	0.999554	0.060288	0.574643	0.865814	6.8242119343372e-05	0.999494	0.999977	-0.126551	0.237299	0.984053	-0.124719	0.24696	0.836813	0.067049	0.53243	0.999994	0.0975439	0.363145	0.998785	0.0664083	0.536364	0.998651	0.0405727	0.705797	0.950177	0.106845	0.318967	0.64651	0.248692	0.0194696	0.195693
ENSG00000067369	TP53BP1	0.150924	0.158013	0.687237	0.0109681	0.918746	0.996021	0.357124	0.00132892	0.0368067	0.397535	0.00011452	0.000489563	0.199376	0.0610444	0.264389	-0.0798572	0.456931	0.999554	0.190967	0.0730297	0.393562	0.0300402	0.779895	0.999977	-0.177682	0.0957456	0.984053	0.055592	0.606944	0.947704	-0.0602326	0.574996	0.999994	-0.0355131	0.741099	0.998785	-0.0477412	0.656843	0.998651	-0.0911729	0.395472	0.878517	-0.237335	0.0251261	0.245527	-0.0112206	0.917363	0.969702
ENSG00000065150	IPO5	0.0715922	0.504958	0.856667	-0.0694828	0.517622	0.989132	0.321717	0.00407583	0.0604609	0.561071	1.07128388382449e-08	1.62338911047723e-07	0.0555476	0.605138	0.811684	-0.0781439	0.466674	0.999554	-0.153984	0.149653	0.533685	-0.0524671	0.625328	0.999977	-0.120006	0.262635	0.984053	-0.0440341	0.683738	0.96004	0.0511165	0.634269	0.999994	0.0160318	0.881462	0.998785	-0.0369157	0.731255	0.998651	-0.00591409	0.956134	0.993326	-0.00511288	0.962072	0.988099	0.177776	0.0975057	0.364379
ENSG00000166557	TMED3	-0.163349	0.12613	0.673256	0.0467334	0.663644	0.990089	0.0602329	0.600383	0.766779	0.187794	0.0780153	0.133953	0.0880474	0.411937	0.684853	-0.0507501	0.636704	0.999554	-0.0258592	0.809907	0.950472	-0.086522	0.420115	0.999977	0.0722983	0.500756	0.984053	-0.0633767	0.557462	0.940992	0.217759	0.0403676	0.999994	0.122556	0.252556	0.998785	0.106443	0.320802	0.998651	0.145622	0.17331	0.809937	0.14532	0.174213	0.500593	0.250913	0.0183751	0.192989
ENSG00000152583	SPARCL1	-0.129186	0.227597	0.726599	-0.00328814	0.975603	0.998507	-0.00907183	0.937169	0.969749	-0.265751	0.011833	0.0269895	0.0823446	0.442986	0.708063	-0.115461	0.281271	0.999554	0.0984611	0.358628	0.748668	0.00312062	0.976846	0.999977	0.112835	0.292432	0.984053	-0.282816	0.0075883	0.609583	0.0847086	0.429959	0.999994	-0.240789	0.0230238	0.998785	-0.195148	0.0668538	0.998651	-0.00650483	0.951758	0.992346	-0.209896	0.0483578	0.308091	-0.164759	0.125035	0.404459
ENSG00000161203	AP2M1	0.145522	0.173609	0.699307	0.0659331	0.53929	0.989132	-0.135655	0.236327	0.455322	0.190546	0.0736759	0.127476	0.0243608	0.820732	0.924784	0.0599887	0.576547	0.999554	0.113848	0.288092	0.690562	-0.0759826	0.479126	0.999977	0.0169172	0.874968	0.996411	-0.173018	0.106955	0.751247	0.133014	0.214	0.999994	0.0940748	0.38054	0.998785	0.14379	0.178842	0.998651	0.238015	0.0246998	0.783719	0.203208	0.0561413	0.324246	0.275671	0.00933246	0.166432
ENSG00000013441	CLK1	0.134128	0.210152	0.718732	0.147068	0.169033	0.988997	0.0988915	0.389018	0.603213	0.258236	0.0145515	0.0322563	0.0390354	0.716461	0.872911	0.0529845	0.621917	0.999554	0.0336171	0.754472	0.932014	-0.157738	0.139857	0.999977	-0.184935	0.0827396	0.984053	0.0138237	0.898284	0.992565	-0.131469	0.219417	0.999994	0.0947558	0.377087	0.998785	0.149914	0.160846	0.998651	0.109313	0.307854	0.853257	0.298049	0.00455651	0.148615	0.0983382	0.362023	0.658535
ENSG00000159409	CELF3	-0.0824394	0.44246	0.828688	0.00444576	0.967018	0.997055	-0.346503	0.00188543	0.0423632	-0.375615	0.000286487	0.00108336	-0.189478	0.0753368	0.295363	0.0785443	0.464387	0.999554	0.14644	0.170881	0.564068	-0.0428368	0.690194	0.999977	0.0853981	0.426201	0.984053	0.0457254	0.672273	0.959525	0.0872651	0.41612	0.999994	0.0614738	0.567128	0.998785	0.0890639	0.406539	0.998651	0.135591	0.205177	0.81804	0.120068	0.262388	0.596539	0.00432796	0.968078	0.98841
ENSG00000100129	EIF3L	0.0614015	0.567585	0.880061	0.0598223	0.577607	0.989132	0.189185	0.0971408	0.279121	0.411536	6.16025311095392e-05	0.000283124	0.0526229	0.6243	0.823781	-0.10409	0.331678	0.999554	-0.268167	0.0110588	0.146834	-0.126515	0.237434	0.999977	-0.0690549	0.52021	0.984053	0.00787946	0.941917	0.995889	0.136341	0.202659	0.999994	0.0670594	0.532367	0.998785	0.0106842	0.920842	0.998651	0.0429252	0.689587	0.947397	0.134078	0.210325	0.541788	0.307997	0.00350844	0.144545
ENSG00000119138	KLF9	-0.114179	0.286686	0.758396	-0.140558	0.188911	0.988997	-0.0890459	0.438176	0.642247	-0.208438	0.0499741	0.0921365	-0.139749	0.191494	0.470963	-0.0665121	0.535725	0.999554	0.00919734	0.93183	0.983693	-0.000646186	0.995205	0.999977	0.069406	0.518086	0.984053	-0.216763	0.0425067	0.695139	0.00752283	0.944219	0.999994	-0.0862138	0.421779	0.998785	-0.139822	0.191258	0.998651	-0.0546636	0.610902	0.931167	-0.0433281	0.686825	0.879173	-0.177435	0.0981601	0.365418
ENSG00000101294	HM13	0.0954205	0.373734	0.799786	-0.0344786	0.748387	0.992086	0.0660976	0.565316	0.740165	0.300974	0.00415668	0.0109751	0.134458	0.209022	0.492675	-0.101776	0.342597	0.999554	-0.00581065	0.956901	0.988897	0.122376	0.253258	0.999977	-0.0657655	0.540324	0.984574	-0.0838287	0.43745	0.90939	0.192032	0.0714134	0.999994	0.144	0.178202	0.998785	0.0897628	0.402851	0.998651	0.121879	0.255204	0.83724	0.107268	0.317045	0.645887	0.209567	0.0500398	0.272998
ENSG00000159176	CSRP1	0.0580964	0.588653	0.887693	0.00643276	0.952292	0.996242	0.284567	0.0115667	0.0987922	0.112289	0.294789	0.395958	0.0766791	0.475094	0.730922	-0.0371781	0.729419	0.999554	-0.111153	0.29973	0.70264	0.104263	0.330871	0.999977	-0.0660045	0.53885	0.984315	-0.321902	0.00222541	0.573554	0.00272944	0.979747	0.999994	-0.0997024	0.352572	0.998785	-0.0774202	0.470824	0.998651	-0.00743351	0.94488	0.991561	-0.0684259	0.524027	0.791614	0.0581147	0.590698	0.81505
ENSG00000156030	ELMSAN1	0.153769	0.150231	0.687018	0.00082148	0.993904	0.999754	0.217626	0.0556208	0.208852	0.350817	0.000750007	0.00250919	0.0655183	0.541851	0.774839	-0.0355986	0.740498	0.999554	0.130717	0.222088	0.622743	0.0768158	0.474305	0.999977	-0.15724	0.141128	0.984053	-0.103023	0.339492	0.876898	-0.0750542	0.484529	0.999994	-0.0207024	0.847299	0.998785	-0.0826182	0.441467	0.998651	-0.0889556	0.407112	0.883901	-0.109298	0.307919	0.637488	-0.0406367	0.706983	0.876602
ENSG00000112081	SRSF3	0.103981	0.332187	0.782562	-0.0139606	0.896686	0.995122	0.0390817	0.734069	0.853523	0.331195	0.00152283	0.00462136	0.191773	0.0718042	0.288298	0.0332401	0.75714	0.999554	0.0511408	0.634108	0.888361	0.0306348	0.775653	0.999977	-0.169345	0.112627	0.984053	-0.197999	0.0644305	0.728312	-0.0463969	0.665922	0.999994	-0.00037818	0.997194	0.99897	0.0286065	0.790153	0.998651	0.0334427	0.755706	0.956826	0.0641412	0.550395	0.807014	0.0767995	0.476965	0.740577
ENSG00000173064	HECTD4	-0.032681	0.761102	0.937677	-0.0352643	0.74285	0.992086	-0.00951537	0.934104	0.96822	-0.133206	0.213333	0.306323	-0.250306	0.0179913	0.138306	0.0837408	0.435266	0.999554	0.199411	0.0609982	0.361228	-0.0965914	0.367871	0.999977	0.0013339	0.990102	0.999101	0.162225	0.131026	0.767265	-0.141328	0.186474	0.999994	-0.065432	0.542384	0.998785	-0.0866905	0.419207	0.998651	-0.0359542	0.737999	0.955432	-0.117557	0.272573	0.605277	-0.237181	0.0260815	0.216493
ENSG00000131018	SYNE1	-0.116907	0.275251	0.752445	-0.0234118	0.827605	0.994968	0.107791	0.347547	0.56873	0.32865	0.00166381	0.00499311	0.121765	0.255654	0.545485	0.00499813	0.962923	0.999554	0.129949	0.224839	0.625838	0.060619	0.572541	0.999977	-0.1047	0.328837	0.984053	0.023071	0.831047	0.982798	-0.0132003	0.902284	0.999994	0.0244429	0.820137	0.998785	-0.0320689	0.765446	0.998651	-0.0348326	0.74589	0.955432	-0.245943	0.020167	0.226292	0.0357365	0.740984	0.891564
ENSG00000165678	GHITM	0.056149	0.60123	0.889455	0.0431812	0.687832	0.990089	0.142706	0.212621	0.429453	0.464739	4.47369396638919e-06	2.86928719681546e-05	0.146277	0.171364	0.445033	-0.0979873	0.360957	0.999554	0.151536	0.156313	0.543172	-0.0686038	0.522946	0.999977	0.0283995	0.791637	0.991579	0.0676152	0.531358	0.935996	0.0949828	0.375939	0.999994	0.11784	0.271411	0.998785	0.137014	0.200417	0.998651	0.135702	0.204802	0.81804	0.13758	0.198546	0.529197	0.269685	0.0110548	0.170628
ENSG00000149806	FAU	0.121637	0.256156	0.743628	0.123378	0.249364	0.988997	0.204139	0.0730157	0.240488	0.309133	0.0032016	0.00877908	0.115794	0.279875	0.568716	-0.127968	0.232049	0.999554	-0.158358	0.138289	0.518505	-0.014485	0.892828	0.999977	-0.0110545	0.918108	0.997945	-0.0972148	0.36756	0.8856	0.166525	0.118831	0.999994	0.145016	0.175125	0.998785	0.125687	0.240543	0.998651	0.0974951	0.363386	0.872776	0.207708	0.0507997	0.313402	0.26368	0.0130549	0.177791
ENSG00000198911	SREBF2	-0.137082	0.200191	0.711734	-0.113378	0.290102	0.988997	0.188916	0.0976247	0.27997	0.214425	0.0436095	0.0819269	-0.148545	0.164748	0.437156	0.265583	0.0118887	0.821712	0.133906	0.210915	0.611694	-0.0513618	0.632641	0.999977	-0.022722	0.832609	0.995635	0.0411573	0.703403	0.963519	-0.0746753	0.486743	0.999994	-0.028551	0.79055	0.998785	-0.0844498	0.431374	0.998651	-0.0797893	0.457314	0.89609	-0.0480315	0.654889	0.864447	-0.0477665	0.658536	0.850888
ENSG00000105357	MYH14	0.0662267	0.537481	0.867223	-0.0303245	0.777866	0.993513	-0.240075	0.0342498	0.164916	0.37143	0.000338858	0.00125517	-0.060837	0.571158	0.792922	0.107377	0.316549	0.999554	0.272666	0.00973386	0.136563	0.00726482	0.946129	0.999977	-0.0445941	0.678172	0.988789	0.115406	0.284302	0.855833	-0.117922	0.271073	0.999994	0.126866	0.236125	0.998785	0.142418	0.183067	0.998651	0.134327	0.209473	0.82072	0.102545	0.338941	0.661267	0.110289	0.306338	0.614922
ENSG00000114857	NKTR	-0.187055	0.0792158	0.638151	-0.135149	0.206672	0.988997	0.0340481	0.767279	0.873735	0.107131	0.317665	0.420207	-0.190682	0.073467	0.291882	-0.129663	0.225869	0.997966	0.135834	0.204357	0.605245	-0.141115	0.187146	0.999977	0.0221187	0.836992	0.995635	0.286876	0.00673097	0.607373	-0.176782	0.0974659	0.999994	-0.036039	0.737404	0.998785	-0.00267261	0.980169	0.998651	-0.0519734	0.62859	0.934398	-0.133006	0.214027	0.545792	-0.108669	0.313543	0.620526
ENSG00000178252	WDR6	0.0716237	0.504771	0.856628	-0.0590238	0.582706	0.989132	-0.143995	0.208479	0.42459	-0.550101	2.34980443991617e-08	3.18294473807916e-07	0.0882431	0.410894	0.684406	-0.0119367	0.911598	0.999554	-0.00823801	0.938926	0.985101	0.159746	0.134821	0.999977	0.0221477	0.836781	0.995635	0.00347048	0.9744	0.997776	0.00535604	0.96027	0.999994	-0.0592065	0.581537	0.998785	-0.0649732	0.545225	0.998651	-0.0914872	0.393838	0.878049	-0.249774	0.0182453	0.219428	-0.210263	0.0492662	0.270743
ENSG00000026025	VIM	0.220123	0.0381928	0.556233	0.22149	0.0369804	0.988997	0.350129	0.00167545	0.0402113	0.052704	0.623765	0.710698	0.30459	0.00370582	0.0625131	-0.242699	0.0219274	0.821712	-0.178577	0.0940589	0.439971	0.00334528	0.975179	0.999977	0.0340267	0.751577	0.991579	-0.103195	0.338681	0.876701	0.021757	0.839621	0.999994	-0.0384332	0.720654	0.998785	-0.0704904	0.511553	0.998651	-0.120227	0.26175	0.840816	-0.0758217	0.48006	0.764308	0.0704832	0.514047	0.764427
ENSG00000083896	YTHDC1	0.051845	0.62944	0.896691	-0.0376795	0.725913	0.992086	0.184416	0.106025	0.292411	0.659741	2.04591898977924e-12	1.68250555341292e-10	-0.0151754	0.887753	0.952737	-0.0151973	0.887592	0.999554	0.16898	0.113416	0.479942	-0.0933391	0.384293	0.999977	-0.156483	0.143079	0.984053	-0.0549636	0.611021	0.948632	-0.0696464	0.516634	0.999994	0.0153382	0.886556	0.998785	-0.00292925	0.978265	0.998651	0.0266041	0.804538	0.964773	0.0382081	0.722224	0.894115	0.106204	0.324711	0.629572
ENSG00000106052	TAX1BP1	0.0121493	0.910031	0.978564	-0.0776504	0.469502	0.98901	0.141294	0.217228	0.43432	0.683294	1.61204383175573e-13	2.61792069503978e-11	0.102361	0.339814	0.624849	-0.0814815	0.447797	0.999554	0.116618	0.276448	0.679236	0.00490542	0.96361	0.999977	-0.0982518	0.359656	0.984053	0.0343823	0.750472	0.969188	-0.00496617	0.96316	0.999994	0.0606179	0.572547	0.998785	0.042531	0.692294	0.998651	0.013648	0.898988	0.982414	-0.00850515	0.936949	0.979758	0.255542	0.0162628	0.18806
ENSG00000105835	NAMPT	-0.0472732	0.659998	0.906854	-0.0774485	0.470662	0.98901	0.14303	0.211575	0.428463	0.600384	5.00534724778845e-10	1.28728374335583e-08	-0.0394897	0.713305	0.871463	-0.014217	0.8948	0.999554	0.0220366	0.837589	0.958412	0.057311	0.59371	0.999977	-0.0444997	0.678816	0.988789	0.0162637	0.880453	0.990001	-0.0433941	0.686373	0.999994	0.0172204	0.872745	0.998785	-0.0584676	0.586269	0.998651	-0.0843921	0.43169	0.88997	-0.0284978	0.790932	0.922741	0.155618	0.147675	0.436998
ENSG00000091542	ALKBH5	0.167818	0.115955	0.664389	0.0148965	0.889802	0.995122	0.200375	0.0785815	0.249957	0.573236	4.33356950324537e-09	7.62166078482867e-08	0.0681571	0.525662	0.765731	-0.0872507	0.416196	0.999554	0.166881	0.118033	0.488037	0.0275037	0.798067	0.999977	-0.108933	0.309549	0.984053	-0.122579	0.255226	0.840251	0.0749156	0.485338	0.999994	0.0437428	0.683986	0.998785	0.066876	0.533491	0.998651	0.128817	0.22894	0.825323	0.147985	0.166364	0.491727	0.251146	0.0182632	0.192989
ENSG00000183741	CBX6	-0.177775	0.0955705	0.649105	-0.159127	0.13636	0.988997	-0.18409	0.106656	0.293335	-0.426384	3.09532081175234e-05	0.000155779	-0.117778	0.271664	0.56127	-0.0178673	0.868007	0.999554	0.0999281	0.351477	0.743779	0.0626461	0.559745	0.999977	0.0961182	0.370234	0.984053	0.0498605	0.64456	0.952214	-0.226747	0.0326143	0.999994	-0.267381	0.0113055	0.998785	-0.172348	0.106299	0.998651	-0.194788	0.0673678	0.784433	-0.327858	0.00171001	0.118201	-0.360195	0.000566665	0.133835
ENSG00000127914	AKAP9	-0.0993277	0.354393	0.793059	-0.202124	0.0574939	0.988997	0.112442	0.327018	0.548174	0.0358178	0.738957	0.807357	-0.0681169	0.525907	0.765926	0.0135188	0.899939	0.999554	0.089121	0.406237	0.780079	-0.0242689	0.821397	0.999977	-0.0715622	0.505138	0.984053	0.211143	0.0483026	0.704084	-0.208397	0.0500203	0.999994	-0.0833515	0.43741	0.998785	-0.0908085	0.397371	0.998651	-0.18219	0.0874861	0.784433	-0.322946	0.00202355	0.126813	-0.203816	0.0568232	0.2897
ENSG00000153827	TRIP12	0.0790237	0.461657	0.83841	0.0178626	0.868042	0.995122	0.285084	0.0114103	0.0983864	0.556142	1.53000430103134e-08	2.20757763434522e-07	0.0654734	0.542129	0.775071	-0.0463575	0.666188	0.999554	0.154905	0.147205	0.530909	-0.0508143	0.636277	0.999977	-0.0734042	0.494211	0.984053	0.106252	0.324492	0.870113	-0.103194	0.335879	0.999994	-0.0219303	0.838362	0.998785	-0.0270051	0.801652	0.998651	-0.0396175	0.712417	0.952107	-0.0971232	0.365228	0.679998	0.0535494	0.620239	0.830578
ENSG00000164292	RHOBTB3	-0.109089	0.30885	0.771791	-0.154022	0.149551	0.988997	-0.136632	0.232939	0.451559	-0.551255	2.16631934613076e-08	2.977043613976e-07	-0.0767172	0.474874	0.73084	-0.121028	0.258562	0.999554	0.000946245	0.992978	0.998043	0.0276314	0.797149	0.999977	0.0944364	0.378704	0.984053	0.0818713	0.448263	0.913208	-0.138603	0.195197	0.999994	-0.151355	0.156815	0.998785	-0.142424	0.183046	0.998651	-0.150495	0.159211	0.802567	-0.199669	0.0606575	0.334021	-0.372461	0.000352211	0.133835
ENSG00000115806	GORASP2	0.0671718	0.531678	0.864893	0.0529244	0.622313	0.989132	0.194518	0.0879073	0.264421	0.568843	6.03399952225914e-09	1.00676338460404e-07	0.160584	0.132759	0.393504	-0.0957585	0.372036	0.999554	0.173984	0.102971	0.457632	-0.0143022	0.894173	0.999977	-0.0731178	0.495901	0.984053	-0.0092889	0.931551	0.99455	0.113346	0.290237	0.999994	0.127029	0.235518	0.998785	0.11879	0.267536	0.998651	0.120981	0.258751	0.8381	0.126759	0.236525	0.571266	0.277869	0.0087618	0.165837
ENSG00000181222	POLR2A	0.0151629	0.887845	0.971522	0.0415968	0.698724	0.991064	0.118916	0.299752	0.522419	-0.0940831	0.380498	0.485803	-0.168464	0.114539	0.364778	0.0169807	0.874502	0.999554	-0.0102286	0.924208	0.981504	-0.256501	0.0152512	0.999977	0.0208307	0.846364	0.995635	0.00871083	0.935801	0.994748	-0.0247464	0.817942	0.999994	-0.0218076	0.839254	0.998785	-0.105993	0.322866	0.998651	-0.0336737	0.754071	0.956521	-0.00405554	0.969912	0.990459	-0.113923	0.290575	0.600309
ENSG00000113648	H2AFY	0.0728779	0.49732	0.853771	0.0963149	0.369251	0.988997	0.301933	0.0072192	0.0794968	0.570089	5.49596679277897e-09	9.3042380057412e-08	0.12593	0.239628	0.52869	-0.0906098	0.398409	0.999554	0.166997	0.117776	0.488037	-0.0588305	0.583943	0.999977	-0.0372495	0.728919	0.990182	0.00131121	0.990326	0.999228	0.0167554	0.876154	0.999994	0.0381433	0.722676	0.998785	0.0281968	0.79309	0.998651	0.0197942	0.853922	0.973683	0.0287509	0.789118	0.922167	0.2283	0.0324064	0.229621
ENSG00000120438	TCP1	0.255271	0.0157645	0.469908	0.129352	0.226995	0.988997	0.245565	0.0302305	0.154217	0.319178	0.00229823	0.0066082	0.442682	1.39987257323781e-05	0.00485429	-0.0678517	0.527523	0.999554	0.0199063	0.853104	0.961661	0.085945	0.423233	0.999977	-0.0777676	0.468829	0.984053	-0.152978	0.154755	0.781002	-0.0439902	0.682294	0.999994	0.111123	0.299863	0.998785	0.0899773	0.401724	0.998651	-0.0341733	0.750541	0.955672	0.0600521	0.576143	0.823017	0.107407	0.319229	0.624647
ENSG00000133318	RTN3	0.0738367	0.491663	0.852951	-0.0640501	0.550962	0.989132	-0.279043	0.0133607	0.105424	0.0567698	0.597208	0.687556	-0.0273687	0.799037	0.914288	0.0565454	0.59866	0.999554	0.0777751	0.468786	0.815993	0.112132	0.295469	0.999977	-0.029529	0.783549	0.991579	-0.0187266	0.862514	0.988136	0.17526	0.100431	0.999994	0.159039	0.136579	0.998785	0.129259	0.227332	0.998651	0.151178	0.157307	0.800752	0.123315	0.249607	0.584047	0.178032	0.0970164	0.363567
ENSG00000184545	DUSP8	0.22464	0.0343088	0.550854	0.00535059	0.96031	0.997055	0.190036	0.0956185	0.276719	0.53464	6.78461480330128e-08	7.79462703464862e-07	0.0293552	0.784792	0.908242	-0.0279699	0.794719	0.999554	0.020003	0.852399	0.961578	-0.0111839	0.917153	0.999977	-0.194593	0.0676481	0.984053	-0.138294	0.198811	0.809738	0.0454948	0.67204	0.999994	0.0734346	0.494031	0.998785	-0.000219985	0.998368	0.999782	0.0465338	0.664995	0.941216	0.0793775	0.459648	0.750131	0.150932	0.160416	0.454405
ENSG00000054793	ATP9A	0.0580596	0.588889	0.887709	0.00183227	0.986404	0.998994	0.0375239	0.744298	0.860326	-0.0720633	0.502153	0.602352	-0.29081	0.00569691	0.0779289	0.16088	0.132038	0.939981	0.0638169	0.552417	0.855686	-0.122138	0.254188	0.999977	0.037947	0.724045	0.98943	0.220483	0.038997	0.683816	-0.191179	0.0727061	0.999994	-0.122883	0.251282	0.998785	-0.120538	0.26051	0.998651	-0.131955	0.217701	0.823701	-0.112771	0.292706	0.622183	-0.116034	0.28167	0.59274
ENSG00000126368	NR1D1	0.0469763	0.662002	0.907017	0.0852003	0.427277	0.98901	0.00899764	0.937682	0.96999	0.26756	0.0112488	0.0258154	-0.183634	0.0849623	0.312898	0.0467244	0.663705	0.999554	-0.0989728	0.356124	0.746717	-0.226296	0.0329711	0.999977	-0.00850391	0.936959	0.997945	-0.00823961	0.939268	0.99573	0.014041	0.896095	0.999994	0.169371	0.112571	0.998785	0.107182	0.317434	0.998651	0.212212	0.0458789	0.783719	0.463851	4.69130134606033e-06	0.0440593	0.16451	0.125613	0.405446
ENSG00000077232	DNAJC10	-0.142313	0.183393	0.705205	-0.105421	0.3255	0.988997	-0.0309098	0.788203	0.886761	0.223992	0.034845	0.0676924	0.0392049	0.715283	0.872493	-0.0349365	0.745158	0.999554	0.161021	0.131695	0.509417	-0.0209385	0.845579	0.999977	-0.090868	0.397061	0.984053	0.213339	0.0459641	0.701121	0.0390574	0.716308	0.999994	-0.000440097	0.996734	0.998945	0.0293405	0.784897	0.998651	0.0364655	0.734411	0.955238	-0.165045	0.122191	0.433682	0.06254	0.562686	0.796684
ENSG00000136813	KIAA0368	0.0388612	0.717674	0.925379	-0.174615	0.101709	0.988997	-0.0475015	0.67962	0.819483	0.406453	7.7399192238925e-05	0.000346167	-0.150044	0.160478	0.431982	-0.0017073	0.987331	0.999554	0.314951	0.00264589	0.0628428	-0.1847	0.0831366	0.999977	-0.0919559	0.391409	0.984053	0.140481	0.191732	0.807807	-0.000102819	0.999237	0.999994	0.0674684	0.529864	0.998785	0.0428482	0.690116	0.998651	0.0609258	0.570596	0.923318	0.0229407	0.831023	0.938864	0.0804234	0.456357	0.727012
ENSG00000109606	DHX15	0.0170936	0.873675	0.968128	0.0214345	0.841968	0.994968	0.16439	0.150373	0.353882	0.536616	5.94227431705008e-08	6.98108184305725e-07	-0.0589002	0.583496	0.800479	-0.10475	0.328601	0.999554	0.120141	0.262096	0.665672	-0.225405	0.0336851	0.999977	-0.19764	0.0633773	0.984053	0.0769065	0.476349	0.923202	-0.0601408	0.575579	0.999994	0.0464747	0.665395	0.998785	0.0488333	0.649504	0.998651	0.0289009	0.788043	0.961305	0.0717307	0.504133	0.778519	0.0590025	0.585028	0.811496
ENSG00000175262	C1orf127	0.250453	0.0179216	0.488171	0.123476	0.248985	0.988997	-0.116878	0.308169	0.530512	-0.111414	0.29859	0.399875	0.0558066	0.603453	0.810716	-0.0137786	0.898026	0.999554	0.135272	0.206254	0.606889	0.0491965	0.647071	0.999977	0.105587	0.324731	0.984053	-0.0144589	0.893637	0.992169	0.226299	0.0329684	0.999994	0.277975	0.00835099	0.998785	0.343612	0.000977952	0.998651	0.391612	0.000147652	0.512007	0.296105	0.00484085	0.151116	0.166805	0.120352	0.397782
ENSG00000183255	PTTG1IP	0.195273	0.066675	0.62207	0.120109	0.262222	0.988997	0.153806	0.1788	0.388969	0.317517	0.00242959	0.00693416	-0.0710991	0.507904	0.753043	0.0289805	0.787473	0.999554	-0.0134666	0.900323	0.97505	-0.242831	0.0218531	0.999977	-0.0164691	0.878254	0.996411	-0.141931	0.187141	0.805094	0.0811966	0.449392	0.999994	-0.0222208	0.83625	0.998785	-0.0406761	0.705082	0.998651	0.0077635	0.942438	0.991497	0.0987315	0.357303	0.673597	0.125179	0.245205	0.555825
ENSG00000146072	TNFRSF21	-0.0547528	0.61032	0.891631	-0.103987	0.332157	0.988997	-0.240869	0.0336422	0.163161	0.336	0.00128573	0.0039891	-0.077155	0.472349	0.729112	0.0787329	0.463312	0.999554	0.220835	0.0375579	0.28775	0.0566783	0.597799	0.999977	-0.0610967	0.569513	0.986599	0.266435	0.0121014	0.616215	-0.0179666	0.86728	0.999994	0.13144	0.21952	0.998785	0.162685	0.127699	0.998651	0.0602663	0.574781	0.923895	0.0579283	0.589734	0.830569	0.150394	0.161929	0.456084
ENSG00000102144	PGK1	0.208743	0.0496321	0.581553	0.015636	0.884369	0.995122	0.030432	0.791402	0.88905	0.174213	0.102511	0.168127	0.133613	0.211927	0.49599	0.0864289	0.420618	0.999554	0.154675	0.147812	0.531614	0.0527675	0.623346	0.999977	-0.037159	0.729552	0.990182	-0.114109	0.289783	0.856179	0.103736	0.333331	0.999994	0.0560946	0.601583	0.998785	0.0532746	0.620008	0.998651	0.0737867	0.491957	0.903253	0.0367584	0.732358	0.898133	0.197529	0.0650788	0.306688
ENSG00000171992	SYNPO	0.0586418	0.585152	0.887459	0.121226	0.25778	0.988997	0.00749274	0.948089	0.975751	0.0311846	0.771735	0.833899	-0.190861	0.0731922	0.291006	0.0679138	0.527144	0.999554	0.146187	0.171629	0.56501	-0.226377	0.0329066	0.999977	0.000677676	0.994971	0.999101	-0.103699	0.336318	0.875883	0.00404814	0.969966	0.999994	-0.0525539	0.624756	0.998785	-0.105887	0.323351	0.998651	-0.0449499	0.675747	0.943437	-0.044952	0.675733	0.875027	-0.109769	0.308637	0.616728
ENSG00000242265	PEG10	-0.106486	0.320607	0.777235	-0.0795729	0.45854	0.98901	-0.0904793	0.430809	0.636109	-0.602207	4.29867474949219e-10	1.13644506782636e-08	-0.132112	0.217151	0.502066	0.219811	0.0384747	0.821712	0.0150417	0.888735	0.971657	-0.0329959	0.75887	0.999977	0.137618	0.198423	0.984053	0.0363504	0.736696	0.968764	-0.156706	0.1425	0.999994	-0.21398	0.044059	0.998785	-0.260396	0.0137198	0.998651	-0.168173	0.115175	0.791025	-0.205781	0.0530332	0.3175	-0.36246	0.000519765	0.133835
ENSG00000266412	NCOA4	-0.0662529	0.53732	0.867223	-0.131123	0.220644	0.988997	0.0957346	0.40441	0.616511	0.14732	0.168297	0.252827	0.22432	0.0345732	0.19547	-0.142955	0.181404	0.975239	0.107476	0.316103	0.717656	0.0136088	0.899276	0.999977	-0.0283629	0.791899	0.991579	0.0335069	0.756625	0.969612	0.035114	0.743908	0.999994	-0.0549156	0.609256	0.998785	-0.0526188	0.624328	0.998651	-0.0897675	0.402826	0.881554	-0.212532	0.0455446	0.302206	0.011529	0.915099	0.968947
ENSG00000146701	MDH2	0.0386247	0.71932	0.925781	0.104991	0.327484	0.988997	-0.109519	0.339827	0.561593	0.109218	0.308276	0.410181	-0.0523054	0.626396	0.824599	-0.0141103	0.895585	0.999554	0.0337845	0.753289	0.931461	-0.00362722	0.973088	0.999977	0.231092	0.0293402	0.984053	-0.0210079	0.845961	0.985281	0.135084	0.20689	0.999994	0.235	0.0266377	0.998785	0.210127	0.0481058	0.998651	0.26171	0.0132341	0.783719	0.346808	0.000870013	0.102268	0.303775	0.00401174	0.149585
ENSG00000197226	TBC1D9B	-0.118915	0.267029	0.749064	-0.00822692	0.939008	0.996021	-0.226921	0.0457273	0.189827	0.158319	0.138387	0.216016	-0.318295	0.00236722	0.0498002	0.0538031	0.616536	0.999554	0.228732	0.0310823	0.263744	-0.272931	0.00966038	0.999977	0.0813772	0.448381	0.984053	0.0699135	0.517462	0.934014	0.024545	0.819399	0.999994	0.00164999	0.987756	0.998945	0.00626874	0.953507	0.998651	0.0290358	0.787077	0.961117	0.0565132	0.598869	0.834987	-0.0128848	0.905159	0.964623
ENSG00000204463	BAG6	0.231998	0.0286942	0.538034	0.13709	0.200166	0.988997	-0.134403	0.240724	0.460364	0.202797	0.0566506	0.102422	-0.0587769	0.584286	0.800781	0.0435855	0.685062	0.999554	0.179176	0.0929435	0.438102	-0.166975	0.117824	0.999977	-0.0165242	0.87785	0.996411	0.00601897	0.955616	0.9972	0.00652159	0.951634	0.999994	0.0734725	0.493808	0.998785	0.0221511	0.836757	0.998651	0.0782876	0.465853	0.897014	0.222724	0.035914	0.279903	0.0892534	0.408265	0.693077
ENSG00000182606	TRAK1	0.0814013	0.448246	0.83146	0.00778339	0.94229	0.996021	0.22811	0.0445735	0.187466	0.573391	4.28275859221117e-09	7.5578520160768e-08	-0.0371359	0.729714	0.879563	-0.00377155	0.972018	0.999554	0.16816	0.115204	0.482617	0.0188014	0.861174	0.999977	-0.0589859	0.582948	0.987688	0.0640071	0.553541	0.940381	-0.0466121	0.664465	0.999994	0.00819335	0.939256	0.998785	0.00655227	0.951406	0.998651	-0.00868473	0.935621	0.989757	-0.0367217	0.732614	0.898133	0.123858	0.250263	0.560818
ENSG00000137331	IER3	0.0902336	0.400379	0.808446	0.141902	0.184675	0.988997	-0.000645876	0.995522	0.997507	0.201278	0.0585692	0.105342	-0.135493	0.205507	0.488052	-0.118354	0.269309	0.999554	-0.154536	0.148183	0.53175	-0.154904	0.147207	0.999977	0.0338536	0.7528	0.991579	0.042227	0.696067	0.961297	0.144369	0.177078	0.999994	0.230075	0.0300806	0.998785	0.145663	0.173189	0.998651	0.113852	0.288076	0.845641	0.360011	0.000529673	0.0971641	0.324535	0.00203669	0.136666
ENSG00000134686	PHC2	0.227344	0.0321469	0.54968	0.175184	0.100581	0.988997	0.0827861	0.471167	0.66888	0.437689	1.79283644183847e-05	9.65025846423124e-05	-0.0758607	0.479833	0.73418	-0.00792851	0.941216	0.999554	0.187723	0.0781313	0.405599	-0.168504	0.11445	0.999977	0.0711536	0.507578	0.984053	0.0195028	0.856875	0.987319	0.114425	0.285642	0.999994	0.22347	0.0352816	0.998785	0.241651	0.0225232	0.998651	0.211871	0.046237	0.783719	0.366416	0.000413115	0.0971641	0.339497	0.00121259	0.133835
ENSG00000109111	SUPT6H	0.152793	0.152866	0.687065	0.0595002	0.579661	0.989132	0.177952	0.119062	0.311341	0.456101	7.05995302952012e-06	4.27004019570336e-05	-0.00970737	0.928059	0.969487	0.0440656	0.681779	0.999554	0.226208	0.0330407	0.27121	-0.0619116	0.564365	0.999977	-0.107588	0.315594	0.984053	-0.00978202	0.927927	0.994186	-0.116927	0.275169	0.999994	0.0315646	0.76903	0.998785	0.0198098	0.853808	0.998651	0.0476177	0.657675	0.940641	0.01681	0.875754	0.956987	0.0486782	0.652436	0.847776
ENSG00000174574	AKIRIN1	0.133918	0.210874	0.719372	-0.0114921	0.914879	0.995455	0.239399	0.0347737	0.166399	0.578392	2.91992163781174e-09	5.50787756992847e-08	0.0102373	0.924144	0.968576	-0.0630279	0.55735	0.999554	0.161183	0.131303	0.509016	0.00206481	0.984678	0.999977	-0.0383925	0.720938	0.989404	-0.0525789	0.6266	0.94931	-0.0113343	0.916043	0.999994	0.0200876	0.851781	0.998785	0.0181691	0.865799	0.998651	0.00756596	0.9439	0.991497	0.0620533	0.563473	0.814932	0.18571	0.083219	0.341173
ENSG00000147416	ATP6V1B2	0.119775	0.263563	0.747434	0.00876891	0.934998	0.996021	0.155072	0.175205	0.384812	0.453597	8.0396466533017e-06	4.78469360036028e-05	0.0889599	0.407089	0.681314	-0.0644317	0.548587	0.999554	0.290518	0.00574773	0.0999894	-0.136236	0.20301	0.999977	-0.0210493	0.844772	0.995635	0.129777	0.228158	0.828843	-0.0261699	0.807666	0.999994	-0.000764246	0.994329	0.998945	0.0178184	0.868366	0.998651	0.0128622	0.904775	0.983992	0.00173142	0.987152	0.995236	0.0944559	0.381375	0.674725
ENSG00000182836	PLCXD3	-0.182355	0.0871943	0.645402	-0.195628	0.0661719	0.988997	-0.238298	0.0356422	0.168019	-0.571561	4.91921570144882e-09	8.50783058057724e-08	-0.0298876	0.780985	0.906325	0.0820604	0.444567	0.999554	0.135437	0.205698	0.606369	0.0234032	0.827667	0.999977	0.095979	0.37093	0.984053	0.161942	0.131709	0.767265	-0.0233579	0.827996	0.999994	-0.000126038	0.999065	0.999613	0.0250152	0.816	0.998651	-0.0189474	0.860106	0.974726	-0.156474	0.1431	0.460722	-0.19063	0.0752307	0.32548
ENSG00000165650	PDZD8	-0.0117147	0.913236	0.979214	-0.121468	0.256822	0.988997	0.190816	0.0942391	0.274652	0.566011	7.45064321350242e-09	1.20169056356691e-07	-0.0311085	0.772277	0.901986	0.00394712	0.970716	0.999554	0.113937	0.287714	0.690523	0.039395	0.713962	0.999977	-0.204223	0.0548982	0.984053	0.0778992	0.470659	0.921593	-0.144154	0.177733	0.999994	-0.0718653	0.503331	0.998785	-0.112896	0.292168	0.998651	-0.159578	0.135238	0.797371	-0.131809	0.218218	0.550532	0.0256935	0.812176	0.925672
ENSG00000007372	PAX6	-0.0474439	0.658847	0.906511	-0.0893495	0.405029	0.988997	0.0182796	0.873789	0.937125	-0.333376	0.00141073	0.00431768	0.000256152	0.998099	0.999252	0.101394	0.344423	0.999554	0.0947662	0.377034	0.761844	0.0279907	0.794569	0.999977	0.0299193	0.780759	0.991579	0.196704	0.0662313	0.730172	-0.0234541	0.827298	0.999994	0.0500913	0.641092	0.998785	0.0966359	0.36765	0.998651	-0.0225994	0.8335	0.970487	-0.145145	0.174737	0.500976	-0.0288486	0.789615	0.914326
ENSG00000109436	TBC1D9	0.0320328	0.765703	0.938186	-0.0736036	0.493035	0.989132	0.185209	0.104507	0.290576	0.61832	1.07245323732741e-10	3.73759833431056e-09	0.0559919	0.602249	0.810256	0.0125871	0.906803	0.999554	0.214303	0.0437327	0.310547	0.0117544	0.912943	0.999977	-0.120424	0.260964	0.984053	0.0466151	0.666271	0.957743	-0.00136782	0.98985	0.999994	0.00782932	0.94195	0.998785	-0.0118248	0.912424	0.998651	-0.00902674	0.933091	0.988784	-0.0855374	0.425444	0.728291	0.135893	0.206796	0.509485
ENSG00000165646	SLC18A2	0.00597716	0.955667	0.989887	0.105137	0.326811	0.988997	0.253627	0.025053	0.14085	-0.00355805	0.973601	0.982137	0.0358061	0.73904	0.884229	-0.11492	0.283548	0.999554	0.197314	0.0638239	0.369153	-0.0877147	0.413713	0.999977	0.17504	0.100866	0.984053	0.00807698	0.940464	0.995791	0.0447413	0.677168	0.999994	-0.0949557	0.376077	0.998785	-0.0390618	0.716278	0.998651	-0.0534121	0.619104	0.932934	-0.152881	0.152629	0.473475	-0.102736	0.340846	0.643116
ENSG00000011304	PTBP1	-0.00861429	0.936142	0.985482	0.152403	0.153929	0.988997	-0.165709	0.147081	0.349494	-0.321951	0.00209308	0.00609071	-0.152935	0.152481	0.420871	0.111999	0.296045	0.999554	-0.1378	0.197823	0.597113	-0.162359	0.128475	0.999977	0.107391	0.316485	0.984053	0.0222017	0.837324	0.983008	0.13724	0.199668	0.999994	0.0403359	0.707436	0.998785	-0.0369484	0.731027	0.998651	-0.0388071	0.71805	0.952525	0.133238	0.213223	0.544722	0.0360338	0.738906	0.891286
ENSG00000172757	CFL1	0.126668	0.236866	0.731427	0.126711	0.236702	0.988997	0.019766	0.863621	0.93146	0.0124801	0.907591	0.935745	0.0805304	0.453133	0.715426	-0.0405886	0.705687	0.999554	-0.0575578	0.592119	0.872743	-0.0379765	0.723839	0.999977	0.0811618	0.449587	0.984053	-0.158483	0.140271	0.771717	0.167602	0.116431	0.999994	0.0912203	0.395225	0.998785	0.0777342	0.469021	0.998651	0.0409382	0.70327	0.949666	0.144835	0.175671	0.502406	0.248571	0.0195308	0.196009
ENSG00000136240	KDELR2	-0.0683039	0.524769	0.862553	-0.0354152	0.741788	0.992086	0.0339478	0.767945	0.874063	0.264344	0.0123055	0.027911	0.151397	0.156699	0.427355	-0.0803758	0.454004	0.999554	0.156082	0.144118	0.52671	0.0954853	0.373408	0.999977	-0.0067559	0.949898	0.997945	0.0524518	0.627435	0.94931	0.0965792	0.367932	0.999994	0.0637662	0.552733	0.998785	-0.000206229	0.99847	0.999782	0.0106091	0.921397	0.987695	-0.0406058	0.705568	0.887952	0.118311	0.272273	0.583705
ENSG00000095981	KCNK16	0.216492	0.041576	0.56259	0.168888	0.113615	0.988997	-0.0252163	0.826538	0.911666	-0.0700685	0.514089	0.613491	-0.0432449	0.687395	0.85654	0.071168	0.507492	0.999554	-0.124693	0.244312	0.646917	-0.148456	0.165003	0.999977	0.05214	0.627489	0.988727	0.0821308	0.446821	0.912928	0.158036	0.139102	0.999994	0.268791	0.0108659	0.998785	0.2991	0.00440912	0.998651	0.258228	0.0145549	0.783719	0.30668	0.00346561	0.135987	0.260814	0.0141156	0.180769
ENSG00000196739	COL27A1	-0.000100572	0.999254	0.999987	0.0999994	0.351132	0.988997	-0.0402589	0.72637	0.848703	-0.158284	0.138475	0.216105	-0.256071	0.0154289	0.127441	0.133121	0.213627	0.991425	-0.0189919	0.859781	0.963529	-0.105215	0.32645	0.999977	0.0457548	0.670275	0.988727	0.0406935	0.706592	0.963534	0.0081152	0.939835	0.999994	-0.00334955	0.975148	0.998945	-0.00728896	0.945951	0.998651	0.0848146	0.429379	0.889589	0.0208472	0.846244	0.944678	-0.0397382	0.713177	0.878922
ENSG00000142864	SERBP1	0.00731404	0.945765	0.987275	-0.101129	0.345689	0.988997	0.00208786	0.985526	0.992875	0.342316	0.00102508	0.00328778	0.0354094	0.741829	0.88597	0.0441903	0.680927	0.999554	-0.186464	0.0801854	0.409408	0.0561737	0.601069	0.999977	-0.143723	0.179047	0.984053	0.00466902	0.965563	0.997535	-0.103751	0.333265	0.999994	-0.0420401	0.69567	0.998785	-0.0707418	0.510045	0.998651	-0.0890968	0.406364	0.883806	-0.0183343	0.86459	0.952391	0.010347	0.923776	0.972431
ENSG00000183044	ABAT	-0.0648706	0.545862	0.870234	-0.13403	0.21049	0.988997	-0.288926	0.0103029	0.0938751	-0.536483	5.99569260906208e-08	7.02400790676495e-07	-0.0304815	0.776745	0.904705	-0.0434568	0.685943	0.999554	0.0280139	0.794403	0.946912	0.0459862	0.668705	0.999977	0.0213629	0.842489	0.995635	0.0814928	0.450371	0.91452	-0.0192348	0.858007	0.999994	-0.0655793	0.541474	0.998785	-0.0210465	0.844793	0.998651	-0.00609098	0.954824	0.992993	-0.131161	0.220506	0.55323	-0.231855	0.0297346	0.223342
ENSG00000113140	SPARC	-0.0145822	0.892113	0.972404	0.069784	0.515804	0.989132	-0.256001	0.0236804	0.13682	-0.234427	0.0270204	0.0548474	0.0350331	0.744477	0.887458	-0.126176	0.238706	0.999554	0.11461	0.284856	0.687409	-0.0265042	0.805257	0.999977	0.0420397	0.695673	0.989404	-0.0530123	0.623756	0.94931	0.172926	0.105114	0.999994	0.10456	0.329486	0.998785	0.147004	0.169223	0.998651	0.128816	0.228942	0.825323	0.0698277	0.51554	0.785319	0.109308	0.310686	0.618696
ENSG00000054654	SYNE2	0.0633667	0.555229	0.874806	-0.0652907	0.543258	0.989132	-0.105232	0.359182	0.578461	-0.191054	0.0728969	0.126338	-0.184378	0.0836851	0.3102	0.176769	0.097492	0.906107	0.0228894	0.831395	0.956684	-0.00565383	0.958063	0.999977	-0.0966118	0.36777	0.984053	0.16845	0.116685	0.763923	-0.0133645	0.901075	0.999994	0.0881994	0.411127	0.998785	0.040349	0.707346	0.998651	0.10245	0.339392	0.862529	-0.0314737	0.769677	0.914724	-0.138587	0.197851	0.499123
ENSG00000101367	MAPRE1	0.221345	0.0371078	0.556137	0.0498453	0.642733	0.989132	0.301187	0.00737111	0.0802109	0.378662	0.000253165	0.000971297	0.0798524	0.456958	0.717994	-0.0859868	0.423007	0.999554	0.0423505	0.693535	0.909398	0.0148368	0.890241	0.999977	0.0751058	0.484227	0.984053	-0.182595	0.088615	0.743422	-0.00428499	0.96821	0.999994	-0.0287619	0.789039	0.998785	-0.0909147	0.396817	0.998651	-0.0933521	0.384227	0.876861	-0.0845363	0.430901	0.731537	0.0541834	0.616099	0.82863
ENSG00000104331	IMPAD1	-0.083119	0.438695	0.826915	-0.0865818	0.419793	0.98901	0.0791158	0.491118	0.68505	0.52841	1.02484215780407e-07	1.11288444338578e-06	0.0386791	0.718941	0.873952	-0.0470893	0.66124	0.999554	0.194233	0.0681673	0.379857	-0.026147	0.807831	0.999977	-0.0173276	0.87196	0.996411	0.253628	0.0171092	0.620547	-0.0206808	0.847457	0.999994	0.0662271	0.537479	0.998785	0.0529057	0.622436	0.998651	0.019112	0.858904	0.974491	0.00243294	0.981947	0.993376	0.132708	0.217735	0.522524
ENSG00000167861	HID1	0.0857083	0.424516	0.821117	0.0531738	0.620671	0.989132	0.102327	0.372673	0.589556	0.255798	0.0155426	0.034191	-0.0211585	0.843977	0.935524	-0.140434	0.189306	0.981239	0.0581612	0.588236	0.871515	-0.0229466	0.830979	0.999977	0.0159065	0.882382	0.996411	-0.131253	0.222866	0.825373	0.181072	0.0894797	0.999994	0.144734	0.175974	0.998785	0.0901001	0.401079	0.998651	0.122761	0.251756	0.835105	0.166468	0.118961	0.429214	0.153761	0.152629	0.444139
ENSG00000148396	SEC16A	-0.0134665	0.900324	0.974902	0.110314	0.303417	0.988997	0.176212	0.122773	0.316191	0.260293	0.0137585	0.0307409	0.0370015	0.730655	0.879789	-0.0768234	0.474261	0.999554	0.215767	0.0422804	0.305026	0.00539893	0.959952	0.999977	0.0197127	0.854517	0.995847	0.0947349	0.379964	0.892126	-0.0212024	0.843657	0.999994	0.0322969	0.763827	0.998785	0.0176464	0.869624	0.998651	-0.0282963	0.792377	0.961462	-0.0804443	0.453618	0.746103	-0.017922	0.868368	0.949409
ENSG00000126247	CAPNS1	0.11753	0.272681	0.751193	0.163281	0.12629	0.988997	-0.0176601	0.878033	0.938957	0.168125	0.11528	0.18527	-0.0142607	0.894478	0.955784	-0.0117821	0.912739	0.999554	-0.0412458	0.701146	0.912137	-0.117678	0.272075	0.999977	0.0955593	0.373036	0.984053	-0.0463159	0.668287	0.958004	0.181864	0.0880631	0.999994	0.193799	0.0687976	0.998785	0.185141	0.0823908	0.998651	0.207273	0.0512969	0.783719	0.335834	0.00129333	0.109833	0.359643	0.000578674	0.133835
ENSG00000159720	ATP6V0D1	0.140536	0.18898	0.706768	0.00491018	0.963575	0.997055	0.179829	0.115156	0.306472	0.515198	2.39240255606177e-07	2.27826027968708e-06	0.228736	0.0310791	0.183725	-0.0522277	0.626909	0.999554	0.200688	0.0593278	0.357045	0.113452	0.289784	0.999977	-0.0515721	0.631247	0.988727	-0.0827838	0.443204	0.912704	0.0571432	0.594794	0.999994	0.0948433	0.376644	0.998785	0.0868189	0.418516	0.998651	0.0438177	0.683473	0.945711	0.0290653	0.786866	0.921529	0.241156	0.0236103	0.209661
ENSG00000031698	SARS	0.214104	0.0439334	0.571656	0.0758177	0.480083	0.989132	0.249301	0.0277289	0.147968	0.234972	0.0266564	0.05421	0.2216	0.0368843	0.202218	-0.120737	0.25972	0.999554	-0.0865232	0.420109	0.78814	0.0194673	0.856309	0.999977	-0.0208028	0.846567	0.995635	-0.146214	0.174048	0.795064	0.107225	0.317239	0.999994	0.102545	0.338942	0.998785	0.0997544	0.352319	0.998651	0.132704	0.215079	0.822909	0.0772473	0.471818	0.758277	0.188509	0.0785951	0.331506
ENSG00000240694	PNMA2	-0.0959767	0.370942	0.798689	-0.0962737	0.369457	0.988997	-0.0898003	0.43429	0.639072	-0.0557125	0.604065	0.69357	0.063354	0.555308	0.782758	0.0115437	0.914498	0.999554	0.343893	0.000967995	0.0334764	-0.0407978	0.70424	0.999977	0.00965544	0.928443	0.997945	0.295239	0.00522985	0.587028	-0.124793	0.243932	0.999994	-0.0430654	0.688626	0.998785	0.0449175	0.675968	0.998651	-0.0498646	0.642604	0.937458	-0.121442	0.256927	0.591408	-0.0418042	0.698963	0.87278
[truncated: 19,980 more rows]
[truncated: 37 more columns]
