# Supplementary material for: Proteomic predictors of individualized nutrient-specific insulin secretion in health and disease
Source: Cell Metab. 2024 Jul 2;36(7):1619–1633.e5. doi: 10.1016/j.cmet.2024.06.001 (PMC11250105; doi:10.1016/j.cmet.2024.06.001)
Supplement: Table S5. Pearson correlations between proteins and donor traits, related to Figure 3 — Calculated R values, p-values, and adjusted p-values (Benjamini-Hochberg) between each protein and donor traits are shown. All donors (independent of diabetes diagnosis) were included in this analysis. [file mmc6.xlsx]

## Sheet: Table S5
Protein.Ids	Genes	ENSG	R_Age	pvalue_Age	padj_Age	R_BMI	pvalue_BMI	padj_BMI	R_HbA1c	pvalue_HbA1c	padj_HbA1c	R_Total_Culture_time	pvalue_Total_Culture_time	padj_Total_Culture_time	R_Cold_Ischemic_Time	pvalue_Cold_Ischemic_Time	padj_Cold_Ischemic_Time	R_Digestion_Time	pvalue_Digestion_Time	padj_Digestion_Time	R_Purity_%	pvalue_Purity_%	padj_Purity_%	R_Insulin_Content	pvalue_Insulin_Content	padj_Insulin_Content	R_Islet_Particle_Index	pvalue_Islet_Particle_Index	padj_Islet_Particle_Index	R_Static_GSIS	pvalue_Static_GSIS	padj_Static_GSIS	R_Glucose_3G_AUC	pvalue_Glucose_3G_AUC	padj_Glucose_3G_AUC	R_Glucose_15G_peak	pvalue_Glucose_15G_peak	padj_Glucose_15G_peak	R_Glucose_15G_AUC	pvalue_Glucose_15G_AUC	padj_Glucose_15G_AUC	R_Glucose_6G_AUC	pvalue_Glucose_6G_AUC	padj_Glucose_6G_AUC	R_KCl_glucose_AUC	pvalue_KCl_glucose_AUC	padj_KCl_glucose_AUC	R_Leucine_peak	pvalue_Leucine_peak
P0C0S8	H2AC11	ENSG00000196747	0.0538348	0.538265	0.888809	-0.0434919	0.619137	0.998553	0.142148	0.131383	0.31852	0.0351003	0.689481	0.910276	-0.212644	0.0147506	0.297208	0.0729861	0.403782	0.776984	-0.0627696	0.4746	0.654726	0.306083	0.000358016	0.478881	0.15268	0.0805105	0.569409	-0.0541828	0.537205	0.907824	-0.0920972	0.29173	0.508679	-0.0544097	0.533928	0.76927	-0.0919089	0.292722	0.567944	-0.0497319	0.569713	0.761985	0.0162176	0.853012	0.928071	-0.0928516	0.289633
P62805	H4C1	ENSG00000276180	0.024779	0.777092	0.961075	-0.111093	0.203003	0.968615	0.0932221	0.323878	0.547283	0.0250695	0.77539	0.938423	-0.235042	0.00688475	0.230207	0.0780107	0.372108	0.761826	-0.151988	0.0819077	0.19789	0.232888	0.00720366	0.540825	0.158713	0.0691148	0.553779	-0.0676808	0.440659	0.870464	0.021077	0.809707	0.901049	-0.060831	0.486705	0.741966	-0.126609	0.146449	0.392087	-0.0145257	0.868199	0.938555	-0.0248562	0.776416	0.884407	-0.0187025	0.831444
P60709	ACTB	ENSG00000075624	-0.0252488	0.772979	0.959734	0.102021	0.242599	0.983008	0.0472134	0.617903	0.778604	0.0534542	0.542699	0.845805	-0.0995545	0.257909	0.697756	-0.00689821	0.937188	0.986685	-0.147914	0.0905383	0.212623	0.0377175	0.667652	0.94196	-0.0561416	0.522571	0.886284	-0.150325	0.0853486	0.593906	0.0822842	0.346403	0.562963	-0.057695	0.509485	0.753537	-0.0497631	0.569471	0.783644	-0.0207185	0.812884	0.910705	-0.0875861	0.316109	0.538871	0.0610354	0.486916
P02768	ALB	ENSG00000163631	0.00404751	0.963121	0.993217	-0.141555	0.104103	0.943125	-0.284427	0.00216224	0.0236523	-0.090435	0.302423	0.697136	0.0889263	0.312469	0.738685	-0.0517277	0.554307	0.856918	0.00370299	0.966387	0.98312	0.257184	0.00291123	0.510026	-0.105798	0.227295	0.738899	-0.245694	0.00451668	0.32911	0.318937	0.00018282	0.00431834	0.00678831	0.938187	0.97713	0.0506233	0.562807	0.779787	0.168372	0.0527104	0.193966	-0.0657126	0.452355	0.659493	0.104172	0.234557
P10412	H1-4	ENSG00000168298	-0.0626192	0.473963	0.871912	-0.192398	0.0265089	0.890026	0.0261741	0.782217	0.885382	0.112142	0.200475	0.602389	-0.232591	0.00750923	0.238253	0.116611	0.181324	0.601092	-0.101425	0.247194	0.430469	0.103419	0.237978	0.810535	0.0993056	0.257262	0.764344	-0.137356	0.116288	0.641578	0.00879794	0.919942	0.962616	0.0673149	0.441383	0.710852	0.054707	0.531692	0.758158	0.0897646	0.304176	0.542473	0.173153	0.0462467	0.167233	0.000985809	0.991049
P68431	H3C1	ENSG00000275714	-0.104137	0.232916	0.737744	-0.158793	0.0679099	0.93591	-0.112562	0.233111	0.449913	0.071272	0.416735	0.778963	-0.278191	0.00129415	0.167001	0.00536367	0.951141	0.99158	-0.0911399	0.298654	0.487731	0.139719	0.110082	0.753527	0.105105	0.230369	0.743204	-0.0963562	0.271734	0.781278	0.159437	0.0667873	0.206181	0.0212699	0.807999	0.920486	-0.00169739	0.98453	0.994313	0.104711	0.230337	0.462952	0.0308427	0.724522	0.853992	0.0718704	0.412824
P04406	GAPDH	ENSG00000111640	0.110426	0.205746	0.722975	-0.0145253	0.868203	0.998553	0.0899914	0.341001	0.562677	-0.0018606	0.983107	0.996486	0.135486	0.122839	0.573297	0.128458	0.140596	0.562345	0.176705	0.0426778	0.121865	-0.105484	0.228685	0.810328	0.010346	0.906275	0.985208	0.0586611	0.50405	0.89112	-0.297129	0.000514497	0.0083174	-0.00458271	0.958248	0.983682	-0.0145969	0.867559	0.944472	-0.144066	0.0980447	0.279342	-0.0199707	0.819521	0.911572	-0.00972295	0.911895
P62979	RPS27A	ENSG00000143947	-0.0258607	0.767632	0.959439	-0.101591	0.244605	0.983008	0.224224	0.0164717	0.0856174	0.142698	0.102627	0.461136	-0.0143106	0.871124	0.973202	0.14018	0.107543	0.52243	-0.10629	0.225127	0.403342	0.0362181	0.680126	0.94681	0.0423798	0.629456	0.919376	-0.0929928	0.288897	0.79439	-0.066467	0.447171	0.651934	-0.127426	0.143839	0.417673	-0.094056	0.281544	0.556746	-0.0886112	0.310456	0.548737	0.0602848	0.490633	0.69192	-0.0590473	0.501242
P14618	PKM	ENSG00000067225	0.0976377	0.263542	0.755722	0.181957	0.0360684	0.905166	-0.0946163	0.316662	0.539933	0.0282247	0.748016	0.931487	-0.0798177	0.364806	0.76785	0.131233	0.132148	0.551619	0.17056	0.0505471	0.138695	-0.0736332	0.401428	0.875104	0.0793613	0.365705	0.825751	-0.0438279	0.617783	0.938305	-0.186544	0.0315609	0.127699	0.212776	0.0139358	0.118962	0.188624	0.0296791	0.161437	0.0389099	0.656563	0.822193	0.234633	0.00655907	0.0526088	0.128051	0.143405
P05783	KRT18	ENSG00000111057	-0.0789807	0.366173	0.820279	-0.000609235	0.994447	0.999818	0.262262	0.00481968	0.0386707	-0.00175652	0.984052	0.996829	0.0737293	0.402636	0.792953	-0.149153	0.0866255	0.494418	-0.390963	3.57020899732774e-06	9.13122327660909e-05	0.0550002	0.531073	0.909443	-0.0515933	0.556857	0.894585	-0.0440097	0.616324	0.9381	-0.0298347	0.73318	0.855867	-0.250065	0.00369678	0.0569901	-0.268103	0.00180819	0.0299709	-0.270678	0.00162609	0.0217676	-0.29985	0.000454154	0.0117321	-0.0416944	0.635014
P62807	H2BC4	ENSG00000158373	0.020385	0.815841	0.96814	-0.0859946	0.325017	0.998553	0.0704762	0.456202	0.663302	0.143898	0.0997397	0.456663	-0.251411	0.00377197	0.182224	0.0753977	0.388385	0.769536	-0.0529964	0.546166	0.71032	0.151398	0.0831146	0.729723	0.166488	0.0563981	0.519621	-0.160859	0.065392	0.550054	0.10716	0.219558	0.429007	-0.0827689	0.343561	0.637593	-0.10343	0.236122	0.506711	0.0134796	0.877615	0.943128	0.0112379	0.897846	0.95182	0.00671104	0.939124
P68104	EEF1A1	ENSG00000156508	-0.129848	0.136312	0.649924	-0.0259941	0.766467	0.998553	0.11757	0.21284	0.427006	0.0078605	0.928722	0.981014	-0.104227	0.236123	0.679598	-0.00922331	0.916085	0.983034	-0.313939	0.000246659	0.00222439	0.105467	0.228759	0.810328	-0.0302178	0.730882	0.946729	-0.0962629	0.2722	0.781278	0.122203	0.161133	0.354909	-0.149743	0.0853726	0.315498	-0.154637	0.0755306	0.273306	-0.0899913	0.302951	0.541716	-0.121268	0.164387	0.362986	0.0521928	0.552277
P00352	ALDH1A1	ENSG00000165092	0.111989	0.19936	0.714221	0.0215033	0.805933	0.998553	0.158098	0.0929567	0.256611	-0.232553	0.00728972	0.168815	-0.18299	0.0364349	0.396052	0.215623	0.0126811	0.356194	0.123502	0.158291	0.313437	-0.0244122	0.781129	0.959059	0.285741	0.000896251	0.259246	-0.105548	0.228402	0.750311	-0.335821	7.75927235483476e-05	0.00245625	-0.0958176	0.27259	0.570316	-0.0860176	0.324887	0.597056	-0.157416	0.0703621	0.232753	0.0431946	0.621537	0.788472	-0.215186	0.0132166
Q00325	SLC25A3	ENSG00000075415	0.140191	0.107515	0.611413	0.0929301	0.287369	0.99472	-0.27128	0.00350582	0.0318202	0.243035	0.00498605	0.148696	0.0647742	0.462314	0.823289	-0.198423	0.0220483	0.398831	0.103854	0.235998	0.416557	0.0600963	0.493656	0.891979	-0.149662	0.0867512	0.580226	-0.0134549	0.878302	0.987087	0.352293	3.20184551898528e-05	0.00139723	0.18807	0.0301706	0.181211	0.171136	0.0488881	0.212859	0.236983	0.00602429	0.05153	0.020545	0.814423	0.908455	0.326837	0.000130798
P11021	HSPA5	ENSG00000044574	-0.111626	0.200831	0.716168	0.00461758	0.957931	0.998945	0.019452	0.837243	0.914398	0.214899	0.0133423	0.214222	0.0834405	0.343374	0.758746	-0.227093	0.00857161	0.345106	-0.131149	0.13389	0.278887	0.211064	0.0151278	0.558456	-0.0512891	0.559189	0.895082	-0.0111193	0.899304	0.989075	0.297298	0.000510536	0.00828441	-0.0033043	0.969889	0.988184	0.0065401	0.940443	0.975794	0.125208	0.151005	0.36155	-0.0882425	0.312482	0.534339	0.164313	0.0597446
Q9UKD2	MRTO4	ENSG00000053372	0.0412493	0.63734	0.92617	0.00791824	0.927924	0.998945	0.269404	0.00374905	0.0327946	-0.167041	0.0555728	0.362653	0.00355247	0.967878	0.991663	0.0609831	0.485614	0.822382	-0.31185	0.00027263	0.00238752	0.0892258	0.30896	0.841327	0.0683698	0.436009	0.85824	-0.228241	0.00848374	0.364963	-0.0639622	0.464514	0.667145	-0.124551	0.153176	0.430541	-0.162087	0.0623249	0.246068	-0.178535	0.0397753	0.164203	-0.0622776	0.476383	0.681472	-0.080959	0.356103
P30101	PDIA3	ENSG00000167004	-0.0116371	0.894238	0.97973	0.0990081	0.256867	0.983503	-0.127651	0.175907	0.380619	0.254548	0.00322545	0.135726	0.0522041	0.55373	0.865616	-0.151441	0.0818469	0.490177	0.104164	0.234594	0.414551	0.00527014	0.952176	0.990172	0.0542922	0.536382	0.889146	0.0839385	0.338619	0.823826	0.195997	0.0237597	0.107196	0.0492348	0.573581	0.795679	0.0669715	0.443722	0.694209	0.168424	0.0526362	0.193915	-0.0393509	0.652922	0.808571	0.122537	0.161595
Q71U36	TUBA1A	ENSG00000167552	-0.0331113	0.705165	0.942265	0.0982108	0.260737	0.984453	-0.0565704	0.549954	0.731252	-0.0193794	0.825438	0.953224	-0.301304	0.000470238	0.114644	0.112292	0.198143	0.615806	0.0108213	0.90199	0.949429	0.00056191	0.994898	0.997481	0.0758473	0.387381	0.838387	0.0587236	0.503595	0.890923	-0.174715	0.0442841	0.158425	0.0852412	0.329289	0.625382	0.0628861	0.472077	0.714545	-0.0663502	0.447971	0.67187	0.221061	0.0105564	0.0682896	0.0124293	0.887515
Q99536	VAT1	ENSG00000108828	0.108429	0.214115	0.728046	-0.0520278	0.552008	0.998553	-0.256593	0.00585552	0.0441249	0.0687631	0.433368	0.785829	-0.0418524	0.635044	0.896069	0.0582245	0.5056	0.830554	0.442876	1.0520192939012e-07	9.13010901808184e-06	-0.0220398	0.801938	0.963435	-0.0357571	0.683978	0.93399	-0.0214833	0.806839	0.977263	-0.0729417	0.404069	0.61778	0.226375	0.00878927	0.0920155	0.26748	0.0018549	0.0299791	0.216021	0.0125136	0.0801817	0.260257	0.00248291	0.030297	0.157052	0.0721129
P05787	KRT8	ENSG00000170421	-0.0407037	0.641802	0.927097	0.0250206	0.774976	0.998553	0.294073	0.00149444	0.0187603	-0.0169491	0.847043	0.957857	0.130295	0.137987	0.595325	-0.145175	0.0954591	0.508852	-0.391011	3.55964976139767e-06	9.13122327660909e-05	0.0208071	0.812806	0.964255	-0.0880825	0.315225	0.804891	-0.034061	0.698222	0.95702	-0.0585555	0.503179	0.696641	-0.244038	0.00464389	0.0649808	-0.270442	0.00164203	0.0283104	-0.293991	0.000593228	0.0116593	-0.30274	0.000397254	0.0108808	-0.034917	0.69102
P23284	PPIB	ENSG00000166794	-0.157532	0.0701526	0.538883	-0.044694	0.609473	0.998553	0.126822	0.178755	0.383026	0.0166544	0.849671	0.958094	0.00685133	0.938093	0.985375	-0.164039	0.0591956	0.459981	-0.246719	0.00434667	0.0212213	0.063715	0.467958	0.88557	0.0943777	0.281745	0.783085	0.100279	0.252606	0.768083	0.124037	0.154893	0.346379	-0.162238	0.0620779	0.269108	-0.179839	0.0383269	0.185255	-0.0732681	0.401963	0.635961	-0.186694	0.0314219	0.132145	-2.93499e-05	0.999734
P22626	HNRNPA2B1	ENSG00000122566	0.0159508	0.855403	0.97166	-0.139656	0.108878	0.943125	0.0744985	0.430839	0.642557	-0.125931	0.150203	0.536121	-0.104476	0.235	0.679064	0.254496	0.00311541	0.293476	0.0571183	0.51535	0.687371	-0.0323968	0.712301	0.94857	0.0936823	0.285321	0.785073	-0.18712	0.0316814	0.478753	-0.256305	0.00290267	0.0263767	-0.0580098	0.507173	0.75219	-0.0147573	0.866117	0.943924	-0.0560056	0.521982	0.727103	0.177855	0.0405477	0.153133	-0.131106	0.134018
P14625	HSP90B1	ENSG00000166598	-0.186788	0.0313349	0.421656	0.0197199	0.821749	0.998553	-0.0503132	0.594993	0.761223	0.18664	0.0321292	0.300807	0.0994093	0.258608	0.698076	-0.248859	0.00387114	0.316897	-0.0793437	0.365812	0.557217	0.158805	0.068952	0.711827	-0.057045	0.51589	0.884318	0.039756	0.650839	0.945903	0.308011	0.000310096	0.00597303	0.00664637	0.939477	0.977573	0.0369349	0.672969	0.846444	0.169209	0.0515278	0.191715	-0.160812	0.0644405	0.205677	0.120436	0.16896
P08238	HSP90AB1	ENSG00000096384	0.0647703	0.458879	0.86513	-0.0863936	0.322768	0.998553	0.0225703	0.811602	0.899339	-0.0671704	0.44412	0.794623	-0.0293385	0.7394	0.931668	0.212237	0.0141851	0.360413	0.00319602	0.970987	0.985274	0.0986804	0.260285	0.822396	-0.0238385	0.786147	0.961168	-0.171198	0.0496781	0.522765	-0.181762	0.036272	0.13904	0.0588429	0.501083	0.749199	0.0667856	0.444991	0.695209	0.0299852	0.731885	0.86717	0.153301	0.0781209	0.230044	-0.0242071	0.782922
Q16836	HADH	ENSG00000138796	-0.0386775	0.658485	0.92938	-0.118498	0.174313	0.968615	-0.52979	1.35110855836729e-09	2.41355536747534e-06	0.204544	0.0186422	0.241824	0.0150295	0.864711	0.971777	-0.138383	0.112173	0.532369	0.450102	6.13672233029661e-08	6.67606243369169e-06	-0.0358442	0.683249	0.947472	-0.080751	0.357344	0.822735	0.182981	0.0357235	0.481832	0.191494	0.027241	0.116441	0.4079	1.09697227901329e-06	0.000445948	0.453695	4.14853273955629e-08	2.46486668310252e-05	0.42004	4.82317167094237e-07	0.000139199	0.278421	0.00117448	0.0201146	0.34038	6.51351400153821e-05
P08758	ANXA5	ENSG00000164111	0.023833	0.785391	0.963526	-0.13938	0.109587	0.943125	-0.112592	0.232988	0.449787	0.106354	0.224848	0.629247	0.0469502	0.594371	0.882958	-0.0922104	0.291135	0.69858	-0.0107554	0.902583	0.949544	0.274847	0.00142582	0.478881	-0.0723541	0.409678	0.845378	0.0177112	0.840256	0.981001	0.121116	0.164922	0.359949	-0.0485405	0.579005	0.800743	-0.0245138	0.779415	0.905022	0.0228687	0.793877	0.900824	-0.142511	0.101762	0.270478	0.122665	0.161151
P04264	KRT1	ENSG00000167768	0.0688282	0.431161	0.853703	0.043495	0.619112	0.998553	-0.128097	0.174389	0.378471	0.0752237	0.391307	0.764984	0.112826	0.199464	0.651452	0.020376	0.815921	0.95676	0.0358777	0.682969	0.810206	-0.0400753	0.648221	0.937823	-0.208011	0.016694	0.403181	0.0315412	0.719577	0.962067	-0.0295908	0.73528	0.856219	-0.0852819	0.329058	0.62525	-0.0385502	0.659539	0.838426	-0.0673448	0.44118	0.666719	-0.0161047	0.854024	0.928558	-0.0817338	0.351503
P14174	MIF	ENSG00000240972	0.133732	0.124877	0.632202	0.0844483	0.333824	0.998553	0.0900751	0.34055	0.562413	0.0101095	0.908408	0.975918	-0.116091	0.186683	0.643195	0.098393	0.259849	0.674861	0.00338769	0.969248	0.984797	0.0724592	0.408996	0.875429	0.174852	0.0449348	0.474815	0.143309	0.101149	0.614482	-0.18498	0.0330411	0.131291	0.115186	0.186752	0.472592	0.0873165	0.317607	0.591859	0.0294904	0.736145	0.870081	0.225591	0.00903242	0.0630585	-0.0716361	0.414353
P07437	TUBB	ENSG00000196230	-0.0323491	0.711648	0.943296	0.100645	0.249045	0.983008	0.0277182	0.769718	0.877276	0.00338234	0.969297	0.993477	-0.309803	0.000317135	0.109226	0.0741927	0.396034	0.774024	0.0378862	0.666254	0.79934	-0.0794297	0.365291	0.86256	0.117871	0.178287	0.696652	0.105481	0.2287	0.750311	-0.1558	0.0733304	0.219541	0.0686546	0.432327	0.704343	0.0538471	0.538172	0.762722	-0.0759227	0.385081	0.622122	0.172449	0.0471556	0.169016	0.0137517	0.875639
P08670	VIM	ENSG00000026025	0.125928	0.14865	0.664228	0.227195	0.00854132	0.771625	0.0894666	0.343835	0.565662	-0.0252217	0.774063	0.938008	-0.15119	0.0847458	0.522437	0.135652	0.119506	0.540727	-0.197593	0.0231459	0.0769603	-0.0217114	0.80483	0.963435	0.0500756	0.568535	0.896785	-0.146633	0.0933971	0.607484	0.0134022	0.878311	0.941966	0.0213036	0.8077	0.920486	0.00902683	0.917866	0.967292	0.0424662	0.627435	0.803034	0.0810841	0.353506	0.574718	-0.0732802	0.403695
P06733	ENO1	ENSG00000074800	0.02815	0.747725	0.953287	0.0304266	0.728092	0.998553	-0.00462141	0.961079	0.978786	-0.0544923	0.534879	0.841599	0.149228	0.0889125	0.524368	0.0387616	0.657789	0.902458	0.0549954	0.53111	0.699416	0.027487	0.75439	0.954117	-0.0503011	0.566793	0.896378	0.0373904	0.670366	0.950529	-0.27165	0.00156184	0.0179252	0.082432	0.345535	0.638954	0.0874867	0.316661	0.591452	-0.132195	0.129312	0.329965	0.130503	0.13433	0.322696	0.0448334	0.609733
P30086	PEBP1	ENSG00000089220	0.145333	0.0950949	0.589497	0.0700177	0.423221	0.998553	0.0263004	0.781193	0.884661	0.0150976	0.86358	0.9604	0.00251559	0.97725	0.994766	0.0100486	0.908608	0.98039	0.162672	0.0623754	0.161782	0.0969807	0.268625	0.826107	0.0246106	0.779395	0.959621	0.0814685	0.353073	0.830449	0.0390232	0.655626	0.807665	0.226813	0.00865586	0.0910882	0.238601	0.00567891	0.0589907	0.26538	0.00202071	0.0253376	0.348559	3.93035671009123e-05	0.0041974	0.175432	0.0442175
P61204	ARF3	ENSG00000134287	-0.0218981	0.802443	0.964355	-0.0731183	0.402929	0.998553	0.065896	0.486065	0.685104	-0.104812	0.231679	0.636111	-0.199952	0.0220333	0.334992	0.0488941	0.57624	0.86711	0.145487	0.0960159	0.221999	0.0141219	0.87232	0.97811	0.258868	0.00272528	0.291104	0.0865843	0.323559	0.813796	-0.0919717	0.292391	0.509364	0.0486518	0.578134	0.800126	0.0477517	0.585195	0.792889	0.043306	0.620637	0.79867	0.146706	0.0919785	0.254001	-0.0453324	0.605755
P06396	GSN	ENSG00000148180	0.0376887	0.666688	0.931024	0.182808	0.0351933	0.905166	-0.294071	0.00149451	0.0187603	0.343554	5.50568480495173e-05	0.0531574	0.00904676	0.918316	0.98091	-0.0978157	0.262668	0.676574	0.236385	0.00635624	0.0282809	-0.0637936	0.467409	0.88557	-0.0596089	0.497173	0.877551	0.104814	0.231671	0.753444	0.15731	0.0705531	0.213456	0.304947	0.000358313	0.0149729	0.348183	4.01178089672882e-05	0.00267129	0.415807	6.44706885655211e-07	0.000160636	0.30175	0.000415956	0.0111557	0.242847	0.00502094
P16870	CPE	ENSG00000109472	-0.0659435	0.450765	0.861879	-0.0362019	0.679097	0.998553	-0.374782	3.98656853133339e-05	0.00201427	0.214778	0.0133958	0.214222	-0.117713	0.180559	0.639449	-0.0625922	0.474154	0.817226	0.333939	9.11115287920428e-05	0.00103492	-0.0137652	0.875518	0.97811	0.0495381	0.572698	0.898324	0.0573601	0.513571	0.893172	0.0557774	0.523682	0.712927	0.232121	0.00717735	0.0829908	0.25633	0.0028998	0.0387509	0.307615	0.000315973	0.00779737	0.136648	0.116791	0.295574	0.153234	0.0794047
P25705	ATP5F1A	ENSG00000152234	0.0656171	0.453014	0.862642	0.0215801	0.805254	0.998553	-0.260981	0.00503824	0.0397485	0.249016	0.00398599	0.140309	0.075967	0.38847	0.782335	-0.199001	0.0216563	0.395874	0.126102	0.149646	0.301713	0.0244945	0.780409	0.959036	-0.101722	0.245806	0.753554	-0.00081935	0.992561	0.997678	0.196268	0.0235632	0.106684	0.0526256	0.547443	0.778289	0.069224	0.42851	0.683562	0.109367	0.210155	0.439662	-0.0715301	0.413251	0.62624	0.207055	0.0172128
P04179	SOD2	ENSG00000112096	0.032043	0.714257	0.94347	0.0791846	0.364933	0.998553	0.284673	0.00214236	0.023509	-0.120719	0.167953	0.559588	-0.0129388	0.883386	0.974943	-0.12737	0.144016	0.567943	-0.326972	0.000129911	0.00135416	0.174163	0.045799	0.671255	0.00806703	0.926855	0.987168	-0.0198715	0.821079	0.980468	-0.0327524	0.708215	0.839253	-0.183262	0.0347339	0.196978	-0.230984	0.00747355	0.070166	-0.288948	0.000743253	0.0135398	-0.247612	0.00405912	0.0390444	-0.10645	0.224429
P04075	ALDOA	ENSG00000149925	0.0391755	0.654369	0.92866	0.0375911	0.6675	0.998553	-0.165519	0.0784172	0.230589	0.0703736	0.422648	0.780228	0.0363335	0.680335	0.908423	0.0560429	0.521704	0.840167	0.246703	0.00434921	0.0212213	0.00900887	0.918343	0.986402	-0.0363362	0.67914	0.932526	0.169975	0.0513556	0.527247	-0.193307	0.0257907	0.112929	0.24105	0.00518969	0.0686389	0.239105	0.00557503	0.058667	0.0622584	0.476519	0.693472	0.291432	0.000665478	0.0144793	0.128619	0.141623
P60174	TPI1	ENSG00000111669	-0.13252	0.128363	0.636032	-0.0276697	0.751888	0.998553	-0.0959492	0.309862	0.532452	-0.0580593	0.508443	0.828876	-0.257165	0.00302465	0.181349	0.106679	0.221648	0.639797	-0.105105	0.230371	0.410092	0.114352	0.191691	0.802501	0.104504	0.233061	0.744299	-0.029685	0.735449	0.963854	-0.0729685	0.403896	0.617638	0.167316	0.0542339	0.252808	0.143214	0.100067	0.320713	0.116184	0.182936	0.406502	0.296438	0.000530966	0.0125818	0.096693	0.270054
P07355	ANXA2	ENSG00000182718	-0.015635	0.858236	0.97166	0.121315	0.164222	0.968615	0.187566	0.0456774	0.163885	-0.0472654	0.590457	0.869265	0.0242628	0.783256	0.950244	-0.0761373	0.383735	0.766856	-0.430829	2.5141431869713e-07	1.41746291796834e-05	0.0733748	0.403086	0.875104	-0.0622351	0.478378	0.873014	-0.164377	0.0596443	0.541927	0.125444	0.150228	0.341483	-0.0723081	0.408175	0.688522	-0.108777	0.212639	0.47741	-0.111921	0.199637	0.427621	-0.160008	0.0658044	0.208223	0.0988275	0.259572
P13639	EEF2	ENSG00000167658	-0.159289	0.0670442	0.531673	-0.0409306	0.639946	0.998553	0.105705	0.263002	0.485174	-0.188206	0.0306867	0.29492	-0.0405328	0.645759	0.898362	-0.0213067	0.807673	0.954004	-0.356377	2.73989344128367e-05	0.000415775	0.12661	0.147999	0.770357	0.0326245	0.710368	0.942621	-0.0892025	0.309087	0.806005	0.058912	0.50058	0.694425	-0.105466	0.226978	0.524276	-0.139089	0.110338	0.33806	-0.110252	0.206467	0.435303	-0.13908	0.110361	0.285388	-0.00715649	0.935091
P26038	MSN	ENSG00000147065	0.163803	0.0595677	0.51009	0.199574	0.0212739	0.885821	0.12848	0.173094	0.376189	-0.0307807	0.726066	0.922694	-0.0543767	0.537326	0.857799	0.0554125	0.526405	0.84255	-0.269308	0.00179273	0.0106191	0.0814151	0.35339	0.858343	-0.0653084	0.45688	0.86536	-0.28979	0.000750633	0.233981	0.282098	0.001003	0.0128905	0.0222316	0.799496	0.91649	0.014374	0.869564	0.945322	0.100375	0.250324	0.485561	0.0539962	0.537045	0.726563	0.0308412	0.72555
P30048	PRDX3	ENSG00000165672	0.174919	0.0440327	0.463364	-0.0253221	0.772337	0.998553	-0.203997	0.0294779	0.122917	0.184341	0.0343496	0.304796	0.148822	0.0897951	0.525437	-0.116184	0.182939	0.60231	0.232748	0.00723948	0.0313089	-0.0493493	0.574164	0.928062	-0.158827	0.0689121	0.553779	0.150023	0.0859849	0.593906	0.074574	0.393604	0.609477	0.104809	0.229898	0.527484	0.160484	0.0649937	0.252775	0.160242	0.0654051	0.222061	0.0530736	0.544033	0.732586	0.195672	0.0245442
P62081	RPS7	ENSG00000171863	-0.0026557	0.975797	0.995405	-0.0696872	0.425419	0.998553	0.2855	0.00207649	0.0230443	-0.210086	0.015615	0.226285	0.0673861	0.444422	0.816378	0.0112772	0.897491	0.977588	-0.333513	9.31347422379325e-05	0.00105325	0.0765332	0.38309	0.86846	0.0950999	0.278062	0.782298	-0.091962	0.294299	0.797928	-0.12533	0.150603	0.341934	-0.274745	0.00137223	0.0326001	-0.270855	0.00161418	0.0281189	-0.289141	0.000736927	0.0134882	-0.152074	0.0805628	0.234901	-0.211777	0.0147807
P02545	LMNA	ENSG00000160789	0.18578	0.0322766	0.42471	0.134781	0.12192	0.949135	0.238532	0.0105954	0.0643896	0.0120697	0.890749	0.969443	-0.00039438	0.996433	0.999503	0.110787	0.204258	0.622117	-0.325809	0.000137725	0.0014165	0.149519	0.087055	0.729723	-0.0926499	0.290686	0.78761	-0.349623	3.97203060216178e-05	0.0766999	0.172831	0.046661	0.163674	-0.113523	0.193237	0.480851	-0.131048	0.132698	0.372657	-0.0450281	0.606799	0.789308	-0.0922777	0.290781	0.512083	-0.0304382	0.728995
P62269	RPS18	ENSG00000231500	-0.0159374	0.855524	0.97166	-0.0909197	0.29797	0.998553	0.336108	0.000256123	0.00646502	-0.216684	0.0125758	0.210181	-0.00920602	0.916884	0.98091	-0.00854014	0.92228	0.983799	-0.294357	0.000612618	0.00451945	0.0998766	0.254523	0.820716	0.158236	0.0699645	0.554786	-0.0340685	0.698159	0.95702	-0.106372	0.222988	0.433081	-0.286609	0.000824041	0.0241274	-0.286328	0.000834282	0.0191786	-0.263862	0.00214878	0.0262199	-0.152928	0.0788574	0.231507	-0.204266	0.0188068
O75367	MACROH2A1	ENSG00000113648	-0.0342059	0.695892	0.940338	-0.115831	0.184279	0.968615	-0.0412409	0.66308	0.808466	0.16546	0.0579604	0.366768	-0.287515	0.00086904	0.144169	0.144005	0.0981883	0.510594	0.00754761	0.931552	0.963873	0.0615203	0.483455	0.887407	0.132006	0.131344	0.653254	-0.112078	0.200734	0.725276	-0.0226003	0.796244	0.89201	0.109334	0.210294	0.503663	0.0872111	0.318194	0.592367	0.1141	0.190968	0.416803	0.162726	0.0612862	0.198757	0.106548	0.223998
P62826	RAN	ENSG00000132341	-0.0760542	0.384256	0.831836	-0.0909951	0.297568	0.998553	-0.140122	0.137028	0.327274	0.0407604	0.642619	0.889532	-0.175507	0.0449514	0.424723	0.132346	0.128871	0.549933	0.060714	0.489217	0.666792	0.0660862	0.451525	0.881432	0.10814	0.217113	0.730608	-0.136266	0.119241	0.647694	-0.0372302	0.670505	0.815973	0.128433	0.140673	0.41267	0.170063	0.0503438	0.217666	0.17514	0.0437627	0.173434	0.292143	0.000644632	0.0142669	0.0814954	0.352914
P09525	ANXA4	ENSG00000196975	-0.00710093	0.935347	0.987183	0.0829235	0.342657	0.998553	0.234954	0.0118593	0.0691852	0.0271291	0.757488	0.933645	0.0887143	0.313628	0.738685	-0.141564	0.104082	0.517936	-0.441011	1.20659466640305e-07	9.81024968768121e-06	0.0175405	0.841775	0.970561	-0.0966027	0.270504	0.77674	-0.0641246	0.465096	0.878877	0.0671442	0.442545	0.649808	-0.136492	0.117211	0.374571	-0.18891	0.029428	0.160979	-0.190728	0.0278747	0.133646	-0.262925	0.00223146	0.0284419	0.0668703	0.446163
P15086	CPB1	ENSG00000153002	-0.0650041	0.457255	0.86513	-0.0604837	0.489201	0.998553	0.0988439	0.295423	0.518212	-0.241189	0.00533714	0.154397	0.172554	0.0487407	0.438519	-0.17427	0.0448357	0.427872	-0.289513	0.000759864	0.00538952	0.210981	0.0151687	0.558456	-0.0175731	0.841485	0.970214	-0.160699	0.0656631	0.550065	0.180519	0.0375894	0.142173	-0.0884238	0.311485	0.610368	-0.0866015	0.321601	0.595409	-0.0160523	0.854493	0.932745	-0.270676	0.00162624	0.0238804	0.0330841	0.706475
P07478	PRSS2	ENSG00000275896	-0.0640122	0.464164	0.868217	-0.0794391	0.363389	0.998553	0.0858235	0.363919	0.582693	-0.302867	0.000415781	0.0791579	0.180454	0.0391543	0.403838	-0.17331	0.0460465	0.43163	-0.327383	0.000127254	0.00133367	0.225541	0.00931658	0.540825	0.0301764	0.731237	0.946729	-0.173096	0.0471652	0.514039	0.154243	0.0762866	0.22497	-0.0987115	0.258302	0.55652	-0.120526	0.167005	0.421276	-0.0486933	0.577809	0.767629	-0.286893	0.000813836	0.0167183	-0.00819995	0.925653
P40925	MDH1	ENSG00000014641	0.0667901	0.444961	0.860876	0.0234677	0.788603	0.998553	-0.0826775	0.381833	0.601558	0.0893782	0.308131	0.703311	-0.0854336	0.331929	0.752315	0.0223704	0.798271	0.949719	0.173003	0.0472855	0.131806	0.117364	0.180174	0.793845	0.0261142	0.766294	0.955195	0.108787	0.214361	0.734686	-0.0833616	0.340104	0.55715	0.199108	0.0215842	0.151148	0.192464	0.0264565	0.151637	0.175717	0.0430623	0.172244	0.348101	4.02963094492392e-05	0.0041974	0.13961	0.110362
P11142	HSPA8	ENSG00000109971	0.0121995	0.889159	0.978005	-0.167055	0.0546165	0.913736	0.0499653	0.597545	0.763009	-0.192255	0.0272109	0.27949	-0.00327209	0.970412	0.992508	0.133305	0.126098	0.546259	0.131639	0.132429	0.277129	0.0214004	0.80757	0.963435	0.0774441	0.377437	0.831693	-0.0416135	0.63567	0.943654	-0.187144	0.031008	0.126722	-0.0223824	0.798165	0.916188	0.014434	0.869024	0.945131	-0.00837608	0.923769	0.965793	0.118554	0.174107	0.37494	-0.0839659	0.338461
P68371	TUBB4B	ENSG00000188229	0.0288911	0.741315	0.951052	0.0150118	0.86383	0.998553	0.246782	0.00812217	0.0542227	-0.0267064	0.761152	0.934452	0.0756157	0.390674	0.783401	0.0881049	0.31324	0.71738	-0.109585	0.210994	0.384368	-0.076935	0.38059	0.868273	-0.0324928	0.711486	0.943437	0.0352597	0.688144	0.953906	-0.20218	0.0196063	0.094003	-0.108283	0.214736	0.510595	-0.143701	0.098908	0.31885	-0.244676	0.00453431	0.0429533	-0.190457	0.0281012	0.123151	-0.102122	0.243946
Q9BQE3	TUBA1C	ENSG00000167553	-0.038324	0.661413	0.930112	0.0144758	0.868648	0.998553	0.114072	0.226863	0.442609	-0.0518801	0.554664	0.852551	-0.0112468	0.898548	0.978284	0.0792341	0.364632	0.75487	0.0106432	0.903595	0.95022	-0.0503226	0.566626	0.925774	0.0278057	0.751634	0.953095	-0.0301071	0.73183	0.963854	-0.125162	0.151154	0.342218	-0.00907159	0.91746	0.96673	-0.00967304	0.912009	0.964716	-0.177437	0.0410292	0.167146	0.0338013	0.699314	0.837443	0.00389975	0.964603
P29401	TKT	ENSG00000163931	0.12423	0.154246	0.665296	-0.0355579	0.684499	0.998553	0.0944413	0.317562	0.540386	-0.26026	0.00257967	0.129791	0.0229479	0.794734	0.952656	0.148796	0.0873899	0.494705	0.0135845	0.877139	0.935389	0.0642227	0.464413	0.884031	-0.00956823	0.913292	0.985242	-0.113603	0.194634	0.720595	-0.205758	0.0175013	0.0874953	-0.0167242	0.848474	0.93851	-0.0165817	0.84975	0.936094	-0.0616488	0.480855	0.696215	0.127576	0.143365	0.335625	-0.101681	0.245998
P07477	PRSS1	ENSG00000204983	-0.0846921	0.332425	0.806171	-0.0878623	0.314579	0.998553	0.0571095	0.546153	0.728707	-0.258921	0.0027196	0.130473	0.127167	0.147779	0.608749	-0.147365	0.0905112	0.498937	-0.292013	0.00068024	0.00495677	0.246279	0.00441882	0.533296	-0.00198156	0.982009	0.997113	-0.155476	0.0750533	0.575111	0.246302	0.00426536	0.0341053	-0.107787	0.216858	0.513492	-0.118169	0.175519	0.431341	-0.00340878	0.968937	0.987605	-0.252317	0.00339013	0.0353856	0.0393289	0.654348
P06576	ATP5F1B	ENSG00000110955	0.168629	0.0523443	0.496509	0.00693396	0.936864	0.998945	-0.0953101	0.313111	0.53577	0.23443	0.00681827	0.165215	0.120203	0.171448	0.63209	-0.104387	0.23179	0.647268	0.0961272	0.27288	0.460001	0.124902	0.153591	0.771888	-0.0957387	0.274832	0.781958	-0.0496102	0.572138	0.922732	0.0872041	0.318233	0.537509	0.0359419	0.681276	0.854666	0.0388465	0.657087	0.836879	0.0517486	0.554147	0.751577	-0.042341	0.628451	0.792474	0.166634	0.0561784
P62258	YWHAE	ENSG00000108953	0.211661	0.0144561	0.321783	-0.132841	0.127433	0.949135	0.21049	0.0245828	0.110138	-0.132092	0.131092	0.51131	0.102485	0.24409	0.68608	0.168967	0.0518672	0.450478	0.208331	0.0165236	0.0595282	-0.0113284	0.897422	0.982251	0.0836565	0.34025	0.814952	-0.0171037	0.845666	0.981001	-0.375085	8.65212699130424e-06	0.000581122	-0.0574728	0.51112	0.75471	-0.0860982	0.324432	0.596787	-0.189588	0.0288409	0.136583	0.0199444	0.819754	0.911572	-0.127619	0.144769
P07910	HNRNPC	ENSG00000092199	0.0399189	0.648244	0.927097	-0.198894	0.0217285	0.885821	0.17454	0.0632658	0.201928	-0.110799	0.205953	0.607167	-0.0103038	0.907014	0.980643	0.156037	0.0728887	0.479555	0.0623925	0.477264	0.657461	0.00184438	0.983255	0.993486	0.0611097	0.486385	0.874682	-0.0776814	0.375973	0.838255	-0.364411	1.61668532858705e-05	0.000855293	-0.14133	0.10466	0.353132	-0.119809	0.169561	0.424398	-0.193702	0.025483	0.125851	0.036079	0.680127	0.825602	-0.110934	0.205397
P08727	KRT19	ENSG00000171345	-0.036807	0.674036	0.934785	0.0829012	0.342787	0.998553	0.243257	0.00910873	0.0582899	0.0167567	0.848759	0.958011	0.0805583	0.360358	0.766355	-0.092003	0.292226	0.699026	-0.345952	4.8432079834182e-05	0.000646096	-0.0745624	0.395496	0.875104	-0.115402	0.187617	0.704919	-0.00923508	0.9163	0.989212	-0.094677	0.278365	0.495413	-0.144849	0.096213	0.336876	-0.178926	0.0393354	0.187462	-0.255853	0.00295452	0.0324186	-0.196724	0.0232352	0.108437	0.0208264	0.812636
P10809	HSPD1	ENSG00000144381	0.0548343	0.530736	0.888809	-0.09651	0.269123	0.993067	-0.251394	0.00697472	0.0496981	0.301986	0.000433041	0.0791579	0.0467437	0.595995	0.883594	-0.149107	0.0867223	0.494418	0.0774852	0.377183	0.56835	0.0248705	0.777126	0.957646	-0.120383	0.169147	0.690598	0.0463309	0.597831	0.931846	0.126886	0.145559	0.33521	0.0366763	0.675128	0.849852	0.0600155	0.492575	0.7304	0.11264	0.196748	0.423073	0.00436251	0.960253	0.981473	0.181	0.0378067
P40926	MDH2	ENSG00000146701	-0.126759	0.145965	0.664055	-0.0320791	0.713949	0.998553	-0.428042	2.0284051425179e-06	0.000256843	0.10417	0.234565	0.640205	-0.0220597	0.802514	0.954565	-0.17189	0.0478874	0.437731	0.0906288	0.301384	0.490909	-0.0359647	0.682242	0.947472	0.0804697	0.359027	0.823332	0.169	0.0527273	0.530294	0.122126	0.1614	0.355173	0.222926	0.00990334	0.0970728	0.223672	0.00965251	0.0826563	0.227225	0.00853232	0.0630657	0.173086	0.0463325	0.167281	0.245835	0.00449303
P61247	RPS3A	ENSG00000145425	-0.118126	0.175679	0.687338	-0.0986419	0.258639	0.983503	0.21341	0.0226187	0.103807	-0.173307	0.0468919	0.340087	-0.0710246	0.420161	0.804692	-0.0492918	0.573137	0.865754	-0.375762	8.99832371237252e-06	0.000180527	0.130615	0.135495	0.770357	0.124772	0.154022	0.675977	-0.0836159	0.340485	0.824945	0.0463351	0.596388	0.76712	-0.2022	0.0195939	0.142508	-0.225838	0.00895521	0.0788279	-0.14609	0.0933666	0.271012	-0.135062	0.121136	0.301727	-0.0663869	0.449464
P0DMV8	HSPA1A	ENSG00000204389	0.0866003	0.321608	0.802099	-0.00396607	0.963862	0.998945	0.182698	0.0517036	0.177374	-0.0433194	0.621871	0.881979	0.353812	3.38831692159314e-05	0.0523427	0.158275	0.0688246	0.475474	-0.131802	0.131948	0.276573	0.180274	0.0385961	0.647643	-0.127443	0.145329	0.669192	-0.138875	0.112269	0.635842	-0.0858439	0.325868	0.542926	0.0343798	0.694422	0.860674	0.0452432	0.605079	0.805105	0.0151234	0.862829	0.936418	0.00520797	0.952558	0.977879	0.0245144	0.780236
P62937	PPIA	ENSG00000196262	0.125018	0.15163	0.664228	0.000486842	0.995563	0.999818	0.244728	0.00868501	0.0564672	-0.205465	0.0181062	0.241309	-0.0806088	0.360056	0.766355	0.125643	0.149577	0.572555	-0.163837	0.0604986	0.158127	0.1083	0.216428	0.810025	0.117499	0.179671	0.696764	0.0369658	0.673895	0.950529	-0.237953	0.00581492	0.0421336	-0.132525	0.12835	0.392304	-0.180623	0.0374773	0.182915	-0.192803	0.0261868	0.128342	-0.0233711	0.789453	0.892264	-0.114275	0.191992
P00505	GOT2	ENSG00000125166	0.0738394	0.398293	0.839634	0.0138406	0.874363	0.998553	-0.344645	0.000173365	0.00519021	0.228566	0.0083881	0.180369	0.0710346	0.420096	0.804692	-0.193696	0.0254876	0.404546	0.132565	0.129705	0.273713	0.0826132	0.346328	0.854869	-0.159905	0.067027	0.552448	-0.0263278	0.764438	0.967869	0.232128	0.00717536	0.0484886	0.164623	0.0582857	0.261896	0.142459	0.101888	0.324066	0.209506	0.0155095	0.0914468	-0.0166334	0.849287	0.926801	0.317494	0.00020768
O76038	SCGN	ENSG00000079689	0.0324184	0.711058	0.943296	-0.0175234	0.841327	0.998553	-0.341595	0.000199559	0.00559088	0.141293	0.106093	0.463766	-0.0410178	0.641812	0.898362	0.0222806	0.799064	0.949826	0.461793	2.49793110640439e-08	4.19435214475381e-06	-0.0509593	0.561721	0.922424	0.057302	0.513999	0.883283	0.0494152	0.573652	0.922732	-0.00284885	0.974038	0.988337	0.364744	1.58603546980274e-05	0.00230452	0.395753	2.41809303958007e-06	0.000424485	0.33092	0.000100026	0.00362725	0.305844	0.000343531	0.010013	0.215989	0.0128695
P00558	PGK1	ENSG00000102144	0.0695441	0.426373	0.853203	-0.116505	0.181722	0.968615	-0.126976	0.178224	0.382754	0.0356647	0.684752	0.907831	0.0348651	0.692588	0.914104	0.0390456	0.655442	0.900984	0.305067	0.000375416	0.00309468	0.0280046	0.749916	0.953661	-0.0147131	0.867023	0.977182	0.0901738	0.303827	0.803156	-0.140579	0.106537	0.277443	0.226023	0.00889759	0.0924966	0.189932	0.0285458	0.158397	0.0906548	0.299385	0.538748	0.189285	0.0291017	0.125506	0.225314	0.0093898
Q06830	PRDX1	ENSG00000117450	0.134957	0.121428	0.629048	0.131501	0.131354	0.949135	0.269219	0.00377383	0.0328625	0.0877978	0.316798	0.710448	0.0278551	0.752138	0.936716	-0.0717429	0.411859	0.782362	-0.276531	0.00132868	0.00839142	0.0832558	0.342576	0.853429	-0.0670741	0.444776	0.862722	-0.0188376	0.830244	0.980468	0.099682	0.253627	0.469338	0.000571271	0.994793	0.99881	-0.049937	0.56812	0.782761	-0.032591	0.709589	0.854109	-0.0502316	0.565836	0.748963	0.139167	0.111508
P06744	GPI	ENSG00000105220	0.109911	0.207882	0.723398	0.08866	0.310189	0.998553	-0.163394	0.0823813	0.237765	0.0423308	0.629853	0.88306	0.00345227	0.968783	0.991755	0.132103	0.12958	0.549933	0.250413	0.00378006	0.0189346	-0.0650339	0.458778	0.882654	0.0931683	0.287984	0.785505	0.0111285	0.899222	0.989075	-0.19217	0.0266921	0.114794	0.211479	0.0145423	0.122225	0.208754	0.0158926	0.112929	0.113941	0.191592	0.416862	0.282026	0.00100612	0.0186809	0.116249	0.184376
P12236	SLC25A6	ENSG00000169100	-0.136657	0.116765	0.624146	0.0458574	0.600184	0.998553	-0.307417	0.00087757	0.0137492	0.293483	0.000637064	0.0791579	-0.154214	0.0786315	0.511138	-0.101067	0.247058	0.660076	-0.069108	0.431059	0.617031	0.0180675	0.837086	0.97008	-0.0600506	0.493985	0.876784	-0.0437063	0.618759	0.938774	0.380742	6.15614075138993e-06	0.000474427	0.205075	0.0178874	0.135853	0.215093	0.0129069	0.09793	0.29506	0.000565235	0.0112523	0.0921122	0.291651	0.51268	0.313832	0.000247937
P15085	CPA1	ENSG00000091704	-0.00907128	0.917463	0.983824	-0.0552152	0.527881	0.998553	0.0866466	0.35932	0.578777	-0.239152	0.00575009	0.157502	0.185061	0.0343334	0.388012	-0.186855	0.031273	0.414202	-0.28094	0.00110228	0.00722917	0.207429	0.0170081	0.560141	-0.0178198	0.839289	0.969734	-0.189242	0.0297638	0.468219	0.196526	0.0233776	0.105967	-0.0786499	0.36819	0.657549	-0.084216	0.33516	0.606153	-0.00335565	0.969421	0.987968	-0.262984	0.00222619	0.0284216	0.0355646	0.685589
P07237	P4HB	ENSG00000185624	-0.100571	0.249399	0.74751	-0.0250054	0.775109	0.998553	0.184033	0.04999	0.173929	-0.0610931	0.486503	0.817771	0.0696589	0.429176	0.808526	-0.193851	0.0253682	0.404546	-0.329208	0.000116037	0.00124137	0.126106	0.149634	0.770357	0.0210167	0.810956	0.968131	-0.0488728	0.57787	0.923439	0.206272	0.0172155	0.0866273	-0.14408	0.0980109	0.340088	-0.147709	0.0897535	0.301285	-0.06136	0.482916	0.697465	-0.179123	0.0391162	0.149794	0.032886	0.708152
P0C0S5	H2AZ1	ENSG00000164032	0.0966675	0.268339	0.760886	-0.198263	0.0221576	0.885821	0.135082	0.151868	0.346844	-0.020638	0.8143	0.950388	-0.256931	0.00305223	0.181349	0.0765998	0.380844	0.765867	-0.0709761	0.418678	0.606071	0.204589	0.0186155	0.560141	0.157049	0.072119	0.554786	-0.100858	0.249863	0.76694	-0.0894795	0.30572	0.523241	-0.144089	0.097991	0.340088	-0.179598	0.0385908	0.185641	-0.109777	0.208441	0.437737	-0.0427285	0.625309	0.790877	-0.132791	0.129047
P68871	HBB	ENSG00000244734	-0.0036093	0.967111	0.994272	0.0748814	0.391652	0.998553	-0.163684	0.0818295	0.236723	0.0188977	0.829711	0.953993	-0.0556308	0.527969	0.856549	-0.188319	0.0299496	0.408741	-0.0787637	0.369337	0.560574	0.177796	0.0413926	0.653325	0.109797	0.210109	0.725599	-0.0346683	0.693109	0.956441	0.241504	0.00510315	0.0383431	0.161429	0.0634088	0.271503	0.136261	0.117839	0.350997	0.208365	0.0160939	0.0940315	0.0740855	0.396719	0.612185	0.100214	0.252915
P46781	RPS9	ENSG00000170889	-0.0723783	0.407719	0.843098	-0.100178	0.251261	0.983008	0.303994	0.00100837	0.0147792	-0.141863	0.104677	0.462687	-0.0801822	0.362612	0.7675	-0.0664919	0.447	0.802937	-0.313802	0.000248296	0.00223264	0.0981974	0.262637	0.82266	0.215193	0.0132134	0.378001	-0.0357601	0.683953	0.953614	0.0849943	0.330697	0.547764	-0.170161	0.0502095	0.244526	-0.21636	0.0123727	0.0957579	-0.170553	0.0496755	0.187168	-0.173327	0.0460256	0.166667	-0.0545296	0.534599
P07900	HSP90AA1	ENSG00000080824	0.142249	0.1024	0.605155	-0.0418735	0.632251	0.998553	0.0393519	0.677634	0.818803	0.00897385	0.918659	0.978046	0.0142953	0.871261	0.973202	0.177671	0.04076	0.425018	0.0703201	0.423001	0.610133	-0.0833895	0.341799	0.853194	-0.0986217	0.26057	0.767076	-0.100739	0.250426	0.76694	-0.318681	0.000185139	0.00434654	-0.0330551	0.705642	0.866239	0.00303728	0.972321	0.989227	-0.0455371	0.602735	0.786672	0.16351	0.0600313	0.196104	-0.04478	0.610159
P15531	NME1	ENSG00000239672	0.140941	0.10563	0.60998	0.0439108	0.615762	0.998553	0.132808	0.158948	0.356316	-0.110487	0.207239	0.608405	0.0390095	0.658219	0.900129	0.101317	0.245886	0.658309	-0.0562415	0.52183	0.692147	-0.025614	0.770645	0.955947	0.110776	0.206048	0.724255	0.0396691	0.651553	0.946019	-0.179388	0.0388227	0.145425	-0.136363	0.117562	0.375306	-0.185471	0.0325702	0.169409	-0.159451	0.0667627	0.224891	-0.0902146	0.301748	0.522813	-0.116849	0.182107
P45880	VDAC2	ENSG00000165637	0.0772276	0.376941	0.826202	0.0549214	0.530082	0.998553	-0.264163	0.00451077	0.0371838	0.26389	0.00223252	0.123201	-0.124816	0.155474	0.615837	-0.186314	0.0317742	0.414735	0.0398142	0.650362	0.789098	0.0587958	0.50307	0.896772	-0.0601633	0.493173	0.876784	0.0584047	0.505919	0.891234	0.260015	0.00250696	0.024076	0.242841	0.00485598	0.0653766	0.180454	0.0376591	0.183173	0.24313	0.00480411	0.0446534	0.109076	0.211378	0.422099	0.32726	0.000128047
P01275	GCG	ENSG00000115263	0.0640731	0.463738	0.867922	0.117586	0.177676	0.968615	0.00481732	0.95943	0.978179	-0.0378858	0.666258	0.89831	-0.261103	0.00259313	0.172816	0.133887	0.124438	0.545369	0.086834	0.32216	0.513276	0.0191359	0.827598	0.969192	0.292558	0.000663913	0.233094	-0.032228	0.713735	0.96093	-0.0563603	0.519345	0.710167	0.14831	0.0884399	0.321161	0.140724	0.106172	0.331393	0.109915	0.207867	0.437119	0.163834	0.0595185	0.195459	-0.0280262	0.749729
P62851	RPS25	ENSG00000118181	0.0173428	0.84294	0.971049	-0.0610698	0.484993	0.998553	0.22014	0.0185978	0.0913609	-0.227077	0.00883432	0.182808	-0.101065	0.250721	0.692374	-0.0694267	0.427155	0.792632	-0.186551	0.0322131	0.0992475	0.121762	0.164281	0.778874	0.21746	0.0122551	0.370383	-0.00126728	0.988494	0.997678	0.0215344	0.805658	0.89808	-0.107649	0.21745	0.513949	-0.179624	0.0385624	0.185641	-0.105617	0.226307	0.45771	-0.0934061	0.284897	0.506877	-0.0985411	0.260962
P62820	RAB1A	ENSG00000138069	-0.110126	0.206987	0.723398	-0.0706645	0.41894	0.998553	-0.159491	0.0900757	0.25207	0.190529	0.0286492	0.2859	-0.252289	0.00364817	0.182224	-0.064289	0.46223	0.809951	0.299425	0.000487045	0.00380042	0.0289552	0.741721	0.952575	0.16772	0.0545723	0.514044	0.123358	0.158781	0.687441	0.169112	0.0516634	0.175175	0.22568	0.00900454	0.0928586	0.248238	0.00396372	0.0471738	0.276093	0.00129642	0.0188658	0.294834	0.00057105	0.0132261	0.234784	0.00673244
Q16778	H2BC21	ENSG00000184678	0.0890124	0.308262	0.79062	-0.126739	0.146029	0.949587	0.0381203	0.687188	0.825612	0.0796233	0.364119	0.749426	-0.265958	0.00213812	0.170628	0.0735409	0.400208	0.776821	-0.0570127	0.516128	0.687934	0.0504407	0.565715	0.924975	0.147165	0.0922024	0.590524	-0.00827677	0.924958	0.99014	0.0329035	0.70693	0.838374	0.00628834	0.942732	0.977929	-0.0403468	0.644728	0.82998	0.0313243	0.720398	0.859454	0.0464073	0.595814	0.770955	0.0112563	0.898071
P04792	HSPB1	ENSG00000106211	0.0099669	0.909347	0.983144	0.0780437	0.371905	0.998553	0.266946	0.00409062	0.0345689	-0.0926982	0.290434	0.6875	-0.0420023	0.633831	0.895283	0.0283935	0.745617	0.934232	-0.361463	2.05999483551267e-05	0.000334977	0.000722347	0.993441	0.99741	0.032733	0.709449	0.942374	-0.0660578	0.45172	0.873787	-0.237571	0.00589663	0.0426058	-0.253365	0.00325538	0.0532723	-0.277271	0.00123337	0.0237521	-0.332941	9.01266168003012e-05	0.00336299	-0.172031	0.0477021	0.170508	-0.15442	0.0770791
P62241	RPS8	ENSG00000142937	-0.140213	0.10746	0.611413	-0.147206	0.0908634	0.935952	0.133184	0.15776	0.355053	-0.0872559	0.319805	0.71264	-0.18153	0.0379803	0.402393	0.0680345	0.436505	0.795807	-0.279672	0.00116348	0.00754554	0.121062	0.166739	0.779955	0.121937	0.163673	0.685579	-0.11702	0.181462	0.705392	0.0558395	0.523218	0.712632	-0.0852846	0.329042	0.62525	-0.108487	0.21387	0.479237	-0.0736138	0.39974	0.634133	0.00757991	0.930996	0.967532	-0.0121341	0.89017
P13645	KRT10	ENSG00000186395	0.0850963	0.330115	0.805895	0.0836488	0.338437	0.998553	-0.117393	0.213532	0.427728	0.0642979	0.463888	0.805691	0.169472	0.0529742	0.453955	-0.0251098	0.774195	0.942456	0.0554768	0.527515	0.69609	-0.0560591	0.523183	0.905053	-0.218646	0.0117787	0.370383	0.0470768	0.591942	0.930825	-0.0636071	0.467002	0.668729	-0.081149	0.35312	0.645804	-0.0483044	0.580854	0.791003	-0.0896621	0.30473	0.543087	-0.0385136	0.659842	0.812988	-0.0887522	0.311545
P48304	REG1B	ENSG00000172023	-0.169411	0.0512462	0.496483	-0.0115779	0.894774	0.998553	0.181519	0.0532585	0.180745	-0.281666	0.00106857	0.0893695	0.11967	0.173371	0.632371	-0.0693905	0.427397	0.792632	-0.415223	7.40048237357627e-07	3.02440877531762e-05	0.235516	0.00655805	0.540825	0.0498924	0.569952	0.897332	-0.130204	0.13674	0.663651	-0.0438779	0.616026	0.780503	-0.222612	0.0100108	0.0975074	-0.247977	0.00400325	0.0474978	-0.239016	0.00559325	0.0491839	-0.280184	0.00108915	0.0192787	-0.162863	0.0620651
Q00839	HNRNPU	ENSG00000153187	-0.080847	0.35492	0.814844	-0.0954849	0.274266	0.993067	0.0069391	0.941588	0.96984	0.0290434	0.740962	0.928361	-0.210656	0.0157298	0.304503	0.178915	0.0393475	0.419691	-0.0663106	0.449987	0.634368	-0.0468237	0.593937	0.930005	0.089688	0.30645	0.798912	-0.117343	0.18025	0.703837	-0.0891779	0.30736	0.525232	0.104278	0.232283	0.529064	0.121677	0.16296	0.416375	0.0899781	0.303022	0.541716	0.228181	0.00825105	0.0604087	-0.00830074	0.924741
P09651	HNRNPA1	ENSG00000135486	0.0398692	0.648653	0.927127	-0.0357942	0.682515	0.998553	0.224059	0.0165531	0.0858672	-0.142576	0.102925	0.4614	0.134628	0.125251	0.577365	0.124858	0.152158	0.572555	-0.111297	0.203908	0.375802	0.0069832	0.93666	0.988773	-0.0208218	0.812677	0.968189	-0.112063	0.200792	0.725276	-0.231888	0.00723712	0.0485661	-0.0940535	0.281557	0.580861	-0.085582	0.327352	0.598517	-0.214785	0.0130394	0.0821503	-0.0634997	0.467756	0.674421	-0.103471	0.237739
Q5TEC6	H3-7	ENSG00000273213	-0.090089	0.302424	0.786588	-0.154354	0.076072	0.935952	-0.0531179	0.574599	0.74818	0.0360099	0.681865	0.906594	-0.232327	0.00757919	0.238253	-0.0508044	0.561409	0.860497	-0.122263	0.162541	0.31897	0.202792	0.0196992	0.561652	0.0979953	0.263625	0.769505	-0.0217289	0.804676	0.977263	0.121941	0.162042	0.355734	0.026606	0.761133	0.897282	-0.0183656	0.833808	0.930011	0.0835069	0.33926	0.577699	-0.0231522	0.791379	0.893657	0.0861541	0.325978
P61981	YWHAG	ENSG00000170027	0.1296	0.13707	0.652615	-0.035753	0.682861	0.998553	-0.183773	0.0503197	0.17484	-0.0662401	0.45047	0.797121	0.0892669	0.310611	0.737522	0.127951	0.142183	0.564657	0.255975	0.00305178	0.0160901	-0.020623	0.814433	0.96468	-0.0362941	0.679491	0.932526	0.0853336	0.330623	0.818039	-0.190967	0.0276753	0.11781	0.223224	0.00980265	0.0968428	0.241445	0.00511433	0.0556382	0.126295	0.14746	0.355931	0.31793	0.00019211	0.00749424	0.0452467	0.606438
P26641	EEF1G	ENSG00000254772	-0.0916389	0.294149	0.780971	-0.00808212	0.926436	0.998945	0.190184	0.0426857	0.156781	-0.143813	0.0999432	0.456782	-0.0847343	0.335916	0.754469	-0.0185044	0.832569	0.96089	-0.27055	0.00170367	0.010193	0.134449	0.124294	0.760733	0.0509998	0.56141	0.895082	-0.127428	0.145377	0.678076	0.0537161	0.539163	0.725016	-0.175625	0.0431735	0.223855	-0.183544	0.034451	0.174377	-0.103507	0.235772	0.468997	-0.0435745	0.618471	0.786115	-0.0175949	0.84129
P02787	TF	ENSG00000091513	-0.0681881	0.435468	0.856531	-0.0996312	0.25387	0.983008	-0.350868	0.000129515	0.00438761	-0.152339	0.0811961	0.420348	0.0200563	0.82013	0.95932	0.0174554	0.841934	0.963629	0.0181838	0.836052	0.9103	0.21712	0.0123949	0.54795	-0.0367549	0.67565	0.931926	-0.299802	0.000478722	0.230653	0.240594	0.00527783	0.0393114	0.028164	0.747603	0.890582	0.0583911	0.504381	0.738745	0.195473	0.0241444	0.121651	0.0144557	0.868829	0.93564	0.126722	0.147639
P09936	UCHL1	ENSG00000154277	-0.0359694	0.681045	0.937678	0.0560771	0.521449	0.998553	-0.388965	1.89501041094609e-05	0.00133571	0.165413	0.0580316	0.366768	-0.00565089	0.948924	0.987094	-0.0362013	0.679102	0.912492	0.440546	1.24836903925285e-07	9.94062109194744e-06	-0.0164506	0.85149	0.975064	-0.0237228	0.787161	0.961168	0.142014	0.104303	0.620678	0.09287	0.287682	0.504899	0.450047	5.483090070868e-08	6.05019824391206e-05	0.491244	1.92874827220635e-09	4.25036820317359e-06	0.439439	1.21147267329036e-07	7.42143291311538e-05	0.367717	1.33526614711776e-05	0.00286489	0.294667	0.000604145
P35080	PFN2	ENSG00000070087	0.0835519	0.338999	0.80716	0.00129616	0.988186	0.999818	-0.253155	0.0065761	0.0477385	0.0876736	0.317485	0.711005	-0.0958825	0.275969	0.709007	0.0172572	0.843706	0.963629	0.406723	1.30273282650251e-06	4.45234882827671e-05	0.0255956	0.770805	0.955947	0.0484577	0.581109	0.900941	0.192937	0.0266599	0.458684	-0.172495	0.0470957	0.164824	0.249616	0.00376087	0.0572184	0.256005	0.00293705	0.0389121	0.214986	0.0129526	0.0819379	0.334868	8.15474416944184e-05	0.00530034	0.0520466	0.553393
P31946	YWHAB	ENSG00000166913	0.119581	0.170381	0.683294	0.0166327	0.849293	0.998553	0.0994807	0.292308	0.515594	-0.142008	0.104318	0.462687	0.0110888	0.899966	0.97855	0.159615	0.0664789	0.468079	0.0627938	0.474429	0.654607	-0.0576047	0.511774	0.897988	0.0864984	0.324041	0.810952	-0.00484896	0.955994	0.995466	-0.180878	0.0372039	0.141419	0.117053	0.179661	0.464081	0.0855502	0.327533	0.598517	0.00559492	0.949038	0.979079	0.138904	0.110816	0.28582	0.0480876	0.584003
P01308C	INS	ENSG00000254647	-0.0159505	0.855406	0.97166	-0.0187584	0.830306	0.998553	-0.138366	0.142067	0.334857	0.0209518	0.811528	0.950013	-0.148999	0.0894087	0.524368	-0.205632	0.0175724	0.372244	0.0728571	0.406422	0.594915	0.129721	0.138214	0.770357	0.106688	0.223387	0.734544	0.0666418	0.447722	0.873382	0.120588	0.166784	0.361746	0.0235909	0.787519	0.911236	-0.00620639	0.943477	0.977389	0.0757507	0.386161	0.622545	0.0347369	0.691409	0.832104	0.0643868	0.463269
Q9BVK6	TMED9	ENSG00000184840	-0.118943	0.172689	0.683789	-0.0383526	0.661176	0.998553	0.139516	0.138751	0.330062	0.0804164	0.359346	0.744685	0.149337	0.0886761	0.524368	-0.272636	0.001499	0.293476	-0.174214	0.0457351	0.128645	0.161623	0.0641073	0.707801	-0.0167282	0.849013	0.971791	-0.00382095	0.965317	0.995492	0.287261	0.00080075	0.0111416	-0.110759	0.204373	0.495473	-0.105905	0.225038	0.492502	0.0232833	0.790225	0.899853	-0.215353	0.0127955	0.0764364	0.0774697	0.377279
P14550	AKR1A1	ENSG00000117448	0.025452	0.771202	0.959593	-0.0323591	0.711563	0.998553	0.149963	0.111264	0.287714	-0.011342	0.897299	0.972737	-0.0163672	0.852799	0.968201	-0.0140074	0.872862	0.972135	0.0263015	0.764666	0.864031	0.184424	0.0342679	0.616309	-0.0130064	0.88233	0.981863	0.0194801	0.824546	0.980468	-0.00424886	0.961288	0.982368	0.0124443	0.886949	0.95551	-0.00781629	0.92885	0.971568	0.0196933	0.821985	0.9159	0.164147	0.0590267	0.194175	0.0163943	0.851992
P50395	GDI2	ENSG00000057608	0.0224395	0.797661	0.964202	-0.0116308	0.894295	0.998553	0.0879388	0.352171	0.572909	-0.033851	0.699993	0.914221	0.029119	0.741281	0.932365	0.125922	0.148668	0.572555	0.177392	0.0418653	0.12039	-0.0657871	0.45358	0.881432	0.0563851	0.520766	0.886284	-0.0868704	0.321956	0.812942	-0.0365438	0.676236	0.819461	0.171522	0.0483741	0.239514	0.152598	0.0795132	0.280174	0.0851172	0.329996	0.567807	0.181612	0.0364285	0.143778	0.128525	0.141915
P63104	YWHAZ	ENSG00000164924	0.00347042	0.968376	0.994272	0.05553	0.525527	0.998553	0.163718	0.0817661	0.236628	0.0568955	0.516993	0.833061	-0.0752393	0.393044	0.785047	0.0343634	0.694561	0.916844	-0.227172	0.00880521	0.036526	0.0390371	0.656749	0.937823	-0.0575361	0.512278	0.882479	-0.0587829	0.503164	0.890824	-0.0866878	0.321117	0.54002	0.0134957	0.87747	0.951239	0.00728035	0.933717	0.973635	-0.0476532	0.58597	0.773832	0.110326	0.206159	0.416166	0.0381502	0.66407
P55072	VCP	ENSG00000165280	0.0239226	0.784605	0.963526	-0.00319586	0.970877	0.998994	-0.0609648	0.519347	0.709738	0.0704896	0.421882	0.780228	0.132688	0.130835	0.587555	0.0595486	0.495954	0.826138	0.173529	0.0466073	0.130386	0.141092	0.106595	0.752617	-0.126398	0.148687	0.67122	0.0130507	0.881932	0.987887	0.0058463	0.946751	0.976624	0.181687	0.0363498	0.201411	0.222045	0.0102073	0.0857898	0.166658	0.0552025	0.199059	0.223681	0.00964943	0.065494	0.104608	0.232595
P60660	MYL6	ENSG00000092841	0.05386	0.538074	0.888809	0.107924	0.216269	0.980892	0.215353	0.0213877	0.100472	-0.0054605	0.950451	0.987661	-0.0558687	0.526203	0.854972	0.0631438	0.470259	0.815805	-0.227023	0.00885102	0.0366767	0.1467	0.0932472	0.733361	0.034486	0.694642	0.938676	0.000704002	0.993608	0.997678	-0.042378	0.628151	0.788788	-0.00491731	0.955203	0.982291	-0.0469341	0.591643	0.795586	-0.0362343	0.678826	0.837519	0.0112043	0.89815	0.952012	-0.0672492	0.443585
P62917	RPL8	ENSG00000161016	-0.0680812	0.43619	0.85687	-0.0764632	0.381697	0.998553	0.269774	0.00369994	0.0326256	-0.185178	0.0335265	0.303966	-0.0617863	0.48326	0.833409	-0.00238519	0.978262	0.996836	-0.313707	0.000249424	0.00224018	0.0674843	0.441989	0.881432	0.131765	0.132056	0.653441	-0.093887	0.284265	0.791801	0.0528839	0.545476	0.728558	-0.20008	0.0209406	0.148825	-0.199081	0.0216021	0.135892	-0.161606	0.0631164	0.217088	-0.0758866	0.385307	0.603919	-0.116178	0.184645
P39023	RPL3	ENSG00000100316	-0.181658	0.0363806	0.442277	-0.0795537	0.362695	0.998553	0.183981	0.050055	0.174068	-0.145887	0.0950949	0.445763	-0.122521	0.163275	0.623092	-0.0221745	0.800001	0.950355	-0.352024	3.4841433699917e-05	0.000501635	0.067367	0.442785	0.881432	0.149669	0.0867353	0.580226	-0.063836	0.467112	0.879993	0.0797188	0.361697	0.576982	-0.0906124	0.299613	0.597832	-0.120304	0.167793	0.422169	-0.100882	0.24793	0.482875	-0.0735139	0.400382	0.615065	-0.0360237	0.681749
P08133	ANXA6	ENSG00000197043	-0.0688816	0.430802	0.853666	-0.0692692	0.428208	0.998553	-0.34307	0.000186464	0.0053522	0.164035	0.0601838	0.372185	-0.129949	0.139044	0.595332	0.0473166	0.588622	0.871983	0.327874	0.000124139	0.0013135	-0.0238029	0.786458	0.96026	-0.00271703	0.975334	0.994892	-0.0342315	0.696785	0.956831	0.149209	0.0865052	0.244391	0.220354	0.0108134	0.102734	0.254622	0.00310009	0.040109	0.320176	0.000171968	0.00522946	0.185825	0.0322338	0.133283	0.203748	0.0191162
P01011	SERPINA3	ENSG00000196136	-0.175647	0.043147	0.45968	0.00842229	0.923349	0.998945	0.1843	0.0496527	0.173224	-0.258044	0.00281482	0.131608	0.0555091	0.528873	0.856601	-0.106429	0.222736	0.639797	-0.36345	1.84038662154329e-05	0.000310374	0.145472	0.0960501	0.739426	0.120842	0.167516	0.689404	-0.022779	0.795439	0.976447	-0.107583	0.217734	0.42728	-0.247106	0.0041376	0.0604137	-0.279985	0.00109853	0.0226798	-0.303219	0.000388485	0.00885618	-0.299458	0.000462412	0.011805	-0.176262	0.0432083
P37802	TAGLN2	ENSG00000158710	0.0521729	0.550898	0.894105	-0.0473684	0.588214	0.998553	0.32111	0.000494978	0.00966617	-0.196802	0.023713	0.263341	-0.116778	0.18407	0.641008	0.0451853	0.605542	0.878405	-0.117635	0.179162	0.342392	-0.00688745	0.937526	0.988773	0.185888	0.0328414	0.45102	0.069259	0.43005	0.864248	-0.256585	0.00287101	0.0261844	-0.069764	0.424907	0.700428	-0.0970873	0.266256	0.539865	-0.212866	0.0138945	0.084973	-0.0256083	0.769836	0.880008	-0.179917	0.0389887
P27348	YWHAQ	ENSG00000134308	0.00467373	0.95742	0.992233	0.00109522	0.990018	0.999818	-0.114113	0.226692	0.4425	0.136278	0.119209	0.487439	-0.113683	0.19605	0.649	0.181918	0.0361088	0.415992	0.23744	0.00611874	0.0274934	-0.0992164	0.257692	0.821383	0.0329287	0.707791	0.941321	0.0138682	0.874594	0.985618	-0.0754605	0.387989	0.604687	0.293021	0.000619726	0.0213878	0.319824	0.000174991	0.00734581	0.28857	0.000755792	0.013642	0.451468	4.92054501588512e-08	0.000190031	0.143169	0.101486
Q93077	H2AC6	ENSG00000180573	0.105924	0.224952	0.733327	-0.00763722	0.930476	0.998945	0.053466	0.572091	0.746425	-0.00638194	0.942104	0.985323	-0.158439	0.070689	0.49727	0.0240364	0.783605	0.94527	0.10157	0.246518	0.429786	0.262883	0.0023243	0.495573	0.153074	0.0797212	0.568584	-0.084497	0.335403	0.821738	-0.0547669	0.531242	0.718442	-0.00117459	0.989294	0.996255	-0.0322253	0.712704	0.868067	-0.0179896	0.837163	0.924523	0.116838	0.180468	0.382424	-0.0894692	0.307637
Q6BDS2	UHRF1BP1	ENSG00000065060	0.0443547	0.612194	0.91666	0.0543147	0.534643	0.998553	0.0518627	0.583686	0.754795	-0.0691836	0.430554	0.785275	0.103201	0.240796	0.684453	0.0841956	0.335278	0.733862	-0.151192	0.083541	0.200395	0.122328	0.162316	0.776079	-0.1244	0.155263	0.676168	-0.0491761	0.57551	0.922759	0.0243059	0.78124	0.885012	-0.0351334	0.688068	0.857892	-0.0740938	0.396665	0.659885	-0.016272	0.852524	0.931649	-0.0769257	0.378815	0.597914	0.0690776	0.431262
P35527	KRT9	ENSG00000171403	0.0828071	0.343337	0.809997	0.0232611	0.790421	0.998553	-0.0809745	0.391749	0.60891	0.0156389	0.85874	0.959403	0.106142	0.22758	0.671768	0.112801	0.196103	0.614616	-0.00825683	0.925138	0.96076	-0.00768088	0.930347	0.988133	-0.23893	0.00579671	0.330652	-0.100256	0.252716	0.768083	0.0500908	0.566927	0.746624	-0.102142	0.242043	0.539082	-0.0224521	0.797551	0.91277	-0.0136923	0.875699	0.94231	-0.00364598	0.966777	0.985486	-0.0428966	0.62528
P30041	PRDX6	ENSG00000117592	0.0213548	0.807247	0.965347	0.0039503	0.964006	0.998945	0.266673	0.0041302	0.0347135	-0.121883	0.163861	0.554144	0.103759	0.238245	0.682157	0.0117114	0.893567	0.976555	-0.237512	0.00610288	0.0274701	0.0353147	0.687683	0.947676	-0.0382388	0.663336	0.930212	-0.0993489	0.257054	0.770502	-0.0418252	0.632645	0.792671	-0.150719	0.0833312	0.311644	-0.159012	0.0675269	0.257722	-0.141335	0.104649	0.28986	-0.105153	0.228366	0.442856	-0.0347258	0.692626
P12110	COL6A2	ENSG00000142173	-0.0963409	0.269967	0.76354	0.038187	0.66255	0.998553	-0.224005	0.0165802	0.0858981	0.127217	0.14605	0.529015	-0.0324549	0.712873	0.922356	-0.099914	0.252519	0.665972	-0.110342	0.207841	0.381369	0.106173	0.225644	0.810328	-0.0894565	0.307705	0.799165	-0.142313	0.103568	0.619162	0.392847	2.90800863167462e-06	0.000299345	0.272711	0.0014943	0.0339018	0.276467	0.00127607	0.0242873	0.377795	7.35639072457772e-06	0.000819233	0.0762261	0.383179	0.602086	0.240989	0.00537658
P55084	HADHB	ENSG00000138029	0.149449	0.0859952	0.569085	-0.0543449	0.534416	0.998553	-0.221014	0.0181237	0.0901871	0.220158	0.0111944	0.20211	0.12322	0.16087	0.618876	-0.236622	0.00610389	0.322015	0.0541237	0.537649	0.704453	0.0896856	0.306464	0.841327	-0.120872	0.167411	0.689404	0.00170515	0.984519	0.997678	0.275782	0.0013136	0.0158535	0.092742	0.28835	0.585032	0.062124	0.477473	0.719111	0.133768	0.124775	0.322225	-0.0604886	0.489165	0.690734	0.255479	0.00311112
P49411	TUFM	ENSG00000178952	0.21954	0.0111166	0.295068	-0.0269453	0.758181	0.998553	-0.199779	0.0330823	0.131386	0.191368	0.0279422	0.282494	-0.0262296	0.766172	0.942336	0.00855185	0.922174	0.983799	0.000784768	0.992875	0.996677	0.0810814	0.355374	0.860142	-0.214503	0.0135177	0.3783	-0.0487536	0.578799	0.924179	0.0866062	0.321575	0.540062	0.0693041	0.427974	0.701246	0.0669153	0.444106	0.694277	0.114773	0.188347	0.413006	0.190542	0.0280305	0.122993	0.152679	0.0805123
P07339	CTSD	ENSG00000117984	0.394241	2.66228704504101e-06	0.00114242	0.191559	0.0271877	0.890026	0.143359	0.128095	0.313734	0.0785681	0.370531	0.752346	-0.00935431	0.91555	0.98091	0.0187752	0.830156	0.96089	0.0160566	0.855007	0.920813	0.0326258	0.710358	0.94857	-0.0700293	0.424926	0.851329	0.0763356	0.384323	0.840119	-0.0165276	0.850235	0.926395	-0.00541225	0.950699	0.980676	-0.0299102	0.73253	0.8794	-0.0528972	0.545375	0.74517	0.0718446	0.411194	0.624963	0.0204518	0.815946
O60825	PFKFB2	ENSG00000123836	-0.0284884	0.744796	0.952236	-0.0718121	0.411407	0.998553	-0.47344	1.03866685030596e-07	3.08563951990893e-05	0.171745	0.0489427	0.349005	0.0402145	0.648354	0.898362	-0.115135	0.186948	0.603978	0.472112	1.09808528936384e-08	3.09696180427939e-06	-0.0107527	0.902607	0.98231	-0.138892	0.112224	0.620187	0.148305	0.0896792	0.601992	0.22395	0.00956046	0.0579203	0.513785	2.53784104842225e-10	1.96022842580135e-06	0.53964	2.04916084101114e-11	1.58277183359701e-07	0.491218	1.93304439122244e-09	1.47638665644045e-05	0.283234	0.000954867	0.0182559	0.387375	4.45949129668222e-06
P51991	HNRNPA3	ENSG00000170144	0.119181	0.171826	0.683427	-0.0119094	0.891778	0.998553	-0.0116819	0.901823	0.950715	-0.123552	0.15812	0.547599	0.0199774	0.820826	0.95932	0.222046	0.0102069	0.34771	0.125577	0.151362	0.303588	-0.0132238	0.880377	0.979106	0.000580116	0.994733	0.998871	-0.171513	0.0492534	0.522765	-0.136498	0.117195	0.294329	0.0929422	0.287306	0.58421	0.111109	0.202939	0.467631	0.0670666	0.443074	0.667954	0.186646	0.0314657	0.132145	0.0199686	0.82022
P37837	TALDO1	ENSG00000177156	0.184509	0.0334982	0.428378	0.0151579	0.862519	0.998553	0.300726	0.00114966	0.0160602	-0.166073	0.0570238	0.364198	-0.0810203	0.357601	0.765924	0.219793	0.0110217	0.348041	-0.0555498	0.526971	0.695782	0.0190627	0.828247	0.969192	0.071317	0.416441	0.849191	-0.170539	0.050576	0.52664	-0.260014	0.0025071	0.024076	-0.0991606	0.256131	0.553885	-0.129183	0.138351	0.380198	-0.158708	0.0680587	0.228063	0.0637498	0.466001	0.672885	-0.156921	0.0723527
P00338	LDHA	ENSG00000134333	-0.0649373	0.457718	0.86513	0.0963509	0.269917	0.993067	0.216087	0.020938	0.099218	-0.183755	0.0349364	0.304914	-0.120441	0.170597	0.631781	0.00399081	0.963637	0.993277	-0.399419	2.09201809986403e-06	6.3367638444509e-05	-0.00671197	0.939115	0.988773	0.141323	0.106017	0.61255	-0.0705272	0.421634	0.859308	-0.0728242	0.404828	0.618208	-0.167564	0.0538729	0.252191	-0.210788	0.0148752	0.10758	-0.262703	0.00225149	0.0268787	-0.137137	0.115473	0.293392	-0.106346	0.224883
P78417	GSTO1	ENSG00000148834	0.294901	0.000569329	0.0646691	0.0745861	0.393527	0.998553	0.0737514	0.435488	0.645464	-0.0395653	0.652405	0.892371	0.0617947	0.4832	0.833409	0.120703	0.166376	0.585985	-6.95417e-05	0.999369	0.999468	0.0458416	0.601708	0.930005	-0.00678653	0.93844	0.990289	-0.0482476	0.582751	0.927022	-0.197803	0.0224753	0.103087	-0.0846027	0.332938	0.628002	-0.0146927	0.866698	0.944067	0.0125939	0.885599	0.947813	0.106205	0.223719	0.437519	-0.176174	0.043314
P30050	RPL12	ENSG00000197958	-0.00131166	0.988045	0.998633	0.00829375	0.924516	0.998945	0.272099	0.00340413	0.0312274	-0.294005	0.000622362	0.0791579	-0.0763289	0.386207	0.780254	0.0524826	0.548534	0.855041	-0.293091	0.000648315	0.0047559	0.160016	0.0668342	0.711057	0.126356	0.148821	0.671432	-0.100054	0.253678	0.768083	-0.134932	0.121499	0.300803	-0.133521	0.12548	0.388147	-0.159036	0.0674845	0.257722	-0.173367	0.0459742	0.177908	0.00141323	0.987119	0.994977	-0.146539	0.0936096
P61978	HNRNPK	ENSG00000165119	0.0497697	0.569419	0.901605	-0.104181	0.23272	0.983008	0.175086	0.06243	0.200503	-0.109759	0.210266	0.610562	-0.00619747	0.943991	0.986389	0.117953	0.176314	0.595736	0.0798254	0.362899	0.554727	0.0637651	0.467608	0.88557	0.126886	0.147111	0.669192	-0.0739424	0.399448	0.846714	-0.289491	0.000725566	0.0103783	-0.0313378	0.720282	0.875997	-0.0217605	0.803659	0.916406	-0.108059	0.215695	0.446178	0.151904	0.0809068	0.235092	-0.120544	0.168575
P62263	RPS14	ENSG00000164587	0.0342002	0.695939	0.940338	0.0295954	0.735241	0.998553	0.330965	0.000322267	0.00752117	-0.227814	0.008611	0.180901	0.038354	0.66361	0.902903	0.0536595	0.53959	0.850951	-0.347134	4.54466698589506e-05	0.000618011	0.149572	0.0869431	0.729723	0.096668	0.270179	0.77674	-0.0999378	0.254231	0.768262	-0.0939947	0.281859	0.498988	-0.22118	0.0105137	0.101004	-0.230456	0.00761503	0.0707921	-0.22636	0.00879375	0.0645042	-0.0580491	0.506885	0.703988	-0.187146	0.0316568
P19338	NCL	ENSG00000115053	0.0158864	0.855981	0.97166	-0.164004	0.0592504	0.918512	0.236262	0.0113828	0.0670638	-0.0327303	0.709472	0.917919	-0.0302359	0.731728	0.930349	0.0721996	0.408881	0.780765	-0.130521	0.135779	0.281546	0.133589	0.126743	0.761299	-0.015412	0.860768	0.975503	-0.172489	0.0479568	0.51777	-0.154323	0.0761319	0.224873	-0.161403	0.0634517	0.271503	-0.164531	0.0584285	0.237903	-0.173216	0.0461664	0.178298	0.00643492	0.941399	0.972368	-0.134783	0.123353
P20337	RAB3B	ENSG00000169213	0.00657695	0.940108	0.9895	-0.00422549	0.9615	0.998945	-0.249563	0.00741188	0.0515016	0.207275	0.0170924	0.236131	-0.124211	0.157506	0.617433	0.0189062	0.828989	0.96089	0.448122	7.12265242341914e-08	7.05325222031916e-06	-0.109746	0.210324	0.80885	0.0665673	0.448231	0.863496	0.0824579	0.347238	0.827723	0.0317452	0.7168	0.84489	0.308424	0.00030407	0.0140155	0.354995	2.75590949874172e-05	0.00210616	0.329924	0.000105269	0.00371276	0.302556	0.000400677	0.0109358	0.1606	0.065832
O14773	TPP1	ENSG00000166340	0.47251	9.33719479512263e-09	9.0150615746909e-06	0.185228	0.0328023	0.905166	-0.0464542	0.623572	0.783029	0.151333	0.0832485	0.425729	0.029132	0.741169	0.932365	0.0889547	0.308577	0.714522	0.261776	0.00242915	0.0134596	0.0404059	0.645516	0.937823	-0.0184779	0.833438	0.969697	-0.0748299	0.393799	0.843757	0.0029271	0.973325	0.988165	0.176642	0.0419585	0.220304	0.188771	0.0295498	0.160988	0.209886	0.0153189	0.0907906	0.178766	0.0395153	0.150799	0.110344	0.20783
P23396	RPS3	ENSG00000149273	-0.0648996	0.45798	0.86513	-0.0602223	0.491083	0.998553	0.263378	0.00463606	0.0378931	-0.169106	0.0525758	0.357164	-0.0114296	0.896908	0.978284	-0.114989	0.18751	0.604476	-0.279735	0.00116037	0.00753165	0.102923	0.240246	0.810535	0.0950437	0.278348	0.782298	-0.0237267	0.787126	0.972704	0.0277218	0.751436	0.865894	-0.273503	0.00144564	0.0331339	-0.284286	0.000912202	0.0202467	-0.213901	0.0134277	0.0835645	-0.192355	0.0265436	0.118442	-0.0786762	0.369871
P02766	TTR	ENSG00000118271	0.122634	0.159649	0.672505	0.181556	0.0364873	0.905166	-0.125473	0.183456	0.389396	0.0869429	0.321551	0.713019	-0.137994	0.115996	0.563936	-0.0234063	0.789143	0.948826	0.0154692	0.860257	0.924662	0.117277	0.180499	0.793845	0.163119	0.0616497	0.535914	-0.0988026	0.259692	0.7716	0.0986482	0.258609	0.474724	0.245259	0.00443613	0.0630757	0.254724	0.00308778	0.0400841	0.289804	0.000715567	0.0133503	0.225361	0.00910459	0.0633355	0.145516	0.095949
P35579	MYH9	ENSG00000100345	-0.111744	0.200355	0.715461	0.142423	0.101976	0.942953	0.0718141	0.447676	0.654995	-0.00558265	0.949344	0.987397	-0.0317055	0.719222	0.925534	-0.0461887	0.59755	0.876028	-0.439555	1.34214265257171e-07	1.01777380545232e-05	0.033887	0.699689	0.948307	-0.0829831	0.344165	0.815143	-0.146938	0.0927107	0.606709	0.187266	0.0308965	0.126334	-0.0441976	0.613456	0.819072	-0.0758201	0.385725	0.652168	-0.0341517	0.69635	0.846092	-0.166014	0.0561632	0.187957	0.0516833	0.556168
P62244	RPS15A	ENSG00000134419	-0.0697751	0.424834	0.852759	-0.049931	0.568167	0.998553	0.246853	0.00810342	0.0541923	-0.114741	0.190175	0.591083	-0.0599189	0.496605	0.841308	-0.0802432	0.358537	0.750906	-0.281699	0.00106705	0.00704449	0.14498	0.0971903	0.74241	0.126094	0.149672	0.67175	-0.00433197	0.960682	0.995466	0.123232	0.15761	0.349838	-0.192448	0.0264689	0.169409	-0.224904	0.00925004	0.0804177	-0.132368	0.128805	0.329326	-0.158959	0.0676192	0.211625	-0.0691032	0.431091
Q13247	SRSF6	ENSG00000124193	-0.0442434	0.613087	0.91666	-0.149269	0.086378	0.935952	0.0784786	0.406556	0.623682	-0.0223965	0.7988	0.946293	-0.115565	0.188702	0.643195	0.0428676	0.624182	0.884483	0.112327	0.199726	0.369638	0.0480578	0.584236	0.929211	0.130958	0.134463	0.658004	-0.0128319	0.883897	0.987887	-0.0992174	0.255858	0.472181	-0.0832697	0.340639	0.635256	-0.0652119	0.455815	0.703299	-0.0562073	0.520481	0.726323	0.0845657	0.33315	0.555318	-0.0358052	0.683575
P62491	RAB11A	ENSG00000103769	0.128567	0.140255	0.656982	0.00395941	0.963923	0.998945	0.218125	0.0197314	0.0952536	-0.00411762	0.962626	0.991077	-0.0316099	0.720033	0.925534	0.0862459	0.3236	0.72323	0.229196	0.00820522	0.0345386	0.0246813	0.778778	0.957818	0.18402	0.0346698	0.45102	-0.0576254	0.511622	0.893039	-0.14127	0.104809	0.274779	-0.0311272	0.722085	0.876274	0.00792853	0.927831	0.971504	-0.0785915	0.368548	0.605272	0.0590374	0.499666	0.699151	-0.0639622	0.46623
P10909	CLU	ENSG00000120885	0.185857	0.0322038	0.424475	0.104199	0.23264	0.983008	-0.109276	0.247124	0.467152	0.0753353	0.390602	0.764821	-0.0846975	0.336127	0.754718	0.00468327	0.957333	0.99323	0.0165629	0.850487	0.917726	-0.0241519	0.783405	0.959953	0.0812313	0.354482	0.820905	-0.0941976	0.282668	0.791348	0.083056	0.341883	0.558808	0.183005	0.0349931	0.197621	0.179592	0.0385969	0.185641	0.249926	0.00371654	0.037574	0.158623	0.0682083	0.212865	0.125472	0.151707
P53396	ACLY	ENSG00000131473	-0.0575345	0.510665	0.883399	-0.041034	0.6391	0.998553	-0.383132	2.58383154259079e-05	0.00158393	0.0282443	0.747847	0.931487	-0.0422978	0.631444	0.895076	0.0238331	0.785391	0.945963	0.440584	1.24493981790152e-07	9.94062109194744e-06	-0.114312	0.191847	0.802501	0.0864914	0.32408	0.810952	0.209463	0.0159326	0.399991	-0.0319063	0.715424	0.843912	0.423643	3.7557845100622e-07	0.00019757	0.481144	4.56733451059677e-09	5.0397273942642e-06	0.348367	3.97180596896085e-05	0.00195317	0.382709	5.46055419947677e-06	0.001985	0.230432	0.00785693
P62701	RPS4X	ENSG00000198034	-0.10035	0.250441	0.74751	-0.0684023	0.434024	0.998553	0.230594	0.0135759	0.0752223	-0.130635	0.135433	0.515782	-0.0568177	0.519189	0.851968	-0.0774229	0.375733	0.762367	-0.404554	1.50129815001954e-06	4.97802800033402e-05	0.140927	0.107008	0.752617	0.0672844	0.443346	0.862136	-0.0663458	0.449746	0.873787	0.0586848	0.502236	0.696083	-0.24308	0.00481294	0.0653342	-0.2628	0.00224271	0.0336678	-0.197282	0.0228396	0.118125	-0.191555	0.0271912	0.120496	-0.09062	0.301431
P38646	HSPA9	ENSG00000113013	0.239673	0.00545977	0.224315	0.0650095	0.457218	0.998553	-0.161127	0.0867825	0.245976	0.278618	0.00121668	0.0949153	0.203276	0.0198766	0.319848	0.0149428	0.864451	0.970918	0.139606	0.110371	0.243643	0.017724	0.840142	0.970135	-0.253748	0.00332671	0.303455	0.0889652	0.310381	0.807743	0.0913329	0.29577	0.512507	0.200646	0.0205732	0.147296	0.205136	0.0178525	0.12043	0.208698	0.0159216	0.0933564	0.270168	0.0016608	0.0240671	0.209072	0.0161344
P62249	RPS16	ENSG00000105193	-0.0274306	0.753963	0.954156	-0.00224872	0.979506	0.999818	0.278608	0.00268564	0.0268123	-0.199801	0.0216233	0.256566	-0.0814825	0.354856	0.765924	-0.0313015	0.720593	0.924254	-0.280153	0.00113992	0.00743643	0.0889327	0.310558	0.842185	0.136986	0.117285	0.632179	0.0158709	0.856666	0.983408	-0.0607081	0.487587	0.68357	-0.248893	0.00386606	0.0579589	-0.271382	0.00157931	0.0279144	-0.228113	0.0082708	0.0618429	-0.145384	0.0949782	0.259609	-0.181387	0.0373926
P49755	TMED10	ENSG00000170348	-0.0348377	0.690559	0.939725	0.028747	0.74256	0.998553	-0.0657157	0.487262	0.685914	0.129728	0.138191	0.519438	0.098548	0.262777	0.701102	-0.18547	0.0325704	0.415657	-0.00625552	0.943249	0.970514	0.0293556	0.738278	0.952575	-0.0534459	0.542762	0.889951	0.0544638	0.535093	0.906713	0.269355	0.00171743	0.0189777	0.0029804	0.972839	0.990145	0.0270618	0.757167	0.892684	0.166298	0.0557372	0.200291	-0.0244472	0.78	0.88664	0.144446	0.0984429
P49368	CCT3	ENSG00000163468	-0.0745432	0.3938	0.837237	-0.11151	0.201304	0.968615	-0.00457897	0.961436	0.978797	-0.0088518	0.919762	0.978528	-0.0533324	0.54518	0.86114	0.158689	0.0680925	0.47511	0.0439908	0.616476	0.765786	-0.0484477	0.581187	0.928062	-0.0415413	0.636257	0.922209	0.000494087	0.995514	0.997969	-0.284978	0.000885084	0.0118869	-0.0404661	0.64375	0.834417	-0.0226077	0.796178	0.912272	-0.130525	0.134266	0.337428	0.0756624	0.386717	0.605269	-0.0247521	0.778159
P22314	UBA1	ENSG00000130985	0.0257799	0.768337	0.959593	0.110291	0.206303	0.968679	-0.0350739	0.71103	0.840562	-0.0150957	0.863598	0.9604	-0.0461732	0.600494	0.884982	0.182872	0.0351286	0.415992	0.153938	0.0780173	0.191136	0.0020662	0.981241	0.993128	0.0756651	0.388526	0.838387	-0.0377524	0.667363	0.950529	-0.232611	0.00705282	0.0479542	0.173358	0.0459856	0.232431	0.182583	0.0354232	0.177208	0.0788726	0.366831	0.60388	0.254127	0.00316047	0.0346013	0.012044	0.890981
Q15366	PCBP2	ENSG00000197111	0.0117896	0.892861	0.979054	-0.144275	0.097552	0.935952	-0.0673413	0.476531	0.676853	-0.146551	0.0935831	0.44416	-0.00841444	0.924008	0.981036	0.208331	0.0161116	0.368183	0.0143282	0.870471	0.930719	-0.00311373	0.971734	0.991459	0.0254782	0.771827	0.957686	-0.0357698	0.683872	0.953614	-0.0444507	0.611423	0.777388	0.170654	0.0495377	0.242785	0.143057	0.100444	0.321522	0.152909	0.0788956	0.248474	0.142978	0.100635	0.268591	0.114958	0.189332
Q8IUE6	H2AC21	ENSG00000184270	0.107056	0.220008	0.731705	0.0297208	0.73416	0.998553	0.127932	0.174949	0.379261	0.0519786	0.553911	0.852551	-0.193908	0.0264725	0.360999	0.124358	0.153818	0.575011	0.0104267	0.905547	0.951625	0.0749623	0.39296	0.874353	0.0305011	0.728457	0.946729	-0.0422612	0.630416	0.941147	-0.00664695	0.939472	0.972979	-0.0393987	0.652528	0.839248	-0.0155221	0.859249	0.940328	0.0771478	0.377436	0.615306	0.118305	0.175018	0.375693	-0.117731	0.178805
P07099	EPHX1	ENSG00000143819	0.0201236	0.818162	0.96814	0.0360521	0.680352	0.998553	0.163411	0.0823486	0.237765	0.0339818	0.69889	0.913405	0.0372754	0.672518	0.905917	-0.191325	0.0273799	0.404546	-0.280335	0.0011311	0.00740393	0.0754398	0.389944	0.871724	-0.057844	0.510019	0.88223	-0.207066	0.017207	0.406298	0.253821	0.00319821	0.0281988	-0.088047	0.31356	0.611754	-0.106577	0.222092	0.489472	0.037785	0.665887	0.828056	-0.146684	0.0920268	0.254044	0.0364105	0.67852
P24539	ATP5PB	ENSG00000116459	0.147244	0.0907792	0.581147	0.0666477	0.445934	0.998553	-0.225255	0.0159696	0.0838908	0.175423	0.0442293	0.328172	0.138038	0.115879	0.563936	-0.0806491	0.356104	0.749293	0.0808537	0.35673	0.548444	0.0358613	0.683107	0.947472	-0.138501	0.113246	0.622452	-0.000558713	0.994927	0.997969	0.164849	0.0579356	0.188023	0.135022	0.121248	0.381398	0.138414	0.112094	0.340638	0.141314	0.104701	0.28986	-0.02453	0.779273	0.886336	0.180484	0.0383663
P50440	GATM	ENSG00000171766	-0.111287	0.202213	0.717971	-0.0220649	0.800969	0.998553	0.140926	0.134766	0.323274	-0.152879	0.0801103	0.417525	0.113106	0.198343	0.650808	-0.165806	0.0564768	0.457134	-0.382295	6.08245843025657e-06	0.00013309	0.179832	0.0390834	0.650311	-0.0771713	0.379124	0.834107	-0.13279	0.12905	0.656208	0.118412	0.174629	0.371784	-0.100506	0.249702	0.547945	-0.103159	0.237357	0.507852	-0.0588143	0.501291	0.711891	-0.222441	0.0100698	0.0667013	0.0283218	0.747178
P31943	HNRNPH1	ENSG00000169045	-0.0729642	0.403923	0.841906	-0.0156592	0.858018	0.998553	0.024441	0.796313	0.890419	-0.0436662	0.619082	0.881389	-0.112241	0.201819	0.652108	0.0989332	0.257229	0.671139	-0.127393	0.14549	0.296082	0.074375	0.396688	0.875104	-0.0193719	0.825505	0.968765	-0.236998	0.00621723	0.343734	-0.00745303	0.932148	0.968949	0.0896915	0.304571	0.604292	0.101258	0.246162	0.517066	0.050829	0.56122	0.756196	0.155229	0.0744033	0.224624	0.064066	0.465505
P62873	GNB1	ENSG00000078369	-0.0763214	0.382583	0.830542	0.143611	0.0991207	0.935952	-0.257107	0.00575408	0.0437016	0.279842	0.00115512	0.0913732	-0.123543	0.159767	0.618267	0.0514739	0.556255	0.85749	0.163784	0.0605824	0.158248	-0.0113093	0.897593	0.982251	0.00498077	0.9548	0.994295	-0.102575	0.241848	0.760656	0.287389	0.000796265	0.0111017	0.325788	0.000129899	0.00802675	0.373392	9.56841898336336e-06	0.00108686	0.451033	5.08661841536195e-08	6.15574492990525e-05	0.282603	0.000981348	0.0185783	0.2943	0.000614184
Q00610	CLTC	ENSG00000141367	-0.147164	0.0909554	0.581365	0.0672186	0.442039	0.998553	-0.269271	0.00376686	0.0328625	0.0623616	0.477483	0.811815	-0.0536798	0.542561	0.859903	0.157061	0.0710061	0.475474	0.0875546	0.318145	0.509085	0.0453342	0.605741	0.930005	-0.0260479	0.76687	0.955195	0.0221016	0.801394	0.977263	-0.0106628	0.903047	0.954844	0.288973	0.000742442	0.0231464	0.29121	0.000672102	0.0172217	0.227894	0.00833455	0.0621391	0.282165	0.00100013	0.0186639	0.169704	0.0517342
Q9Y6V0	PCLO	ENSG00000186472	-0.0841413	0.33559	0.806478	-0.0946611	0.278447	0.993067	0.0292356	0.757492	0.8695	0.101369	0.247459	0.649466	-0.0622309	0.480112	0.8319	0.0686298	0.432493	0.793192	0.342946	5.68650712606811e-05	0.000721225	-0.0665854	0.448108	0.881432	0.0406099	0.643848	0.92435	0.0541613	0.537366	0.907824	-0.168141	0.0530413	0.177663	-0.167961	0.0532991	0.251029	-0.11446	0.189564	0.450936	-0.105541	0.226645	0.458273	-0.083313	0.340387	0.562746	-0.173047	0.0472286
P12109	COL6A1	ENSG00000142156	-0.0808178	0.355094	0.814844	0.0232462	0.790552	0.998553	-0.225172	0.0160093	0.0839934	0.13855	0.11312	0.476412	-0.0135611	0.87782	0.973419	-0.0533649	0.541822	0.852175	-0.117607	0.179266	0.342481	0.0954238	0.276421	0.82979	-0.11246	0.199194	0.715615	-0.149198	0.0877442	0.598179	0.351839	3.28305797943074e-05	0.00140749	0.26168	0.00234579	0.0442719	0.267669	0.00184063	0.0299791	0.356987	2.46528276224289e-05	0.00141051	0.066703	0.445555	0.654451	0.218807	0.0117152
P52272	HNRNPM	ENSG00000099783	0.0559194	0.522623	0.887388	-0.0745797	0.393568	0.998553	0.257503	0.00567688	0.0432428	0.0114301	0.896505	0.972284	0.011071	0.900125	0.97855	0.152362	0.079985	0.488769	-0.00468807	0.957453	0.979255	-0.114151	0.192478	0.802501	0.0895457	0.307221	0.798994	0.0158803	0.856582	0.983408	-0.256582	0.00287133	0.0261844	-0.0995091	0.254456	0.552393	-0.108183	0.215164	0.480386	-0.156038	0.072888	0.238453	-0.0346756	0.691926	0.832336	-0.0556174	0.526467
O00299	CLIC1	ENSG00000213719	-0.0639428	0.46465	0.868219	0.0943392	0.280091	0.993067	0.156497	0.0963569	0.262341	-0.0147985	0.866257	0.961347	-0.0661163	0.453071	0.820524	-0.0111199	0.898913	0.978054	-0.234838	0.00671946	0.0295228	0.0828926	0.344693	0.853772	0.0775057	0.377056	0.831693	-0.0481323	0.583653	0.927409	-0.054592	0.532557	0.719263	0.00167212	0.98476	0.994138	-0.0478199	0.584658	0.792889	-0.0831189	0.341517	0.580774	-0.0401727	0.646158	0.803433	0.0734364	0.40269
P02765	AHSG	ENSG00000145192	0.0124485	0.886911	0.977944	-0.0268098	0.759359	0.998553	-0.282579	0.00231747	0.0245671	-0.0527026	0.548396	0.849291	0.124352	0.15703	0.616937	0.0996814	0.25363	0.666113	0.0122882	0.888784	0.941888	0.189833	0.0292473	0.585239	-0.187245	0.0315656	0.447363	-0.261801	0.00242677	0.289079	0.134392	0.123011	0.302977	0.00987977	0.910137	0.963263	0.0467622	0.593003	0.796444	0.130625	0.133965	0.337379	0.0798884	0.360673	0.581186	0.0692575	0.430061
P32119	PRDX2	ENSG00000167815	0.0868697	0.320099	0.801637	-0.0223298	0.79863	0.998553	0.0504257	0.594169	0.760709	-0.00833595	0.924423	0.97952	-0.071714	0.415653	0.800501	0.0435354	0.618786	0.882384	0.286211	0.000878111	0.00601288	0.0150484	0.864021	0.977191	0.187799	0.0310564	0.446596	0.0490881	0.576194	0.922787	-0.119771	0.169698	0.365723	0.00181122	0.983492	0.993709	0.0116503	0.894119	0.957912	0.00194363	0.982286	0.992112	0.137581	0.11429	0.291514	0.0303532	0.729723
P21266	GSTM3	ENSG00000134202	0.0408439	0.640655	0.927097	0.0476804	0.585756	0.998553	0.0751986	0.426509	0.639804	-0.00180634	0.9836	0.996501	-0.00167143	0.984883	0.99701	0.032072	0.714011	0.921629	-0.0557536	0.525453	0.694775	-0.00231469	0.978985	0.992176	0.0215002	0.806691	0.967378	-0.102299	0.243124	0.760656	0.0379578	0.664452	0.813168	-0.0158571	0.856243	0.941843	-0.0338428	0.698963	0.861234	-0.0287626	0.742425	0.874856	-0.00881536	0.919784	0.963603	0.0211658	0.80964
P18124	RPL7	ENSG00000147604	-0.0741689	0.396186	0.838647	-0.0748207	0.392037	0.998553	0.314504	0.00065469	0.0114667	-0.171717	0.04898	0.349005	-0.002151	0.980547	0.99589	-0.080187	0.358875	0.751343	-0.33124	0.000104641	0.00114159	0.0648554	0.460015	0.882654	0.168519	0.053414	0.509975	-0.054435	0.535309	0.906713	0.0402944	0.645159	0.801149	-0.242705	0.0048807	0.0653766	-0.245048	0.00447151	0.0512433	-0.213568	0.0135761	0.0840829	-0.179756	0.0384169	0.148247	-0.0960523	0.273256
Q7KZF4	SND1	ENSG00000197157	-0.211809	0.0143858	0.321144	0.000628904	0.994268	0.999818	0.0917523	0.331598	0.554987	-0.108605	0.215133	0.618362	-0.0391211	0.657303	0.90002	-0.103312	0.23666	0.65168	-0.134659	0.123702	0.26482	0.145994	0.0948508	0.733361	0.0930409	0.288647	0.78566	0.0688362	0.432878	0.86598	0.146375	0.0927219	0.25482	-0.00922797	0.916043	0.966336	-0.00956189	0.913016	0.965517	0.0148209	0.865546	0.937655	0.0112706	0.897551	0.95182	-0.00377508	0.965733
P11279	LAMP1	ENSG00000185896	0.240908	0.00521701	0.217817	0.0259112	0.767191	0.998553	-0.00558438	0.952977	0.974682	0.256603	0.00297804	0.132959	-0.196404	0.0245538	0.352307	-0.0518091	0.553683	0.856918	0.144384	0.0985875	0.225493	-0.00593757	0.946129	0.988773	0.0873665	0.31919	0.809662	0.0519356	0.55424	0.915124	0.131226	0.13217	0.314988	0.128639	0.140032	0.412042	0.0976861	0.263305	0.536189	0.199662	0.0212155	0.113013	0.207379	0.0166141	0.088984	0.126902	0.147061
P68402	PAFAH1B2	ENSG00000168092	0.149351	0.0862026	0.569085	-0.00914906	0.916758	0.998553	-0.0519666	0.582931	0.754198	0.112746	0.198046	0.59965	0.0872168	0.321898	0.745837	0.0575143	0.510814	0.833944	0.297309	0.000536266	0.00410111	-0.13913	0.111605	0.753527	-0.0685491	0.434804	0.857328	0.0852284	0.331222	0.818937	-0.231269	0.00739835	0.0492204	0.100899	0.247847	0.546056	0.109608	0.209144	0.474335	0.00300726	0.972595	0.989335	0.127837	0.142541	0.334256	-0.00515221	0.953245
Q02878	RPL6	ENSG00000089009	-0.100467	0.249891	0.74751	-0.0852739	0.329103	0.998553	0.233604	0.0123691	0.0709798	-0.0519031	0.554488	0.852551	-0.0786103	0.372128	0.772112	-0.0390669	0.655265	0.900902	-0.20046	0.0211865	0.0720583	0.0444822	0.61254	0.930969	0.250169	0.00381539	0.310274	-0.036599	0.676949	0.950682	0.0649763	0.457448	0.660312	-0.0823034	0.34629	0.639499	-0.111213	0.202514	0.46721	-0.113601	0.19293	0.418475	-0.0582534	0.505389	0.703379	-0.0040232	0.963483
O94760	DDAH1	ENSG00000153904	0.0151409	0.862671	0.972505	-0.0504815	0.563903	0.998553	0.246696	0.00814524	0.0543297	-0.208437	0.0164677	0.231688	0.0939863	0.285621	0.716552	-0.0723738	0.407748	0.780146	-0.237665	0.00606911	0.0273779	0.014408	0.869755	0.977692	-0.0203748	0.816626	0.96871	-0.154481	0.0769597	0.576687	-0.00946604	0.913885	0.960137	-0.073308	0.401706	0.683255	-0.104233	0.232485	0.502016	-0.172622	0.0469304	0.179896	-0.0865639	0.321812	0.544516	0.056942	0.51665
P30040	ERP29	ENSG00000089248	0.141072	0.105302	0.609708	0.0955256	0.274061	0.993067	0.113028	0.231168	0.448066	0.105652	0.22794	0.632402	-0.0123533	0.888628	0.976632	0.0804155	0.357503	0.750571	0.0620368	0.479784	0.65866	-0.0439053	0.617162	0.931544	0.158524	0.0694502	0.55474	0.0772158	0.378849	0.839027	-0.147509	0.0901922	0.250418	-0.0993062	0.25543	0.553731	-0.110571	0.205146	0.470421	-0.0660539	0.450006	0.672864	-0.0843307	0.3345	0.556948	-0.128501	0.141991
Q99623	PHB2	ENSG00000215021	0.13443	0.122905	0.630905	-0.00752277	0.931515	0.998945	-0.149912	0.111386	0.287934	0.260415	0.00256389	0.129791	0.0602262	0.494396	0.84002	-0.154277	0.0762212	0.482412	0.0246433	0.77911	0.872025	-0.0109136	0.901158	0.98231	-0.0906852	0.301081	0.796968	-0.0343263	0.695987	0.956831	0.244528	0.0045596	0.0354903	0.0174787	0.841725	0.936816	0.023465	0.788626	0.907769	0.0967193	0.268082	0.505286	-0.102673	0.23959	0.455587	0.188678	0.0302631
O60701	UGDH	ENSG00000109814	-0.0371641	0.671056	0.934213	-0.0495717	0.570958	0.998553	0.228746	0.0143664	0.0780904	-0.211859	0.0147412	0.222385	0.12694	0.148507	0.608749	-0.0556422	0.52469	0.841159	-0.332365	9.8791581020663e-05	0.00109385	0.217599	0.0121984	0.54795	-0.0331378	0.70602	0.94105	-0.102774	0.240932	0.760457	-0.00617514	0.943761	0.97546	-0.154394	0.075995	0.29872	-0.163616	0.059863	0.241453	-0.217283	0.0119958	0.0783679	-0.210306	0.0151109	0.0841504	-0.105447	0.228849
P60842	EIF4A1	ENSG00000161960	-0.0542352	0.535242	0.888809	-0.0208844	0.811413	0.998553	0.286768	0.0019792	0.0223762	-0.177452	0.041794	0.323505	0.0612927	0.486769	0.836426	-0.0325422	0.710004	0.919578	-0.371326	1.16841615569463e-05	0.000218519	0.0919819	0.294194	0.836768	0.0240237	0.784527	0.961168	-0.175855	0.0437011	0.507857	0.103724	0.234785	0.446669	-0.16084	0.0643923	0.272581	-0.180224	0.0379078	0.184267	-0.165757	0.056551	0.20241	-0.221012	0.0105741	0.0683071	-0.0494007	0.573764
P30044	PRDX5	ENSG00000126432	0.175454	0.0433795	0.46034	0.0562416	0.520226	0.998553	-0.0132528	0.888701	0.942902	0.0242228	0.782785	0.939459	-0.126177	0.150984	0.610897	0.0446248	0.610027	0.878405	0.0529423	0.546576	0.710494	0.140411	0.108312	0.753527	0.0565047	0.519881	0.886284	0.107217	0.221087	0.744544	-0.0955808	0.273782	0.491314	0.115327	0.186209	0.472342	0.0873137	0.317622	0.591859	0.111731	0.200405	0.428434	0.264846	0.00206493	0.0270331	0.0614846	0.48371
P10768	ESD	ENSG00000139684	0.00766718	0.930203	0.986665	-0.165738	0.0565795	0.917013	-0.170349	0.0699785	0.215173	0.0714786	0.415382	0.778963	0.00279206	0.974751	0.993932	0.00190987	0.982593	0.996836	0.294547	0.000607414	0.00449469	-0.0850291	0.332358	0.851722	0.0412607	0.63854	0.923261	-0.0796375	0.364034	0.832923	0.0698245	0.424505	0.634335	0.381129	6.01294601865199e-06	0.00129011	0.375865	8.25847111052269e-06	0.0010095	0.356173	2.5803876591457e-05	0.00145481	0.307125	0.000323375	0.00979156	0.299596	0.000483239
P12111	COL6A3	ENSG00000163359	-0.00532546	0.951489	0.99114	0.0835651	0.338922	0.998553	-0.199964	0.0329172	0.131257	0.0460833	0.599792	0.873617	0.0705075	0.423562	0.805734	-0.0906437	0.299445	0.705318	-0.0880743	0.31527	0.506162	0.157128	0.0719739	0.715688	-0.0420314	0.632279	0.919906	-0.146629	0.0934056	0.607484	0.330348	0.000103005	0.00296871	0.250376	0.00365298	0.0568134	0.237709	0.00586702	0.0601817	0.3166	0.000205045	0.00589125	0.0532159	0.542953	0.731769	0.197684	0.0230814
P39687	ANP32A	ENSG00000140350	0.106115	0.224116	0.733327	-0.131277	0.132018	0.949587	0.274014	0.0031766	0.0298888	-0.0607605	0.488884	0.819652	-0.054705	0.534869	0.857448	0.11686	0.180387	0.600199	0.0844549	0.335645	0.527579	0.0937239	0.285106	0.833052	0.173429	0.0467352	0.486322	-0.0870012	0.321225	0.812158	-0.272759	0.00149133	0.0173218	-0.0402734	0.645331	0.834417	-0.0591109	0.499132	0.734901	-0.0913697	0.295575	0.534165	0.130096	0.135561	0.324472	-0.151771	0.0823495
Q15365	PCBP1	ENSG00000169564	-0.0211319	0.809221	0.966361	-0.0159402	0.855499	0.998553	0.284394	0.00216496	0.0236523	-0.0179709	0.837945	0.956025	-0.121447	0.167026	0.62817	0.110493	0.20547	0.6248	-0.148158	0.0900022	0.211815	0.0513379	0.558815	0.920513	0.0453974	0.605239	0.910924	-0.0512	0.559873	0.918729	-0.17516	0.0437382	0.156998	-0.0863104	0.323236	0.618908	-0.126434	0.147012	0.392898	-0.170495	0.0497538	0.18728	0.0555533	0.525353	0.717184	-0.117836	0.178417
P23528	CFL1	ENSG00000172757	-0.114565	0.189153	0.696701	-0.0225519	0.79667	0.998553	-0.0617083	0.514256	0.706078	-0.128708	0.141345	0.523622	-0.326617	0.000140414	0.0903797	0.193229	0.0258516	0.404546	-0.0649416	0.459417	0.642547	-0.122848	0.160524	0.775042	0.169977	0.0513533	0.501457	-0.0098791	0.910486	0.989212	-0.15833	0.0687258	0.210308	0.0591211	0.499058	0.74856	0.0309015	0.724018	0.874401	-0.0513637	0.557102	0.753625	0.116246	0.182702	0.384835	-0.0238415	0.786121
Q08257	CRYZ	ENSG00000116791	0.129099	0.138609	0.654811	0.00336583	0.969329	0.998945	0.286441	0.00200384	0.0224966	0.120398	0.169094	0.559588	0.11755	0.181167	0.639614	-0.0765739	0.381006	0.765867	0.0472113	0.590883	0.746297	0.00864665	0.921615	0.986848	-0.0278623	0.751145	0.953095	0.0538442	0.539755	0.908866	-0.110681	0.204697	0.412277	-0.0652755	0.455375	0.722933	-0.0913114	0.295884	0.570744	-0.131064	0.132649	0.33516	-0.0632795	0.469304	0.675406	-0.064948	0.459372
Q9Y6B6	SAR1B	ENSG00000152700	0.00498249	0.95461	0.991582	-0.125412	0.150334	0.952796	-0.055526	0.557355	0.736529	0.134625	0.123797	0.497764	0.0366332	0.677844	0.908328	-0.103369	0.236403	0.651668	0.35557	2.86551960684278e-05	0.000433136	-0.102873	0.240475	0.810535	0.130849	0.134789	0.658004	0.277991	0.00124942	0.263072	0.0835164	0.339205	0.556385	0.195654	0.0240111	0.160814	0.205423	0.0176897	0.119961	0.207509	0.0165448	0.0957732	0.188543	0.0297509	0.127315	0.118086	0.17749
P62753	RPS6	ENSG00000137154	-0.0786271	0.36833	0.820687	-0.0624824	0.474931	0.998553	0.270039	0.00366512	0.0324762	-0.151516	0.0828727	0.424878	-0.0929819	0.290823	0.719743	-0.00318731	0.970955	0.995659	-0.314047	0.000245384	0.00221938	0.129225	0.139741	0.770357	0.143927	0.0996713	0.604724	-0.131799	0.131957	0.659842	0.056968	0.514844	0.706709	-0.154604	0.0755939	0.297902	-0.180591	0.0375114	0.182915	-0.138951	0.110693	0.299368	-0.0579923	0.507301	0.703988	-0.0697758	0.426609
P40429	RPL13A	ENSG00000142541	-0.0835731	0.338876	0.80716	-0.124317	0.153955	0.957589	0.29513	0.00143404	0.0183145	-0.159265	0.0681406	0.389865	-0.0283671	0.747734	0.934639	-0.033843	0.698961	0.918941	-0.277752	0.00126209	0.0080632	0.0706023	0.421138	0.879868	0.174851	0.0449365	0.474815	-0.0330146	0.707063	0.959783	-0.026583	0.761334	0.871838	-0.207767	0.0164078	0.130143	-0.232444	0.0070949	0.0679913	-0.235342	0.00639346	0.0527354	-0.186529	0.031575	0.132264	-0.0933401	0.287092
Q03252	LMNB2	ENSG00000176619	0.170064	0.050343	0.492838	-0.0800144	0.359913	0.998553	0.1055	0.263933	0.48609	0.0667535	0.44696	0.795767	-0.0911014	0.300733	0.72612	0.165457	0.0570045	0.458037	0.0673758	0.442725	0.627136	0.0591917	0.500195	0.894696	0.0332435	0.705125	0.94105	-0.2301	0.00794917	0.364963	-0.020965	0.810699	0.901206	-0.0357081	0.683238	0.855662	-0.00848973	0.922738	0.969026	0.0592195	0.498342	0.709137	0.0809993	0.354011	0.575119	-0.059104	0.500831
P68032	ACTC1	ENSG00000159251	-0.173034	0.0464	0.474694	0.0745401	0.393819	0.998553	-0.0561652	0.552819	0.733387	0.0526244	0.54899	0.84961	-0.14025	0.110097	0.556493	0.0458269	0.600426	0.876874	-0.147065	0.0924245	0.215806	0.0682762	0.436639	0.881432	0.0342737	0.69643	0.938676	-0.188609	0.0303246	0.473186	0.409735	9.70846472103659e-07	0.000160279	0.345044	4.75571413813825e-05	0.00447445	0.340618	6.02685390540536e-05	0.00347257	0.376248	8.07145326175984e-06	0.000854026	0.166848	0.0549209	0.185795	0.269196	0.00180095
Q96KP4	CNDP2	ENSG00000133313	-0.00334074	0.969557	0.994272	0.0282894	0.746517	0.998553	0.262189	0.00483176	0.0386707	-0.148913	0.0883583	0.433528	0.133202	0.129337	0.583686	-0.00627595	0.942844	0.98773	-0.269413	0.00178505	0.0105898	0.0901865	0.303759	0.841327	-0.05934	0.499119	0.877777	-0.0889043	0.310713	0.807963	-0.150775	0.0832152	0.238215	-0.212603	0.0140155	0.118962	-0.227544	0.0084375	0.0759625	-0.311176	0.000266638	0.00698155	-0.239579	0.00547877	0.0468638	-0.0726996	0.40744
Q9Y4L1	HYOU1	ENSG00000149428	-0.157013	0.0710929	0.542185	-0.099906	0.252557	0.983008	-0.265651	0.00428167	0.0357145	0.226944	0.00887532	0.182808	0.0807567	0.359172	0.765924	-0.202876	0.0191806	0.381936	0.179082	0.0399214	0.116272	0.0952156	0.277475	0.82979	-0.0584899	0.505298	0.880088	0.169013	0.0527078	0.530294	0.257666	0.00275135	0.0254813	0.133407	0.125806	0.388535	0.186526	0.0315775	0.166752	0.258591	0.00265265	0.0299547	0.0108378	0.901465	0.952671	0.196455	0.0239659
P08865	RPSA	ENSG00000168028	0.00492466	0.955136	0.991996	-0.0705018	0.420015	0.998553	0.311824	0.000732015	0.0123075	-0.231193	0.00764927	0.172756	0.166758	0.0569508	0.461703	-0.0320162	0.714487	0.921965	-0.243563	0.00488952	0.0231272	0.151954	0.0819775	0.727524	0.00810597	0.926502	0.987168	-0.110519	0.207108	0.73116	-0.0951291	0.276066	0.493711	-0.292944	0.000621855	0.0213878	-0.289339	0.000730481	0.017966	-0.311648	0.000260661	0.0069187	-0.225639	0.00901736	0.0630585	-0.153237	0.079398
Q7Z7H5	TMED4	ENSG00000158604	-0.0157498	0.857206	0.97166	0.0112979	0.897304	0.998553	-0.171364	0.0683007	0.212249	0.182089	0.0366492	0.311732	-0.0117445	0.894084	0.977612	-0.183597	0.0343986	0.415992	0.172431	0.0480337	0.133362	0.0156678	0.858481	0.976569	0.0330483	0.706778	0.94105	0.183921	0.0347694	0.481832	0.235953	0.00625371	0.0439924	0.157483	0.0702413	0.2857	0.152958	0.078798	0.278807	0.233224	0.00689985	0.0554627	0.0364286	0.6772	0.823766	0.204758	0.0185167
Q99735	MGST2	ENSG00000085871	-0.00397954	0.96374	0.993451	0.232178	0.00716273	0.768402	0.101168	0.284156	0.505719	0.208075	0.0166597	0.233376	0.0445127	0.613672	0.889306	-0.0559942	0.522066	0.840167	-0.0828418	0.34499	0.536293	0.0671026	0.444582	0.881432	-0.121772	0.164248	0.686128	-0.0281671	0.748513	0.964688	0.119273	0.17149	0.367034	-0.0558918	0.522829	0.761087	-0.024454	0.77994	0.905222	0.0337892	0.699416	0.847672	-0.0089632	0.918443	0.96282	-0.0130778	0.881688
P13010	XRCC5	ENSG00000079246	0.039883	0.648539	0.927127	-0.057975	0.507429	0.998553	-0.0838016	0.375372	0.594621	-0.00937145	0.915068	0.977105	-0.125552	0.153033	0.613404	0.191691	0.02708	0.404546	0.164817	0.0589548	0.154843	0.0422394	0.630593	0.932084	0.0396865	0.65141	0.926488	-0.0684407	0.435532	0.867694	-0.194149	0.0251396	0.110832	0.132759	0.12767	0.391538	0.110122	0.207005	0.472269	0.0507398	0.561908	0.756524	0.202959	0.0191302	0.0976616	0.0118607	0.89263
P21281	ATP6V1B2	ENSG00000147416	-0.0325719	0.709751	0.943296	-0.0324582	0.710719	0.998553	-0.380986	2.89172719125652e-05	0.00170277	0.224461	0.00966916	0.191991	-0.0281915	0.749243	0.934768	-0.02765	0.752059	0.935235	0.465542	1.85900286275853e-08	3.67734009752076e-06	-0.0723595	0.409643	0.875429	-0.0420662	0.631996	0.919906	0.166332	0.0566328	0.536068	0.030483	0.727608	0.85178	0.333864	8.59209453309973e-05	0.00603321	0.375275	8.55459069581954e-06	0.0010095	0.327746	0.000117641	0.00397111	0.275145	0.00134933	0.0218954	0.231556	0.00755174
P35606	COPB2	ENSG00000184432	-0.198143	0.02224	0.362133	0.0393504	0.652926	0.998553	-0.0814633	0.388887	0.607766	0.0241674	0.783269	0.939582	0.038121	0.66553	0.903167	-0.0731902	0.402465	0.776821	0.126934	0.146957	0.298004	0.180855	0.0379639	0.645888	0.0659473	0.452479	0.863496	0.104	0.235335	0.75487	0.14016	0.107595	0.279443	0.202733	0.019267	0.140793	0.225167	0.00916635	0.080001	0.235859	0.00627509	0.0524833	0.231445	0.00735213	0.0563955	0.134998	0.122751
P15880	RPS2	ENSG00000140988	-0.100715	0.248714	0.747204	-0.0867045	0.321023	0.998553	0.199371	0.0334504	0.132289	-0.115455	0.187412	0.585824	-0.0799294	0.364133	0.76785	0.0449733	0.607237	0.878405	-0.361931	2.00617611363363e-05	0.000328996	0.169548	0.0519531	0.689363	0.117717	0.178858	0.696671	-0.134411	0.124402	0.652648	0.0646309	0.459848	0.663032	-0.125376	0.150452	0.427591	-0.134619	0.122373	0.356683	-0.113981	0.191434	0.416803	-0.0223901	0.798098	0.898242	-0.0417852	0.634276
P06748	NPM1	ENSG00000181163	0.0935387	0.284211	0.773941	-0.0910104	0.297486	0.998553	0.223619	0.0167726	0.086368	0.0782669	0.372374	0.752346	-0.19796	0.0234199	0.344563	0.185352	0.0326838	0.415743	-0.0987847	0.259779	0.445105	-0.0297356	0.735016	0.952575	0.0182143	0.835781	0.969697	-0.134691	0.123612	0.652648	-0.107506	0.218066	0.427329	-0.0589853	0.500046	0.748999	-0.0336475	0.700617	0.861577	-0.0419339	0.63176	0.805633	0.228528	0.00815109	0.0599882	-0.0161433	0.854233
P08962	CD63	ENSG00000135404	0.304428	0.000367143	0.0506395	0.0622658	0.476466	0.998553	0.223714	0.0167249	0.0862779	0.248302	0.0040951	0.14206	-0.0290694	0.741706	0.932446	-0.0661642	0.449248	0.803983	0.14477	0.0976818	0.224485	0.0142575	0.871104	0.977887	0.00412535	0.962556	0.994295	-0.0255809	0.770933	0.969335	-0.0046829	0.957336	0.981486	-0.0697413	0.425059	0.700428	-0.119433	0.170913	0.425057	-0.0263315	0.763525	0.885372	-0.0627075	0.473338	0.67937	-0.0377743	0.667182
P62750	RPL23A	ENSG00000198242	-0.0637064	0.466305	0.86889	-0.174872	0.0440903	0.913736	0.201604	0.0314794	0.127887	-0.191468	0.0278593	0.282494	-0.1341	0.126751	0.579996	0.072296	0.408254	0.780146	-0.327052	0.000129394	0.00135059	0.109874	0.209788	0.80885	0.176222	0.0432564	0.469564	-0.117291	0.180447	0.703837	-0.0906145	0.299601	0.516809	-0.183592	0.034403	0.196234	-0.197696	0.0225497	0.139563	-0.178288	0.040054	0.164825	-0.0414014	0.636098	0.797601	-0.166098	0.0569862
P69905	HBA1	ENSG00000206172	0.0512549	0.557939	0.896323	0.0498356	0.568907	0.998553	-0.230068	0.0137967	0.075992	0.0403592	0.645897	0.891365	-0.0145849	0.868675	0.973061	-0.0752507	0.389313	0.770053	-0.0569916	0.516284	0.688022	0.272658	0.00156176	0.478881	-0.0928393	0.289697	0.787144	-0.0450687	0.607856	0.935275	0.219324	0.0111981	0.0650333	0.124907	0.151995	0.42948	0.126473	0.146886	0.392809	0.226614	0.00871624	0.0641183	0.0896214	0.304951	0.526826	0.110744	0.206177
Q16555	DPYSL2	ENSG00000092964	0.0610674	0.48501	0.876407	0.0564786	0.518467	0.998553	-0.207366	0.0268435	0.116287	0.0950403	0.278365	0.677876	-0.112385	0.201238	0.651838	0.108987	0.211754	0.631501	0.348133	4.30602704195593e-05	0.000592865	-0.106942	0.222282	0.810025	0.0362389	0.679952	0.932526	-0.0094189	0.91464	0.989212	-0.00527642	0.951935	0.97867	0.370668	1.1236618181254e-05	0.00180816	0.396716	2.27376537731416e-06	0.000423567	0.339615	6.3559281672898e-05	0.00268269	0.370323	1.14669591761984e-05	0.00253059	0.203029	0.0195534
P28072	PSMB6	ENSG00000142507	0.0934302	0.284772	0.773941	-0.124487	0.153388	0.957589	0.0778672	0.410233	0.626658	-0.10062	0.250987	0.654055	-0.0131506	0.881491	0.974472	0.127455	0.143747	0.567348	0.196782	0.0237277	0.0783551	0.116901	0.181909	0.795739	0.074373	0.396701	0.841272	0.00261935	0.97622	0.996448	-0.204918	0.017977	0.0890216	-0.0741093	0.396567	0.67976	-0.0685372	0.433116	0.684969	-0.0820018	0.348067	0.586106	0.12841	0.140743	0.332244	-0.098369	0.2618
Q9UHL4	DPP7	ENSG00000176978	0.0941746	0.280935	0.772457	0.044324	0.612441	0.998553	-0.0861616	0.362025	0.581348	0.00948557	0.914038	0.977105	-0.101318	0.249532	0.691421	0.0492826	0.573209	0.865754	-0.00650034	0.941031	0.969137	-0.00297324	0.973009	0.991459	0.101587	0.24644	0.753554	-0.0689109	0.432378	0.865652	-0.0404001	0.644291	0.80098	-0.0375181	0.668108	0.845989	-0.0402386	0.645617	0.830709	-0.0207168	0.812899	0.910705	-0.0340459	0.697244	0.835871	0.0827121	0.345748
P05141	SLC25A5	ENSG00000005022	-0.00429925	0.960829	0.993217	0.0230998	0.791841	0.998553	0.0188922	0.841865	0.915984	0.0472278	0.590753	0.869265	-0.0516053	0.558293	0.866776	-0.113776	0.192238	0.607843	-0.420197	5.27682842754729e-07	2.36966411478926e-05	0.0709243	0.419018	0.878875	-0.0727345	0.407214	0.845378	-0.169073	0.0526232	0.530294	0.190407	0.0281438	0.118928	-0.0870722	0.318968	0.61562	-0.113216	0.19445	0.456515	-0.0664852	0.447046	0.671619	-0.198553	0.0219594	0.105646	0.100217	0.252898
P09210	GSTA2	ENSG00000244067	-0.116234	0.182746	0.69328	-0.0666513	0.445909	0.998553	0.202663	0.0305802	0.125706	-0.234613	0.00677375	0.165215	0.114731	0.191933	0.645781	-0.121549	0.163403	0.582696	-0.365124	1.67256014695916e-05	0.000288367	0.11773	0.178811	0.793845	0.0388713	0.658115	0.928662	-0.074637	0.395022	0.843757	0.0490314	0.575168	0.75232	-0.106827	0.221005	0.516913	-0.120719	0.16632	0.420784	-0.127646	0.143142	0.350497	-0.248537	0.00391893	0.0383014	-0.0231917	0.791815
P35232	PHB	ENSG00000167085	0.129361	0.137803	0.653803	0.0134377	0.877992	0.998553	-0.198802	0.0339682	0.133658	0.245973	0.00446975	0.144326	-0.0490696	0.577814	0.873194	-0.142241	0.102419	0.516432	-0.0263182	0.764521	0.864031	0.0164379	0.851603	0.975064	-0.117846	0.178379	0.696652	-0.0399163	0.649524	0.945903	0.319134	0.000181054	0.00428977	0.071005	0.416697	0.693806	0.0512705	0.557819	0.77584	0.149676	0.0855144	0.258518	-0.040582	0.6428	0.801984	0.261601	0.00244612
P50990	CCT8	ENSG00000156261	0.00420761	0.961663	0.993217	-0.125164	0.151148	0.952796	0.0017695	0.985093	0.992675	-0.0847979	0.333679	0.723222	-0.0293242	0.739523	0.931671	0.140224	0.107432	0.52243	0.0588248	0.502859	0.677946	-0.0480734	0.584115	0.929211	0.0336372	0.701798	0.939786	0.0523886	0.550785	0.913716	-0.278315	0.0011798	0.0146273	0.00667608	0.939207	0.977517	-0.0380957	0.663307	0.84114	-0.10497	0.229181	0.461389	0.0550241	0.529313	0.720552	0.0455841	0.603753
P54819	AK2	ENSG00000004455	0.27059	0.00163206	0.127333	0.0636295	0.466845	0.998553	0.131057	0.164562	0.363477	-0.0695933	0.427822	0.78395	0.14705	0.0937266	0.535605	-0.150336	0.0841282	0.492622	-0.179467	0.0394887	0.115185	0.078141	0.373146	0.867401	0.0817924	0.351156	0.819463	-0.167348	0.0551185	0.536068	0.0912426	0.29625	0.513015	-0.093993	0.281868	0.580899	-0.152928	0.0788566	0.278887	-0.148994	0.0869653	0.260952	-0.208613	0.0159654	0.0872114	0.029971	0.732997
P36578	RPL4	ENSG00000174444	-0.142877	0.100877	0.601216	-0.0846049	0.332925	0.998553	0.177559	0.0587621	0.192459	-0.0834184	0.341631	0.730418	-0.138413	0.114881	0.563936	0.044945	0.607463	0.878405	-0.282697	0.00102235	0.00681917	0.103886	0.235853	0.810328	0.168979	0.052756	0.505568	-0.0993005	0.257287	0.770502	0.0245814	0.778823	0.883482	-0.0586248	0.502674	0.749836	-0.0870576	0.319049	0.593352	-0.0892009	0.307235	0.545661	0.00654377	0.94041	0.971775	-0.0219604	0.802636
P26373	RPL13	ENSG00000167526	-0.0479204	0.583868	0.907778	-0.075636	0.386883	0.998553	0.308246	0.000848332	0.0134854	-0.107419	0.220214	0.625342	-0.0919001	0.296497	0.723876	0.0164045	0.851337	0.965301	-0.217567	0.0122113	0.0468786	0.102115	0.243977	0.814031	0.25586	0.0030654	0.303455	-0.077881	0.374743	0.838192	0.0108244	0.901586	0.954162	-0.0943746	0.27991	0.579011	-0.13248	0.128481	0.365081	-0.120435	0.167326	0.3858	-0.0112914	0.897363	0.95182	-0.0667745	0.446816
P62906	RPL10A	ENSG00000198755	-0.0718249	0.411323	0.845412	-0.109378	0.210108	0.968879	0.243684	0.00898393	0.0578748	-0.282963	0.00101067	0.0893695	-0.00705785	0.936231	0.984666	0.00101598	0.99074	0.996922	-0.343694	5.46469177229447e-05	0.000701151	0.0984346	0.26148	0.82266	0.0894927	0.307509	0.799101	-0.0857867	0.328053	0.816814	-0.0958446	0.272454	0.490202	-0.264173	0.00212196	0.0415961	-0.27345	0.00144883	0.0265183	-0.259346	0.0025745	0.0294141	-0.178483	0.0398339	0.15164	-0.163195	0.0615277
Q14103	HNRNPD	ENSG00000138668	-0.0111707	0.898453	0.98093	-0.0834905	0.339355	0.998553	0.0970225	0.304455	0.527481	-0.113918	0.193391	0.595243	-0.184049	0.0353469	0.392166	0.258558	0.00265618	0.293476	-0.0635343	0.469224	0.651499	0.0423373	0.6298	0.932084	0.0977114	0.265017	0.770464	-0.226257	0.00908878	0.364963	-0.177545	0.0409052	0.149882	0.0388815	0.656798	0.840878	0.056524	0.51813	0.748604	0.0361719	0.679349	0.837663	0.224872	0.00926053	0.0636939	-0.0588615	0.502592
P61604	HSPE1	ENSG00000115541	0.063143	0.470265	0.870199	0.0601513	0.491596	0.998553	-0.0808092	0.392719	0.609966	0.132257	0.130607	0.510339	-0.117734	0.180481	0.639449	0.0209361	0.810955	0.955541	-0.0303066	0.730122	0.842339	0.0961057	0.272988	0.82788	0.0590178	0.501456	0.878256	0.111557	0.202846	0.727768	-0.0627989	0.472693	0.673258	0.0386566	0.658658	0.840878	0.00959018	0.91276	0.965378	0.0546498	0.532122	0.735919	0.123903	0.155342	0.352901	-0.0271116	0.757639
O15240	VGF	ENSG00000128564	0.0759214	0.385089	0.832423	0.00353745	0.967766	0.998945	-0.0225127	0.812074	0.899339	0.0415767	0.63597	0.885565	-0.190622	0.0291908	0.369623	0.130731	0.133645	0.553072	0.0710253	0.418354	0.605919	-0.0047707	0.956704	0.990172	0.24956	0.00390466	0.310274	-0.0326021	0.710559	0.960562	-0.268892	0.00175053	0.0191788	-0.0213754	0.807065	0.920385	-0.0131146	0.880904	0.951389	-0.0829879	0.342281	0.581305	0.136086	0.118317	0.297875	-0.121413	0.165502
Q5SSJ5	HP1BP3	ENSG00000127483	-0.0689207	0.430541	0.853666	-0.139718	0.10872	0.943125	-0.0938701	0.320511	0.543139	0.103065	0.239596	0.643029	-0.231521	0.00779692	0.240659	0.0745404	0.393818	0.772944	-0.000954713	0.991332	0.995974	0.0381206	0.664315	0.940868	0.101487	0.246907	0.753554	-0.112384	0.1995	0.72468	0.0755549	0.387394	0.604252	0.149704	0.0854544	0.315498	0.153268	0.0781855	0.278041	0.219158	0.0112612	0.0759661	0.225011	0.00921575	0.0636125	0.095021	0.278463
P18669	PGAM1	ENSG00000171314	0.00506019	0.953903	0.991582	0.0578937	0.508025	0.998553	-0.133108	0.157999	0.355383	0.0335139	0.702839	0.915192	-0.0273195	0.756753	0.938529	0.157148	0.0708475	0.475474	0.18352	0.0351737	0.10625	0.00431759	0.960813	0.990818	0.0391792	0.655579	0.928357	-0.018055	0.837197	0.981001	-0.066083	0.449805	0.654293	0.300189	0.00044711	0.0177101	0.327887	0.000116799	0.00571293	0.227606	0.0084193	0.0624694	0.398755	1.99470611095265e-06	0.00102714	0.123189	0.159358
P07305	H1-0	ENSG00000189060	-0.12706	0.145004	0.664055	-0.200136	0.020904	0.885821	-0.00516243	0.956527	0.976832	0.0665392	0.448423	0.795869	-0.20793	0.0171645	0.312685	0.114428	0.189686	0.605798	-0.199286	0.0219705	0.073879	0.121738	0.164366	0.778874	0.062231	0.478407	0.873014	-0.13502	0.12269	0.652209	0.0708195	0.417918	0.629484	0.0193668	0.824889	0.92862	-0.0043482	0.960383	0.984682	0.0508578	0.560997	0.756088	0.0529907	0.544663	0.732971	0.0200683	0.819338
P04843	RPN1	ENSG00000163902	-0.119837	0.169461	0.683282	0.000885417	0.99193	0.999818	0.119946	0.203676	0.415309	0.0348136	0.691888	0.911037	0.0640183	0.467565	0.826992	-0.196275	0.0235584	0.404149	-0.320565	0.000178693	0.00171669	0.131438	0.133027	0.770357	-0.041427	0.637187	0.922691	-0.0313659	0.721072	0.962067	0.253253	0.00326951	0.0284843	-0.155545	0.073808	0.294014	-0.146597	0.0922217	0.306242	-0.0290082	0.740304	0.873534	-0.179429	0.0387773	0.14908	0.0388892	0.657968
P38117	ETFB	ENSG00000105379	0.158309	0.068764	0.535564	-0.0289647	0.74068	0.998553	-0.0711877	0.451657	0.658586	0.0803906	0.3595	0.744685	0.0848628	0.335181	0.753475	-0.110538	0.205283	0.6245	-0.117076	0.181252	0.345097	0.104804	0.231716	0.810328	-0.110796	0.205965	0.724255	0.0254377	0.77218	0.969335	0.14396	0.0982951	0.262634	-0.0529435	0.545022	0.776564	-0.110904	0.203779	0.468573	-0.0296193	0.735034	0.869301	-0.024591	0.778739	0.885858	0.116601	0.18304
P12956	XRCC6	ENSG00000196419	0.14552	0.0946643	0.589058	-0.0097361	0.911438	0.998553	0.12137	0.198318	0.408482	-0.0754406	0.389939	0.764438	0.0304198	0.73016	0.930226	0.190827	0.0277923	0.404546	0.130951	0.134484	0.279686	0.0254178	0.772354	0.955947	0.00938772	0.914921	0.985924	-0.0886243	0.312246	0.808587	-0.309529	0.000288487	0.00572821	-6.32469e-05	0.999424	0.999495	0.0113579	0.896762	0.958896	-0.0731944	0.402438	0.636321	0.156486	0.0720592	0.22025	-0.0982615	0.262324
P09429	HMGB1	ENSG00000189403	0.0660088	0.450316	0.861879	-0.185373	0.0326631	0.905166	0.232435	0.0128262	0.0725421	-0.095333	0.27688	0.67658	-0.087355	0.32113	0.744867	0.206157	0.0172796	0.372244	-0.0586934	0.503815	0.678311	0.0292709	0.739006	0.952575	0.0698619	0.426037	0.851563	-0.253067	0.00341512	0.296386	-0.197364	0.0227821	0.103939	0.0305231	0.727264	0.879228	0.0322756	0.712274	0.868067	-0.0223003	0.79889	0.903051	0.200886	0.0204198	0.101954	-0.153144	0.0795836
P21796	VDAC1	ENSG00000213585	0.170954	0.0491326	0.487781	0.145529	0.094645	0.935952	-0.145177	0.123277	0.306763	0.266591	0.00200233	0.120654	-0.048125	0.585167	0.876591	-0.0816568	0.350105	0.744553	-0.0582292	0.5072	0.680969	0.0534955	0.542387	0.912524	-0.124209	0.155904	0.676172	-0.0366908	0.676184	0.950649	0.254695	0.00309125	0.0275706	0.222004	0.0102217	0.0991979	0.180612	0.037489	0.182915	0.222791	0.00994958	0.0702473	0.103965	0.233694	0.448906	0.300488	0.000463904
Q04837	SSBP1	ENSG00000106028	0.153878	0.0769938	0.553724	0.0918029	0.293281	0.998553	-0.138676	0.141167	0.333651	0.0906572	0.301232	0.696394	-0.0490348	0.578085	0.873194	-0.0552557	0.527578	0.843212	0.0580219	0.508716	0.681583	0.0216492	0.805378	0.963435	0.0318588	0.716874	0.944953	0.117302	0.180406	0.703837	0.00796205	0.927526	0.96676	0.13836	0.112234	0.367595	0.0861825	0.323957	0.596787	0.0917834	0.293385	0.532074	0.136191	0.118029	0.297702	0.102362	0.242833
P61586	RHOA	ENSG00000067560	-0.101094	0.24693	0.747204	-0.102742	0.239271	0.983008	-0.269802	0.00369619	0.0326256	-0.0296291	0.735929	0.925449	-0.358057	2.68146927360213e-05	0.0517792	0.133872	0.12448	0.545369	-0.000395041	0.996413	0.998352	-0.000711743	0.993538	0.99741	0.210603	0.0153558	0.394047	0.0144299	0.869559	0.984894	0.15375	0.0772414	0.226849	0.245504	0.0043955	0.0626399	0.20999	0.0152671	0.110003	0.280669	0.00106674	0.0168664	0.254258	0.00314438	0.0345972	0.131792	0.131978
Q86YB8	ERO1B	ENSG00000086619	-0.100675	0.248907	0.747204	-0.0877049	0.315451	0.998553	-0.405549	7.59624564716788e-06	0.000715529	0.220022	0.0112458	0.20211	0.00415307	0.96245	0.990931	-0.00744921	0.932183	0.985615	0.334476	8.86226688443514e-05	0.00101411	0.0180639	0.837118	0.97008	-0.0627455	0.47477	0.871989	0.10451	0.233033	0.754363	0.166175	0.055922	0.184275	0.265751	0.0019905	0.0401427	0.311065	0.00026806	0.009365	0.345141	4.73107912701831e-05	0.00221472	0.20034	0.020771	0.102711	0.229994	0.00797901
P46778	RPL21	ENSG00000122026	-0.0577271	0.509249	0.882644	-0.0853881	0.328453	0.998553	0.262119	0.00484356	0.0386707	-0.166394	0.056539	0.363449	-0.0547945	0.5342	0.857448	0.0672218	0.442017	0.799939	-0.33957	6.79713447611086e-05	0.000821613	0.092634	0.29077	0.833406	0.125033	0.153159	0.675227	-0.102508	0.24216	0.760656	0.00569892	0.948092	0.976624	-0.174943	0.0440037	0.226464	-0.169492	0.0511335	0.219466	-0.176773	0.0418041	0.168827	-0.057685	0.509559	0.704714	-0.0893444	0.308315
Q14108	SCARB2	ENSG00000138760	0.562162	1.90936155775034e-12	7.37395433603183e-09	0.12161	0.163191	0.966205	0.0769668	0.415684	0.630175	0.241069	0.00536064	0.154498	-0.00974106	0.912072	0.98091	0.000877721	0.992	0.997034	0.251256	0.00366053	0.0184809	0.0709259	0.419007	0.878875	-0.0340531	0.698289	0.939157	-0.0718971	0.41265	0.856002	0.120409	0.167417	0.362526	0.0583209	0.504894	0.750622	0.0500809	0.567005	0.781782	0.0701546	0.422313	0.651347	0.158077	0.0691769	0.21479	0.0861166	0.326189
Q99497	PARK7	ENSG00000116288	0.216524	0.0123049	0.301281	-0.0572118	0.513043	0.998553	0.217575	0.0200508	0.0960677	-0.0443375	0.613697	0.879083	0.0808789	0.358443	0.765924	0.0975722	0.263864	0.676574	0.180577	0.0382651	0.11238	-0.0439423	0.616865	0.931544	0.0712972	0.41657	0.849191	-0.011112	0.89937	0.989075	-0.27907	0.0011424	0.0142782	-0.0181637	0.835608	0.933339	-0.0515471	0.555693	0.774202	-0.102131	0.24209	0.477328	0.0522099	0.550616	0.737728	-0.0496274	0.572005
P09104	ENO2	ENSG00000111674	0.0254193	0.771488	0.959605	-0.0746287	0.393256	0.998553	-0.349489	0.000138235	0.00446757	0.103624	0.237044	0.641653	-0.0643058	0.465565	0.825343	0.0519956	0.552255	0.856918	0.469203	1.38822457973475e-08	3.15371960407978e-06	-0.0542684	0.536561	0.910765	0.0192981	0.826159	0.968765	0.0565809	0.519317	0.898322	-0.0840077	0.336361	0.553849	0.327458	0.000119371	0.00768353	0.360222	2.05390107093084e-05	0.00172438	0.248528	0.00392028	0.0390519	0.267289	0.00186949	0.0255123	0.197288	0.0233636
P62266	RPS23	ENSG00000186468	-0.116696	0.181003	0.692261	-0.167088	0.0545676	0.913736	0.170803	0.0692236	0.213921	-0.212421	0.0144733	0.221206	-0.126139	0.151107	0.61095	0.0303837	0.72846	0.926651	-0.31854	0.000197347	0.00186652	0.118825	0.174774	0.786688	0.145289	0.0964725	0.599512	-0.0445206	0.612232	0.937426	0.0193117	0.825379	0.910226	-0.132884	0.12731	0.391147	-0.164947	0.057786	0.236402	-0.126107	0.148066	0.356762	-0.0537265	0.539084	0.728079	-0.0619254	0.480574
Q5JWF2	GNAS	ENSG00000087460	0.0207837	0.812305	0.9678	0.070696	0.418732	0.998553	-0.269826	0.00369312	0.0326256	0.219555	0.0114244	0.204264	-0.0796443	0.365852	0.76785	-0.0560835	0.521402	0.840072	0.275326	0.00139758	0.00870554	-0.0661064	0.451387	0.881432	0.0310168	0.72405	0.946729	0.171945	0.0486764	0.52219	0.145204	0.0953911	0.258255	0.215178	0.0128705	0.11405	0.191684	0.0270857	0.153267	0.261428	0.00236957	0.0280264	0.20502	0.0179188	0.0935802	0.151983	0.0819173
P49189	ALDH9A1	ENSG00000143149	0.0359437	0.681261	0.937678	-0.0173852	0.842561	0.998553	-0.3748	3.98292288954494e-05	0.00201427	0.159518	0.0676988	0.388934	-0.058885	0.504076	0.846225	-0.140286	0.107275	0.52243	0.235363	0.00659431	0.0290888	0.00789888	0.928375	0.988133	-0.0552305	0.529352	0.886978	0.00335469	0.969547	0.996051	0.0876984	0.315487	0.534039	0.243136	0.00480302	0.0653342	0.227626	0.00841324	0.0759625	0.272578	0.00150262	0.020837	0.258346	0.00267853	0.0317124	0.217952	0.0120553
P04844	RPN2	ENSG00000118705	-0.0674674	0.440347	0.858704	-0.00349451	0.968157	0.998945	0.159127	0.0908211	0.252793	0.0162812	0.853002	0.959293	0.159273	0.0691999	0.495826	-0.157402	0.070388	0.475474	-0.305582	0.000366509	0.0030342	0.156149	0.0737865	0.719151	-0.0695042	0.428416	0.852732	-0.0345708	0.693929	0.956444	0.176774	0.0418039	0.151842	-0.171979	0.0477704	0.237744	-0.162605	0.0614817	0.244408	-0.0924807	0.289717	0.528151	-0.205232	0.0177978	0.0932003	0.0195665	0.82378
P40939	HADHA	ENSG00000084754	0.0382907	0.66169	0.930112	-0.0080918	0.926349	0.998945	-0.3853	2.3041017403358e-05	0.00147762	0.255567	0.00310051	0.133612	0.0120284	0.891539	0.976781	-0.109898	0.207934	0.628359	0.0161728	0.853969	0.919961	0.0899385	0.305096	0.841327	-0.211621	0.0148559	0.389063	-0.00806445	0.926878	0.990482	0.281791	0.00101642	0.0130234	0.208917	0.015809	0.127761	0.186491	0.0316102	0.166752	0.255815	0.00295897	0.0324186	0.113646	0.192752	0.398021	0.300067	0.000472944
P24752	ACAT1	ENSG00000075239	0.0987133	0.258293	0.752885	0.0201844	0.817623	0.998553	-0.221877	0.0176663	0.0888373	0.0572853	0.514121	0.831771	0.101707	0.24771	0.689089	-0.143077	0.100397	0.511591	0.0560823	0.523011	0.693128	-0.00654966	0.940585	0.988773	-0.0549402	0.531522	0.887287	0.0969471	0.268791	0.778714	0.155612	0.0736828	0.22025	0.140063	0.10784	0.35857	0.142366	0.102116	0.324066	0.150214	0.0843812	0.256902	0.148435	0.0881681	0.24755	0.166266	0.0567326
P61224	RAP1B	ENSG00000127314	0.188548	0.0297465	0.411759	0.147757	0.0896478	0.935952	-0.026387	0.78049	0.884334	0.0424176	0.62915	0.88306	-0.0142564	0.871608	0.973202	-0.0644656	0.460999	0.809758	0.0612483	0.485395	0.663253	-0.00882835	0.919973	0.986402	0.0500388	0.56882	0.896785	-0.117077	0.181248	0.704915	0.240664	0.00526411	0.0392564	0.29892	0.000474001	0.0184908	0.280091	0.00109351	0.0226798	0.32773	0.000117735	0.00397111	0.0978055	0.262719	0.482792	0.223523	0.00998529
P26599	PTBP1	ENSG00000011304	-0.0156531	0.858073	0.97166	-0.105029	0.22892	0.983008	0.260973	0.00503959	0.0397485	-0.235974	0.00645098	0.163368	-0.078406	0.373376	0.772763	0.103176	0.237283	0.652232	-0.0809467	0.356176	0.547919	-0.10394	0.235609	0.810328	0.209218	0.0160589	0.402413	-0.0792429	0.366423	0.834636	-0.258277	0.00268583	0.0249343	-0.149745	0.0853687	0.315498	-0.155549	0.0738014	0.270245	-0.24568	0.00436644	0.0418961	-0.107815	0.216736	0.428473	-0.15786	0.0706406
O43707	ACTN4	ENSG00000130402	-0.03052	0.72729	0.948156	0.0908011	0.298603	0.998553	0.184396	0.049531	0.17312	-0.00411311	0.962667	0.991077	0.00979973	0.911544	0.98091	0.0462318	0.597207	0.876028	-0.407699	1.22178183969979e-06	4.32891877515649e-05	0.10297	0.240031	0.810535	-0.104367	0.23368	0.744299	-0.163793	0.0605687	0.541927	0.0426474	0.625966	0.787325	-0.0450802	0.606382	0.815548	-0.0793366	0.36401	0.632962	-0.0905508	0.299942	0.539282	-0.0855744	0.327395	0.5502	0.0514224	0.558166
P39656	DDOST	ENSG00000244038	-0.160836	0.0643994	0.523601	-0.0168655	0.84721	0.998553	0.0691851	0.464516	0.667771	0.0167111	0.849165	0.958011	0.121907	0.165413	0.626807	-0.210553	0.0149897	0.364837	-0.271442	0.00164222	0.0099249	0.12602	0.149914	0.770357	-0.00885677	0.919717	0.986912	-0.0508192	0.562799	0.920207	0.292673	0.000629495	0.00949653	-0.115495	0.185563	0.471631	-0.10104	0.247185	0.518398	0.000197463	0.9982	0.99903	-0.186228	0.0318549	0.132569	0.123063	0.159788
P13073	COX4I1	ENSG00000131143	0.179762	0.0384106	0.450577	0.0759247	0.385068	0.998553	0.019374	0.837887	0.914465	0.125855	0.150451	0.536511	0.0916413	0.297865	0.724634	-0.0705926	0.419415	0.788645	-0.0741583	0.398069	0.588231	0.198164	0.0227436	0.561942	-0.0453164	0.605883	0.911166	0.100205	0.252955	0.768083	0.0369314	0.672997	0.817293	0.0340795	0.69696	0.861883	-0.00415451	0.962147	0.985424	0.0347627	0.691192	0.843772	-0.0673102	0.441415	0.650309	0.050209	0.567504
P62280	RPS11	ENSG00000142534	-0.050191	0.566151	0.900927	-0.0703259	0.421178	0.998553	0.248432	0.00769395	0.052522	-0.243052	0.00498291	0.148696	-0.042735	0.627919	0.893687	-0.0388199	0.657307	0.902264	-0.399975	2.01876294081416e-06	6.23716998193942e-05	0.0905208	0.301962	0.841047	0.124083	0.156329	0.676172	-0.0712808	0.416678	0.856874	0.0670164	0.443416	0.649978	-0.185418	0.0326208	0.190305	-0.185813	0.032245	0.168284	-0.135876	0.118891	0.313633	-0.0969281	0.267045	0.487906	-0.100336	0.252331
P21333	FLNA	ENSG00000196924	-0.106042	0.224436	0.733327	0.144008	0.09818	0.935952	0.0341065	0.718661	0.846002	0.0956809	0.275123	0.674678	-0.0665416	0.450164	0.818711	0.008762	0.920268	0.983367	-0.403655	1.59165891533419e-06	5.20931078900055e-05	-0.0208501	0.812427	0.964226	-0.125771	0.150726	0.674119	-0.153834	0.078221	0.579689	0.231743	0.00727455	0.0487326	0.059343	0.497445	0.747668	0.0272016	0.755952	0.892545	0.0732139	0.402312	0.636253	-0.049938	0.568113	0.750617	0.172788	0.0475651
P61088	UBE2N	ENSG00000177889	0.0246418	0.778294	0.961539	0.0255658	0.770208	0.998553	0.069323	0.463624	0.667254	-0.0640407	0.465682	0.806054	-0.189657	0.0300333	0.371164	0.139139	0.110206	0.528665	0.040635	0.643643	0.784216	0.0329639	0.707492	0.94857	0.196729	0.0237661	0.425842	0.0195315	0.82409	0.980468	-0.208414	0.0160687	0.0825778	0.0218212	0.803122	0.918874	-0.00547589	0.950121	0.980458	-0.0179219	0.837767	0.924548	0.174319	0.0447752	0.164172	-0.111043	0.20495
P62424	RPL7A	ENSG00000148303	-0.109255	0.210627	0.72542	-0.112458	0.197476	0.968615	0.202505	0.0307128	0.126017	-0.0905898	0.301593	0.696394	-0.0946925	0.282	0.715092	0.0136715	0.875886	0.972135	-0.312017	0.000270462	0.00237392	0.136109	0.119673	0.758926	0.159321	0.0680426	0.553779	-0.137527	0.115831	0.639511	0.0516715	0.554739	0.736098	-0.092242	0.290969	0.587191	-0.123417	0.156983	0.407944	-0.11321	0.194475	0.420293	-0.0527886	0.546201	0.733714	-0.0499569	0.569453
P02792	FTL	ENSG00000087086	0.300437	0.000442025	0.0588655	0.0456584	0.601768	0.998553	0.0749366	0.428126	0.640425	0.159078	0.0684693	0.390629	-0.160286	0.0674267	0.492362	0.124882	0.152079	0.572555	0.127192	0.146129	0.297027	-0.0928304	0.289744	0.833052	0.0484312	0.581316	0.900979	-0.131214	0.133694	0.659842	0.0946446	0.27853	0.495479	0.0868831	0.320024	0.616423	0.118095	0.175791	0.43158	0.183583	0.0344123	0.151886	0.256367	0.00289563	0.0330515	0.0449033	0.609175
P36542	ATP5F1C	ENSG00000165629	0.0385915	0.659197	0.92938	0.027052	0.757253	0.998553	-0.340411	0.000210677	0.00575007	0.220143	0.0112002	0.20211	0.0205323	0.815936	0.95932	-0.219784	0.011025	0.348041	0.0392534	0.654969	0.792447	0.0998145	0.25482	0.820716	-0.0797954	0.36308	0.823772	0.0175382	0.841796	0.981001	0.244402	0.00458119	0.0355528	0.150917	0.0829213	0.311246	0.132817	0.127504	0.364622	0.194323	0.0250064	0.124132	0.00873153	0.920544	0.963729	0.278287	0.00123387
P84098	RPL19	ENSG00000108298	-0.180989	0.0370864	0.442554	-0.103857	0.234185	0.983008	0.219488	0.018958	0.0927369	-0.0472923	0.590246	0.86922	-0.148056	0.0914785	0.529919	0.0327837	0.707949	0.919578	-0.21505	0.0132761	0.050003	0.111249	0.204105	0.807289	0.201485	0.0205209	0.413482	-0.0617283	0.481975	0.88406	0.0300244	0.731548	0.854637	-0.0963504	0.26992	0.567945	-0.116392	0.18215	0.440767	-0.125663	0.149512	0.35933	-0.021305	0.807688	0.904011	-0.0490396	0.576572
P25786	PSMA1	ENSG00000129084	0.137282	0.115086	0.621628	0.0317057	0.717137	0.998553	0.249196	0.00750234	0.0516932	-0.0746614	0.394867	0.766128	0.0300789	0.733069	0.930682	0.156096	0.0727801	0.479555	0.0752021	0.391443	0.582452	-0.0409016	0.641467	0.936281	0.049846	0.570311	0.897531	-0.0109318	0.900994	0.989075	-0.304513	0.000365683	0.00674113	-0.0811998	0.352818	0.645467	-0.08219	0.346958	0.615221	-0.215554	0.0127101	0.0809009	0.0754121	0.388294	0.60613	-0.157493	0.0713075
P38159	RBMX	ENSG00000147274	0.13811	0.112891	0.620489	-0.0611149	0.484669	0.998553	0.389512	1.84013857262855e-05	0.00131604	-0.0674809	0.442013	0.792445	0.0352796	0.689121	0.912542	0.154225	0.0763215	0.482412	-0.0148601	0.865706	0.927744	-0.0739966	0.399102	0.875104	0.113159	0.196398	0.713535	-0.0740608	0.398691	0.846714	-0.330596	0.000101705	0.0029422	-0.169297	0.0514045	0.247228	-0.142324	0.102218	0.324111	-0.248019	0.00399681	0.0394775	0.0392512	0.653744	0.808829	-0.25811	0.00280763
P80404	ABAT	ENSG00000183044	-0.130369	0.134734	0.648104	-0.120997	0.165338	0.968615	-0.183452	0.0507299	0.175791	-0.0446693	0.611044	0.878537	0.156238	0.0747421	0.504554	-0.20485	0.0180161	0.377117	-0.139763	0.109969	0.243241	0.164317	0.0597378	0.704256	-0.0845496	0.335102	0.81318	0.0286808	0.744083	0.964352	0.264079	0.00213006	0.0217052	0.0370554	0.671963	0.848079	0.0605674	0.488598	0.727932	0.162775	0.0612061	0.212475	-0.0473723	0.588183	0.765738	0.138932	0.112118
P48047	ATP5PO	ENSG00000241837	0.14812	0.088854	0.57673	-0.0164568	0.850868	0.998553	-0.213021	0.0228722	0.104563	0.203423	0.0193128	0.246453	-0.0427808	0.62755	0.893687	-0.175414	0.0434286	0.426229	0.0755942	0.388971	0.580003	0.0674889	0.441958	0.881432	-0.0200363	0.819621	0.96871	0.0784982	0.370959	0.835893	0.19569	0.0239847	0.107817	0.121275	0.164363	0.444592	0.0689631	0.430256	0.683765	0.152276	0.0801564	0.250413	-0.0143691	0.869607	0.936262	0.194019	0.0258052
P29692	EEF1D	ENSG00000104529	-0.0423538	0.628347	0.923832	-0.0517973	0.553774	0.998553	0.300325	0.00116817	0.0161412	-0.189014	0.0299651	0.292235	0.079709	0.365461	0.76785	-0.0302482	0.729624	0.92752	-0.383639	5.60577994668243e-06	0.000125142	0.113916	0.193401	0.802501	0.0193061	0.826088	0.968765	-0.0979271	0.263959	0.775216	-0.0124117	0.887243	0.945511	-0.224048	0.00952795	0.0953501	-0.234578	0.00657205	0.0647481	-0.224449	0.00939707	0.0678879	-0.151989	0.0807339	0.235001	-0.137201	0.116706
O75131	CPNE3	ENSG00000085719	-0.0703629	0.420933	0.848908	0.0904081	0.300708	0.998553	-0.0938796	0.320462	0.543139	0.184334	0.0343562	0.304796	-0.286657	0.000901982	0.145144	0.180277	0.0378503	0.415992	0.10975	0.210307	0.383659	-0.207459	0.0169918	0.560141	0.222216	0.0104404	0.370383	0.0476892	0.587126	0.929313	-0.0571913	0.513194	0.705322	0.235823	0.00628314	0.0762826	0.222651	0.00999741	0.0845783	0.189457	0.028953	0.1367	0.247719	0.00404257	0.0389822	0.150229	0.0855506
O43390	HNRNPR	ENSG00000125944	-0.00355714	0.967586	0.994272	-0.115422	0.185843	0.968615	-0.0144794	0.878476	0.936966	-0.0747549	0.394274	0.765641	-0.0537992	0.541663	0.859883	0.180447	0.0376669	0.415992	0.159193	0.0682666	0.173166	0.0322146	0.713848	0.94857	0.0521938	0.55227	0.891923	-0.159847	0.0671258	0.554231	-0.169328	0.051361	0.174379	0.0927465	0.288327	0.585032	0.121018	0.165266	0.41963	0.0456298	0.601996	0.786105	0.212592	0.0140206	0.0802022	0.0100882	0.9086
Q15233	NONO	ENSG00000147140	0.0711325	0.415858	0.846806	-0.0356212	0.683967	0.998553	0.213755	0.022396	0.103179	-0.0496921	0.571504	0.859816	-0.0379504	0.666938	0.903709	0.212291	0.0141602	0.360413	0.184581	0.0341118	0.103561	-0.170453	0.0506943	0.68445	0.0671283	0.444407	0.862462	-0.0764478	0.383623	0.840119	-0.290403	0.000696731	0.0100975	-0.0531924	0.543131	0.775156	-0.00886174	0.919363	0.9676	-0.136057	0.118395	0.31243	0.0847256	0.332233	0.554488	-0.106546	0.224008
Q05639	EEF1A2	ENSG00000101210	-0.0434717	0.6193	0.919193	0.0163416	0.8519	0.998553	-0.393741	1.46365935658199e-05	0.00111934	0.130713	0.135198	0.515434	-0.00832741	0.924792	0.981245	0.0518207	0.553595	0.856918	0.367036	1.49868344889725e-05	0.000264563	-0.0714823	0.415358	0.878253	-0.0251601	0.774599	0.958521	0.0180572	0.837178	0.981001	0.0835533	0.338991	0.556152	0.350756	3.48482550762697e-05	0.0037973	0.409235	1.00376782441458e-06	0.0002501	0.372335	1.01861392827196e-05	0.00092372	0.342959	5.31958229250673e-05	0.00446614	0.25414	0.00327665
P31948	STIP1	ENSG00000168439	0.115361	0.186079	0.694653	-0.127934	0.142234	0.949587	0.198212	0.0345135	0.134978	-0.0538553	0.539671	0.845007	-0.0246578	0.779816	0.949298	0.17398	0.0451993	0.427989	0.125601	0.151285	0.303514	-0.126714	0.147666	0.770357	0.0814756	0.353031	0.820341	0.00995355	0.909814	0.989212	-0.451279	4.99228551831266e-08	2.364865679121e-05	-0.0765869	0.380924	0.666999	-0.0870208	0.319255	0.593352	-0.232792	0.00700733	0.0562042	0.0468807	0.592065	0.768203	-0.186461	0.0322978
Q9NVJ2	ARL8B	ENSG00000134108	0.381582	5.8494753742977e-06	0.00226401	0.0611691	0.484281	0.998553	-0.0962957	0.30811	0.530977	0.202792	0.0196992	0.247409	0.0144319	0.870041	0.973202	-0.0201182	0.81821	0.957622	0.306654	0.000348578	0.00292336	0.0803391	0.35981	0.861177	-0.0342798	0.696379	0.938676	-0.0154051	0.860829	0.983599	0.151099	0.0825472	0.236976	0.188916	0.0294232	0.179064	0.185103	0.0329222	0.170322	0.220089	0.0109113	0.0745832	0.15067	0.0834328	0.239834	0.158189	0.0700494
P63000	RAC1	ENSG00000136238	-0.0339388	0.69815	0.940748	-0.0101568	0.907628	0.998553	-0.0656061	0.48799	0.686439	-0.101794	0.245472	0.648658	-0.266964	0.00205335	0.170628	0.012698	0.88466	0.974072	-0.141598	0.105331	0.236505	0.0901688	0.303854	0.841327	0.12939	0.13923	0.663992	-0.163062	0.0617421	0.541927	0.258918	0.0026186	0.024696	0.174835	0.0441362	0.226678	0.11949	0.170709	0.42501	0.235056	0.00645986	0.0531308	0.128047	0.14188	0.333501	0.147315	0.0918667
P35908	KRT2	ENSG00000172867	0.115135	0.18695	0.694653	0.0677768	0.438249	0.998553	-0.114848	0.223696	0.439641	-0.00560243	0.949165	0.987397	0.184824	0.0345687	0.388012	0.0345191	0.693247	0.916844	0.0322324	0.713697	0.831394	-0.028645	0.744392	0.952575	-0.259623	0.00264541	0.291104	-0.113414	0.195385	0.721208	0.0371364	0.671288	0.816668	-0.0886309	0.310348	0.61027	-0.0498147	0.56907	0.783511	-0.0640336	0.464015	0.685156	-0.0736089	0.399772	0.614985	-0.0395746	0.652328
Q14974	KPNB1	ENSG00000108424	-0.105978	0.224714	0.733327	-0.063236	0.46961	0.998553	-0.205314	0.0284232	0.120494	-0.00125552	0.988601	0.998138	-0.00863147	0.922054	0.98091	0.11788	0.176585	0.596129	0.215644	0.0130176	0.0492933	0.125339	0.152147	0.771888	-0.0658062	0.453449	0.863946	0.0085301	0.922668	0.989991	-0.0832398	0.340813	0.557956	0.260657	0.00244366	0.0453722	0.282534	0.000984297	0.0209264	0.172209	0.0474676	0.181415	0.280923	0.00105512	0.019221	0.0918101	0.2951
P18085	ARF4	ENSG00000168374	-0.0233958	0.789235	0.964202	-0.0209503	0.810829	0.998553	0.116234	0.218122	0.432769	0.00703521	0.936189	0.983291	-0.0518245	0.55662	0.866644	-0.152819	0.0790728	0.486526	-0.0408953	0.641518	0.782546	0.0592115	0.500051	0.894696	0.073996	0.399105	0.841545	0.110283	0.208085	0.73116	0.22982	0.00778814	0.050636	0.0229013	0.79359	0.913909	-0.0370147	0.672302	0.846157	0.0964522	0.269412	0.50668	-0.0507294	0.561988	0.747382	0.0868622	0.322002
P27797	CALR	ENSG00000179218	-0.128613	0.140112	0.656982	0.0137212	0.875438	0.998553	-0.101582	0.28218	0.503943	0.0912829	0.297894	0.695355	-0.180876	0.0386905	0.403777	-0.0464196	0.595717	0.875626	-0.129025	0.14036	0.288646	0.0270968	0.757767	0.954353	0.0973117	0.266986	0.773233	-0.0535094	0.542282	0.910368	0.218369	0.0115654	0.0664668	0.0321227	0.713578	0.871557	0.0346979	0.691738	0.856374	0.149227	0.0864668	0.26047	0.105168	0.2283	0.442843	0.10756	0.219603
P13667	PDIA4	ENSG00000155660	-0.0649438	0.457674	0.86513	-0.0191639	0.826695	0.998553	0.137674	0.144092	0.336142	-0.0332372	0.705179	0.916218	0.0994819	0.258259	0.698042	-0.157755	0.0697514	0.475474	-0.342816	5.72614055713849e-05	0.000723691	0.191362	0.0279469	0.580579	-0.0943232	0.282024	0.783298	-0.0690165	0.431671	0.865572	0.193114	0.0259413	0.113065	-0.119793	0.16962	0.45022	-0.102018	0.242616	0.513863	-0.023089	0.791936	0.900151	-0.188665	0.0296432	0.127132	0.0509254	0.561982
P61803	DAD1	ENSG00000129562	-0.0343704	0.694501	0.94014	0.014877	0.865042	0.998553	0.161342	0.0863581	0.245412	-0.0348791	0.691338	0.910623	-0.0341383	0.698683	0.914571	-0.166038	0.0561273	0.456825	-0.216371	0.0127074	0.0483268	0.175413	0.0442411	0.6686	0.112487	0.199084	0.715554	0.0832244	0.342759	0.825452	0.173733	0.0455106	0.160954	-0.114505	0.189388	0.476183	-0.156562	0.0719194	0.266329	-0.0330136	0.705995	0.851691	-0.12303	0.158297	0.355847	0.0156382	0.858745
P18077	RPL35A	ENSG00000182899	0.0527279	0.546663	0.892073	-0.00432121	0.960629	0.998945	0.202873	0.0304046	0.125117	-0.282245	0.00104235	0.0893695	-0.0463683	0.598954	0.884982	-0.0408718	0.640427	0.894485	-0.184628	0.0340657	0.10347	0.114649	0.19053	0.802501	0.145065	0.0969937	0.599512	0.0671669	0.444144	0.871447	-0.0371187	0.671435	0.81671	-0.197638	0.0225898	0.154821	-0.259484	0.0025604	0.0362093	-0.21471	0.0130719	0.0822881	-0.146147	0.0932365	0.256558	-0.113412	0.195392
P00403	MT-CO2	ENSG00000198712	0.15789	0.0695107	0.537793	0.0225458	0.796724	0.998553	0.212409	0.0232766	0.105696	-0.0147319	0.866854	0.961727	0.272608	0.00163199	0.167001	-0.12306	0.158193	0.578634	0.0928975	0.289394	0.47742	0.181917	0.0368298	0.641942	-0.0567914	0.517761	0.885364	0.123907	0.156922	0.687238	-0.179104	0.0391374	0.145896	-0.170375	0.0499168	0.244178	-0.206566	0.0170543	0.117371	-0.295886	0.000544465	0.0110379	-0.415687	6.49967992316647e-07	0.000836725	-0.129693	0.138298
P63244	RACK1	ENSG00000204628	-0.148364	0.0883236	0.575624	-0.0046057	0.958039	0.998945	0.157556	0.094096	0.258831	-0.144654	0.0979527	0.453861	-0.16515	0.0594187	0.469274	0.0514388	0.556525	0.85749	-0.324477	0.000147209	0.00148534	0.156563	0.0730143	0.715688	0.124966	0.15338	0.675284	-0.138705	0.112713	0.635842	0.0951517	0.275952	0.493662	-0.0470327	0.590864	0.807615	-0.0607961	0.486955	0.72681	-0.0047447	0.956774	0.981929	0.0824817	0.345244	0.5681	0.00418766	0.961991
Q14240	EIF4A2	ENSG00000156976	0.0759384	0.384982	0.832423	-0.094654	0.278483	0.993067	-0.0509769	0.590137	0.759004	-0.0908017	0.300459	0.69626	0.0286157	0.745598	0.933993	0.109283	0.210508	0.630947	0.310238	0.000294371	0.00253763	-0.065798	0.453505	0.881432	0.0194931	0.824431	0.968765	0.00848139	0.923109	0.990015	-0.21462	0.0131111	0.0719861	0.0598377	0.493861	0.745598	0.125537	0.149923	0.396848	0.0700336	0.423116	0.651744	0.222393	0.0100862	0.0667013	-0.0109881	0.900486
P35268	RPL22	ENSG00000116251	-0.004241	0.961359	0.993217	-0.0475223	0.587001	0.998553	0.303434	0.0010314	0.0149625	-0.180013	0.038883	0.318761	-0.0321739	0.715252	0.923384	0.00391052	0.964368	0.993277	-0.265027	0.00213286	0.0122759	0.160622	0.0657951	0.707801	0.140263	0.108689	0.613571	-0.0800563	0.361509	0.831188	-0.0244821	0.779694	0.88421	-0.237772	0.00585359	0.0732988	-0.231698	0.00728633	0.069481	-0.204228	0.0183763	0.102366	-0.106751	0.221335	0.434789	-0.14708	0.0923923
P84103	SRSF3	ENSG00000112081	0.151825	0.0810668	0.558075	0.0410164	0.639244	0.998553	0.339613	0.000218497	0.00586194	-0.0329365	0.707724	0.917145	0.153108	0.0808258	0.517232	0.0835684	0.338903	0.735873	0.0948594	0.279284	0.466925	-0.0374025	0.670265	0.943527	-0.0344657	0.694813	0.938676	-0.00108404	0.990157	0.997678	-0.399987	1.84223022969832e-06	0.000227853	-0.172969	0.0464833	0.234053	-0.139135	0.110217	0.337959	-0.248316	0.00395195	0.0392856	-0.0470195	0.590968	0.767811	-0.298942	0.000497894
P53621	COPA	ENSG00000122218	-0.256372	0.00289511	0.173187	0.0144902	0.868519	0.998553	-0.137326	0.145117	0.336906	0.0894546	0.307716	0.702671	-0.0646091	0.463458	0.823618	-0.0657095	0.452377	0.805477	0.0651971	0.457649	0.640977	0.138047	0.114445	0.756853	0.0625477	0.476167	0.872529	0.121951	0.163622	0.690608	0.183604	0.0343914	0.135086	0.174025	0.0451424	0.229603	0.152092	0.0805267	0.280807	0.215722	0.0126391	0.0806813	0.0945648	0.278938	0.501353	0.15978	0.0672428
P09093	CELA3A	ENSG00000142789	-0.0454645	0.603313	0.914262	-0.0997877	0.253121	0.983008	0.0674848	0.47559	0.675765	-0.170614	0.050474	0.351324	0.199635	0.0222489	0.334992	-0.201627	0.01995	0.38802	-0.268893	0.0018234	0.0107593	0.194398	0.0255112	0.56939	-0.0758725	0.387223	0.838387	-0.163693	0.0607281	0.541927	0.199765	0.0211477	0.0992023	-0.0933015	0.285439	0.583485	-0.107473	0.218206	0.483762	0.00209718	0.980886	0.991671	-0.280036	0.00109611	0.0192787	0.0371768	0.67214
P01034	CST3	ENSG00000101439	0.195127	0.0244015	0.366687	0.0600431	0.492376	0.998553	-0.157667	0.0938628	0.258343	0.11044	0.207435	0.608675	-0.21281	0.014671	0.297208	0.0298257	0.733258	0.928625	0.217158	0.0123793	0.0473824	0.0981543	0.262847	0.82266	0.0402345	0.646918	0.925294	-0.0817145	0.351617	0.830227	0.0464158	0.595747	0.76712	0.0782413	0.370691	0.658514	0.0952059	0.275677	0.550641	0.220416	0.0107907	0.074132	0.138317	0.112348	0.28868	-0.0284067	0.746446
Q04917	YWHAH	ENSG00000128245	0.0626995	0.473395	0.871633	-0.0484654	0.579592	0.998553	0.0166403	0.860511	0.925966	-0.223677	0.00993282	0.192767	0.00861759	0.922179	0.98091	0.245191	0.00444749	0.316897	0.139931	0.109536	0.242701	-0.127658	0.144646	0.770357	0.203891	0.0190301	0.413482	0.0676664	0.440756	0.870464	-0.349532	3.72680500977385e-05	0.00149895	0.123408	0.157011	0.436714	0.121306	0.164255	0.418025	0.020134	0.81807	0.913506	0.203192	0.0189901	0.0972029	-0.104422	0.233429
Q08211	DHX9	ENSG00000135829	-0.120754	0.166197	0.6817	-0.0239508	0.784357	0.998553	-0.212603	0.0231475	0.105231	0.00139794	0.987307	0.998138	-0.25861	0.00285938	0.179307	0.190882	0.0277465	0.404546	-0.0539437	0.539005	0.705162	0.0643966	0.463201	0.883844	0.014258	0.8711	0.978121	-0.0997534	0.255112	0.769722	0.0268037	0.759412	0.871316	0.226304	0.0088111	0.0920155	0.216768	0.0122047	0.0952784	0.216779	0.0122003	0.0790616	0.229674	0.0078286	0.0584798	0.123795	0.157298
Q01130	SRSF2	ENSG00000161547	0.0217989	0.80332	0.964355	-0.0495664	0.571	0.998553	0.181512	0.0532669	0.180745	-0.0146173	0.86788	0.961878	0.166917	0.056711	0.461703	0.0883311	0.311995	0.716823	-0.0608988	0.487894	0.665341	-0.113473	0.195151	0.802501	0.020586	0.814759	0.968522	0.00192524	0.982521	0.997501	-0.239195	0.00555648	0.0407506	-0.0373335	0.669645	0.846398	-0.0198973	0.820172	0.924684	-0.176728	0.0418569	0.168827	0.00229803	0.979056	0.991362	-0.153426	0.0790244
O75369	FLNB	ENSG00000136068	-0.179005	0.0392478	0.450577	0.00617326	0.943778	0.998945	0.0591684	0.531754	0.718556	-0.13357	0.126797	0.503535	-0.048272	0.58402	0.876256	0.0907492	0.29888	0.705318	-0.248591	0.0040507	0.0200948	0.0253679	0.772789	0.955971	0.0728313	0.406589	0.845378	-0.0197558	0.822104	0.980468	-0.248741	0.00388856	0.0321576	-0.0822647	0.346518	0.639499	-0.116255	0.182669	0.441118	-0.224384	0.00941795	0.0679218	-0.179732	0.0384438	0.148247	-0.0921763	0.293171
Q14204	DYNC1H1	ENSG00000197102	-0.107018	0.220174	0.731705	0.0275495	0.752931	0.998553	-0.276498	0.00290189	0.0282088	0.127974	0.143647	0.526936	-0.173678	0.0472685	0.433873	0.0841643	0.335458	0.733862	0.189218	0.0297848	0.0933297	0.0768123	0.381353	0.868273	-0.00762769	0.930828	0.988549	0.0300017	0.732734	0.963854	0.00463009	0.957817	0.981712	0.238792	0.00563918	0.0718763	0.234894	0.00649772	0.0640976	0.225474	0.00906911	0.0659603	0.22519	0.0091589	0.0634469	0.152397	0.0810788
Q99798	ACO2	ENSG00000100412	0.291097	0.000675499	0.0695674	0.154727	0.0753579	0.935952	-0.115782	0.219927	0.435011	0.100562	0.251259	0.65433	0.10753	0.221523	0.67107	-0.0774135	0.37579	0.762367	-0.144975	0.0972038	0.223832	0.115418	0.187556	0.801277	-0.237816	0.00603597	0.330652	-0.111824	0.201763	0.726517	0.232006	0.00720681	0.0485233	0.153654	0.0774287	0.301138	0.118223	0.17532	0.431266	0.189399	0.0290034	0.136766	0.132419	0.128658	0.314081	0.182112	0.0366248
P04080	CSTB	ENSG00000160213	0.199677	0.0212055	0.357727	0.127322	0.144169	0.949587	-0.0193109	0.838408	0.914473	0.0682947	0.436514	0.788297	-0.113146	0.198183	0.65056	0.126958	0.145329	0.569807	0.0217862	0.80417	0.889632	0.0922627	0.292716	0.835528	0.099287	0.257352	0.764344	0.0346927	0.692905	0.956441	-0.186855	0.031273	0.127133	0.154998	0.0748411	0.296144	0.119077	0.1722	0.426536	0.0822945	0.346343	0.584592	0.303265	0.000387644	0.0107318	-0.0125565	0.886372
P67936	TPM4	ENSG00000167460	-0.0458148	0.600522	0.913629	-0.0169639	0.846329	0.998553	0.0354027	0.708443	0.839137	0.0485628	0.580288	0.863612	-0.140441	0.109607	0.556247	0.174243	0.04487	0.427872	-0.0664678	0.448911	0.633429	-0.0114766	0.896087	0.982141	0.0902677	0.303322	0.798248	-0.123352	0.1588	0.687441	-0.0413207	0.636758	0.795715	0.208694	0.0159236	0.128386	0.201018	0.0203351	0.130574	0.154303	0.0761704	0.243329	0.228866	0.00805474	0.0595928	0.0147651	0.866557
P22392	NME2	ENSG00000243678	0.0283195	0.746258	0.953043	0.0423132	0.628677	0.998553	-0.0172893	0.855129	0.923464	-0.0784781	0.371082	0.752346	-0.210913	0.0156002	0.302754	0.0606096	0.488295	0.822741	-0.122353	0.162229	0.318682	0.00527754	0.952109	0.990172	0.153165	0.079541	0.568339	0.039632	0.651857	0.946019	0.0638174	0.465527	0.667855	0.0266379	0.760856	0.897092	0.00988779	0.910064	0.964007	0.0867381	0.320835	0.559272	0.199972	0.0210112	0.103436	0.0659333	0.452575
Q02978	SLC25A11	ENSG00000108528	0.0368743	0.673475	0.934694	0.0361434	0.679587	0.998553	-0.313298	0.000688528	0.0119242	0.238941	0.00579431	0.157502	-0.0493368	0.575742	0.871977	-0.157991	0.0693296	0.475474	0.0730141	0.405409	0.594206	-0.0183884	0.834234	0.97008	-0.0576356	0.511547	0.882479	0.0588028	0.503019	0.890824	0.270664	0.00162705	0.0183559	0.265997	0.00197064	0.0399507	0.22491	0.0092481	0.0804177	0.262149	0.00230209	0.0273559	0.0484467	0.579739	0.759902	0.311722	0.000274292
O75390	CS	ENSG00000062485	0.116568	0.181484	0.692261	-0.0344651	0.693702	0.998553	-0.355591	0.00010338	0.00386386	0.146783	0.0930578	0.44287	0.061897	0.482475	0.833325	-0.175965	0.0427634	0.42565	-0.0707824	0.419952	0.607108	0.0479261	0.585268	0.929211	-0.147781	0.0908318	0.589066	-0.0672602	0.44351	0.871447	0.219771	0.0110298	0.0643948	0.151105	0.0825352	0.310674	0.0896199	0.304959	0.579602	0.111303	0.202146	0.429884	-0.0248542	0.776432	0.884407	0.284217	0.000957487
O15260	SURF4	ENSG00000148248	-0.0836128	0.338646	0.80716	0.0271871	0.756078	0.998553	-0.144135	0.126021	0.310787	0.180741	0.0380864	0.317206	-0.00755248	0.931773	0.983329	-0.250324	0.00366029	0.316897	0.206735	0.0173894	0.0617157	0.030499	0.728475	0.952362	0.0203379	0.816953	0.96871	0.160828	0.0654453	0.550054	0.298612	0.000480753	0.00807248	0.198297	0.0221343	0.153194	0.202939	0.0191422	0.126371	0.29822	0.000489468	0.0102743	0.0849849	0.33075	0.553113	0.273378	0.0015158
P20073	ANXA7	ENSG00000138279	0.150375	0.0840471	0.566474	0.164496	0.058482	0.917507	-0.150864	0.109107	0.283562	0.0991986	0.257778	0.660492	-0.0851138	0.333748	0.753422	0.0834764	0.339437	0.735873	0.221857	0.0105687	0.0419276	-0.156887	0.0724168	0.715688	0.122145	0.16295	0.685485	0.0470946	0.591801	0.930825	-0.0267589	0.759802	0.871351	0.201694	0.0199084	0.144116	0.204992	0.0179346	0.120773	0.19453	0.0248495	0.123911	0.274681	0.00137593	0.0220491	0.114632	0.190596
Q9NQC3	RTN4	ENSG00000115310	0.0548456	0.530651	0.888809	0.0662115	0.448923	0.998553	-0.149864	0.111502	0.28804	0.150868	0.0842114	0.427364	-0.210097	0.0160153	0.306193	0.137365	0.114865	0.535311	-0.0517247	0.555852	0.7182	-0.128905	0.140731	0.770357	-0.0108642	0.901603	0.985208	-0.0290344	0.741039	0.963875	0.0326582	0.709017	0.839593	0.239867	0.00542098	0.0703462	0.260146	0.00249397	0.0357392	0.195932	0.0238072	0.120978	0.331393	9.7624287041409e-05	0.00550789	0.186724	0.0320499
P07195	LDHB	ENSG00000111716	0.0388044	0.657435	0.92938	0.0396132	0.65076	0.998553	0.232738	0.0127063	0.0722172	-0.176232	0.0432445	0.327364	0.0706041	0.422925	0.805496	-0.0700401	0.423073	0.790765	-0.485885	3.51154572086898e-09	2.41866731265361e-06	0.151759	0.0823738	0.727981	-0.0822915	0.348215	0.816767	-0.172408	0.0480634	0.51777	0.151151	0.0824414	0.236896	-0.207752	0.0164155	0.130143	-0.223598	0.00967714	0.0827754	-0.118678	0.173654	0.394555	-0.200888	0.0204184	0.101954	-0.0709514	0.41884
P60900	PSMA6	ENSG00000100902	0.0626789	0.473541	0.871694	0.0170377	0.845669	0.998553	0.104566	0.26821	0.490448	-0.116518	0.183356	0.581857	-0.00950234	0.914218	0.98091	0.259623	0.00254634	0.293476	-0.0482552	0.582692	0.73964	-0.0189641	0.829122	0.969192	-0.00684662	0.937896	0.990289	-0.0746946	0.394656	0.843757	-0.208354	0.0160997	0.0826825	0.0742903	0.395411	0.67855	0.0610065	0.485446	0.725961	-0.0548336	0.530742	0.735021	0.161063	0.0640192	0.20501	-0.0464388	0.596977
P19823	ITIH2	ENSG00000151655	0.000712151	0.993509	0.998633	-0.0455064	0.602979	0.998553	-0.340619	0.000208686	0.00573535	-0.0613214	0.484873	0.815762	0.112911	0.199126	0.651452	0.0801624	0.359023	0.751343	0.0348733	0.691387	0.816982	0.208484	0.0164427	0.559488	-0.168122	0.0539871	0.511652	-0.259188	0.00269117	0.289079	0.185179	0.0328491	0.130922	0.0337001	0.700171	0.863641	0.0670944	0.442884	0.693882	0.154262	0.0762508	0.243329	0.0549721	0.529702	0.720851	0.109487	0.211406
P51149	RAB7A	ENSG00000075785	0.297992	0.000494604	0.0615722	0.0279036	0.74986	0.998553	-0.104406	0.268947	0.490983	0.0440768	0.615786	0.879824	-0.0867633	0.324431	0.748926	0.0865682	0.321787	0.722801	0.235944	0.00645801	0.0286347	-0.0124708	0.887142	0.981581	0.0760576	0.386062	0.837958	-0.0297123	0.735215	0.963854	0.0584279	0.504112	0.697431	0.258734	0.00263767	0.0468354	0.245578	0.00438331	0.050878	0.22931	0.00792989	0.0602043	0.278853	0.00115303	0.0198353	0.127863	0.143997
P05026	ATP1B1	ENSG00000143153	0.0126364	0.885216	0.977944	0.0922383	0.290988	0.998553	-0.00217125	0.981708	0.990819	-0.00690106	0.937403	0.983501	-0.029427	0.738643	0.931322	-0.0161347	0.853754	0.966256	-0.34554	4.95143428627109e-05	0.00065826	0.0776504	0.376163	0.867906	0.000527002	0.995215	0.999095	-0.0798687	0.362639	0.831904	0.309871	0.000283827	0.00570122	0.0805469	0.356715	0.648588	0.0371666	0.671035	0.845423	0.0313276	0.72037	0.859454	-0.0789506	0.366357	0.587327	0.151584	0.0827336
P52209	PGD	ENSG00000142657	-0.040262	0.645425	0.927097	0.0356169	0.684003	0.998553	-0.0966421	0.306364	0.529032	-0.027156	0.757255	0.933645	-0.051314	0.56052	0.86684	-0.0103682	0.905714	0.98039	0.0973307	0.266892	0.452873	-0.0113951	0.896821	0.982141	-0.0175733	0.841483	0.970214	0.0560736	0.523075	0.900631	-0.0802434	0.358536	0.573836	0.260775	0.00243218	0.0452679	0.221129	0.010532	0.0875372	0.0873259	0.317555	0.555937	0.266839	0.00190414	0.0258027	0.170453	0.0506947
Q9Y2H2	INPP5F	ENSG00000198825	-0.0232542	0.790481	0.964202	-0.0710927	0.41612	0.998553	-0.349489	0.000138234	0.00446757	-0.0560571	0.523198	0.835798	0.0364554	0.679321	0.908423	0.0204495	0.81527	0.956722	0.1042	0.23443	0.414356	0.24088	0.00539799	0.540825	-0.075217	0.391349	0.839065	-0.185477	0.0332366	0.481832	0.291983	0.000649282	0.00967856	0.135469	0.120009	0.379585	0.156035	0.0728931	0.267858	0.229317	0.00792785	0.0602043	0.0780216	0.372041	0.592807	0.205854	0.0178841
Q15717	ELAVL1	ENSG00000066044	0.0343958	0.694287	0.94014	-0.0893647	0.306344	0.998553	0.00843653	0.929013	0.963052	-0.0736226	0.401495	0.770439	-0.0996182	0.257604	0.697756	0.236955	0.00603031	0.322015	0.0823587	0.34782	0.539254	-0.050682	0.563855	0.923303	0.0715297	0.415049	0.848778	-0.0479351	0.585198	0.928533	-0.263878	0.00214736	0.0217953	0.0587759	0.501571	0.74943	0.0592948	0.497795	0.733799	0.0304823	0.727614	0.864762	0.134158	0.123671	0.305622	-0.0159285	0.856151
Q99714	HSD17B10	ENSG00000072506	0.267421	0.00185944	0.137752	0.0925003	0.289615	0.998207	-0.192425	0.0402569	0.150724	0.112004	0.201034	0.602789	0.122371	0.163796	0.623846	0.00879325	0.919984	0.983367	0.107991	0.217753	0.393364	0.0326659	0.710017	0.94857	-0.143976	0.0995542	0.604724	0.0499338	0.569632	0.922732	0.0662239	0.448838	0.653501	0.162257	0.0620473	0.269108	0.137201	0.115302	0.346263	0.145153	0.0955089	0.274709	0.184552	0.0334562	0.1368	0.14424	0.0989289
P07858	CTSB	ENSG00000164733	0.293035	0.000619322	0.0663156	0.168063	0.0531532	0.913736	0.114631	0.22458	0.440767	-0.0874798	0.318561	0.712174	-0.0728186	0.408488	0.796914	0.20289	0.0191722	0.381936	0.136183	0.119469	0.258264	-0.00957625	0.913219	0.985981	0.157938	0.0705005	0.554786	-0.0269058	0.759422	0.966898	-0.364487	1.60968816005358e-05	0.000855293	-0.119373	0.17113	0.452203	-0.128926	0.139143	0.38104	-0.248507	0.00392339	0.0390519	0.0378226	0.665575	0.816145	-0.218934	0.0116651
Q9Y678	COPG1	ENSG00000181789	-0.184028	0.0339702	0.430695	0.0174839	0.841679	0.998553	-0.0375654	0.691509	0.829252	0.0503606	0.566333	0.857458	0.0658416	0.454955	0.820524	-0.0263851	0.763058	0.938649	0.105651	0.227943	0.406518	0.064456	0.462788	0.883844	0.0294268	0.737667	0.948358	0.132919	0.128676	0.656208	0.0861657	0.324051	0.541066	0.134572	0.122504	0.383397	0.150782	0.0832014	0.286768	0.154414	0.0759573	0.243139	0.119384	0.17109	0.372147	0.114327	0.191786
P39019	RPS19	ENSG00000105372	-0.0243687	0.780689	0.962525	-0.0210443	0.809997	0.998553	0.273471	0.00323966	0.0303311	-0.192129	0.0273135	0.280092	-0.114383	0.193294	0.647337	-0.00429007	0.960912	0.99323	-0.212948	0.014226	0.0528276	0.154546	0.0768351	0.721971	0.198016	0.0228477	0.425842	0.0158073	0.857234	0.983408	-0.127095	0.144892	0.334613	-0.219486	0.0111368	0.104039	-0.237429	0.00592727	0.060518	-0.206597	0.0170371	0.0973009	-0.0768038	0.379573	0.598331	-0.195912	0.0243656
P07737	PFN1	ENSG00000108518	0.0469483	0.59153	0.908834	0.145787	0.0940551	0.935952	0.14882	0.114046	0.293044	-0.105438	0.22889	0.633305	-0.143922	0.100999	0.540622	0.0687512	0.431678	0.793149	-0.141677	0.105137	0.236275	0.0685686	0.434673	0.881432	0.114054	0.192857	0.710022	0.0158524	0.856831	0.983408	-0.178931	0.0393299	0.146332	-0.0245353	0.779227	0.908261	-0.0843708	0.33427	0.605795	-0.1461	0.0933438	0.271012	0.0570484	0.514249	0.708033	-0.0481286	0.583682
P15121	AKR1B1	ENSG00000085662	0.0802442	0.358531	0.81606	-0.139536	0.109185	0.943125	-0.0954693	0.312299	0.534974	-0.103191	0.23902	0.642292	-0.0669956	0.447072	0.816882	-0.00190637	0.982625	0.996836	0.275377	0.00139455	0.00869487	0.00717324	0.93494	0.988773	0.140543	0.107977	0.613571	0.0126174	0.885824	0.987887	-0.127855	0.142485	0.331193	0.138154	0.112775	0.368006	0.0838036	0.337541	0.607652	0.0471353	0.590053	0.776696	0.139166	0.110138	0.285388	0.0546694	0.533551
P62140	PPP1CB	ENSG00000213639	-0.103771	0.234574	0.738627	-0.0207999	0.812162	0.998553	-0.12471	0.186158	0.393295	-0.0433025	0.622007	0.881979	-0.0201584	0.81923	0.95932	0.146698	0.0919952	0.501903	0.166191	0.0568454	0.150899	-0.0140149	0.873279	0.97811	-0.0213317	0.808176	0.967877	0.0648573	0.460001	0.877401	-0.190958	0.0276833	0.11781	0.184458	0.0335475	0.193882	0.206335	0.0171813	0.117777	0.0726663	0.405851	0.63845	0.235716	0.0063075	0.0513915	0.0839608	0.33849
P30153	PPP2R1A	ENSG00000105568	-0.000406203	0.996298	0.998633	-0.0493627	0.572585	0.998553	-0.143124	0.128727	0.31445	-0.111661	0.202426	0.60345	-0.00255155	0.976925	0.994603	0.159805	0.0661525	0.467088	0.25987	0.00261977	0.0142601	0.0619897	0.480118	0.887293	0.0480135	0.584583	0.902065	-0.0441535	0.615172	0.9381	-0.179217	0.0390121	0.145896	0.229239	0.00794962	0.0875396	0.249131	0.00383113	0.0460735	0.136268	0.11782	0.311657	0.31065	0.000273452	0.00912651	0.0341584	0.697401
Q9UBR2	CTSZ	ENSG00000101160	0.109228	0.210739	0.72542	0.106928	0.220566	0.983008	0.0501308	0.59633	0.762339	-0.0807216	0.357519	0.744034	-0.112699	0.199974	0.651452	0.189753	0.0286986	0.405974	0.119212	0.173362	0.334261	-0.0240626	0.784186	0.96018	0.229383	0.00815174	0.362602	0.00433104	0.960691	0.995466	-0.224393	0.00941533	0.0573533	-0.0115101	0.895386	0.958778	-0.0043257	0.960588	0.984682	-0.0613968	0.482653	0.697357	0.116382	0.182188	0.384381	-0.144644	0.0979763
P61353	RPL27	ENSG00000131469	0.0161383	0.853723	0.97166	-0.0558807	0.522911	0.998553	0.331178	0.000319242	0.00749491	-0.21758	0.0122062	0.208291	0.0496799	0.573087	0.871293	0.0481769	0.581854	0.868256	-0.272625	0.00156386	0.00955731	0.0923419	0.2923	0.834958	0.100738	0.250427	0.756824	-0.0836562	0.340252	0.824891	-0.0937987	0.282868	0.500056	-0.246165	0.00428734	0.0614387	-0.236314	0.00617249	0.0619412	-0.263225	0.00220466	0.0266075	-0.127135	0.144764	0.338015	-0.163378	0.0612328
P31150	GDI1	ENSG00000203879	0.0866017	0.3216	0.802099	-0.000727056	0.993373	0.999818	-0.19806	0.0346546	0.135188	0.0257889	0.769123	0.937463	-0.0210857	0.811067	0.956892	0.133059	0.126805	0.547787	0.427921	3.08711765040215e-07	1.62210181848341e-05	-0.105307	0.229471	0.810328	0.055667	0.526098	0.886284	0.022329	0.799393	0.977263	-0.155953	0.0730451	0.219192	0.258794	0.00263143	0.0468322	0.263656	0.00216674	0.0333385	0.178439	0.0398834	0.164352	0.249624	0.0037597	0.0375678	0.127805	0.14418
Q07955	SRSF1	ENSG00000136450	0.0438511	0.616242	0.918196	-0.145481	0.0947557	0.935952	0.114926	0.223381	0.439641	-0.142756	0.102487	0.461136	-0.0366098	0.678039	0.908328	0.23029	0.00765975	0.339883	0.033682	0.701419	0.82419	-0.0348674	0.691437	0.947676	0.064116	0.465157	0.868461	-0.14301	0.101871	0.617138	-0.236122	0.00621549	0.0438434	-0.0171704	0.844481	0.937746	-0.0252551	0.772924	0.900932	-0.0989849	0.256979	0.492532	0.134973	0.121383	0.302148	-0.0931276	0.288196
P30740	SERPINB1	ENSG00000021355	-0.000690982	0.993702	0.998633	-0.016443	0.850992	0.998553	0.331267	0.000317985	0.00748816	-0.296759	0.000549795	0.0791579	0.0723929	0.411241	0.799502	-0.0221298	0.800395	0.950531	-0.36008	2.22726000096429e-05	0.000354567	0.139286	0.111198	0.753527	0.0724738	0.408902	0.845378	-0.111168	0.204438	0.728357	-0.153052	0.0786122	0.229362	-0.305996	0.00034108	0.0147179	-0.316413	0.000206928	0.00791243	-0.362787	1.77467652753283e-05	0.00115212	-0.291687	0.000657928	0.0144367	-0.179717	0.0392109
P08729	KRT7	ENSG00000135480	-0.0524645	0.548671	0.892761	0.0665625	0.446517	0.998553	0.188034	0.0451307	0.162892	0.0559891	0.523703	0.83581	0.0405365	0.645729	0.898362	-0.115904	0.184003	0.602515	-0.326174	0.000135227	0.00139638	-0.0427122	0.626768	0.931664	-0.135425	0.121561	0.635713	0.00545621	0.95049	0.995453	-0.0550513	0.529109	0.716737	-0.119515	0.170616	0.4518	-0.152412	0.0798853	0.280174	-0.218324	0.0115829	0.077527	-0.200615	0.0205937	0.102351	0.0604627	0.49102
P38606	ATP6V1A	ENSG00000114573	-0.0316898	0.717273	0.943975	0.00477112	0.956533	0.998945	-0.402869	8.83512098992512e-06	0.000793517	0.235378	0.00659059	0.165215	0.00916159	0.917283	0.98091	-0.0462541	0.59703	0.876028	0.470393	1.26160342173165e-08	3.14342736434041e-06	-0.0580606	0.508433	0.897048	-0.0256879	0.770002	0.956718	0.16168	0.0640111	0.545141	0.080245	0.358527	0.573836	0.37333	9.60374600378344e-06	0.00176617	0.407822	1.10265268649101e-06	0.000258088	0.36918	1.22610176349625e-05	0.000984609	0.272718	0.00149385	0.023031	0.272048	0.00160164
P00367	GLUD1	ENSG00000148672	0.0276917	0.751697	0.953604	0.0505687	0.563229	0.998553	-0.194064	0.0385547	0.146337	0.227575	0.00868273	0.18106	0.0609243	0.489396	0.836946	-0.175215	0.0436711	0.426364	-0.0389475	0.657488	0.794126	0.0714979	0.415257	0.878253	-0.113176	0.196329	0.713535	-0.0648467	0.460075	0.877401	0.353204	3.04444532059911e-05	0.00134373	0.110573	0.205139	0.496707	0.11376	0.192302	0.454448	0.196105	0.0236817	0.120658	-0.119334	0.17127	0.372147	0.295231	0.000589029
P46779	RPL28	ENSG00000108107	-0.0538986	0.537782	0.888809	-0.0126057	0.885493	0.998553	0.30109	0.00113307	0.0159732	-0.191419	0.0278997	0.282494	-0.0566441	0.520468	0.85298	-0.0793023	0.364219	0.754237	-0.3017	0.000438793	0.00350127	0.102909	0.240309	0.810535	0.223049	0.0101482	0.370383	-0.0477526	0.586629	0.92927	0.0737374	0.398947	0.613464	-0.132158	0.129419	0.394181	-0.14575	0.0941401	0.310212	-0.154486	0.0758188	0.242996	-0.0705215	0.419884	0.631708	-0.0685715	0.434653
P16233	PNLIP	ENSG00000175535	-0.0353566	0.686191	0.939217	-0.082217	0.346799	0.998553	0.0479557	0.612382	0.774274	-0.254135	0.00327738	0.135726	0.20098	0.021346	0.331678	-0.171076	0.048969	0.442991	-0.214533	0.0135042	0.0506587	0.220956	0.0108966	0.540825	-0.0769707	0.380369	0.834291	-0.142617	0.102825	0.617593	0.210186	0.0151702	0.0793326	-0.0446155	0.610102	0.816542	-0.0379313	0.664672	0.84152	0.0351309	0.68809	0.84135	-0.257344	0.00278649	0.0324306	0.0564545	0.520252
P27824	CANX	ENSG00000127022	-0.139979	0.108055	0.611449	0.0787533	0.367559	0.998553	-0.119	0.207288	0.420566	0.262568	0.00235375	0.127136	0.0653821	0.458115	0.823093	-0.112913	0.195658	0.614583	-0.0336405	0.70177	0.824406	0.0391126	0.656128	0.937823	-0.121146	0.166441	0.688956	0.0437694	0.618253	0.938558	0.290806	0.000684329	0.010049	0.177282	0.0412096	0.217867	0.224366	0.00942402	0.0813308	0.292278	0.000640745	0.0123112	0.120467	0.167213	0.367022	0.21036	0.0154771
P23526	AHCY	ENSG00000101444	-0.000577859	0.994733	0.998633	0.070723	0.418554	0.998553	0.084862	0.369339	0.589011	-0.213741	0.0138608	0.217689	0.130603	0.13705	0.594029	0.0025319	0.976925	0.996836	-0.287472	0.000831086	0.0057624	-0.00119838	0.989119	0.995659	-0.0980391	0.26341	0.769505	-0.0951907	0.277601	0.785418	0.00488467	0.9555	0.98099	-0.132195	0.129311	0.39416	-0.110649	0.204825	0.469875	-0.0254211	0.771472	0.889764	-0.0372709	0.670167	0.819414	0.0318588	0.716874
Q8IV08	PLD3	ENSG00000105223	-0.104049	0.233315	0.737744	-0.0237091	0.78648	0.998553	-0.213851	0.0223344	0.103115	-0.0271706	0.757128	0.933645	-0.165226	0.0593006	0.468821	0.130165	0.135352	0.554326	0.291311	0.00070179	0.0050696	-0.0878487	0.316516	0.844189	0.248015	0.00413965	0.310274	0.0909824	0.299494	0.800446	-0.117237	0.178974	0.378282	0.115549	0.185357	0.471618	0.127148	0.144722	0.389354	0.0671482	0.442518	0.667449	0.168369	0.0527141	0.180801	-0.0332117	0.705395
P59998	ARPC4	ENSG00000241553	0.109599	0.209182	0.723888	0.120456	0.167252	0.968615	0.0787167	0.40513	0.622236	-0.130926	0.134558	0.515401	-0.221283	0.0110855	0.275485	0.157657	0.0699272	0.475474	-0.0490525	0.576471	0.734884	-0.168021	0.054134	0.691698	0.131902	0.131652	0.653441	0.0427769	0.626246	0.940664	-0.165106	0.0575408	0.187372	0.00602553	0.945121	0.978565	-0.0173313	0.843043	0.934554	-0.0235475	0.787902	0.897736	0.114457	0.189573	0.394256	-0.0253083	0.773308
P25398	RPS12	ENSG00000112306	0.0322527	0.71247	0.94347	-0.0135364	0.877103	0.998553	0.18606	0.0474763	0.168183	-0.243145	0.00496581	0.148696	-0.0804421	0.361053	0.766893	-0.0784357	0.3695	0.760869	-0.192388	0.0271025	0.0866113	0.193009	0.0266021	0.573953	0.135107	0.122446	0.636077	0.0380235	0.665118	0.950196	-0.0614899	0.481988	0.679873	-0.119741	0.169807	0.450563	-0.173009	0.0464314	0.205804	-0.126799	0.145839	0.354168	-0.0560713	0.521492	0.713933	-0.0767745	0.381588
P52565	ARHGDIA	ENSG00000141522	0.212777	0.0139352	0.315858	-0.0877251	0.315339	0.998553	0.241767	0.00955646	0.0601582	-0.0577173	0.510948	0.830627	0.0380905	0.665782	0.903167	0.0603832	0.489924	0.823783	0.00996712	0.909692	0.953904	0.0557716	0.525319	0.905505	0.0189616	0.829144	0.969697	-0.0316349	0.718779	0.962067	-0.1567	0.0716644	0.216141	-0.0534588	0.54111	0.773753	-0.0534444	0.54122	0.764657	-0.123166	0.157835	0.372104	0.0375133	0.668147	0.81765	-0.0806815	0.357759
P42766	RPL35	ENSG00000136942	-0.0155158	0.859305	0.97166	-0.100167	0.251313	0.983008	0.330117	0.000334588	0.00764602	-0.146871	0.0928609	0.44267	-0.0719194	0.414315	0.799954	0.0543431	0.53443	0.847799	-0.222796	0.0102364	0.0408846	0.0725775	0.40823	0.875429	0.263699	0.00224967	0.291104	-0.0620203	0.479901	0.883334	-0.0610505	0.485131	0.6813	-0.146044	0.0934709	0.330872	-0.171176	0.0488354	0.212749	-0.196301	0.0235394	0.120303	-0.0439878	0.615142	0.784174	-0.125614	0.151242
P00441	SOD1	ENSG00000142168	0.224039	0.00953115	0.278858	0.0600934	0.492013	0.998553	0.0269943	0.775571	0.880698	0.0306644	0.727061	0.923047	-0.0760766	0.387784	0.781231	0.14927	0.0863752	0.494418	0.222415	0.01037	0.0413514	-0.0520527	0.553345	0.917767	0.0628995	0.473684	0.871222	0.0184281	0.833881	0.980585	-0.239174	0.00556074	0.0407506	0.13064	0.133919	0.404691	0.113387	0.193776	0.456515	0.0919707	0.292396	0.53078	0.259762	0.00253233	0.0306578	0.00716825	0.934985
P23246	SFPQ	ENSG00000116560	-0.0392568	0.653698	0.92866	-0.0945159	0.279187	0.993067	0.167361	0.0751066	0.225028	-0.110306	0.207988	0.609311	-0.103492	0.239465	0.683316	0.153278	0.0781665	0.485089	0.00196245	0.982183	0.991424	-0.0357223	0.684269	0.947676	0.103886	0.235854	0.744299	-0.151455	0.0829974	0.585276	-0.211462	0.0145504	0.0769776	-0.0609441	0.485894	0.741966	-0.0133886	0.878434	0.949996	-0.0730544	0.403341	0.636968	0.103386	0.236323	0.451496	-0.170241	0.0509869
Q8NBS9	TXNDC5	ENSG00000239264	-0.233586	0.00681088	0.245828	-0.0386888	0.658392	0.998553	-0.23393	0.0122442	0.070669	0.141601	0.105325	0.462687	-0.0860879	0.328226	0.751369	-0.0806235	0.356256	0.749293	0.00337172	0.969393	0.984797	0.0365085	0.677703	0.945908	-0.0535367	0.542076	0.889951	0.0394017	0.65375	0.946366	0.34981	3.67055926102644e-05	0.0014931	0.202819	0.0192148	0.140678	0.2273	0.0085098	0.0762525	0.340867	5.9476617271903e-05	0.00256647	0.170603	0.0496077	0.174964	0.217773	0.0121279
Q01844	EWSR1	ENSG00000182944	0.0346594	0.692062	0.939883	-0.0395221	0.65151	0.998553	0.215863	0.021074	0.0996177	0.00703934	0.936152	0.983291	-0.0188434	0.83084	0.961727	0.211439	0.0145616	0.364837	-0.0193626	0.825588	0.903619	-0.0860898	0.32634	0.85014	0.0863625	0.324804	0.810952	-0.0486042	0.579965	0.924402	-0.246771	0.00419042	0.0337181	-0.0130633	0.881366	0.952655	0.0277014	0.751613	0.890544	-0.0390083	0.65575	0.821576	0.207567	0.0165141	0.0887501	-0.168107	0.0540079
O75964	ATP5MG	ENSG00000167283	0.106661	0.221724	0.731851	0.0235336	0.788023	0.998553	-0.123341	0.191076	0.398682	0.0494139	0.573662	0.860215	-0.0992891	0.259187	0.698076	0.0517873	0.55385	0.856918	0.0342813	0.696366	0.820442	0.190174	0.028953	0.584265	0.0719694	0.412179	0.845675	0.0711421	0.417588	0.857782	0.0480169	0.58311	0.758851	0.178264	0.0400813	0.214895	0.146008	0.0935528	0.309068	0.154684	0.0754394	0.242184	0.142625	0.101487	0.270054	0.0344403	0.695027
P61106	RAB14	ENSG00000119396	0.103212	0.237115	0.741343	-0.149219	0.0864838	0.935952	-0.0586399	0.535431	0.721254	0.0562066	0.522089	0.834737	-0.0245577	0.780687	0.949747	0.120598	0.166748	0.58611	0.229067	0.00824234	0.0346187	-0.049075	0.576296	0.928062	0.0144946	0.868979	0.977384	-0.0801265	0.361086	0.831188	-0.0552203	0.527843	0.715901	0.0971886	0.265755	0.56475	0.111407	0.201722	0.466075	0.0452164	0.605294	0.788413	0.085784	0.326207	0.549057	0.102917	0.240275
O14818	PSMA7	ENSG00000101182	0.132852	0.127403	0.635443	0.0373173	0.66978	0.998553	0.278874	0.00265938	0.0266767	-0.14988	0.0862872	0.43166	0.116811	0.183946	0.640932	0.192008	0.0268225	0.404546	0.0374614	0.669776	0.801201	0.0279268	0.750587	0.953661	0.015944	0.856013	0.974591	-0.074833	0.393779	0.843757	-0.32981	0.000105883	0.00304029	-0.110109	0.207058	0.49963	-0.107604	0.217643	0.483448	-0.215282	0.0128257	0.0813399	0.0365856	0.675886	0.822854	-0.180203	0.0386733
Q04760	GLO1	ENSG00000124767	0.101336	0.245797	0.747204	-0.159849	0.0660774	0.928677	0.108852	0.248976	0.468618	-0.196313	0.02407	0.264839	0.00208468	0.981147	0.995943	-0.0659551	0.450685	0.804505	-0.020356	0.816793	0.898193	0.0255185	0.771477	0.955947	0.0573249	0.51383	0.883283	0.0278895	0.75091	0.965416	-0.00439849	0.959925	0.982155	0.044549	0.610635	0.816577	-0.0161479	0.853636	0.937222	0.0303559	0.728699	0.865253	0.0448366	0.60833	0.780132	0.0700135	0.425032
O95336	PGLS	ENSG00000130313	0.169766	0.0507527	0.49622	0.024811	0.776811	0.998553	0.21082	0.024354	0.109621	-0.0365341	0.677489	0.904622	-0.0488682	0.579379	0.873194	0.123389	0.157077	0.578294	0.0606007	0.49003	0.667429	0.0883413	0.3138	0.842939	0.0547809	0.532715	0.887542	-0.0581088	0.508081	0.893039	-0.337251	7.19945164036062e-05	0.00233818	-0.0322561	0.712441	0.870848	-0.0461182	0.598109	0.799134	-0.112853	0.195894	0.421825	0.132139	0.129477	0.315881	-0.0281895	0.74832
P27635	RPL10	ENSG00000147403	-0.115075	0.18718	0.694653	-0.0574755	0.5111	0.998553	0.183621	0.050513	0.175275	-0.164064	0.0601381	0.372185	-0.0863116	0.326966	0.751369	0.0395198	0.651529	0.898966	-0.374975	9.4279943478881e-06	0.000186447	0.084664	0.334445	0.852183	0.122033	0.163339	0.685485	-0.103703	0.236684	0.755803	0.102487	0.240445	0.453971	-0.0761526	0.383639	0.669052	-0.100195	0.25118	0.522728	-0.0762641	0.382941	0.620434	-0.0143302	0.869958	0.936262	-0.0184462	0.83372
Q13838	DDX39B	ENSG00000198563	0.0116751	0.893895	0.979619	-0.0616869	0.480584	0.998553	0.13582	0.149621	0.343236	-0.211125	0.0150975	0.223271	0.00585246	0.947105	0.986965	0.141818	0.103456	0.517883	-0.0827096	0.345763	0.537034	0.0612759	0.485198	0.888384	0.0238552	0.786001	0.961168	-0.123938	0.156815	0.687238	-0.100138	0.251453	0.46733	-0.0102572	0.906719	0.961763	0.0116415	0.894199	0.957912	-0.0513926	0.55688	0.753625	0.0190043	0.828115	0.915726	-0.02166	0.805283
Q12905	ILF2	ENSG00000143621	0.0761614	0.383584	0.831314	-0.0382559	0.661978	0.998553	0.127697	0.175752	0.380575	-0.105145	0.230193	0.634014	-0.000236042	0.997865	0.999503	0.246656	0.00420866	0.316897	-0.00218944	0.980122	0.99025	0.0618642	0.481009	0.887293	0.00770026	0.930171	0.988395	-0.165571	0.0577892	0.53949	-0.253028	0.00329815	0.0286557	-0.0438672	0.616112	0.820492	-0.0171443	0.844715	0.934747	-0.107132	0.219679	0.449604	0.106132	0.224039	0.437985	-0.0511532	0.560232
P61019	RAB2A	ENSG00000104388	0.123868	0.155458	0.665979	-0.0246386	0.778322	0.998553	-0.13947	0.138883	0.330174	0.161587	0.0641673	0.380667	-0.152568	0.0819152	0.51824	-0.0227627	0.794811	0.949719	0.35699	2.64808223127133e-05	0.000405025	-0.013688	0.87621	0.978154	0.0833668	0.341931	0.814952	0.0876382	0.317682	0.810993	0.0041825	0.961892	0.982368	0.173691	0.045563	0.230773	0.191702	0.0270713	0.153267	0.229748	0.00780816	0.0597714	0.230627	0.00756884	0.0575442	0.124502	0.154923
Q9H2U2	PPA2	ENSG00000138777	0.103141	0.23744	0.741343	0.128455	0.140606	0.949587	-0.275374	0.00302346	0.0289526	0.246875	0.00432116	0.142691	0.144159	0.100434	0.53982	0.0414175	0.635967	0.892291	0.194828	0.0251815	0.0817233	-0.124735	0.154146	0.77263	-0.248389	0.00408172	0.310274	0.119973	0.170617	0.692416	0.0932449	0.285733	0.503536	0.188886	0.029449	0.179064	0.193713	0.0254747	0.14954	0.163316	0.0603391	0.211259	0.149701	0.0854616	0.243038	0.277413	0.00128025
Q13509	TUBB3	ENSG00000258947	0.0568695	0.515572	0.884807	-0.0181758	0.835501	0.998553	0.0298635	0.752449	0.866661	-0.20951	0.0159083	0.228819	-0.0468176	0.595414	0.88325	0.143757	0.0987741	0.510594	0.145209	0.0966578	0.222994	-0.00419262	0.961946	0.990818	0.178273	0.0408416	0.463956	-8.97829e-05	0.999185	0.999342	-0.240698	0.00525761	0.0392564	0.0932505	0.285704	0.583485	0.110753	0.2044	0.469318	-0.0619387	0.47879	0.694754	0.14918	0.086568	0.245017	-0.0951086	0.278018
P36871	PGM1	ENSG00000079739	-0.0808489	0.354909	0.814844	-0.0691696	0.428873	0.998553	0.126843	0.178681	0.383026	-0.143212	0.101382	0.458831	0.00475968	0.956971	0.988879	-0.0342194	0.695777	0.917566	0.00214992	0.980481	0.990286	0.0804468	0.359164	0.861012	-0.00751265	0.931869	0.988908	0.0934066	0.286747	0.793976	-0.0232865	0.790197	0.888847	-0.0523722	0.549376	0.779517	-0.00484279	0.955881	0.983512	-0.0540527	0.536619	0.740283	0.12654	0.146668	0.340523	0.0170423	0.846213
P61254	RPL26	ENSG00000161970	-0.0229365	0.79328	0.964202	-0.137233	0.115216	0.943125	0.330193	0.00033346	0.00764355	-0.19335	0.0263306	0.275207	0.00150479	0.98639	0.99701	-0.066535	0.446705	0.80276	-0.271181	0.00166002	0.00999375	0.0963274	0.271878	0.82709	0.180861	0.0379567	0.45991	-0.0630434	0.472672	0.881012	-0.00368896	0.966386	0.984549	-0.251075	0.0035563	0.0562886	-0.249381	0.00379482	0.0457273	-0.232455	0.00709227	0.0567088	-0.173548	0.0457437	0.166427	-0.11998	0.17059
P50991	CCT4	ENSG00000115484	-0.0375553	0.667798	0.931902	-0.0952035	0.275689	0.993067	0.0140111	0.882378	0.939548	0.0367437	0.675743	0.904246	-0.0932357	0.289503	0.718778	0.1859	0.0321629	0.414735	0.111132	0.204583	0.376776	-0.098456	0.261376	0.82266	0.0645245	0.462312	0.86829	0.053653	0.541197	0.909532	-0.341951	5.61398868073049e-05	0.00197102	-0.0527135	0.546773	0.778116	-0.062608	0.474042	0.716099	-0.159715	0.0663071	0.223844	0.094119	0.281221	0.503511	-0.0185596	0.832713
P12277	CKB	ENSG00000166165	0.0756396	0.386861	0.832988	0.0554453	0.52616	0.998553	0.223677	0.0167434	0.0862779	-0.162182	0.0631786	0.380009	-0.0278231	0.752413	0.936757	0.0330049	0.706069	0.919578	-0.0823706	0.34775	0.539254	-0.0344197	0.6952	0.947676	0.195561	0.0246275	0.425961	-0.167363	0.0550954	0.536068	-0.245787	0.00434893	0.0345944	-0.0750582	0.390531	0.673618	-0.119637	0.170181	0.424984	-0.173817	0.0454046	0.176913	-0.111908	0.199692	0.4074	-0.113311	0.195793
P46776	RPL27A	ENSG00000166441	-0.112317	0.198042	0.710817	-0.106572	0.222116	0.983008	0.157404	0.0944191	0.259443	-0.0885284	0.312772	0.707623	-0.179037	0.0407466	0.409752	0.0358939	0.681678	0.912492	-0.263911	0.00223066	0.0127344	0.0581134	0.508047	0.897048	0.158727	0.0690902	0.553779	-0.0746785	0.394759	0.843757	0.105587	0.22644	0.438461	-0.0334446	0.702337	0.86438	-0.0638105	0.465576	0.710286	-0.0654552	0.454132	0.676382	0.0138524	0.874257	0.938535	0.00161306	0.985355
P46782	RPS5	ENSG00000083845	-0.122447	0.160291	0.673187	-0.0463154	0.596544	0.998553	0.175838	0.0612953	0.198343	-0.166658	0.0561437	0.362653	-0.123495	0.15993	0.618267	-0.043279	0.620856	0.883473	-0.410776	9.96742256509364e-07	3.70136403330689e-05	0.127721	0.144446	0.770357	0.10503	0.230707	0.743204	-0.0885588	0.312605	0.808587	0.0778766	0.372933	0.588705	-0.141317	0.104693	0.353132	-0.152102	0.0805063	0.280807	-0.0882666	0.312349	0.550693	-0.0576956	0.509481	0.704714	-0.0695617	0.428033
P60981	DSTN	ENSG00000125868	-0.106506	0.222402	0.731902	0.00419165	0.961808	0.998945	-0.0675702	0.47503	0.675415	-0.0697585	0.426724	0.783832	-0.287923	0.000853752	0.144169	0.106828	0.220997	0.639797	-0.161094	0.0649935	0.166781	0.0177897	0.839557	0.970135	0.0955077	0.275997	0.782298	-0.0571908	0.514816	0.894185	-0.0852704	0.329123	0.546417	0.12464	0.152882	0.430028	0.11232	0.19803	0.460997	0.108701	0.212964	0.442782	0.312614	0.000248822	0.00861839	0.0112733	0.897918
Q9P2E9	RRBP1	ENSG00000125844	-0.0683714	0.434232	0.855614	0.0180162	0.836925	0.998553	0.300482	0.0011609	0.0160984	-0.210295	0.0155094	0.226027	0.0783141	0.373938	0.772888	-0.0444651	0.611308	0.878405	-0.45541	4.09769158604689e-08	5.65188746618325e-06	0.160413	0.0661518	0.709478	0.0275887	0.75351	0.953095	-0.101446	0.247099	0.765185	-0.00414336	0.962248	0.982472	-0.263891	0.00214625	0.0416965	-0.259308	0.00257834	0.0362093	-0.232876	0.00698633	0.056094	-0.208216	0.0161716	0.0879022	-0.150816	0.0843203
P49748	ACADVL	ENSG00000072778	0.108054	0.215713	0.728451	0.0695301	0.426466	0.998553	-0.148479	0.114886	0.294615	0.185709	0.0330136	0.302843	0.0182458	0.836128	0.962509	-0.116121	0.183175	0.602367	0.0323651	0.71257	0.830776	0.0844028	0.335945	0.852183	-0.116693	0.182695	0.699395	0.0686371	0.434213	0.867072	0.0710085	0.416674	0.628101	-0.0386529	0.658689	0.840878	-0.100082	0.251717	0.52309	-0.0340806	0.696951	0.846157	-0.0860975	0.324436	0.547269	0.0739207	0.399586
Q9BS26	ERP44	ENSG00000023318	-0.220254	0.0108504	0.289995	0.0385271	0.65973	0.998553	-0.283576	0.00223252	0.0240436	0.303134	0.000410668	0.0791579	-0.0776401	0.378076	0.774709	-0.147468	0.0902823	0.498465	0.13055	0.135689	0.281511	0.0563947	0.520695	0.903055	-0.00546147	0.950442	0.994295	0.108002	0.217704	0.741063	0.290402	0.000696785	0.0100975	0.213781	0.0134811	0.117322	0.238754	0.00564705	0.058943	0.337901	6.95769890586284e-05	0.00286733	0.151908	0.0808986	0.235092	0.26251	0.00235919
Q15084	PDIA6	ENSG00000143870	-0.16535	0.0571675	0.50522	-0.00673403	0.93868	0.998945	0.080591	0.394002	0.610854	0.10995	0.209469	0.609393	0.0668911	0.447783	0.816882	-0.106912	0.220633	0.639797	-0.196346	0.024046	0.0790682	0.148341	0.0896021	0.730421	-0.0523985	0.55071	0.891675	-0.038718	0.659379	0.948148	0.216723	0.0122231	0.068763	-0.0663972	0.447649	0.716043	-0.0375181	0.668108	0.844593	0.0494103	0.572214	0.764007	-0.0563598	0.519348	0.712892	0.110158	0.208604
P21397	MAOA	ENSG00000189221	0.106567	0.222137	0.731902	0.0460894	0.598338	0.998553	0.0739955	0.433966	0.644781	0.0635311	0.469246	0.808202	0.0432587	0.623707	0.892297	-0.0302624	0.729502	0.92752	-0.449067	6.63482009333194e-08	6.6835908909027e-06	0.122787	0.160734	0.775042	-0.0508295	0.56272	0.895255	-0.254649	0.00321281	0.292011	0.182821	0.0351797	0.136684	-0.132616	0.128085	0.391841	-0.195792	0.0239099	0.144394	-0.0627678	0.472912	0.690766	-0.246317	0.00426283	0.040252	0.0698009	0.426442
P47985	UQCRFS1	ENSG00000169021	0.136121	0.11822	0.62432	0.113476	0.193424	0.968615	-0.0104333	0.912272	0.954808	0.122998	0.16001	0.550129	-0.018132	0.837136	0.962738	-0.152998	0.0787185	0.486029	-0.137656	0.115485	0.251907	-0.0179323	0.838289	0.97008	0.0469912	0.592616	0.903869	0.0201332	0.818763	0.980397	0.245121	0.00445914	0.0350694	0.0128012	0.883729	0.953503	-0.0265417	0.761694	0.895619	0.0423475	0.628398	0.803156	-0.0660409	0.450095	0.658562	0.13752	0.115849
P42330	AKR1C3	ENSG00000196139	-0.0176729	0.839991	0.971049	0.050469	0.564	0.998553	0.27178	0.00344341	0.0314384	-0.0510613	0.560937	0.856769	0.111992	0.202831	0.652309	-0.0754496	0.388058	0.769536	-0.335947	8.21268752908555e-05	0.000951046	0.159291	0.0680951	0.711728	-0.100414	0.251964	0.757572	-0.133954	0.125699	0.654049	-0.0696281	0.425813	0.635428	-0.250835	0.00358921	0.0563717	-0.282265	0.000995777	0.0210723	-0.329212	0.000109173	0.0038168	-0.28927	0.000732743	0.0154637	-0.107676	0.219107
P05388	RPLP0	ENSG00000089157	-0.0466739	0.593701	0.909531	-0.0441786	0.613608	0.998553	0.248253	0.00773937	0.052597	-0.288084	0.00080911	0.0822311	0.146964	0.0939211	0.535781	-0.0172781	0.843519	0.963629	-0.307156	0.000340467	0.00286779	0.203341	0.0193627	0.560141	0.0364458	0.678225	0.932526	-0.170358	0.0508256	0.527247	-0.014538	0.868089	0.936338	-0.221466	0.0104115	0.100272	-0.205673	0.0175489	0.119216	-0.225365	0.0091034	0.0661474	-0.165422	0.0570577	0.189717	-0.129723	0.138207
P63241	EIF5A	ENSG00000132507	-0.0790783	0.365579	0.820011	-0.0554604	0.526047	0.998553	0.202997	0.0303005	0.124824	-0.123955	0.15676	0.544921	-0.107216	0.222883	0.67107	-0.00643415	0.941406	0.987647	-0.300986	0.000453439	0.00359217	0.151175	0.0835758	0.729723	0.110531	0.207057	0.724255	-0.047277	0.590366	0.930799	-0.0883524	0.311877	0.53002	-0.172114	0.0475925	0.237213	-0.233834	0.00675043	0.0656679	-0.205619	0.0175792	0.0993261	-0.082961	0.342438	0.565531	-0.135742	0.120681
P49257	LMAN1	ENSG00000074695	-0.142782	0.101107	0.601453	0.00772546	0.929674	0.998945	-0.114627	0.224594	0.440767	-0.0405921	0.643994	0.889999	0.264967	0.00222459	0.170628	-0.270092	0.001666	0.293476	-0.0432075	0.622773	0.77014	0.0879763	0.315811	0.844056	-0.0420962	0.631753	0.919906	0.240408	0.00549227	0.340126	0.227036	0.00858893	0.0543778	0.0907443	0.298907	0.59704	0.125964	0.148531	0.394789	0.154047	0.0766658	0.243891	-0.011629	0.894312	0.950197	0.127206	0.146085
P60866	RPS20	ENSG00000008988	0.0147986	0.865746	0.973164	0.0177768	0.839063	0.998553	0.230191	0.0137448	0.0759405	-0.248056	0.00413335	0.14206	-0.0568622	0.518861	0.851968	0.0722588	0.408495	0.780415	-0.298981	0.000496997	0.00386595	0.157273	0.071708	0.715688	0.107174	0.221273	0.733739	-0.029961	0.733082	0.963854	-0.0954081	0.274654	0.492096	-0.150545	0.0836929	0.31199	-0.162933	0.0609523	0.243136	-0.151714	0.0812921	0.252558	0.0318155	0.716199	0.848715	-0.158005	0.0703808
P31930	UQCRC1	ENSG00000010256	0.0839104	0.336923	0.806478	0.134925	0.121519	0.949135	-0.129703	0.169005	0.370078	0.187544	0.0312894	0.297269	-0.00984303	0.911155	0.98091	-0.0882237	0.312585	0.717243	-0.287938	0.000814312	0.00568361	0.134526	0.124078	0.760733	-0.139392	0.110923	0.618757	-0.12363	0.157857	0.687441	0.328096	0.00011556	0.00321075	0.114182	0.190647	0.478257	0.0735659	0.400048	0.663226	0.144375	0.0973195	0.278097	-0.0693676	0.42755	0.637634	0.238249	0.00594204
P00390	GSR	ENSG00000104687	0.0573229	0.512223	0.883846	0.0985594	0.25904	0.983503	0.242578	0.00931035	0.0591878	-0.105674	0.227841	0.632402	0.0559707	0.525447	0.854972	0.0263153	0.763666	0.938693	-0.192442	0.0270587	0.0865687	-0.0592895	0.499485	0.894696	0.0482536	0.582704	0.901062	-0.101498	0.246855	0.765185	-0.228499	0.00815957	0.0522591	-0.130369	0.134735	0.405775	-0.198505	0.0219924	0.137529	-0.280539	0.00107269	0.0168747	-0.223761	0.00962274	0.0654278	-0.0434871	0.620522
O14950	MYL12B	ENSG00000101608	0.0576647	0.509707	0.882701	0.0607683	0.487154	0.998553	0.266861	0.00410292	0.0346349	-0.114144	0.192504	0.594046	0.00110682	0.989989	0.998984	-0.0437641	0.616943	0.881696	-0.316457	0.000218421	0.00202738	0.104076	0.234992	0.810328	0.0950176	0.27848	0.782298	-0.0857707	0.328143	0.816814	0.0633819	0.468584	0.669657	-0.0877865	0.314999	0.612019	-0.143223	0.100046	0.320713	-0.086763	0.320696	0.559154	-0.134591	0.122452	0.30373	0.0130051	0.882341
P53007	SLC25A1	ENSG00000100075	-0.0572216	0.512971	0.883895	-0.0148299	0.865465	0.998553	-0.350924	0.00012917	0.00438761	0.163224	0.0614798	0.375095	-0.0147171	0.867497	0.972926	-0.0874244	0.317007	0.720801	0.112455	0.199214	0.369	-0.103719	0.236611	0.810535	-0.0901076	0.304184	0.798374	0.0784959	0.370973	0.835893	0.322962	0.000149716	0.00384479	0.365157	1.54872138187212e-05	0.00230242	0.345286	4.69423001505653e-05	0.00299655	0.354352	2.85633974166366e-05	0.0015596	0.188627	0.029677	0.127206	0.355965	2.80332486617407e-05
P35237	SERPINB6	ENSG00000124570	0.0401147	0.646634	0.927097	0.0716125	0.412711	0.998553	0.271205	0.0035153	0.0318441	-0.245157	0.00460812	0.144326	-0.0137653	0.875994	0.97329	-0.0223763	0.79822	0.949719	-0.234857	0.00671497	0.0295199	0.1853	0.0334084	0.6086	0.0730531	0.405157	0.843968	-0.088688	0.311897	0.808149	-0.0732584	0.402026	0.615876	-0.138291	0.112414	0.367595	-0.143712	0.0988822	0.31885	-0.151369	0.0819942	0.253409	-0.0801178	0.359291	0.579972	-0.0945186	0.281023
P46459	NSF	ENSG00000073969	-0.0333647	0.703014	0.941579	0.017322	0.843126	0.998553	-0.232654	0.0127395	0.0722216	0.211878	0.0147322	0.222385	-0.171858	0.0496714	0.441169	-0.00129827	0.988167	0.996922	0.352983	3.30546660898268e-05	0.000480818	0.0171451	0.845297	0.972211	0.0294574	0.737404	0.948322	0.158165	0.0700924	0.563501	0.00181721	0.983438	0.992561	0.135214	0.120716	0.380832	0.13491	0.12156	0.355854	0.180235	0.0378958	0.160388	0.129778	0.136527	0.325972	0.0829622	0.344287
P50502	ST13	ENSG00000100380	0.1584	0.0686026	0.535239	-0.0619439	0.478753	0.998553	0.0282872	0.765126	0.875142	0.092813	0.289834	0.686922	0.0118328	0.893292	0.97703	0.0754656	0.387957	0.769536	0.280978	0.0011005	0.00722814	-0.107494	0.21989	0.810025	0.00391352	0.964478	0.994295	0.104064	0.235048	0.754576	-0.299387	0.00046393	0.00787559	0.0668754	0.444378	0.713295	0.0824833	0.345234	0.61315	0.0102653	0.906645	0.957711	0.294335	0.000584097	0.0133637	-0.0131246	0.881268
Q9HDC9	APMAP	ENSG00000101474	0.167205	0.0543965	0.498467	0.262059	0.00231046	0.494614	-0.0388972	0.681155	0.820483	0.269473	0.00178063	0.112324	0.0397063	0.652507	0.898536	-0.0554724	0.525957	0.84229	0.0401319	0.647758	0.787482	0.0261788	0.765732	0.95457	-0.0777339	0.375649	0.829922	-0.0470606	0.592069	0.930825	0.314974	0.000221964	0.00496942	0.0270653	0.757137	0.89503	0.0557891	0.523594	0.753398	0.235612	0.00633133	0.0524833	0.107085	0.219883	0.432707	0.142714	0.102588
P61764	STXBP1	ENSG00000136854	0.0147405	0.866269	0.973164	0.0193527	0.825015	0.998553	-0.421584	2.99266332870474e-06	0.000350232	0.123118	0.1596	0.549378	-0.0377023	0.668987	0.904474	0.00199176	0.981847	0.996836	0.491195	2.2317843129116e-09	1.96474478345957e-06	-0.106835	0.222746	0.810025	-0.0146357	0.867715	0.977182	0.0762261	0.385008	0.840119	0.0540796	0.536416	0.723254	0.376105	8.14082506406244e-06	0.00157199	0.42006	4.81646526662161e-07	0.000144336	0.38374	5.12664582874578e-06	0.000654181	0.327072	0.000121734	0.00603118	0.257156	0.00291441
P46940	IQGAP1	ENSG00000140575	-0.209493	0.0155162	0.32745	0.067167	0.44239	0.998553	-0.143547	0.127591	0.313054	0.0252459	0.773851	0.938008	0.0454269	0.606401	0.887932	0.0507014	0.562204	0.861429	-0.0834994	0.341161	0.53375	0.0676193	0.441075	0.881432	-0.103951	0.235556	0.744299	0.0593537	0.49902	0.890824	0.105224	0.228052	0.439948	0.183494	0.0345011	0.196234	0.146667	0.0920643	0.305983	0.166303	0.0557306	0.200291	0.0712223	0.415269	0.627943	0.168058	0.0540797
P21695	GPD1	ENSG00000167588	-0.0143675	0.869622	0.97432	0.00424323	0.961339	0.998945	-0.333102	0.000293067	0.00714086	0.167868	0.0543554	0.360379	-0.0302448	0.731653	0.930349	-0.0921419	0.291495	0.698835	0.452947	4.94634988523757e-08	5.86272570343674e-06	-0.0399102	0.649575	0.937823	0.0367648	0.675567	0.931926	0.0430338	0.624172	0.940664	0.0819071	0.348625	0.564998	0.329773	0.000106083	0.00694395	0.358785	2.22794326691922e-05	0.00183071	0.320397	0.000170093	0.00521348	0.264615	0.00208435	0.0271797	0.216926	0.0124752
P46977	STT3A	ENSG00000134910	-0.123319	0.157314	0.668	-0.0103929	0.90549	0.998553	0.111815	0.236249	0.453799	0.0243024	0.782088	0.939443	0.0498444	0.571816	0.870949	-0.189449	0.0289606	0.405974	-0.327388	0.000127221	0.00133367	0.0963688	0.271671	0.82709	-0.044191	0.614871	0.914476	-0.0473964	0.589426	0.930457	0.313164	0.00024231	0.00525056	-0.0921984	0.291198	0.587262	-0.100918	0.247758	0.519036	0.0267309	0.760046	0.883036	-0.168452	0.0525965	0.180638	0.10839	0.216048
Q9UIJ7	AK3	ENSG00000147853	0.197045	0.0230067	0.363012	-0.0631514	0.470206	0.998553	-0.106854	0.25782	0.479228	0.0734122	0.402846	0.770757	-0.00584761	0.947148	0.986965	-0.0383716	0.661019	0.903985	0.252735	0.00345894	0.0177402	-0.107006	0.222004	0.810025	-0.00140673	0.987228	0.998284	-0.0554373	0.527809	0.901946	0.0599942	0.49273	0.688467	0.143338	0.0997724	0.343577	0.133988	0.124152	0.35983	0.130281	0.135001	0.338776	0.153345	0.0780355	0.229947	0.144752	0.097723
P61313	RPL15	ENSG00000174748	-0.195748	0.0239418	0.364633	-0.0664081	0.447574	0.998553	0.100327	0.288203	0.510207	0.0204883	0.815623	0.950494	-0.233533	0.00726356	0.236778	0.0287339	0.742673	0.933812	-0.217983	0.012043	0.0465332	0.091706	0.295651	0.836768	0.214683	0.0134375	0.3783	-0.0503994	0.566034	0.921206	0.154079	0.0766032	0.225534	0.0387294	0.658055	0.840878	-0.00145335	0.986754	0.995349	0.0209984	0.810403	0.909158	0.0841222	0.335701	0.558104	0.0388069	0.658646
Q06210	GFPT1	ENSG00000198380	-0.129171	0.138388	0.654811	-0.0751496	0.389953	0.998553	0.0503647	0.594616	0.761155	-0.0689907	0.431844	0.785392	0.145842	0.0964839	0.536581	-0.0456512	0.601825	0.877559	-0.0233314	0.790591	0.880447	0.158409	0.0696559	0.711827	-0.0532058	0.544579	0.889965	0.016373	0.852183	0.983322	0.109831	0.208216	0.416539	0.0518681	0.553231	0.781771	0.0548632	0.530519	0.758076	-0.0021906	0.980035	0.991176	-0.00402024	0.963369	0.983097	0.0504149	0.565914
P11940	PABPC1	ENSG00000070756	-0.0355311	0.684725	0.938731	-0.100469	0.24988	0.983008	0.217651	0.0200064	0.0960677	-0.0573581	0.513586	0.831469	0.119846	0.172733	0.632371	0.0474315	0.587716	0.871904	0.0179725	0.837931	0.911342	-0.0145076	0.868863	0.97758	-0.0237641	0.786798	0.961168	0.0243352	0.781802	0.971219	-0.121549	0.163406	0.357543	0.0475546	0.586746	0.805121	0.0323398	0.711728	0.86778	-0.0480667	0.582719	0.771631	0.0108052	0.90176	0.952671	0.00562324	0.948977
Q15102	PAFAH1B3	ENSG00000079462	0.0673011	0.441478	0.858704	-0.0526275	0.547428	0.998553	0.0877747	0.353074	0.573532	-0.186033	0.0327034	0.301639	-0.116806	0.183965	0.640932	0.177658	0.040774	0.425018	0.0968148	0.269448	0.456007	-0.0855149	0.329593	0.85014	0.237428	0.0061214	0.331185	-0.0398374	0.650172	0.945903	-0.395424	2.46924197311316e-06	0.000268626	-0.0489102	0.576114	0.798459	-0.0337093	0.700093	0.861344	-0.144407	0.0972446	0.278089	0.07494	0.39128	0.608887	-0.18143	0.0373463
Q16769	QPCT	ENSG00000115828	0.166169	0.0559309	0.500011	0.0755929	0.387154	0.998553	-0.329114	0.000349705	0.00785241	0.0765328	0.383093	0.759584	-0.109059	0.214984	0.664921	-0.0150581	0.863414	0.970918	0.238919	0.00579891	0.0265163	-0.0365157	0.677643	0.945908	0.0620821	0.479463	0.873014	-0.0401048	0.64798	0.944873	0.0858881	0.325618	0.542627	0.224352	0.00942851	0.0949489	0.249061	0.00384145	0.0460735	0.263752	0.00215831	0.0262946	0.197934	0.0223843	0.106807	0.146704	0.093236
P50914	RPL14	ENSG00000188846	-0.0763555	0.382369	0.830542	-0.126662	0.146277	0.949587	0.240629	0.00991141	0.0619123	-0.175917	0.0436255	0.327958	-0.0563554	0.5226	0.854237	0.00570983	0.947993	0.990255	-0.404979	1.46028353809058e-06	4.90401306443984e-05	0.150508	0.0849634	0.729723	0.137005	0.117234	0.632179	-0.136968	0.117334	0.645044	0.0395053	0.651649	0.804561	-0.186555	0.0315503	0.186027	-0.210617	0.0149583	0.107979	-0.167416	0.0540881	0.196581	-0.151335	0.0820645	0.237403	-0.0897719	0.305996
P61956	SUMO2	ENSG00000188612	0.117447	0.178191	0.690247	0.0596321	0.495349	0.998553	0.281406	0.00242117	0.0250686	-0.0572785	0.514171	0.831771	-0.155706	0.0757481	0.506864	0.24411	0.00463149	0.316897	0.0611467	0.486121	0.663861	-0.0802128	0.360568	0.861473	0.0988879	0.259279	0.766132	-0.0303798	0.729495	0.96328	-0.361895	1.8674289461007e-05	0.000948949	-0.00257693	0.976515	0.991224	-0.0298328	0.733197	0.880033	-0.148449	0.0881382	0.263092	0.12474	0.15255	0.349228	-0.198388	0.0225872
Q9BVC6	TMEM109	ENSG00000110108	0.10049	0.249782	0.74751	-0.126656	0.146297	0.949587	0.0547893	0.562604	0.739541	0.0688747	0.43262	0.785829	0.0628935	0.475439	0.830085	-0.0406138	0.642539	0.8958	0.0592591	0.499706	0.675584	0.0559112	0.524282	0.905055	-0.0963668	0.271681	0.777785	0.06505	0.458667	0.876809	-0.00941331	0.914363	0.960137	-0.0711409	0.415803	0.692957	-0.0340469	0.697236	0.860118	-0.0590055	0.499899	0.710679	-0.00988063	0.910129	0.958135	-0.0677193	0.440398
P05023	ATP1A1	ENSG00000163399	-0.00894095	0.918645	0.984069	0.143258	0.099964	0.937041	-0.107765	0.253763	0.473675	0.0177301	0.840087	0.956957	0.0282136	0.749053	0.934768	-0.0610258	0.485308	0.822268	-0.268774	0.00183229	0.0107871	0.0602941	0.492232	0.891024	-0.0620962	0.479362	0.873014	-0.0620495	0.479694	0.883334	0.408842	1.03036988985394e-06	0.000165804	0.141316	0.104696	0.353132	0.0941866	0.280874	0.55583	0.131522	0.13129	0.333252	-0.116937	0.180098	0.381954	0.208784	0.0162849
P00568	AK1	ENSG00000106992	0.223223	0.00980269	0.280563	0.0128645	0.883159	0.998553	0.140177	0.136872	0.327011	-0.153038	0.0797937	0.417001	-0.100728	0.252315	0.694787	0.168775	0.0521387	0.451046	0.0586202	0.504349	0.67891	-0.0539733	0.538782	0.911114	0.153824	0.0782402	0.564792	-0.0431323	0.623378	0.940608	-0.165985	0.056207	0.184663	0.176006	0.042715	0.222735	0.111795	0.200146	0.464801	0.0418389	0.632533	0.806169	0.162607	0.0614783	0.199269	0.0198067	0.821653
P62277	RPS13	ENSG00000110700	0.00797619	0.927398	0.985411	-0.0554587	0.52606	0.998553	0.315054	0.000639791	0.0113984	-0.255353	0.00312632	0.133612	0.0148878	0.865973	0.972151	-0.0159765	0.855173	0.966826	-0.273208	0.00152653	0.00937274	0.105674	0.227844	0.810328	0.150443	0.0851006	0.579571	-0.0916441	0.295978	0.797952	-0.0735675	0.400037	0.614292	-0.274968	0.00135941	0.0324078	-0.25959	0.0025497	0.0362093	-0.246224	0.00427795	0.0412709	-0.120608	0.166713	0.366237	-0.20048	0.0211732
Q9H9B4	SFXN1	ENSG00000164466	0.0929322	0.287359	0.775717	-0.0274766	0.753564	0.998553	-0.400199	1.02568326969532e-05	0.000851869	0.2562	0.00302513	0.132959	-0.0493552	0.5756	0.871977	-0.0642206	0.462707	0.810236	0.286885	0.000852686	0.00588049	-0.0799011	0.362443	0.861473	-0.0674795	0.442022	0.861298	0.0511601	0.560179	0.918729	0.185193	0.0328361	0.130922	0.288639	0.00075349	0.0232798	0.320525	0.000169022	0.00722716	0.312181	0.000254074	0.00679616	0.198728	0.0218402	0.105632	0.272302	0.00158495
Q14194	CRMP1	ENSG00000072832	0.00150922	0.986244	0.998207	0.0022316	0.979662	0.999818	-0.294593	0.00146439	0.018573	0.0957034	0.27501	0.674678	-0.107761	0.220525	0.670078	0.0733527	0.401418	0.776821	0.430582	2.55860143516529e-07	1.4298388668244e-05	-0.144615	0.0980455	0.742455	0.050964	0.561685	0.895082	0.0375339	0.669175	0.950529	-0.054599	0.532503	0.719263	0.331163	9.87859192762564e-05	0.00664969	0.363418	1.71165165561149e-05	0.00151963	0.311176	0.000266644	0.00698155	0.335709	7.80497157204518e-05	0.00528821	0.177688	0.041519
P13861	PRKAR2A	ENSG00000114302	0.0948627	0.27742	0.76968	0.115836	0.18426	0.968615	0.155164	0.0992617	0.267982	-0.082091	0.349395	0.738737	0.0445731	0.613191	0.889306	-0.0496135	0.570633	0.865077	-0.233999	0.0069241	0.0302592	0.168891	0.0528825	0.690612	-0.110707	0.20633	0.724255	-0.0873386	0.319345	0.810993	0.128438	0.140657	0.32793	0.074059	0.396888	0.680027	0.0631744	0.470044	0.713306	0.063755	0.465965	0.686854	0.0954608	0.274388	0.496236	0.0793411	0.365828
P16152	CBR1	ENSG00000159228	0.0586517	0.502477	0.882289	0.0417915	0.632919	0.998553	0.226186	0.0155275	0.0822597	0.0312627	0.721951	0.921093	0.00254751	0.976962	0.994603	0.0248736	0.776263	0.943183	-0.128888	0.140784	0.289053	0.0317538	0.717767	0.950521	-0.0735058	0.402245	0.842193	-0.0666029	0.447988	0.873382	-0.0366896	0.675017	0.818884	-0.0713518	0.414418	0.692498	-0.113809	0.19211	0.454334	-0.16166	0.0630266	0.216942	0.0361415	0.679603	0.825225	-0.00880887	0.920149
Q53GQ0	HSD17B12	ENSG00000149084	-0.0332982	0.703579	0.941769	-0.0203771	0.815912	0.998553	-0.000607928	0.994878	0.997202	-0.000875804	0.992048	0.999078	0.118765	0.176668	0.633802	-0.0690968	0.429361	0.792632	0.0166096	0.850071	0.917417	-0.0916893	0.295739	0.836768	0.0192186	0.826865	0.968967	0.150257	0.0854901	0.593906	0.187514	0.0306708	0.125852	0.0563533	0.519397	0.75898	0.0149853	0.864069	0.943331	0.0822071	0.346857	0.584592	-0.103046	0.237877	0.453334	0.147162	0.0922076
P51148	RAB5C	ENSG00000108774	0.168129	0.0530582	0.497707	0.0375921	0.667492	0.998553	0.0758796	0.422321	0.636555	0.0692272	0.430262	0.785275	0.0941282	0.284891	0.716552	0.0579715	0.507454	0.831197	0.103346	0.23831	0.419678	-0.077953	0.374301	0.867677	0.0285716	0.745024	0.950827	0.00352752	0.967979	0.996051	-0.0603004	0.49052	0.686249	0.118652	0.17375	0.455702	0.164826	0.0579724	0.23667	0.043911	0.61576	0.796672	0.0794741	0.363177	0.583683	0.044122	0.615424
P14678	SNRPB	ENSG00000125835	0.0734789	0.400607	0.841413	-0.143658	0.0990101	0.935952	0.172247	0.0668698	0.20928	-0.127253	0.145936	0.529015	0.0548749	0.533599	0.857448	0.229138	0.00797809	0.341912	0.128181	0.142996	0.292036	-0.0946921	0.280137	0.831903	0.10855	0.215364	0.730608	0.0394149	0.653641	0.946366	-0.39401	2.70154481363249e-06	0.000289816	-0.0741533	0.396285	0.679447	-0.0902175	0.301732	0.576163	-0.188069	0.0301714	0.140135	-0.0123896	0.887443	0.946679	-0.163932	0.0603468
P46777	RPL5	ENSG00000122406	-0.0227448	0.794969	0.964202	-0.0635149	0.467649	0.998553	0.336635	0.000250103	0.00638848	-0.23274	0.00724161	0.168477	0.100174	0.254945	0.697626	-0.0176911	0.839828	0.96293	-0.247996	0.00414266	0.0204213	0.00808159	0.926723	0.987856	0.0769564	0.380457	0.834291	-0.0506232	0.564309	0.920875	-0.100382	0.250292	0.466182	-0.292885	0.000623519	0.0213878	-0.29837	0.000486108	0.0141993	-0.321809	0.000158579	0.00499945	-0.259457	0.0025632	0.0307497	-0.17537	0.0442936
Q14697	GANAB	ENSG00000089597	-0.146424	0.0926115	0.586082	0.0877829	0.315019	0.998553	-0.201749	0.0313556	0.12767	0.2535	0.00335862	0.135726	0.0463888	0.598792	0.884982	-0.0770403	0.378103	0.763788	-0.11388	0.193544	0.361786	0.0291681	0.73989	0.952575	-0.0485388	0.580476	0.9008	0.0378535	0.666525	0.950529	0.301264	0.000425438	0.00738446	0.0951067	0.27618	0.574371	0.120807	0.16601	0.420139	0.174369	0.0447123	0.175487	-0.0553373	0.526967	0.718846	0.209504	0.0159113
P62899	RPL31	ENSG00000071082	-0.0124029	0.887323	0.977944	-0.106398	0.222876	0.983008	0.269247	0.00377007	0.0328625	-0.227259	0.00877865	0.182275	-0.0565476	0.52118	0.853301	-0.041245	0.637376	0.892859	-0.275182	0.00140598	0.00873676	0.167903	0.0543055	0.691698	0.230834	0.00774662	0.357483	-0.0503103	0.566721	0.921742	-0.0151573	0.862524	0.932707	-0.238713	0.00565558	0.0719665	-0.25354	0.00323338	0.0412881	-0.211494	0.0145351	0.0872334	-0.144148	0.0978516	0.264823	-0.129428	0.139113
Q96AG4	LRRC59	ENSG00000108829	-0.115365	0.186062	0.694653	-0.0324095	0.711134	0.998553	0.217715	0.0199691	0.0960677	-0.172198	0.0483402	0.347007	0.0345563	0.695176	0.914104	-0.119152	0.171931	0.592061	-0.447435	7.49853747983309e-08	7.23983793677885e-06	0.144136	0.0991744	0.744434	0.0252669	0.773669	0.958521	-0.101668	0.246061	0.764205	0.081392	0.351675	0.567605	-0.216733	0.012219	0.110385	-0.236774	0.00607012	0.061449	-0.182914	0.0350856	0.153529	-0.249141	0.00382971	0.037924	-0.0627381	0.474822
P55327	TPD52	ENSG00000076554	-0.0197568	0.821421	0.968649	-0.195354	0.0242326	0.890026	-0.0199237	0.833353	0.913065	0.0941994	0.282659	0.682054	-0.0937593	0.286791	0.71716	0.105852	0.22527	0.64301	0.384438	5.33934679136649e-06	0.000120942	0.00779349	0.929328	0.988133	0.141922	0.10453	0.612404	0.159296	0.0680868	0.556511	-0.238774	0.00564289	0.0412157	0.16944	0.0512061	0.246735	0.207184	0.0167192	0.116028	0.122799	0.159084	0.373506	0.315225	0.000219265	0.00810337	0.012145	0.890072
P61619	SEC61A1	ENSG00000058262	-0.1597	0.0663321	0.52859	0.0356529	0.683701	0.998553	0.108892	0.248798	0.468618	-0.070776	0.419994	0.780003	-0.0417759	0.635663	0.896287	-0.150208	0.084394	0.492622	-0.414217	7.91896902940792e-07	3.15289261768798e-05	0.104021	0.235239	0.810328	0.0533664	0.543363	0.889965	-0.0576776	0.511239	0.893039	0.311681	0.000260251	0.00543191	-0.104266	0.232334	0.529064	-0.111627	0.20083	0.46555	0.00161442	0.985286	0.994037	-0.130809	0.133414	0.321917	0.029105	0.740432
P42765	ACAA2	ENSG00000167315	0.196227	0.023593	0.364357	0.0673018	0.441472	0.998553	-0.243695	0.00898072	0.0578748	0.155044	0.0758768	0.407307	0.111513	0.204781	0.653948	-0.109221	0.210768	0.630947	0.00946099	0.91426	0.955322	0.0295356	0.736732	0.952575	-0.235345	0.00659849	0.340482	-0.112481	0.199108	0.72468	0.151312	0.082111	0.236255	0.0877064	0.315442	0.61224	0.0446651	0.609705	0.808808	0.0425576	0.626694	0.80262	-0.0819232	0.348531	0.570713	0.1906	0.0285891
O15173	PGRMC2	ENSG00000164040	0.0610465	0.485159	0.876407	-0.0579756	0.507424	0.998553	0.0502903	0.595161	0.761223	0.166979	0.0556639	0.362653	0.179102	0.0406729	0.409593	-0.112838	0.195955	0.614616	0.140413	0.108307	0.241293	0.0555668	0.526844	0.906932	-0.00947007	0.914178	0.985638	0.195399	0.0247486	0.454959	0.0686961	0.432048	0.640688	0.116013	0.183588	0.469372	0.107295	0.218975	0.484997	0.129231	0.138203	0.344231	0.0432417	0.621157	0.788466	0.11266	0.198391
P20339	RAB5A	ENSG00000144566	0.243425	0.00475154	0.212321	0.0373133	0.669813	0.998553	-0.0221895	0.814724	0.900781	0.16471	0.0591213	0.370059	-0.0752911	0.392717	0.784824	0.0655695	0.453343	0.805889	0.239235	0.00573259	0.0262781	-0.0369034	0.674413	0.945718	0.0389128	0.657773	0.928662	0.0657361	0.453931	0.874431	0.143959	0.0982957	0.262634	0.274442	0.00138982	0.0326001	0.265496	0.00201122	0.0315745	0.301342	0.000423889	0.00938143	0.22419	0.00948155	0.0646957	0.236161	0.00640787
Q16698	DECR1	ENSG00000104325	0.0614195	0.482491	0.875307	-0.0933243	0.285321	0.993639	-0.189863	0.0430439	0.157834	0.147339	0.0918138	0.440205	-0.0537482	0.542047	0.859883	-0.148687	0.0876247	0.494746	-0.0751859	0.391545	0.582492	0.024215	0.782852	0.959855	-0.0343404	0.695868	0.938676	0.0624312	0.47699	0.882249	0.227837	0.00835132	0.0531348	0.106185	0.223806	0.519828	0.0520419	0.5519	0.771841	0.127624	0.143212	0.350497	0.0403847	0.644417	0.80238	0.200763	0.0209879
P00387	CYB5R3	ENSG00000100243	-0.112466	0.197442	0.709652	0.056454	0.518649	0.998553	-0.400903	9.8624716711182e-06	0.000828019	0.20105	0.020801	0.252465	-0.0608566	0.48988	0.836946	-0.0100855	0.908273	0.98039	0.129	0.140437	0.288646	-0.149681	0.0867113	0.729723	0.0291085	0.740402	0.949612	0.0602839	0.492305	0.887951	0.0782791	0.37046	0.585807	0.219791	0.0110223	0.103572	0.231078	0.00744887	0.070166	0.18728	0.0308838	0.141908	0.109078	0.211371	0.422099	0.216856	0.0125042
Q15005	SPCS2	ENSG00000118363	-0.104711	0.23034	0.737624	0.00975765	0.911243	0.998553	0.145513	0.122402	0.306068	-0.0115582	0.895352	0.971755	0.0403628	0.647145	0.898362	-0.191341	0.0273669	0.404546	-0.294944	0.000596682	0.00444005	0.124837	0.153806	0.771888	0.0173399	0.843561	0.970643	-0.0749071	0.393309	0.843632	0.298846	0.000475618	0.00802112	-0.12039	0.167488	0.448057	-0.12043	0.167345	0.421583	0.00863432	0.921426	0.964812	-0.180012	0.038138	0.147955	0.0509118	0.562087
P48444	ARCN1	ENSG00000095139	-0.0723649	0.407806	0.843098	-0.057777	0.508882	0.998553	0.0703783	0.45683	0.663511	-0.111723	0.202174	0.603396	0.0796812	0.365629	0.76785	0.0467585	0.593032	0.874145	0.154394	0.0771286	0.189546	0.0305872	0.727721	0.952338	0.0949073	0.279041	0.782298	0.120888	0.167353	0.691636	-0.143992	0.0982194	0.262634	0.0677281	0.438579	0.708892	0.0659687	0.450592	0.699572	0.010895	0.900948	0.954987	0.11733	0.178628	0.379879	-0.0127999	0.884185
O15145	ARPC3	ENSG00000111229	0.0402935	0.645166	0.927097	0.135835	0.119003	0.943125	0.143226	0.128452	0.314274	-0.218314	0.0119104	0.208136	-0.139196	0.112822	0.562944	0.153823	0.0770995	0.483374	-0.0555334	0.527093	0.695824	-0.118266	0.176825	0.790565	0.141865	0.104672	0.612404	0.0410048	0.640626	0.943654	-0.237329	0.00594889	0.0428232	0.0271307	0.756569	0.894586	-0.0296867	0.734454	0.880478	-0.0827702	0.343553	0.58207	0.0687219	0.431875	0.6415	-0.0504992	0.565264
Q07020	RPL18	ENSG00000063177	-0.13703	0.115761	0.622661	-0.102565	0.240085	0.983008	0.216889	0.0204554	0.0974548	-0.0772051	0.378915	0.756099	-0.102093	0.245908	0.687851	0.00714695	0.934928	0.986254	-0.260237	0.00258207	0.0140847	0.0692034	0.430422	0.881432	0.247273	0.004257	0.310274	-0.0407569	0.642648	0.943654	0.0990497	0.256666	0.472697	-0.0374209	0.668917	0.846309	-0.0912456	0.296234	0.570744	-0.0785544	0.368774	0.605272	-0.064798	0.458686	0.666458	0.014249	0.87118
Q9HC38	GLOD4	ENSG00000167699	0.128242	0.14127	0.659063	-0.182308	0.0357053	0.905166	0.102464	0.278002	0.500827	-0.0871228	0.320547	0.712866	0.0347026	0.693949	0.914104	0.0833048	0.340434	0.736828	0.11983	0.171128	0.3311	0.0448882	0.609296	0.930052	-0.00185217	0.983184	0.997194	-0.0519078	0.554452	0.915181	-0.192453	0.0264651	0.114132	0.0761613	0.383585	0.669052	0.0698359	0.42443	0.681423	-0.0176094	0.840558	0.925776	0.198703	0.0218573	0.105646	0.0563548	0.520991
P41227	NAA10	ENSG00000102030	-0.000225621	0.997944	0.99909	-0.0834642	0.339508	0.998553	0.23895	0.0104561	0.0639957	0.0308206	0.725726	0.922565	-0.00842513	0.923912	0.981036	0.117464	0.178128	0.59801	-0.0702463	0.42349	0.610531	-0.0509126	0.56208	0.922432	0.0450527	0.607984	0.912212	-0.121081	0.166672	0.691636	-0.180002	0.0381481	0.143578	-0.287704	0.00078529	0.0238802	-0.308409	0.000304292	0.0102207	-0.327225	0.000120789	0.00400419	-0.189049	0.0293067	0.126134	-0.1966	0.02386
P06703	S100A6	ENSG00000197956	0.154461	0.0758666	0.551783	0.115421	0.185849	0.968615	0.227941	0.014723	0.0794138	-0.0104283	0.905532	0.975466	-0.0232976	0.791678	0.952309	-0.0664472	0.447306	0.803113	-0.287486	0.000830576	0.0057624	0.250212	0.00380915	0.533296	-0.0165889	0.850256	0.971791	-0.0178953	0.838617	0.981001	0.013273	0.879476	0.941966	0.0038411	0.965	0.986285	-0.0596632	0.495123	0.73221	-0.0970459	0.266461	0.503298	-0.0391397	0.654665	0.809226	0.0122233	0.889368
P20700	LMNB1	ENSG00000113368	-0.0362538	0.678662	0.936738	-0.116889	0.180275	0.968615	0.17069	0.0694117	0.214112	-0.180339	0.0385252	0.318108	0.102789	0.242688	0.685587	0.0592077	0.498428	0.826839	-0.229365	0.00815679	0.0344091	0.0953865	0.27661	0.82979	-0.0305227	0.728273	0.946729	-0.175302	0.0443773	0.509519	-0.0614904	0.481985	0.679873	-0.220431	0.0107851	0.102592	-0.2184	0.0115532	0.0920917	-0.194998	0.0244973	0.122798	-0.201156	0.0202476	0.101422	-0.118788	0.174908
P52907	CAPZA1	ENSG00000116489	0.111251	0.202359	0.717971	0.193153	0.0259111	0.890026	0.235726	0.0115761	0.0678361	-0.0996585	0.255567	0.658	0.109928	0.211328	0.664662	0.101373	0.245622	0.657831	-0.123604	0.157947	0.31307	0.02383	0.786221	0.960182	-0.0365092	0.677697	0.932526	-0.163082	0.0617087	0.541927	-0.186976	0.0311619	0.126815	-0.126115	0.148041	0.424668	-0.100423	0.250097	0.521671	-0.192279	0.0266045	0.129487	-0.0412121	0.637644	0.798758	-0.0957156	0.274948
P15311	EZR	ENSG00000092820	-0.103635	0.235189	0.739603	0.0211075	0.809437	0.998553	0.242063	0.0094658	0.0597823	-0.162655	0.062404	0.378202	-0.094133	0.284866	0.716552	0.073768	0.398751	0.776821	-0.328051	0.000123037	0.00130541	0.0167984	0.848387	0.973888	0.125354	0.152095	0.67506	-0.0804768	0.358984	0.830675	-0.111366	0.201889	0.40886	-0.139134	0.110221	0.363513	-0.184012	0.0339859	0.173467	-0.223423	0.00973548	0.0694338	-0.119218	0.171689	0.372717	-0.0985289	0.261021
P27338	MAOB	ENSG00000069535	0.16654	0.0553766	0.498467	0.208984	0.0157747	0.852055	0.0617658	0.513863	0.70599	0.0343429	0.695847	0.911743	-0.0717224	0.415598	0.800501	0.0851424	0.329852	0.729959	-0.325176	0.000142159	0.00145386	-0.0175116	0.842032	0.970561	0.0239487	0.785183	0.961168	-0.257208	0.00290854	0.289079	0.145375	0.094998	0.257847	-0.00440743	0.959844	0.98392	-0.055131	0.528511	0.757088	0.00547045	0.95017	0.979569	-0.132562	0.128243	0.313564	0.0772194	0.378827
P36543	ATP6V1E1	ENSG00000131100	0.00327466	0.970159	0.994494	-0.0540949	0.5363	0.998553	-0.378482	3.29441483506443e-05	0.00184392	0.206831	0.0173363	0.236583	-0.00477643	0.95682	0.988879	-0.0731303	0.402851	0.776821	0.470985	1.20285932325714e-08	3.09696180427939e-06	-0.072937	0.405906	0.875429	0.0214139	0.807451	0.967689	0.192221	0.0272388	0.460962	0.0539402	0.537468	0.723684	0.331176	9.87160005152532e-05	0.00664969	0.356691	2.50658234559609e-05	0.00201675	0.328162	0.000115176	0.00397111	0.217229	0.0120176	0.0734365	0.213588	0.0139306
Q13087	PDIA2	ENSG00000185615	0.0106893	0.902808	0.981905	-0.0504994	0.563765	0.998553	0.178158	0.0579008	0.190796	-0.178754	0.0402922	0.320512	0.0352209	0.689612	0.912707	-0.135659	0.119486	0.540727	-0.330469	0.000108835	0.00116919	0.165406	0.0580429	0.699412	-0.0306932	0.726814	0.946729	-0.111554	0.202859	0.727768	0.110404	0.205836	0.413842	-0.0947096	0.278199	0.576552	-0.138507	0.11185	0.340397	-0.0822063	0.346862	0.584592	-0.239401	0.00551473	0.0468733	0.00739223	0.932958
Q9UJZ1	STOML2	ENSG00000165283	0.229161	0.00797146	0.263126	0.0871662	0.318444	0.998553	-0.0673052	0.476768	0.67694	0.261412	0.00246461	0.127984	0.196363	0.0245849	0.352307	-0.121934	0.162067	0.581584	0.0262839	0.764819	0.864031	-0.0461372	0.599364	0.930005	-0.136552	0.118461	0.632815	-0.0598092	0.495726	0.889615	0.150984	0.0827832	0.237258	-0.00885012	0.919469	0.968099	0.00401722	0.963397	0.98573	0.0202752	0.816817	0.912642	-0.0939161	0.282263	0.50456	0.116949	0.181728
P18206	VCL	ENSG00000035403	-0.0178352	0.838541	0.971049	0.125093	0.151381	0.952796	0.135554	0.150429	0.344576	-0.00660674	0.940068	0.984954	0.0122128	0.889887	0.976781	-0.029953	0.732162	0.928302	-0.257645	0.00285918	0.0152697	-0.0146918	0.867213	0.977451	-0.0587669	0.503281	0.879683	-0.190287	0.0288565	0.467708	0.282593	0.000981766	0.0127234	0.0671024	0.44283	0.712142	0.056985	0.514717	0.746466	0.140356	0.1071	0.294099	-0.071996	0.410207	0.623831	0.139732	0.110047
P09669	COX6C	ENSG00000164919	0.0949086	0.277186	0.769584	0.0101583	0.907614	0.998553	0.0467099	0.62166	0.781909	0.0422253	0.630707	0.88306	0.0393478	0.655443	0.899551	-0.0537047	0.539249	0.850764	-0.0249992	0.776003	0.870797	0.227985	0.00855976	0.540825	0.0434247	0.621024	0.916192	0.202085	0.0201404	0.425314	-0.0737759	0.3987	0.613336	0.00441057	0.959815	0.98392	-0.056736	0.51656	0.748059	-0.0799953	0.360029	0.59752	-0.16677	0.0550362	0.185795	-0.08294	0.344417
O75323	NIPSNAP2	ENSG00000146729	0.0594485	0.49668	0.881878	0.000503886	0.995407	0.999818	-0.277364	0.00281128	0.0276264	0.187335	0.031482	0.297634	0.0172018	0.845385	0.965131	-0.167399	0.0541138	0.453736	0.128096	0.143263	0.292354	-0.0570595	0.515784	0.899984	-0.206012	0.0177945	0.411723	0.13943	0.110826	0.633294	0.273073	0.00147186	0.0171215	0.151944	0.0808263	0.307949	0.122362	0.160587	0.412221	0.183488	0.0345066	0.152129	0.0372021	0.67074	0.819617	0.276423	0.00133474
P02794	FTH1	ENSG00000167996	0.367963	1.31631425317469e-05	0.00426825	0.0860966	0.324441	0.998553	0.155867	0.0977224	0.264752	0.0579792	0.509029	0.829306	-0.0851993	0.333262	0.753422	0.0849485	0.330958	0.73101	0.0955639	0.275713	0.462657	-0.0778621	0.37486	0.867906	-0.0222102	0.800438	0.965013	-0.151104	0.0837217	0.588413	0.119681	0.170019	0.36608	0.0237676	0.785966	0.910812	0.0501417	0.566533	0.781782	0.140941	0.105628	0.291695	0.168882	0.0519871	0.179711	0.00871321	0.921014
O75746	SLC25A12	ENSG00000115840	-0.00148817	0.986436	0.998207	-0.0127678	0.884031	0.998553	-0.465148	1.84651418155823e-07	4.45702360573619e-05	0.268191	0.00187631	0.116487	-0.052791	0.549275	0.863336	-0.0997322	0.253387	0.665992	0.384293	5.38670297012267e-06	0.000121303	-0.0262021	0.76553	0.95457	-0.116707	0.18264	0.699395	0.0536813	0.540984	0.909371	0.245621	0.00437616	0.0347394	0.35268	3.13406659500082e-05	0.00361306	0.371517	1.06896641276499e-05	0.00113105	0.398022	2.091025908868e-06	0.000358913	0.187844	0.0303734	0.129401	0.321947	0.000166921
P26885	FKBP2	ENSG00000173486	-0.036046	0.680403	0.937465	0.0504716	0.563979	0.998553	-0.0398486	0.673796	0.816376	0.0390621	0.656543	0.893121	-0.137716	0.11674	0.564007	-0.0468477	0.592326	0.874145	0.113058	0.196801	0.365231	0.0837048	0.33997	0.852297	0.16286	0.0620691	0.535926	0.2325	0.00730341	0.35479	-0.0612725	0.483542	0.680926	0.0458253	0.600439	0.813114	0.023953	0.784337	0.905933	0.0658209	0.451609	0.673947	0.0746025	0.393423	0.6102	-0.0266557	0.761591
Q9H3N1	TMX1	ENSG00000139921	-0.0834587	0.33954	0.807297	-0.158846	0.0678164	0.93591	-0.222123	0.0175374	0.0884772	0.18346	0.0352346	0.305579	-0.137979	0.116035	0.563936	0.0478344	0.584544	0.869611	0.342134	5.93702748430402e-05	0.000740834	-0.11673	0.182554	0.795739	0.0404484	0.645168	0.924502	0.0610505	0.486808	0.885982	0.0251322	0.773999	0.880586	0.253685	0.0032152	0.0529514	0.292536	0.000633377	0.0165592	0.245023	0.00447569	0.0426267	0.294087	0.000590652	0.0134578	0.145751	0.0954061
Q6P2Q9	PRPF8	ENSG00000174231	-0.153447	0.0778342	0.556144	0.0558636	0.523039	0.998553	-0.17278	0.0660177	0.207538	0.0880435	0.31544	0.709283	-0.151829	0.083423	0.521523	0.103257	0.236914	0.651682	-0.194767	0.0252281	0.0817977	0.107762	0.218734	0.810025	-0.0387804	0.658864	0.928662	-0.0523467	0.551104	0.914049	0.122543	0.159962	0.353562	0.182631	0.0353735	0.198902	0.155662	0.0735887	0.269639	0.214806	0.0130306	0.0821503	0.150704	0.0833624	0.239721	0.157552	0.0711986
Q12765	SCRN1	ENSG00000136193	0.0762448	0.383062	0.831215	-0.0221263	0.800427	0.998553	-0.249933	0.00732174	0.0512955	0.0443236	0.613809	0.879083	-0.0420814	0.633192	0.895255	0.165452	0.0570125	0.458037	0.363268	1.85947570034983e-05	0.000311553	-0.0548046	0.532537	0.909691	0.0198987	0.820839	0.96871	0.00944545	0.9144	0.989212	-0.19561	0.0240435	0.107847	0.240294	0.00533646	0.0701318	0.253116	0.00328691	0.041607	0.181426	0.0366238	0.157157	0.34234	5.49851092865872e-05	0.00447058	0.0903474	0.302894
P32969	RPL9	ENSG00000163682	-0.0517729	0.553961	0.895464	-0.0202416	0.817114	0.998553	0.269725	0.00370638	0.0326256	-0.108096	0.217303	0.621066	-0.196154	0.0247408	0.352645	-0.0624379	0.475246	0.817226	-0.307828	0.000329886	0.00279381	0.0710811	0.417988	0.878875	0.109799	0.2101	0.725599	-0.0259671	0.767572	0.968377	0.079485	0.363111	0.578163	-0.175105	0.0438052	0.226019	-0.190355	0.0281876	0.156803	-0.125754	0.149216	0.358825	-0.0577697	0.508936	0.70461	-0.0503974	0.566049
Q96FW1	OTUB1	ENSG00000167770	0.0919905	0.292292	0.77958	-0.0233411	0.789717	0.998553	0.164062	0.0811171	0.235501	-0.125826	0.150548	0.536608	0.00901367	0.918614	0.98091	0.16148	0.0633243	0.464628	0.0785407	0.370699	0.56153	-0.023036	0.793182	0.963435	0.0430256	0.624239	0.917563	-0.0726769	0.407586	0.852406	-0.417697	5.66641412458324e-07	0.000112224	-0.0840534	0.336098	0.630867	-0.111382	0.201826	0.466075	-0.273131	0.0014683	0.0205084	0.00955732	0.913058	0.959779	-0.21648	0.0126616
P49207	RPL34	ENSG00000109475	-0.086781	0.320595	0.801653	-0.145737	0.0941685	0.935952	0.155899	0.0976512	0.264652	-0.175898	0.0436485	0.327958	-0.169644	0.0527307	0.453955	-0.0200382	0.818921	0.957622	-0.229086	0.00823709	0.0346187	0.111138	0.204558	0.807289	0.218715	0.0117513	0.370383	-0.0311318	0.723068	0.962067	0.100157	0.251361	0.46733	-0.0440263	0.614833	0.819636	-0.113305	0.194099	0.456515	-0.0590178	0.499809	0.710679	-0.00268705	0.975512	0.989475	0.0180031	0.837659
P07602	PSAP	ENSG00000197746	0.464636	1.76206826907332e-08	1.51224614559137e-05	0.0405328	0.643203	0.998553	0.184301	0.0496512	0.173224	0.172428	0.0480376	0.346006	0.00820022	0.925937	0.981245	0.0549425	0.529925	0.843804	0.289085	0.000774315	0.00547192	0.0468905	0.593411	0.930005	-0.0684232	0.43565	0.858046	-0.019995	0.819986	0.980429	-0.0724759	0.407085	0.620427	0.01113	0.898822	0.959905	0.00405404	0.963061	0.98573	0.0114723	0.895727	0.952581	0.145362	0.0950276	0.259609	-0.0401784	0.647377
P09211	GSTP1	ENSG00000084207	0.0495856	0.57085	0.901605	0.0410805	0.63872	0.998553	0.341399	0.000201358	0.00559455	-0.0715138	0.415152	0.778963	0.0935512	0.287867	0.717681	0.0171559	0.844612	0.964144	-0.353421	3.22683212756747e-05	0.000474744	0.0491961	0.575354	0.928062	-0.138571	0.113065	0.622452	-0.120118	0.170095	0.692416	-0.0875571	0.31627	0.53513	-0.203551	0.0187754	0.139043	-0.226319	0.00880642	0.0779729	-0.282188	0.000999126	0.0161449	-0.259684	0.00254022	0.0307053	-0.0810182	0.35575
P42704	LRPPRC	ENSG00000138095	0.0668885	0.444289	0.860503	-0.0825378	0.344914	0.998553	-0.427133	2.14366496420482e-06	0.00026282	0.295523	0.000581331	0.0791579	0.0163549	0.852909	0.968201	-0.0199402	0.819791	0.957622	0.139854	0.109735	0.243006	0.000942062	0.991446	0.99646	-0.225938	0.00918986	0.370383	0.0902541	0.303395	0.803156	0.196739	0.0232249	0.105461	0.236066	0.0062281	0.0758767	0.228158	0.00825791	0.0748311	0.288355	0.000763038	0.0137063	0.209875	0.0153243	0.0849101	0.221907	0.0105507
P01033	TIMP1	ENSG00000102265	0.0296659	0.734633	0.949039	0.029343	0.737416	0.998553	-0.256624	0.0058492	0.0441203	0.00307069	0.972124	0.993598	-0.313036	0.000272161	0.109226	0.0324352	0.710915	0.920091	0.0436897	0.618893	0.767554	0.00355814	0.967702	0.991002	0.189921	0.0291717	0.441974	-0.0157619	0.85764	0.983408	0.0597728	0.49433	0.689954	0.172974	0.046477	0.234053	0.122104	0.161477	0.413957	0.192356	0.0265428	0.12943	0.18644	0.0316577	0.132264	0.124883	0.153653
P30626	SRI	ENSG00000075142	0.275261	0.00134274	0.11152	0.090463	0.300413	0.998553	0.356111	0.000100827	0.00382759	0.0569199	0.516813	0.833027	0.0226941	0.796955	0.953453	-0.0270572	0.757207	0.936166	0.0462168	0.598734	0.752828	0.0988161	0.259627	0.821867	0.146817	0.0929817	0.592355	0.0367795	0.675445	0.950649	-0.0896918	0.30457	0.522062	-0.0845937	0.332989	0.628002	-0.126001	0.148412	0.39462	-0.0900975	0.302378	0.541348	-0.0616903	0.480559	0.684588	-0.0330156	0.707054
Q9Y3I0	RTCB	ENSG00000100220	0.140414	0.106953	0.611025	0.0663893	0.447703	0.998553	-0.0366952	0.698305	0.833234	-0.0508526	0.562542	0.857141	0.0285389	0.746258	0.934019	0.0794229	0.363488	0.753915	0.108619	0.215071	0.389589	0.0990241	0.25862	0.821383	0.00565767	0.948664	0.993962	0.0242999	0.78211	0.971219	0.0125275	0.886199	0.944931	0.163441	0.06014	0.264723	0.15419	0.0763888	0.275019	0.21215	0.0142258	0.0863836	0.237928	0.00582019	0.048506	0.167337	0.0551344
P14868	DARS1	ENSG00000115866	-0.0465046	0.595043	0.910027	0.0457803	0.600797	0.998553	0.191468	0.0412799	0.153217	-0.201404	0.0205728	0.251034	0.0197747	0.822614	0.959398	-0.0400533	0.647139	0.898966	-0.186324	0.0324271	0.0996289	0.122715	0.160981	0.775042	0.0599428	0.494762	0.876784	-0.0579344	0.509357	0.893039	0.0629685	0.471496	0.672193	-0.0835585	0.338961	0.634326	-0.0850595	0.330325	0.601894	-0.0644737	0.460942	0.682184	0.0307566	0.72526	0.854471	0.00740434	0.932849
P20231	TPSB2	ENSG00000172236	-0.0613772	0.482793	0.875374	0.250406	0.00364883	0.628514	-0.04203	0.657036	0.803897	-0.050998	0.561424	0.857092	-0.0840932	0.339598	0.75674	-0.0169015	0.846887	0.964731	-0.0492636	0.57483	0.733639	-0.0486196	0.579845	0.928062	0.0519624	0.554036	0.892651	-0.13905	0.111811	0.635253	0.218228	0.0116205	0.0666174	0.164133	0.0590485	0.262574	0.193956	0.0252874	0.149037	0.261247	0.0023868	0.0281033	0.0831448	0.341366	0.564002	0.0833271	0.342161
P14314	PRKCSH	ENSG00000130175	-0.0663241	0.44815	0.861716	0.0442587	0.612964	0.998553	0.0775539	0.412125	0.627429	0.269363	0.0017887	0.112324	0.0138474	0.875262	0.97329	-0.0902101	0.301772	0.708029	-0.113722	0.194165	0.362428	0.00357038	0.96759	0.991002	0.0374824	0.669602	0.931227	0.00697502	0.936734	0.99291	0.199973	0.0210105	0.0988338	-0.0123585	0.887724	0.955621	0.00786603	0.928398	0.971504	0.0627853	0.472788	0.690766	-0.0435433	0.618723	0.786281	0.0976063	0.265534
Q92688	ANP32B	ENSG00000136938	0.136376	0.117526	0.62432	-0.143559	0.0992438	0.93597	0.201468	0.0315969	0.128247	-0.1316	0.132546	0.513145	0.0199427	0.821132	0.95932	0.26493	0.00205791	0.293476	0.0320304	0.715414	0.832583	0.0680307	0.438294	0.881432	0.0351203	0.689313	0.93671	-0.123502	0.158292	0.687441	-0.425245	3.35749002378094e-07	7.85856149808606e-05	-0.0793044	0.364206	0.654672	-0.0744322	0.394507	0.658755	-0.145646	0.0943759	0.272916	0.166342	0.0556712	0.187093	-0.219864	0.011306
P09417	QDPR	ENSG00000151552	0.131298	0.131955	0.644669	0.0165375	0.850146	0.998553	0.0777513	0.410933	0.627139	-0.0623397	0.477638	0.8119	-0.047765	0.58798	0.878793	0.165274	0.0572844	0.458038	0.202713	0.0197478	0.0683389	-0.121622	0.164772	0.779613	0.218431	0.0118637	0.370383	-0.0214937	0.806748	0.977263	-0.342392	5.48330942342634e-05	0.00193393	-0.00646962	0.941084	0.977919	-0.0115648	0.894892	0.957949	-0.0651623	0.456158	0.678484	0.0254781	0.770974	0.880908	-0.149311	0.0875007
P25789	PSMA4	ENSG00000041357	0.0357319	0.683038	0.93835	-0.0133037	0.8792	0.998553	0.11859	0.208869	0.422293	-0.166287	0.0567004	0.363449	-0.199717	0.0221929	0.334992	0.0821231	0.347352	0.74176	0.0119042	0.892238	0.943936	0.0736865	0.401086	0.875104	0.123227	0.159227	0.679486	-0.013914	0.874184	0.985618	-0.18333	0.0346651	0.136053	0.0174552	0.841935	0.936816	-0.00134567	0.987735	0.995728	-0.0398025	0.649202	0.817748	0.172029	0.0477043	0.170508	-0.0595691	0.497461
O00571	DDX3X	ENSG00000215301	-0.0752829	0.38911	0.833006	0.0505583	0.56331	0.998553	0.0870426	0.35712	0.576949	-0.0565019	0.519901	0.834188	0.0572921	0.5157	0.851259	0.0640516	0.463889	0.811201	-0.332115	0.000100062	0.00110569	0.153913	0.0780665	0.722763	-0.0534477	0.542749	0.889951	-0.16821	0.0538589	0.53492	0.182644	0.0353603	0.13688	0.0501811	0.566228	0.790019	0.050238	0.565787	0.781499	0.0697572	0.424953	0.653722	0.00916246	0.916637	0.961317	0.140993	0.106843
P11177	PDHB	ENSG00000168291	0.173553	0.0457377	0.471666	-0.00767711	0.930113	0.998945	-0.249902	0.00732909	0.0512955	0.15795	0.0704799	0.394618	0.0375431	0.670303	0.905302	-0.00820515	0.92532	0.984612	0.070012	0.425041	0.611546	0.0128651	0.883598	0.979651	-0.153407	0.0790617	0.565962	0.0248499	0.777305	0.969779	0.13251	0.128392	0.309803	0.177341	0.0411408	0.217801	0.142743	0.1012	0.323138	0.176111	0.0425888	0.171153	0.181763	0.0362705	0.143537	0.231969	0.00744217
P47914	RPL29	ENSG00000162244	-0.163161	0.0605865	0.512852	-0.173621	0.0456514	0.913736	0.145254	0.123077	0.306686	-0.037735	0.667508	0.898902	-0.176429	0.0438203	0.42098	0.0718806	0.410959	0.782362	-0.208642	0.0163592	0.0590183	0.0541491	0.537458	0.910765	0.178746	0.0403012	0.463506	-0.0433004	0.622024	0.939873	0.0307004	0.725742	0.851098	-0.00542147	0.950616	0.980676	-0.0608805	0.486349	0.726286	-0.0730795	0.403179	0.636968	0.0172718	0.843575	0.923126	0.0103161	0.906544
Q9UQ80	PA2G4	ENSG00000170515	-0.0546638	0.532016	0.888809	-0.0744803	0.3942	0.998553	0.251248	0.00700874	0.0498486	-0.253878	0.00331	0.135726	0.0295013	0.738006	0.930825	-0.0416667	0.633936	0.891352	-0.343068	5.65002331276432e-05	0.000718958	0.109351	0.211978	0.809987	0.0294657	0.737332	0.948322	-0.154913	0.076128	0.576687	0.00315395	0.971259	0.987178	-0.214392	0.013211	0.116098	-0.232702	0.00702984	0.0675654	-0.241482	0.0051074	0.0464551	-0.151841	0.0810349	0.235181	-0.0807886	0.357119
P28331	NDUFS1	ENSG00000023228	-0.072569	0.406481	0.842862	0.116294	0.182521	0.968615	-0.360312	8.22351415719069e-05	0.00332557	0.110075	0.208948	0.609311	-0.083527	0.342872	0.758746	-0.119567	0.170431	0.591127	0.014896	0.865385	0.927744	0.00150458	0.986339	0.994321	0.0199378	0.820492	0.96871	0.108996	0.213473	0.734686	0.398294	2.05479559145516e-06	0.000236884	0.263403	0.00218894	0.0422685	0.276557	0.00127127	0.0242873	0.358459	2.26930162736672e-05	0.00134234	0.0965577	0.268886	0.490523	0.310657	0.000288569
P14866	HNRNPL	ENSG00000104824	-0.0339373	0.698163	0.940748	0.0455318	0.602776	0.998553	-0.0420454	0.656919	0.803897	-0.0115889	0.895076	0.971755	-0.0190334	0.82916	0.961727	0.230044	0.00772672	0.339883	0.102084	0.244123	0.427285	-0.0957022	0.275016	0.829439	-0.0406517	0.643506	0.92435	-0.118851	0.17468	0.698267	-0.11294	0.19555	0.400856	0.177618	0.0408205	0.21655	0.187689	0.0305133	0.163898	0.102502	0.240376	0.475337	0.201373	0.0201102	0.101082	0.0488249	0.578244
O75396	SEC22B	ENSG00000265808	0.100255	0.250897	0.74751	-0.0262106	0.764579	0.998553	0.206173	0.0277523	0.11866	0.0551969	0.529603	0.838765	0.0784821	0.37291	0.772112	-0.153171	0.0783762	0.485413	0.240957	0.0053828	0.0250161	0.0584256	0.505767	0.897	0.0898508	0.305569	0.798912	0.210509	0.0154025	0.399952	0.0303058	0.72913	0.853044	0.051502	0.556039	0.783445	0.0749653	0.39112	0.65614	0.0688589	0.430955	0.658495	0.139049	0.11044	0.285388	0.0033292	0.969779
P30049	ATP5F1D	ENSG00000099624	0.152621	0.0794675	0.557125	0.0492283	0.573632	0.998553	-0.0576498	0.542356	0.725108	0.0791574	0.366942	0.75081	-0.0108349	0.902245	0.978676	-0.0613374	0.483078	0.822082	-0.0401371	0.647716	0.787482	0.0942266	0.282519	0.832332	0.0620756	0.479508	0.873014	0.0697734	0.426625	0.861286	0.0334594	0.702212	0.835429	0.147391	0.0904544	0.325228	0.0941742	0.280937	0.55583	0.136222	0.117944	0.311692	0.122151	0.161314	0.359543	0.105414	0.228998
P68366	TUBA4A	ENSG00000127824	-0.0966124	0.268613	0.761383	-0.0140778	0.872228	0.998553	-0.189264	0.0437181	0.159281	0.145881	0.0951083	0.445763	-0.287298	0.000877258	0.144169	0.0238176	0.785527	0.945963	0.147972	0.0904115	0.212443	0.0433037	0.621998	0.931664	0.0780895	0.373463	0.829874	-0.0238081	0.786413	0.972704	0.0491036	0.574604	0.751947	0.159037	0.0674818	0.280138	0.170191	0.0501681	0.217208	0.121972	0.161935	0.378338	0.239042	0.00558775	0.047187	0.156097	0.0738835
Q86VP6	CAND1	ENSG00000111530	0.00629569	0.942665	0.9895	0.00156885	0.985701	0.999818	-0.147298	0.117836	0.2992	-0.0244405	0.780881	0.939108	-0.0120402	0.891433	0.976781	0.124832	0.152244	0.572555	0.295551	0.000580601	0.00435076	0.00643752	0.9416	0.988773	-0.00221004	0.979935	0.995949	0.025777	0.769227	0.968928	-0.127032	0.145092	0.334892	0.235766	0.00629618	0.0762826	0.240669	0.00526315	0.0566981	0.172512	0.0470737	0.180266	0.261767	0.00233767	0.0291936	0.0870595	0.3209
P17174	GOT1	ENSG00000120053	-0.0834339	0.339684	0.807297	-0.0918579	0.292991	0.998553	-0.0123751	0.896029	0.947035	-0.0267268	0.760975	0.934452	-0.00203082	0.981634	0.996075	-0.0283876	0.745668	0.934232	0.0745125	0.395813	0.586356	-0.00828308	0.924901	0.987023	0.086418	0.324492	0.810952	0.0759819	0.386537	0.840294	-0.167769	0.0535761	0.178989	0.0876293	0.31587	0.61224	0.0720266	0.410007	0.671237	-0.0275435	0.752983	0.879752	-0.0446383	0.609919	0.781393	0.05553	0.527118
P78371	CCT2	ENSG00000166226	0.00291344	0.973449	0.994914	-0.126773	0.145921	0.949587	0.0620057	0.512227	0.704916	-0.0786499	0.370032	0.752099	-0.00947032	0.914506	0.98091	0.155783	0.0733633	0.480929	0.102523	0.242091	0.424593	0.036576	0.67714	0.945908	0.01513	0.863291	0.975718	-0.0160105	0.855418	0.983408	-0.346853	4.31250815502437e-05	0.0016509	-0.136762	0.116483	0.373236	-0.119541	0.170524	0.42501	-0.242833	0.00485755	0.0449877	0.036289	0.678368	0.823984	-0.111285	0.20396
Q15149	PLEC	ENSG00000178209	-0.0220059	0.80149	0.964351	0.161603	0.0631203	0.926254	0.0918825	0.33091	0.554555	0.0277115	0.752448	0.932198	-0.0112227	0.898765	0.978284	0.0919175	0.292677	0.699255	-0.357876	2.52025409706036e-05	0.000391679	0.0552701	0.529057	0.908299	-0.14667	0.0933143	0.593218	-0.225005	0.00949029	0.367947	0.174601	0.0444257	0.158496	-0.024839	0.776565	0.906756	-0.0665178	0.446823	0.696802	-0.0128273	0.883494	0.946478	-0.128213	0.14136	0.332785	0.117407	0.180015
Q96QK1	VPS35	ENSG00000069329	0.0786086	0.368443	0.820687	0.117295	0.178758	0.968615	0.0998012	0.290748	0.513547	-0.0221307	0.801138	0.946564	-0.0516384	0.55804	0.866776	0.168181	0.0529839	0.452023	-0.0208573	0.812363	0.895362	-0.0344748	0.694737	0.947676	0.0630704	0.472481	0.870574	-0.0745535	0.395553	0.844225	-0.166526	0.0553983	0.183332	0.152558	0.079593	0.305301	0.117887	0.176559	0.43266	0.0479422	0.583697	0.772132	0.0812007	0.352813	0.574194	0.0219316	0.80289
P62195	PSMC5	ENSG00000087191	0.0878117	0.31486	0.797108	-0.0079896	0.927276	0.998945	0.0106298	0.910627	0.953826	0.0786371	0.37011	0.752099	0.115677	0.18827	0.643195	0.0940244	0.281706	0.692521	0.295629	0.000578554	0.00434281	-0.0218878	0.803276	0.963435	-0.100438	0.251848	0.757572	0.0162469	0.853308	0.983322	-0.166155	0.055952	0.184278	0.0820504	0.34778	0.640652	0.124338	0.153884	0.404301	0.00450059	0.958996	0.982717	0.126266	0.147553	0.342047	0.0028845	0.973814
P09471	GNAO1	ENSG00000087258	0.0890977	0.307797	0.790488	0.0899833	0.302994	0.998553	-0.272804	0.00331869	0.0306973	0.207131	0.0171713	0.236131	-0.105784	0.229158	0.673009	-0.00518327	0.952783	0.99222	0.311821	0.000273004	0.00238809	-0.0652501	0.457282	0.882387	0.0217407	0.804572	0.966354	-0.0264944	0.762991	0.967549	0.180597	0.0375056	0.142006	0.338706	6.66869258398872e-05	0.00525602	0.362217	1.83339835835294e-05	0.00157346	0.410589	9.16979912002347e-07	0.000196743	0.251793	0.00345939	0.0359144	0.263581	0.00226036
Q92506	HSD17B8	ENSG00000204228	0.040493	0.643529	0.927097	0.0812598	0.352461	0.998553	-0.24981	0.00735165	0.0512955	0.23201	0.00743144	0.169351	0.0393473	0.655447	0.899551	-0.114108	0.190935	0.607843	0.00709599	0.935639	0.966102	-0.0676294	0.441006	0.881432	-0.124126	0.156183	0.676172	0.0686011	0.434455	0.867072	0.246918	0.00416712	0.0337181	0.210337	0.0150954	0.124935	0.208823	0.015857	0.112925	0.233273	0.00688768	0.0554627	0.162454	0.0617262	0.19957	0.287186	0.000841544
P62318	SNRPD3	ENSG00000100028	0.030674	0.725969	0.948156	-0.0366046	0.675728	0.998553	0.000264222	0.997774	0.998938	-0.13077	0.135026	0.515434	-0.249789	0.00401063	0.182224	0.169359	0.0513178	0.450271	-0.063082	0.4724	0.652857	0.120483	0.168792	0.779955	0.159118	0.0683986	0.553779	0.0498435	0.570331	0.922732	-0.176933	0.0416161	0.151552	0.0553994	0.526503	0.763701	0.0279898	0.749112	0.889395	0.0580017	0.507233	0.715613	0.225273	0.00913265	0.0633788	-0.0986543	0.260411
P05556	ITGB1	ENSG00000150093	-0.0442578	0.612972	0.91666	0.0776363	0.374414	0.998553	0.0158089	0.867415	0.9302	-0.0377551	0.667341	0.898902	-0.0161248	0.854955	0.96827	-0.0829055	0.342762	0.73911	-0.332981	9.57131527878907e-05	0.00107299	0.0542763	0.536502	0.910765	-0.00124002	0.988741	0.998284	-0.17316	0.047082	0.514039	0.29994	0.000452274	0.00769464	0.0597736	0.494324	0.745598	0.0367578	0.674448	0.847476	0.105032	0.228903	0.461029	-0.0825869	0.344626	0.567568	0.163879	0.0604308
Q00577	PURA	ENSG00000185129	0.0927134	0.2885	0.776794	-0.0868377	0.320278	0.998553	-0.0915247	0.332804	0.556007	0.0664984	0.448702	0.796017	0.0466389	0.59682	0.884467	0.0315771	0.718236	0.923576	0.337339	7.63889053927436e-05	0.000896699	-0.00471146	0.957241	0.990172	-0.00390505	0.964554	0.994295	-0.0549219	0.531659	0.904324	-0.0915387	0.294679	0.511391	0.0685092	0.433304	0.704598	0.158244	0.0688791	0.259826	0.162081	0.0623343	0.214851	0.191225	0.0274622	0.121307	0.0143385	0.870378
Q96IU4	ABHD14B	ENSG00000114779	0.0672624	0.441741	0.858704	-0.0216466	0.804666	0.998553	0.191415	0.041337	0.153282	-0.0693974	0.429127	0.78433	-0.0926852	0.292372	0.721287	0.0961439	0.270952	0.684605	-0.0574814	0.512679	0.684518	0.0333161	0.704512	0.94857	0.0318371	0.717058	0.944953	-0.0122341	0.88927	0.989017	-0.180717	0.037376	0.141724	0.00766045	0.930265	0.973888	-0.0336199	0.700851	0.86159	-0.0717081	0.412086	0.643709	0.12743	0.143828	0.336033	-0.0179696	0.837957
P60468	SEC61B	ENSG00000106803	0.0369953	0.672465	0.934213	0.0455055	0.602987	0.998553	0.209927	0.024978	0.111263	-0.0882962	0.314047	0.708613	-0.0604098	0.493078	0.839439	0.0826279	0.344386	0.740087	-0.161278	0.0646852	0.166171	0.203809	0.0190793	0.560141	0.133991	0.125593	0.641585	0.0179569	0.838069	0.981001	0.035448	0.685422	0.825028	-0.0242767	0.781496	0.908819	-0.0480452	0.582888	0.79167	-0.0145839	0.867676	0.938555	0.0361181	0.679799	0.825333	-0.112519	0.198956
P13489	RNH1	ENSG00000023191	0.0666137	0.446166	0.861223	-0.0259289	0.767037	0.998553	0.0225865	0.81147	0.899339	-0.0630888	0.472352	0.809247	-0.099345	0.258917	0.698076	0.270576	0.001633	0.293476	-0.0393781	0.653944	0.791578	0.0769759	0.380336	0.868273	0.0265501	0.762508	0.954057	-0.232914	0.00719697	0.351832	-0.0665259	0.446767	0.651934	0.0568081	0.516026	0.758207	0.0493522	0.572666	0.785567	0.0475857	0.586502	0.774118	0.268592	0.00177221	0.0246848	-0.0677466	0.440213
P08237	PFKM	ENSG00000152556	0.0191792	0.826558	0.969574	0.0545688	0.53273	0.998553	-0.349624	0.000137355	0.00446757	0.19904	0.0221385	0.259641	-0.0768034	0.383253	0.777906	0.0492401	0.57354	0.865915	0.426952	3.30446263685502e-07	1.66482882387439e-05	-0.0598765	0.49524	0.891979	-0.0897464	0.306134	0.798912	0.0343499	0.695788	0.956831	0.127174	0.144639	0.334488	0.456067	3.45462112250061e-08	6.05019824391206e-05	0.45408	4.02772162289011e-08	2.46486668310252e-05	0.403568	1.45939642481885e-06	0.000274936	0.337113	7.25201070586046e-05	0.00528821	0.311931	0.000271567
P13804	ETFA	ENSG00000140374	0.164432	0.058582	0.507273	-0.0278621	0.750219	0.998553	-0.0759456	0.421916	0.636251	0.00388354	0.96475	0.991185	0.123832	0.158787	0.618181	-0.124868	0.152126	0.572555	-0.151282	0.0833548	0.200233	0.130896	0.134648	0.770357	-0.154237	0.0774336	0.56367	-0.0561628	0.522413	0.900565	0.0916854	0.293903	0.510594	-0.0370134	0.672313	0.848244	-0.078862	0.366896	0.63512	-0.0156203	0.858367	0.934465	-0.027726	0.7514	0.868314	0.0747094	0.394562
Q13232	NME3	ENSG00000103024	0.0909204	0.297966	0.783335	0.0168531	0.847321	0.998553	-0.380712	2.9334517110291e-05	0.00170361	0.120702	0.168014	0.559588	-0.104796	0.233563	0.677118	-0.00686345	0.937504	0.986685	0.277231	0.00129012	0.00821505	-0.010217	0.907438	0.983581	0.0279165	0.750676	0.953095	0.020285	0.81742	0.980122	0.0468249	0.592506	0.765963	0.266545	0.00192716	0.0396497	0.276457	0.00127662	0.0242873	0.283998	0.000923676	0.0154426	0.197368	0.022779	0.107368	0.164172	0.0599668
Q9Y277	VDAC3	ENSG00000078668	0.0716956	0.412167	0.846247	0.0188333	0.829638	0.998553	-0.389579	1.83349954991918e-05	0.00131604	0.28439	0.000950326	0.0893695	-0.031153	0.723915	0.9279	-0.131416	0.131603	0.550656	0.158639	0.0692453	0.174897	0.0161003	0.854617	0.976055	-0.159735	0.0673208	0.552589	0.0524641	0.55021	0.913155	0.233568	0.0068153	0.0466086	0.289337	0.000730568	0.0229386	0.271823	0.00155059	0.0275351	0.289914	0.000712058	0.013317	0.114751	0.188433	0.392731	0.304649	0.000382801
O43488	AKR7A2	ENSG00000053371	0.0748869	0.391616	0.835814	-0.0999934	0.25214	0.983008	-0.0905262	0.338127	0.560436	-0.0774033	0.377689	0.756099	-0.118469	0.177757	0.63535	0.143184	0.10014	0.511048	0.242458	0.00509357	0.0239311	-0.0588966	0.502337	0.896293	0.106921	0.22237	0.733739	0.0350525	0.689882	0.954784	-0.246866	0.00417545	0.0337181	0.130119	0.135491	0.406322	0.101306	0.245936	0.516761	0.0523028	0.549906	0.74779	0.145549	0.0945978	0.258966	-0.0113808	0.89695
P50213	IDH3A	ENSG00000166411	0.077566	0.374848	0.825765	-0.0749209	0.391401	0.998553	-0.449927	5.10769442296777e-07	9.62239798122025e-05	0.221231	0.0107956	0.200165	-0.0449773	0.609972	0.888877	0.0400384	0.647261	0.898966	0.192283	0.027188	0.0868382	-0.0186811	0.831634	0.969335	-0.135106	0.12245	0.636077	0.0177818	0.839627	0.981001	0.170414	0.0498646	0.171408	0.284266	0.000912985	0.0252756	0.296869	0.000520641	0.0146234	0.336468	7.50119802166438e-05	0.00300203	0.263837	0.00215098	0.0276903	0.257135	0.00291679
P02753	RBP4	ENSG00000138207	0.105215	0.228088	0.735965	-0.059638	0.495306	0.998553	-0.388894	1.90222883327262e-05	0.00133571	0.109575	0.21104	0.612119	-0.140678	0.109005	0.555377	-0.0192671	0.825776	0.959863	0.329703	0.000113158	0.00121394	0.0130257	0.882156	0.979413	-0.0937791	0.284822	0.785073	-0.0211234	0.810014	0.977988	0.0490885	0.574722	0.751947	0.2888	0.000748153	0.0232078	0.275813	0.00131188	0.024742	0.23503	0.00646595	0.0531308	0.207472	0.0165648	0.0888511	0.206074	0.0177596
O14880	MGST3	ENSG00000143198	0.0379894	0.66419	0.930521	0.0926399	0.288884	0.99747	-0.130227	0.167276	0.367599	0.173057	0.0472152	0.342111	0.0086672	0.921732	0.98091	0.0796007	0.362411	0.753544	-0.0331967	0.705522	0.826802	0.219996	0.0112558	0.540825	-0.105704	0.227708	0.739834	-0.157133	0.0719644	0.56789	0.141498	0.104245	0.273594	0.212267	0.0141711	0.12002	0.189066	0.0292927	0.160466	0.176438	0.0421996	0.169942	0.149995	0.0848414	0.242082	0.149996	0.0860422
P10253	GAA	ENSG00000171298	0.225339	0.00911151	0.274911	0.0898103	0.303929	0.998553	0.110745	0.24079	0.459371	-0.040089	0.648109	0.892319	0.0211105	0.810849	0.956892	0.129715	0.13672	0.556094	0.219365	0.0114975	0.0448744	0.0343946	0.695412	0.947676	0.089028	0.310038	0.800111	0.0927894	0.289957	0.795713	-0.166494	0.0554461	0.183411	0.0385398	0.659625	0.840878	0.0302958	0.729216	0.877194	-0.00810286	0.926248	0.966753	0.145402	0.0949351	0.259609	-0.0922032	0.293029
Q9BZZ5	API5	ENSG00000166181	0.0617369	0.480227	0.873617	-0.161544	0.0632183	0.926254	0.118503	0.209206	0.42246	-0.190718	0.0284887	0.284666	-0.0309076	0.726004	0.929426	0.213823	0.0134621	0.356194	0.086924	0.321657	0.512792	0.0410009	0.640657	0.935904	0.0511048	0.560604	0.895082	-0.0762285	0.384992	0.840119	-0.265935	0.00197563	0.0206492	0.0291782	0.738837	0.885751	0.0386114	0.659032	0.838058	-0.0136097	0.876442	0.942716	0.174853	0.0441143	0.162679	-0.0528157	0.547537
Q02218	OGDH	ENSG00000105953	0.00276147	0.974834	0.995405	0.0432868	0.620792	0.998553	-0.35272	0.000118612	0.00418336	0.323974	0.000150946	0.0747257	0.00522985	0.952725	0.987894	-0.0622689	0.476445	0.817769	0.0459476	0.600868	0.754405	0.0922864	0.292592	0.835482	-0.202792	0.019699	0.413482	-0.089041	0.309967	0.807657	0.353686	2.96417101397495e-05	0.00132755	0.259392	0.00256976	0.0465936	0.242675	0.00488607	0.0537931	0.309322	0.000291356	0.00735437	0.0811779	0.352948	0.574293	0.262074	0.00240052
Q6UXG2	ELAPOR1	ENSG00000116299	-0.107734	0.217084	0.729898	0.0991195	0.25633	0.983238	-0.299166	0.00122324	0.0164605	0.108451	0.215787	0.619145	-0.154028	0.0789975	0.511464	0.109121	0.211187	0.630947	0.212264	0.0145479	0.0537646	-0.123111	0.159624	0.775042	0.204665	0.018571	0.411723	-0.0186984	0.83148	0.980468	0.143957	0.0983007	0.262634	0.231945	0.00722234	0.0832617	0.274365	0.00139433	0.0260141	0.350631	3.50882229833704e-05	0.00178698	0.253154	0.00328211	0.034987	0.0885264	0.312783
Q93084	ATP2A3	ENSG00000074370	-0.104528	0.231157	0.737744	-0.0847187	0.332273	0.998553	-0.474035	9.96063880265297e-08	3.07743896446766e-05	0.179334	0.0396371	0.319427	-0.015457	0.8609	0.971594	-0.0985526	0.259073	0.673866	0.438464	1.45313668653557e-07	1.0689550254096e-05	-0.0319942	0.715722	0.949653	-0.10492	0.231196	0.743275	0.163778	0.0605916	0.541927	0.202456	0.0194361	0.0934774	0.466115	1.56587875999037e-08	4.03161584738854e-05	0.513639	2.57281307369794e-10	9.93620409062146e-07	0.465966	1.58462190036346e-08	2.49318673379406e-05	0.331472	9.72283043059186e-05	0.00550789	0.349634	3.96964477318296e-05
P21980	TGM2	ENSG00000198959	-0.224673	0.0093243	0.278396	0.0418142	0.632734	0.998553	-0.0140988	0.881647	0.939159	0.0789166	0.368406	0.75081	-0.117014	0.183181	0.640302	0.120882	0.165744	0.585428	-0.26125	0.00248051	0.0136463	-0.169702	0.051737	0.688892	0.0992192	0.257679	0.764344	0.101023	0.249083	0.766409	-0.0261413	0.765183	0.874689	0.101654	0.244308	0.541589	0.104555	0.231037	0.499449	0.0574356	0.511394	0.719331	0.1536	0.0775345	0.229468	0.102039	0.24433
O95340	PAPSS2	ENSG00000198682	0.0900302	0.302741	0.786588	0.0767464	0.37993	0.998553	-0.0294627	0.755667	0.868955	-0.114965	0.189306	0.589357	-0.109298	0.213973	0.664921	0.148973	0.0870087	0.494418	0.14836	0.0895601	0.211161	-0.116753	0.182469	0.795739	0.31159	0.000276023	0.148177	0.0652321	0.457407	0.876014	-0.163165	0.060581	0.194	0.259187	0.00259077	0.0466287	0.260764	0.00243325	0.0353944	0.127933	0.142238	0.34911	0.310678	0.000273075	0.00912651	0.0209009	0.811978
Q9P0M6	MACROH2A2	ENSG00000099284	-0.0911549	0.296716	0.78193	-0.136191	0.118029	0.943125	0.0863595	0.36092	0.580902	0.0261951	0.765591	0.935853	-0.254361	0.00337037	0.182224	0.144073	0.0980277	0.510594	-0.0875146	0.318367	0.509205	-0.0116028	0.894951	0.982141	0.225806	0.00923181	0.370383	-0.111032	0.204993	0.728901	-0.0480044	0.583209	0.758851	0.078489	0.369174	0.65761	0.0409165	0.640061	0.826589	0.028468	0.744973	0.87597	0.0973972	0.264726	0.484881	0.0398336	0.650203
O00264	PGRMC1	ENSG00000101856	0.0143821	0.869491	0.97432	0.0120413	0.890587	0.998553	-0.0377065	0.690409	0.828319	0.126233	0.149222	0.535365	-0.0401514	0.64887	0.898362	-0.0924468	0.289895	0.697393	0.078097	0.373416	0.563995	-0.0244854	0.780489	0.959036	0.0888476	0.311023	0.801016	0.10437	0.233666	0.754363	0.13118	0.132306	0.315021	0.16965	0.0509131	0.246394	0.159493	0.0666892	0.256195	0.147051	0.0912074	0.267459	0.0474667	0.587438	0.765543	0.1836	0.0350925
Q04941	PLP2	ENSG00000102007	0.0192568	0.825868	0.969574	0.00475079	0.956719	0.998945	0.0684999	0.468961	0.67093	-0.0897532	0.306097	0.700536	-0.183933	0.0354646	0.392166	0.0147186	0.866466	0.971065	-0.0403894	0.64565	0.786097	0.0412263	0.63882	0.935904	0.214018	0.0137354	0.380258	0.0463732	0.597496	0.931846	-0.158342	0.068705	0.210308	-0.14794	0.0892472	0.323333	-0.136638	0.116816	0.349587	-0.0532766	0.542492	0.743526	-0.0494698	0.571751	0.753105	-0.22794	0.00857316
P22061	PCMT1	ENSG00000120265	0.160077	0.0656855	0.527396	-0.0377148	0.666471	0.998553	-0.177828	0.0583744	0.191702	0.0581219	0.507985	0.828665	0.0388502	0.659527	0.900192	0.124902	0.152012	0.572555	0.3852	5.09655691249833e-06	0.000116123	0.00957897	0.913195	0.985981	-0.024524	0.780152	0.959621	0.0351859	0.688763	0.954208	-0.122226	0.161054	0.354909	0.228996	0.00801814	0.0877934	0.247261	0.00411343	0.0484332	0.184918	0.0331009	0.147702	0.305357	0.000351482	0.01013	0.0938592	0.284409
P17987	TCP1	ENSG00000120438	-0.124915	0.151968	0.664228	-0.130055	0.135686	0.949587	-0.149603	0.112135	0.289288	-0.0544628	0.5351	0.841775	-0.155678	0.0758018	0.506864	0.183175	0.0348219	0.415992	0.0943921	0.281671	0.468903	-0.0320383	0.715347	0.949535	0.0199204	0.820646	0.96871	-0.00852855	0.922682	0.989991	-0.286626	0.000823427	0.0113574	0.00194666	0.982258	0.993439	0.00977143	0.911118	0.9642	-0.0802655	0.358403	0.595848	0.215936	0.0125491	0.0753727	-0.00429659	0.961003
Q6GPI1	CTRB2	ENSG00000168928	-0.152123	0.0804645	0.557395	-0.0752822	0.389114	0.998553	0.0819529	0.386033	0.605549	-0.304661	0.000382581	0.0791579	0.18082	0.0387516	0.403777	-0.149123	0.0866892	0.494418	-0.31755	0.000207112	0.00193907	0.172423	0.0480433	0.677982	0.0209586	0.811469	0.968131	-0.162212	0.0631304	0.544926	0.122884	0.158793	0.35174	-0.0931246	0.286358	0.583485	-0.098675	0.258479	0.530558	-0.048995	0.575452	0.765967	-0.257011	0.00282325	0.0326938	-0.0126418	0.885605
P12814	ACTN1	ENSG00000072110	-0.138088	0.112948	0.620489	0.144117	0.0979251	0.935952	0.172276	0.0668237	0.20922	-0.0994146	0.256738	0.659037	-0.100668	0.252597	0.695068	0.13624	0.117895	0.5403	-0.280005	0.00114709	0.0074643	-0.0865793	0.323586	0.849841	0.124718	0.154204	0.675977	-0.0644563	0.462786	0.877777	-0.145457	0.0948097	0.257674	-0.0866032	0.321591	0.617329	-0.103011	0.238038	0.508558	-0.204218	0.0183819	0.102366	-0.104101	0.233081	0.448606	-0.104739	0.232008
O94979	SEC31A	ENSG00000138674	-0.204956	0.0179552	0.341591	-0.0518988	0.552996	0.998553	-0.131095	0.16444	0.363423	0.01451	0.868841	0.962003	0.0113908	0.897256	0.978284	-0.0215079	0.805893	0.953447	0.275605	0.00138135	0.00863234	0.000230656	0.997906	0.998932	0.0493898	0.573849	0.898887	0.198118	0.022776	0.447435	-0.0424751	0.627363	0.788292	0.182495	0.0355133	0.198911	0.220122	0.0108993	0.0892745	0.181532	0.0365127	0.157125	0.260377	0.00247106	0.030248	0.0448503	0.609598
P61163	ACTR1A	ENSG00000138107	0.0125438	0.886052	0.977944	0.00839881	0.923563	0.998945	-0.0803788	0.395253	0.612178	0.0748142	0.393898	0.765593	0.0462448	0.599928	0.884982	0.0457955	0.600676	0.876874	0.302472	0.000423429	0.00340684	0.0523904	0.550771	0.916757	0.0110172	0.900224	0.985208	-0.119795	0.171256	0.693255	-0.161416	0.0634307	0.199649	-0.0296046	0.735161	0.883793	0.0266446	0.760797	0.895383	-0.0355291	0.684741	0.840258	0.108958	0.211877	0.42264	-0.0255112	0.77154
P30084	ECHS1	ENSG00000127884	0.100806	0.248287	0.747204	0.0718617	0.411083	0.998553	-0.22549	0.0158567	0.0834313	0.191685	0.0276787	0.282487	0.0736532	0.403123	0.793229	-0.0122125	0.889042	0.974949	0.101414	0.247249	0.430469	0.0803325	0.359849	0.861177	-0.221389	0.0107378	0.370383	0.0591114	0.500777	0.890824	0.109187	0.210912	0.419528	0.233185	0.00690936	0.0809832	0.224822	0.00927657	0.0804177	0.187069	0.0310761	0.142423	0.204837	0.0180238	0.0940012	0.269209	0.00179998
Q8IXM6	NRM	ENSG00000137404	-0.0193684	0.824875	0.969574	-0.00783029	0.928723	0.998945	-0.0853707	0.366465	0.58592	0.0396425	0.651771	0.892319	-0.244384	0.00490693	0.198468	0.0109522	0.900429	0.978372	-0.150892	0.0841627	0.201448	0.116535	0.183293	0.796261	0.0124583	0.887255	0.982804	-0.164816	0.0589564	0.541381	0.282506	0.000985461	0.0127316	0.111619	0.200863	0.490267	0.0395591	0.651205	0.83388	0.13964	0.108919	0.297002	0.00803083	0.926902	0.966832	0.185555	0.0331614
O95197	RTN3	ENSG00000133318	0.00384756	0.964941	0.994159	-0.0263981	0.762944	0.998553	-0.0500092	0.597223	0.762972	0.17475	0.045062	0.331484	0.0273891	0.756153	0.93843	-0.0648628	0.458236	0.807532	0.0988311	0.259554	0.444818	-0.116901	0.181909	0.795739	-0.107805	0.218548	0.731572	0.0766173	0.382566	0.840047	0.0747904	0.392229	0.608319	0.10499	0.229092	0.526554	0.0912156	0.296394	0.570755	0.0466297	0.594051	0.779554	0.0600004	0.492685	0.694434	0.151804	0.0822828
Q12906	ILF3	ENSG00000129351	0.0146034	0.867501	0.973355	-0.00651943	0.940631	0.998945	0.0564795	0.550596	0.731953	-0.0945228	0.281002	0.680251	-0.0757392	0.389898	0.783401	0.23147	0.00734564	0.336604	0.0277043	0.75251	0.856019	-0.0402902	0.646462	0.937823	0.0695058	0.428405	0.852732	-0.0985749	0.260797	0.772196	-0.239693	0.00545578	0.0402009	0.0487172	0.577622	0.799848	0.0422626	0.629087	0.820512	-0.021195	0.808662	0.908229	0.126649	0.14632	0.340108	-0.0444158	0.613071
P07954	FH	ENSG00000091483	0.0409888	0.639469	0.926343	-0.113897	0.191766	0.968615	-0.273871	0.00319314	0.0299808	0.274748	0.00143175	0.100491	0.114007	0.194771	0.647337	-0.19879	0.0217982	0.395874	0.0473266	0.589975	0.745668	0.0500246	0.568929	0.926504	-0.160604	0.0658254	0.550602	0.0882265	0.314431	0.809555	0.168435	0.0526205	0.176933	0.0343181	0.694943	0.86079	0.00455669	0.958485	0.984356	0.0399568	0.647932	0.816828	-0.122767	0.159194	0.357016	0.216823	0.0125179
Q9P0L0	VAPA	ENSG00000101558	0.164201	0.0589423	0.508422	-0.0209239	0.811063	0.998553	0.229429	0.0140697	0.0769102	-0.0725666	0.408301	0.774014	0.0308497	0.726496	0.929426	0.197878	0.0224228	0.402777	-0.0435263	0.620207	0.768443	-0.038876	0.658076	0.938047	0.0522778	0.551629	0.891923	0.0454654	0.604698	0.934442	-0.230326	0.00765005	0.0501179	0.0508729	0.560881	0.787532	0.0359439	0.68126	0.85072	-0.0687458	0.431714	0.659134	0.250264	0.00366878	0.036898	-0.0433013	0.622017
P41252	IARS1	ENSG00000196305	-0.225386	0.00909685	0.274911	-0.0139552	0.873332	0.998553	-0.238393	0.0106422	0.064623	-0.0173319	0.843633	0.957507	-0.00895626	0.919131	0.98091	-0.0402684	0.645372	0.897525	-0.00672635	0.938985	0.967545	0.116011	0.185281	0.800399	-0.0184175	0.833975	0.969697	0.00752212	0.931783	0.990926	0.260936	0.00241659	0.0233907	0.201714	0.0198956	0.144116	0.195958	0.0237887	0.144266	0.2778	0.00120596	0.0182506	0.168421	0.0526401	0.180708	0.237672	0.00606747
Q01469	FABP5	ENSG00000164687	-0.156004	0.0729516	0.54495	-0.0142157	0.870987	0.998553	-0.186062	0.0474739	0.168183	-0.0877849	0.316869	0.710448	-0.143416	0.102217	0.542262	0.0957289	0.273036	0.687619	0.0625398	0.476223	0.656261	0.026083	0.766565	0.954991	0.221499	0.0106979	0.370383	-0.0310572	0.723705	0.962067	0.0706684	0.418915	0.630018	0.130062	0.135664	0.406624	0.127166	0.144667	0.389354	0.115682	0.184847	0.408281	0.0033217	0.969731	0.986636	0.018683	0.831617
P63027	VAMP2	ENSG00000220205	0.174551	0.0444873	0.465009	0.00806397	0.926601	0.998945	0.00172595	0.985459	0.992915	0.107632	0.219296	0.623553	-0.0546706	0.535126	0.857448	0.0943025	0.280279	0.691393	0.324967	0.000143654	0.00146125	0.121118	0.166541	0.779955	0.0634939	0.469507	0.869142	0.0275168	0.754132	0.966338	-0.151154	0.0824337	0.236896	0.140705	0.10622	0.355036	0.169253	0.0514668	0.219994	0.129519	0.137318	0.34314	0.213676	0.0135278	0.0785348	-0.00792415	0.928147
Q16799	RTN1	ENSG00000139970	0.0354728	0.685214	0.938929	0.0211531	0.809033	0.998553	-0.229986	0.0138315	0.0760932	0.0689242	0.432289	0.785829	-0.131133	0.135448	0.593138	0.134312	0.123237	0.544242	0.348452	4.23234704711728e-05	0.000585854	-0.108624	0.215052	0.810025	0.150232	0.0855444	0.58011	0.00718166	0.934864	0.992425	-0.110062	0.207256	0.41576	0.25459	0.00310396	0.0517819	0.278932	0.00114912	0.0231141	0.213282	0.0137051	0.0845513	0.289398	0.000728567	0.0154177	0.0974396	0.266355
P18621	RPL17	ENSG00000265681	-0.019933	0.819855	0.96814	-0.0672257	0.44199	0.998553	0.307774	0.000864868	0.0136518	-0.18765	0.0311924	0.297078	-0.0168326	0.848663	0.966397	0.0418283	0.632619	0.890208	-0.32254	0.00016209	0.00159286	0.0567621	0.517978	0.901501	0.0611338	0.486212	0.874594	-0.0808234	0.356912	0.830449	-0.0889979	0.308341	0.526477	-0.212717	0.0139631	0.118962	-0.218141	0.0116548	0.0924282	-0.230637	0.00756628	0.0589383	-0.110569	0.205158	0.41461	-0.15801	0.0703713
Q9UHQ9	CYB5R1	ENSG00000159348	0.177378	0.0410981	0.454788	0.058931	0.500441	0.998553	-0.325209	0.000414796	0.00872994	0.272493	0.00157246	0.106541	0.124425	0.156784	0.616913	-0.101824	0.243516	0.656746	0.213037	0.0141848	0.0527692	-0.0422234	0.630722	0.932084	-0.100553	0.251303	0.757572	0.103124	0.239327	0.758229	0.158528	0.0683764	0.209829	0.204092	0.0184557	0.138348	0.238289	0.00574414	0.059296	0.257066	0.00281715	0.0314447	0.150843	0.0830749	0.239251	0.219333	0.0115099
Q92558	WASF1	ENSG00000112290	0.0937843	0.282942	0.773706	0.128397	0.140784	0.949587	0.31127	0.000749005	0.0124415	-0.00464832	0.957814	0.990514	0.132563	0.131201	0.588157	-0.0573753	0.511838	0.83405	-0.260552	0.00255	0.0139393	0.117576	0.179382	0.793845	-0.185107	0.0335959	0.45102	0.00582873	0.947115	0.994871	-0.125518	0.149985	0.341032	-0.227895	0.00833428	0.0895327	-0.232266	0.00714031	0.0683417	-0.308511	0.000302813	0.00756934	-0.208017	0.0162758	0.0879737	-0.162816	0.0621418
Q9NSD9	FARSB	ENSG00000116120	0.169272	0.0514393	0.496483	0.113195	0.194534	0.968615	0.0507787	0.591586	0.759164	-0.0315654	0.719371	0.920837	0.0882609	0.316117	0.739788	-0.0813125	0.352148	0.747249	0.140328	0.108525	0.241679	0.0797516	0.363345	0.861709	-0.00587933	0.946656	0.993029	-0.061569	0.483109	0.88433	0.215122	0.0128942	0.0713428	0.121716	0.162821	0.442945	0.13477	0.12195	0.355854	0.213811	0.0134674	0.0836864	0.13751	0.114477	0.291697	0.171256	0.0495999
Q13011	ECH1	ENSG00000104823	0.112338	0.197957	0.710817	0.141842	0.103398	0.943125	-0.0660787	0.484854	0.684727	0.230501	0.00783783	0.17297	0.123518	0.159853	0.618267	-0.270564	0.00163379	0.293476	-0.157366	0.0715378	0.179286	0.185046	0.0336549	0.611649	-0.145212	0.0966526	0.599512	-0.0938969	0.284214	0.791801	0.193198	0.0258761	0.113065	0.000460019	0.995807	0.99881	-0.0352794	0.68684	0.854155	0.00494943	0.954911	0.98125	-0.0842358	0.335046	0.557496	0.0899669	0.304943
P56385	ATP5ME	ENSG00000169020	0.0597362	0.494595	0.880444	0.000646037	0.994112	0.999818	-0.168718	0.0727422	0.220528	0.0977172	0.264989	0.665834	-0.181194	0.0383442	0.402954	-0.0343981	0.694268	0.916844	-0.00725525	0.934198	0.965704	0.13671	0.118031	0.758586	0.137645	0.115515	0.626761	0.0675432	0.44159	0.871093	0.105934	0.224909	0.435926	0.155862	0.0732161	0.292647	0.0961845	0.270749	0.545738	0.147187	0.0909057	0.267284	0.160429	0.0650867	0.20714	0.105883	0.226917
P42126	ECI1	ENSG00000167969	0.229879	0.00777209	0.259877	0.0355361	0.684683	0.998553	-0.0229433	0.808548	0.898153	0.00970965	0.912015	0.976863	0.0632677	0.472812	0.829519	-0.0153389	0.860893	0.969179	-0.0832134	0.342823	0.534727	0.111027	0.205014	0.807289	-0.0371871	0.672054	0.931694	-0.215443	0.0131046	0.388058	0.0930371	0.286812	0.504423	-0.11679	0.18065	0.46558	-0.13387	0.124487	0.360157	-0.0831306	0.341449	0.580774	-0.164317	0.0587619	0.193633	0.0222205	0.800347
P21912	SDHB	ENSG00000117118	0.198032	0.0223168	0.362133	-0.0312859	0.720726	0.998553	-0.207596	0.0266715	0.116062	-0.0458273	0.601822	0.874203	-0.0495367	0.574195	0.871977	-0.167809	0.0535181	0.452533	-0.18825	0.030647	0.0951437	0.109873	0.209792	0.80885	-0.00144093	0.986917	0.998284	-0.0078721	0.928617	0.990926	0.0810171	0.353905	0.56965	-0.00393607	0.964135	0.986285	-0.0858257	0.325971	0.597769	-0.0061284	0.944186	0.976911	-0.119934	0.169113	0.369536	0.0685848	0.434564
Q9Y394	DHRS7	ENSG00000100612	0.000626952	0.994286	0.998633	0.0992022	0.255931	0.983238	-0.101798	0.281156	0.503279	0.208917	0.016215	0.230653	0.195322	0.0253704	0.355695	-0.281605	0.00102461	0.293476	-0.0418648	0.63363	0.776603	0.00508713	0.953835	0.990172	-0.136245	0.1193	0.633892	0.268521	0.00185127	0.269797	0.07255	0.406604	0.619817	0.108263	0.214821	0.510595	0.0988288	0.257734	0.529451	0.0119239	0.891648	0.950205	-0.0468822	0.592053	0.768203	0.194472	0.0254539
Q9H0U4	RAB1B	ENSG00000174903	0.13631	0.117706	0.62432	-0.0436307	0.618018	0.998553	-0.045715	0.629113	0.785653	0.127966	0.14367	0.526936	0.0828569	0.346771	0.761803	0.0200036	0.819228	0.957622	0.454161	4.50885500047349e-08	5.84041986220936e-06	-0.105647	0.227964	0.810328	0.0342822	0.696359	0.938676	0.0720052	0.411946	0.855762	-0.0889943	0.308361	0.526477	0.0724379	0.407332	0.687704	0.117943	0.176352	0.432288	0.0354631	0.685295	0.840508	0.0347015	0.691708	0.832204	0.0290947	0.740521
O75947	ATP5PD	ENSG00000167863	0.129508	0.137351	0.653262	-0.000738602	0.993268	0.999818	-0.17167	0.0678033	0.211306	0.165597	0.0577505	0.365927	0.0218416	0.804427	0.954955	-0.0964417	0.269464	0.681967	0.0616088	0.482825	0.660996	0.0195561	0.823873	0.968541	-0.0189949	0.828849	0.969697	0.017373	0.843267	0.981001	0.190883	0.0277451	0.11797	0.186739	0.0313798	0.185673	0.122206	0.161123	0.413324	0.181482	0.0365649	0.157125	0.025667	0.769323	0.87991	0.231903	0.00745959
P55347	PKNOX1	ENSG00000160199	-0.0184806	0.832782	0.97032	-0.0936474	0.283649	0.993067	-0.356776	9.76433059947102e-05	0.00377098	-0.13581	0.120494	0.49045	0.0727679	0.408815	0.796994	-0.00358102	0.967369	0.993875	0.0379528	0.665703	0.799021	0.235904	0.00646732	0.540825	-0.0544615	0.535111	0.888638	-0.243902	0.0048285	0.32911	0.250177	0.00368095	0.0308436	0.109993	0.207542	0.500214	0.106318	0.223223	0.489961	0.197386	0.0227666	0.11802	0.047821	0.58465	0.763335	0.165989	0.0571518
Q9Y285	FARSA	ENSG00000179115	0.216933	0.0121375	0.301281	0.084531	0.333349	0.998553	0.183139	0.0511324	0.176473	0.0113415	0.897303	0.972737	0.211059	0.015527	0.302091	0.0408601	0.640522	0.894485	0.235843	0.00648152	0.028706	-0.0322	0.713972	0.94857	0.0271876	0.756981	0.953442	-0.0825327	0.346799	0.827723	0.0551058	0.528701	0.716561	-0.00691688	0.937019	0.976462	0.0449573	0.607365	0.807172	0.0380923	0.663335	0.826623	0.095708	0.273141	0.495004	0.0295331	0.736753
Q06323	PSME1	ENSG00000092010	0.0154511	0.859886	0.97166	0.0203321	0.816311	0.998553	0.300117	0.0011779	0.0161751	-0.217515	0.0122326	0.208291	-0.0216608	0.806013	0.955733	0.1184	0.17467	0.593053	-0.130027	0.137277	0.283966	-0.0331259	0.706121	0.94857	0.179924	0.0389808	0.463506	0.0702722	0.423318	0.860903	-0.401263	1.6960305169178e-06	0.000222036	-0.109205	0.210835	0.504177	-0.177129	0.0413875	0.191998	-0.334566	8.28401353611952e-05	0.00315201	-0.115153	0.186878	0.390475	-0.198804	0.0223001
P09622	DLD	ENSG00000091140	-0.0254462	0.771252	0.959593	-0.0365941	0.675815	0.998553	-0.393905	1.45070438057893e-05	0.00111934	0.265347	0.00210557	0.123201	0.0153408	0.861936	0.971727	-0.175991	0.0427331	0.42565	0.180726	0.0381035	0.112242	-0.00186603	0.983058	0.993486	-0.189298	0.0297141	0.444694	0.109993	0.209293	0.731797	0.244921	0.0044928	0.0352308	0.204738	0.0180803	0.136646	0.208579	0.0159829	0.112975	0.252794	0.00332814	0.0347385	0.106724	0.22145	0.434793	0.306238	0.000355434
O43681	GET3	ENSG00000198356	0.162717	0.0613	0.513602	-0.0309658	0.723467	0.998553	-0.110488	0.24189	0.460865	0.0434442	0.620867	0.881979	-0.0968631	0.271065	0.706155	0.0309037	0.723999	0.925544	0.121288	0.165944	0.323675	0.00359218	0.967393	0.991002	0.0663073	0.45001	0.863496	0.0780822	0.373507	0.838192	-0.128478	0.140533	0.327846	0.104968	0.229192	0.526554	0.0324477	0.710808	0.867305	0.00942882	0.914222	0.961423	0.138933	0.110741	0.28582	0.108079	0.217374
Q16181	SEPTIN7	ENSG00000122545	0.204149	0.0184222	0.344875	0.282716	0.000976539	0.494614	0.0985217	0.297008	0.519142	-0.00318096	0.971124	0.993598	-0.046977	0.59416	0.882896	0.150365	0.0840678	0.492622	0.0071192	0.935429	0.966102	-0.0663193	0.449927	0.881432	-0.0197638	0.822033	0.968757	-0.170028	0.0512821	0.527247	0.111388	0.201799	0.40886	0.228973	0.00802462	0.0877934	0.217335	0.0119749	0.0939982	0.218729	0.0114256	0.0767404	0.182157	0.0358614	0.142854	0.101316	0.247707
P08195	SLC3A2	ENSG00000168003	-0.120667	0.166503	0.6817	-0.0186604	0.831179	0.998553	-0.365896	6.24422844690553e-05	0.00277559	0.204119	0.0188939	0.242649	-0.00718684	0.935068	0.98456	-0.0702311	0.421806	0.789485	0.32723	0.000128237	0.00134033	-0.114094	0.192702	0.802501	0.0445707	0.611832	0.914476	0.114012	0.193025	0.720595	0.241068	0.00518626	0.0388919	0.346491	4.39805108758407e-05	0.00437836	0.370804	1.11475988626708e-05	0.00116357	0.380188	6.36634442829909e-06	0.000733935	0.185941	0.0321242	0.133178	0.311297	0.000279914
Q9P2R7	SUCLA2	ENSG00000136143	0.0404817	0.643622	0.927097	-0.100864	0.248014	0.983008	-0.503085	1.16679199635428e-08	8.1930012544004e-06	0.204514	0.0186596	0.241824	-0.00346411	0.968676	0.991755	-0.101767	0.243784	0.656805	0.322765	0.000160293	0.0015772	-0.00706034	0.935962	0.988773	-0.157525	0.071248	0.554786	0.0876056	0.317862	0.810993	0.186721	0.0313966	0.127328	0.286592	0.000824654	0.0241274	0.308353	0.000305092	0.0102207	0.321984	0.000157202	0.00497635	0.221347	0.0104539	0.0680151	0.330852	0.000106735
Q9Y646	CPQ	ENSG00000104324	0.167789	0.0535467	0.498467	0.0841698	0.335426	0.998553	-0.01341	0.88739	0.942676	0.0615015	0.483589	0.815021	0.0626113	0.477426	0.831228	-0.133357	0.125949	0.546259	0.231908	0.00745827	0.0321113	0.161943	0.0635747	0.707801	0.0291191	0.740311	0.949612	-0.105726	0.227612	0.750311	-0.0289454	0.740846	0.859283	-0.027146	0.756435	0.894586	-0.0275418	0.752997	0.890967	0.0272109	0.755872	0.880862	-0.101383	0.245574	0.462412	-0.0775974	0.376491
P43243	MATR3	ENSG00000015479	-0.0114922	0.895547	0.980228	-0.0477236	0.585416	0.998553	-0.0691849	0.464517	0.667771	0.0997481	0.255138	0.657114	-0.0940288	0.285402	0.716552	0.206265	0.0172197	0.372244	0.14959	0.0869045	0.206539	-0.0460331	0.600189	0.930005	0.0523702	0.550925	0.891675	-0.0759413	0.386791	0.840294	-0.107503	0.218076	0.427329	0.195161	0.0243757	0.161662	0.229623	0.00784268	0.072128	0.173391	0.0459435	0.177878	0.334842	8.16598574822081e-05	0.00530034	0.0278127	0.751573
Q01433	AMPD2	ENSG00000116337	-0.0350372	0.688879	0.939647	-0.119833	0.169474	0.968615	-0.338042	0.000234674	0.00610311	0.0998753	0.254529	0.656579	-0.113734	0.195849	0.648688	0.00779073	0.929082	0.984704	0.490899	2.28931940071675e-09	1.96474478345957e-06	-0.0673019	0.443227	0.881432	0.00864631	0.921618	0.986952	0.115107	0.188756	0.715734	-0.0422273	0.629374	0.789811	0.316342	0.000207651	0.0107816	0.33744	7.12825832875907e-05	0.00398976	0.265467	0.00201361	0.0252897	0.268242	0.00179787	0.0247977	0.182782	0.0359287
O60763	USO1	ENSG00000138768	-0.0737565	0.398825	0.839737	-0.0226598	0.795719	0.998553	-0.0972771	0.303183	0.525652	0.00872668	0.920892	0.978804	0.0721319	0.412934	0.799797	-0.0498624	0.5687	0.863842	0.330745	0.000107318	0.00115933	-0.00427069	0.961238	0.990818	-0.0278203	0.751508	0.953095	0.123785	0.157332	0.687348	0.000129319	0.998821	0.99908	0.0974943	0.264248	0.563048	0.120041	0.16873	0.422728	0.115961	0.183785	0.407215	0.170185	0.0501763	0.176337	0.0380419	0.664965
P31937	HIBADH	ENSG00000106049	0.22743	0.00847113	0.268559	-0.00915604	0.916695	0.998553	-0.175067	0.0624596	0.200515	0.186407	0.0323482	0.301033	0.215512	0.013431	0.29059	-0.00259805	0.976323	0.996836	0.179274	0.0397046	0.115728	0.0327684	0.709149	0.94857	-0.216291	0.0127415	0.37138	0.112178	0.20033	0.725276	0.0284873	0.744806	0.861467	0.203128	0.0190286	0.139978	0.202625	0.0193329	0.12701	0.14699	0.0913432	0.267755	0.10209	0.24228	0.458333	0.200546	0.0211296
P60891	PRPS1	ENSG00000147224	-0.0937653	0.283041	0.773706	-0.0905936	0.299713	0.998553	-0.386927	2.11318405032301e-05	0.00141983	0.0712193	0.417081	0.778963	-0.0115909	0.895461	0.977612	0.00790031	0.928087	0.984704	0.509693	4.32617719425821e-10	8.3538481621126e-07	-0.123128	0.159565	0.775042	0.0331479	0.705935	0.94105	0.17329	0.0469142	0.514039	-0.0271768	0.756168	0.869661	0.37242	1.01347540510943e-05	0.00177911	0.425731	3.24481760571871e-07	0.000127975	0.351201	3.4004787801134e-05	0.00176277	0.342083	5.57464924331175e-05	0.00448527	0.231555	0.00755186
Q9NTK5	OLA1	ENSG00000138430	-0.130598	0.134045	0.647415	-0.100973	0.247498	0.983008	-0.0652451	0.490392	0.68796	-0.111244	0.204124	0.605691	-0.0291581	0.740946	0.932317	-0.0426361	0.626057	0.886117	0.0364414	0.678262	0.807101	0.0437011	0.618801	0.931664	-0.0439852	0.616521	0.914761	-0.0296182	0.736023	0.963854	-0.167827	0.0534917	0.1788	-0.022288	0.798999	0.91649	-0.0327517	0.708221	0.865906	-0.0535397	0.540498	0.742319	0.0379995	0.664106	0.815397	-0.00956231	0.913345
Q93050	ATP6V0A1	ENSG00000033627	0.0252692	0.7728	0.959734	0.0216283	0.804828	0.998553	-0.386758	2.13231332220065e-05	0.00141983	0.236531	0.00632301	0.162146	-0.0883135	0.315828	0.73971	-0.0482498	0.581282	0.868256	0.348227	4.28427299670187e-05	0.000590924	-0.0930375	0.288665	0.833052	-0.0369075	0.67438	0.931833	0.00768133	0.930343	0.990926	0.192935	0.0260827	0.113321	0.334751	8.20478178287232e-05	0.00592278	0.351298	3.38238961274939e-05	0.00241903	0.370853	1.1115181839827e-05	0.000933192	0.162264	0.0620362	0.200405	0.268643	0.00184211
P29120	PCSK1	ENSG00000175426	0.00356415	0.967522	0.994272	-0.0303384	0.728849	0.998553	-0.434626	1.35320853722476e-06	0.000196119	0.207601	0.016915	0.235829	-0.106985	0.223885	0.67107	-0.0464068	0.595818	0.875626	0.464594	2.00378664771961e-08	3.67734009752076e-06	-0.0938474	0.284469	0.833045	-0.0681057	0.437788	0.858678	0.0722151	0.410581	0.854958	0.0827106	0.343902	0.560282	0.34542	4.66042117737153e-05	0.00444409	0.374532	8.94215546431987e-06	0.00103088	0.344296	4.95118324459476e-05	0.00222343	0.234508	0.00658878	0.0526285	0.212106	0.0146231
Q9Y490	TLN1	ENSG00000137076	-0.119734	0.169831	0.683282	0.15663	0.0717933	0.935952	-0.157317	0.0946025	0.259678	0.0789494	0.368207	0.75081	-0.160961	0.0662652	0.491573	0.0691521	0.42899	0.792632	-0.20034	0.021265	0.072198	0.0239398	0.78526	0.960182	-0.0449034	0.609175	0.912935	-0.134978	0.122806	0.652374	0.296314	0.000533973	0.00851307	0.265118	0.00204232	0.0406761	0.248266	0.00395954	0.0471738	0.307429	0.00031877	0.00781643	0.158405	0.0685928	0.213547	0.164985	0.0586931
P62942	FKBP1A	ENSG00000088832	0.0764088	0.382037	0.830542	0.151062	0.0826239	0.935952	0.118242	0.210218	0.423506	-0.0140021	0.873393	0.962743	-0.128984	0.142027	0.5994	0.148254	0.0885612	0.496229	-0.107706	0.218977	0.395088	0.106965	0.222182	0.810025	0.0903333	0.302969	0.798248	0.00410536	0.962738	0.995466	-0.160958	0.0641954	0.200585	-0.0022918	0.979113	0.991956	-0.0492342	0.573586	0.786001	-0.0438901	0.615929	0.796756	0.190118	0.0283878	0.123854	-0.124484	0.154984
P61421	ATP6V0D1	ENSG00000159720	0.0133143	0.879104	0.977037	-0.0206928	0.813112	0.998553	-0.377714	3.42811145066513e-05	0.0018647	0.208449	0.0164612	0.231688	-0.18535	0.0340484	0.386181	-0.0907578	0.298834	0.705318	0.291765	0.000687764	0.00499745	-0.052462	0.550226	0.916757	0.00163798	0.985128	0.99817	0.0486857	0.579329	0.924179	0.186257	0.0318283	0.128511	0.256966	0.00282829	0.0486542	0.235107	0.00644796	0.0637696	0.312163	0.000254284	0.00679616	0.131077	0.132613	0.320663	0.261928	0.00241455
P12235	SLC25A4	ENSG00000151729	-0.0170428	0.845623	0.971049	0.0809977	0.354022	0.998553	-0.321518	0.000486402	0.00961258	0.225139	0.00944649	0.189519	-0.203628	0.0196593	0.318789	-0.0835151	0.339212	0.735873	0.0557247	0.525669	0.694775	0.00712415	0.935384	0.988773	0.0277081	0.752477	0.953095	-0.0466945	0.594957	0.931619	0.387307	4.1140095876635e-06	0.000382851	0.375593	8.39402836794179e-06	0.00158135	0.36822	1.29672368336387e-05	0.00125199	0.447907	6.44799906801552e-08	6.15574492990525e-05	0.283824	0.000930729	0.0180662	0.349061	4.09494331630178e-05
Q9Y2B0	CNPY2	ENSG00000257727	-0.00505167	0.95398	0.991582	-0.0239186	0.78464	0.998553	0.035861	0.704842	0.836991	0.0969642	0.268706	0.670543	-0.014321	0.871031	0.973202	-0.0172733	0.843561	0.963629	0.0407617	0.642609	0.783258	0.103682	0.236778	0.810535	0.154553	0.0768212	0.562723	0.142716	0.102583	0.617346	-0.14289	0.100847	0.267863	0.000235818	0.997851	0.999274	-0.0445725	0.610446	0.809084	-0.00673178	0.938701	0.974184	0.0207978	0.81218	0.90709	-0.0710419	0.418245
P84085	ARF5	ENSG00000004059	0.0278591	0.750245	0.953604	-0.103563	0.235517	0.983008	-0.19082	0.0419845	0.154939	-0.0429115	0.625159	0.881979	0.152262	0.082537	0.519633	0.0110908	0.899177	0.978065	0.33238	9.87132224183895e-05	0.00109385	-0.137537	0.115803	0.756853	0.0582551	0.507012	0.880988	0.241841	0.00521066	0.333287	-0.216211	0.0124344	0.0695464	0.129804	0.136449	0.407553	0.144118	0.097923	0.316732	0.0316846	0.717318	0.858633	0.0666757	0.445742	0.654546	0.0449176	0.609061
P13473	LAMP2	ENSG00000005893	0.373563	9.47192034672639e-06	0.00332551	0.0552192	0.527851	0.998553	0.0354229	0.708283	0.839137	0.106169	0.225659	0.630156	-0.0198806	0.821679	0.959376	-0.0683337	0.434486	0.794555	0.0156496	0.858644	0.923442	0.0623105	0.477844	0.887293	0.0304559	0.728844	0.946729	0.0448412	0.609671	0.936575	0.0563521	0.519405	0.710167	0.0725697	0.406477	0.68722	0.000178828	0.99837	0.999535	0.0315349	0.718596	0.859308	0.0809702	0.354185	0.575216	0.102758	0.241005
P35221	CTNNA1	ENSG00000044115	-0.051209	0.558291	0.896516	0.0647434	0.459065	0.998553	0.285119	0.00210663	0.0232329	-0.149975	0.0860872	0.431557	-0.0232481	0.79211	0.952309	0.0144811	0.8686	0.971844	-0.393112	3.12110527467269e-06	8.28433578748173e-05	0.0600223	0.494189	0.891979	0.0274774	0.754473	0.953095	-0.108843	0.21412	0.734686	-0.0835754	0.338862	0.55606	-0.231558	0.00732268	0.0839175	-0.243261	0.00478065	0.0533609	-0.249466	0.00378253	0.0380596	-0.206165	0.0172748	0.0913193	-0.114241	0.192123
P40616	ARL1	ENSG00000120805	0.0788759	0.366812	0.82067	-0.0689492	0.430349	0.998553	-0.0219495	0.816692	0.902063	0.0765712	0.382853	0.759584	0.174678	0.0459894	0.428495	0.124053	0.154839	0.575819	0.198411	0.0225718	0.0754738	0.0279503	0.750384	0.953661	-0.0659596	0.452394	0.863496	0.0171015	0.845685	0.981001	0.0122801	0.888431	0.946318	0.0412862	0.637039	0.830463	0.0783921	0.369768	0.636543	0.0255685	0.770183	0.889222	0.0109454	0.900492	0.952671	0.0512188	0.559728
Q96AE4	FUBP1	ENSG00000162613	0.0708027	0.418029	0.847689	-0.060833	0.48669	0.998553	0.176497	0.0603154	0.196241	-0.0942887	0.282201	0.681584	-0.0269495	0.759947	0.94098	0.14568	0.0942987	0.507339	0.0812877	0.354147	0.545885	-0.035317	0.687664	0.947676	0.136727	0.117987	0.632815	-0.065355	0.456558	0.87592	-0.298481	0.000483643	0.00810338	-0.00420595	0.961678	0.984885	-0.0169509	0.846445	0.934982	-0.0713886	0.414177	0.645111	0.111572	0.20105	0.409455	-0.123624	0.157878
P62888	RPL30	ENSG00000156482	-0.0413828	0.636251	0.925848	-0.0384291	0.660542	0.998553	0.271051	0.00353468	0.0318947	-0.261207	0.00248466	0.127984	-0.115534	0.188819	0.643195	-0.00424144	0.961355	0.99323	-0.325114	0.000142602	0.00145503	0.164705	0.0591302	0.704256	0.184615	0.0340789	0.45102	-0.0357212	0.684278	0.953614	-0.0612452	0.483737	0.680953	-0.174709	0.0442915	0.226852	-0.20094	0.0203849	0.130666	-0.169947	0.0505034	0.188996	-0.0558371	0.523236	0.715276	-0.148466	0.0893278
Q9Y230	RUVBL2	ENSG00000183207	0.0181392	0.835828	0.971049	0.0660115	0.450297	0.998553	0.0790422	0.403184	0.62011	-0.0478843	0.585596	0.867167	0.109213	0.214333	0.664921	0.18336	0.0346353	0.415992	0.0313497	0.72121	0.836304	0.00815633	0.926047	0.987272	-0.0426056	0.62763	0.91846	-0.0305985	0.727624	0.962726	-0.162643	0.0614199	0.195407	-0.0771621	0.377348	0.663271	-0.0372979	0.669942	0.845335	-0.099808	0.253024	0.488187	-0.0458513	0.600232	0.774376	-0.0448797	0.609364
P08559	PDHA1	ENSG00000131828	0.0632602	0.46944	0.870175	-0.0804675	0.357191	0.998553	-0.398027	1.15691724551503e-05	0.00091184	0.144157	0.099126	0.455657	0.0360847	0.682405	0.909403	-0.0979718	0.261904	0.675893	0.00909595	0.917556	0.956765	0.0121351	0.890161	0.982031	-0.123231	0.159213	0.679486	0.0378925	0.666203	0.950529	0.231983	0.00721277	0.0485233	0.199756	0.0211534	0.149487	0.175802	0.0429598	0.196927	0.240762	0.00524521	0.0473295	0.116573	0.181465	0.383275	0.282685	0.00102287
O75083	WDR1	ENSG00000071127	-0.0722507	0.408548	0.843098	0.224533	0.00936977	0.771625	0.127425	0.176679	0.381321	0.0361869	0.680386	0.906087	-0.148558	0.0903718	0.527214	-0.0268229	0.759246	0.937268	-0.289217	0.000769826	0.00544518	0.0581763	0.507588	0.897048	0.0248352	0.777434	0.958814	-0.110563	0.206924	0.73116	0.0770925	0.377779	0.593175	0.0425915	0.626419	0.824129	-0.00536622	0.951118	0.980853	-0.0115308	0.895199	0.952483	0.0308209	0.724709	0.854032	0.126099	0.149657
Q07666	KHDRBS1	ENSG00000121774	0.0957339	0.273011	0.767097	-0.102117	0.242154	0.983008	0.112798	0.232127	0.449024	-0.0281597	0.748576	0.931487	-0.0136678	0.876866	0.97329	0.160507	0.0649547	0.465763	0.117273	0.180513	0.344177	-0.0916432	0.295983	0.836768	0.0453261	0.605806	0.911166	-0.0154299	0.860608	0.983599	-0.378627	6.99672769721715e-06	0.000505072	-0.0966177	0.268587	0.566839	-0.0882332	0.312533	0.587837	-0.21119	0.0146806	0.0878334	0.0755944	0.387145	0.605359	-0.131841	0.131831
Q92841	DDX17	ENSG00000100201	-0.0647824	0.458794	0.86513	-0.102296	0.241328	0.983008	-0.0987343	0.295962	0.518689	0.0269796	0.758782	0.933849	-0.315499	0.00024193	0.103815	0.154607	0.0755873	0.482412	-0.172299	0.0482069	0.133794	0.0479459	0.585113	0.929211	-0.0409496	0.641075	0.924145	-0.155752	0.0745311	0.574397	0.0399068	0.648343	0.802918	0.120229	0.16806	0.448323	0.0770897	0.377797	0.644433	0.116164	0.183012	0.406553	0.19515	0.0243843	0.112043	0.136466	0.118697
Q01518	CAP1	ENSG00000131236	0.0693333	0.427779	0.85325	0.0742318	0.395784	0.998553	0.0624235	0.509383	0.702459	-0.0088012	0.920219	0.978528	-0.110413	0.209309	0.661227	0.166731	0.0550937	0.454156	-0.161854	0.0637213	0.1645	-0.0446547	0.61116	0.930938	-0.0473538	0.589761	0.903667	-0.0982735	0.262265	0.774396	-0.154165	0.0764371	0.225258	0.0169905	0.846091	0.937746	-0.0217564	0.803695	0.916406	-0.124599	0.153015	0.365232	0.0952962	0.27522	0.497234	0.0460672	0.599919
Q13510	ASAH1	ENSG00000104763	0.531754	4.51627624187267e-11	6.97674353844491e-08	0.291819	0.000654041	0.494614	0.0859578	0.363166	0.58197	0.134391	0.124458	0.498608	-0.0896555	0.308501	0.735397	0.0755405	0.387485	0.769536	0.202	0.0201936	0.0695697	0.173594	0.0465227	0.673364	0.00414858	0.962346	0.994295	-0.137611	0.115606	0.63873	0.0484716	0.579544	0.755255	0.13471	0.122119	0.382812	0.122017	0.161777	0.414313	0.153574	0.0775853	0.245703	0.218606	0.0114731	0.0710084	0.0795576	0.364517
P20340	RAB6A	ENSG00000175582	0.119263	0.171527	0.683427	0.00178566	0.983725	0.999818	0.139727	0.13815	0.329242	0.0602923	0.492245	0.820206	0.0860479	0.328451	0.751369	0.0358199	0.682299	0.912492	0.0830816	0.343591	0.535142	-0.0603725	0.491668	0.891024	-0.00795521	0.927866	0.987439	0.116943	0.181751	0.705803	-0.0827171	0.343863	0.560282	-0.0817345	0.349646	0.642377	-0.018208	0.835213	0.93037	-0.0425101	0.627079	0.802977	0.0939996	0.281834	0.50409	-0.0396928	0.651358
P61160	ACTR2	ENSG00000138071	0.0123083	0.888177	0.977944	0.113359	0.193887	0.968615	0.129663	0.169139	0.370198	-0.0922277	0.2929	0.69056	0.0129551	0.88324	0.974943	0.210563	0.0149846	0.364837	-0.0771707	0.379128	0.570287	-0.0945879	0.280669	0.832203	-0.0516846	0.556159	0.894147	-0.0512435	0.559539	0.918729	-0.281784	0.00101672	0.0130234	0.0468864	0.59202	0.808623	0.0374873	0.668364	0.844779	-0.113853	0.191936	0.417491	0.0692284	0.42848	0.638299	0.00210955	0.980848
Q15437	SEC23B	ENSG00000101310	-0.214789	0.0130377	0.309855	-0.0455563	0.602581	0.998553	-0.0540507	0.567891	0.743834	0.00650761	0.940966	0.984979	0.0146503	0.868092	0.973061	0.0299751	0.731972	0.928214	0.21792	0.0120682	0.0465841	0.0117777	0.893377	0.982141	0.0345813	0.693841	0.938676	0.157046	0.0721241	0.56789	0.00121991	0.988881	0.994935	0.179941	0.0382155	0.208311	0.194582	0.0248099	0.14686	0.153692	0.0773555	0.245377	0.21759	0.0118726	0.0727231	0.0525172	0.549806
P54136	RARS1	ENSG00000113643	-0.13706	0.11568	0.622661	0.0217872	0.803423	0.998553	-0.0299673	0.751617	0.866103	-0.127465	0.145261	0.529005	0.0268087	0.761163	0.941113	0.030981	0.723337	0.925344	-0.152977	0.0799156	0.194415	0.0730914	0.40491	0.875429	-0.0457521	0.602419	0.908983	-0.0772771	0.378469	0.839027	0.0627305	0.473175	0.67372	-0.0100089	0.908967	0.962553	-0.0248718	0.776278	0.903008	-0.0207316	0.812768	0.910705	-0.00454646	0.958578	0.980682	0.0667067	0.447279
O43776	NARS1	ENSG00000134440	-0.0660565	0.449988	0.861879	0.0654974	0.453841	0.998553	0.113125	0.230767	0.447513	-0.0959919	0.273559	0.674	0.0461192	0.60092	0.88526	0.117803	0.176872	0.596315	-0.244112	0.00479093	0.0227864	0.0881312	0.314956	0.842939	-0.071066	0.418087	0.850028	-0.170811	0.0502041	0.524284	0.0532234	0.542896	0.727125	0.0204856	0.814949	0.924191	0.0333847	0.702844	0.861846	-0.0260891	0.765638	0.886227	0.0948479	0.277495	0.499503	0.0543951	0.535608
A6NCE7	MAP1LC3B2	ENSG00000258102	0.0750193	0.390777	0.835418	0.0253967	0.771685	0.998553	-0.143023	0.129001	0.314892	0.170557	0.0505516	0.351324	-0.164594	0.0602929	0.473275	0.0797645	0.361421	0.753472	0.377376	8.17513186346375e-06	0.000167493	0.00468382	0.957492	0.990172	0.0432324	0.622572	0.916999	0.130485	0.135888	0.662626	-0.0983493	0.260062	0.475963	0.233347	0.00686937	0.0806369	0.237346	0.00594525	0.060518	0.239229	0.00554957	0.0491458	0.373734	9.37613906648593e-06	0.00219458	0.109221	0.212525
P31942	HNRNPH3	ENSG00000096746	0.0778094	0.373347	0.825102	-0.110094	0.207122	0.968679	0.169713	0.071046	0.217287	-0.0598011	0.495784	0.822297	0.0458004	0.603441	0.886564	0.10027	0.250824	0.665228	0.170658	0.0504138	0.138427	-0.108796	0.21432	0.810025	0.108081	0.217366	0.730608	-0.142463	0.1032	0.618401	-0.258342	0.00267894	0.0249302	-0.0654667	0.454053	0.72222	-0.0267492	0.759887	0.894553	-0.123155	0.15787	0.372104	0.0541753	0.535694	0.726032	-0.120665	0.168143
Q13228	SELENBP1	ENSG00000143416	0.0624166	0.475398	0.872993	0.0820002	0.348076	0.998553	0.305248	0.000958536	0.0143762	-0.115699	0.186474	0.585497	0.0197409	0.822912	0.959422	-0.034347	0.694699	0.916844	-0.357376	2.59164146281243e-05	0.00040004	0.0432503	0.622428	0.931664	0.0148121	0.866136	0.977068	-0.269934	0.00174731	0.269797	0.0927975	0.288061	0.505103	-0.0517864	0.553857	0.782043	-0.0952397	0.275506	0.550442	-0.0849853	0.330748	0.568469	-0.204559	0.018184	0.0944543	0.0467768	0.594308
P62191	PSMC1	ENSG00000100764	0.0175851	0.840775	0.971049	-0.0388637	0.656944	0.998553	-0.101333	0.283368	0.504899	0.117481	0.179735	0.576526	0.0877953	0.318687	0.741194	0.0734624	0.400713	0.776821	0.303937	0.000395664	0.00322035	0.0219742	0.802515	0.963435	-0.0651549	0.457941	0.866647	0.0323941	0.712324	0.960819	-0.132731	0.127753	0.30933	0.135684	0.119417	0.378801	0.184853	0.033163	0.171453	0.0750493	0.390588	0.626693	0.229031	0.00800814	0.0594808	0.0223111	0.799551
P47756	CAPZB	ENSG00000077549	0.0700232	0.423185	0.850997	0.08848	0.311176	0.998553	0.111382	0.238078	0.455967	-0.0256195	0.770597	0.938008	-0.0449929	0.609848	0.888877	0.189747	0.028704	0.405974	0.00402559	0.963461	0.982153	-0.100436	0.251861	0.819082	0.0709	0.419178	0.850028	-0.0185594	0.832714	0.980468	-0.195965	0.0237835	0.107241	0.192724	0.0262497	0.168916	0.172849	0.0466377	0.206081	0.0560936	0.521326	0.726846	0.161811	0.062777	0.201953	0.06784	0.439581
P49773	HINT1	ENSG00000169567	0.167244	0.0543397	0.498467	0.129679	0.136828	0.949587	0.0806882	0.39343	0.610212	-0.100562	0.251261	0.65433	-0.0119675	0.892085	0.976781	0.0593118	0.497672	0.82667	0.0945359	0.280935	0.468497	0.10198	0.244605	0.814717	0.166718	0.0560542	0.518393	0.0377603	0.667297	0.950529	-0.177137	0.0413778	0.150898	0.112638	0.196754	0.485535	0.0813341	0.352019	0.620492	0.0267503	0.759877	0.883036	0.21772	0.0118209	0.0725216	-0.070328	0.422949
Q08380	LGALS3BP	ENSG00000108679	0.0822384	0.346673	0.812163	0.0732146	0.402308	0.998553	-0.220383	0.0184651	0.0909596	0.150428	0.0851314	0.430242	-0.0821855	0.350706	0.764261	0.0106442	0.903216	0.979439	0.309168	0.000309675	0.00264594	0.0277271	0.752313	0.953696	0.121239	0.166115	0.688956	0.0269898	0.758694	0.966898	-0.114835	0.188109	0.391946	0.0802579	0.358449	0.648855	0.0884051	0.311588	0.586858	0.0713355	0.414525	0.645239	0.0801808	0.358912	0.579723	-0.0248456	0.777344
P11310	ACADM	ENSG00000117054	0.1262	0.147765	0.664228	-0.0319498	0.715053	0.998553	-0.261978	0.00486735	0.0387183	0.160623	0.0657938	0.384993	-0.0247655	0.778878	0.949106	-0.147721	0.0897274	0.497884	0.0887227	0.311707	0.502426	-0.0305799	0.727783	0.952338	-0.0708198	0.419705	0.850028	0.0987359	0.260016	0.7716	0.293201	0.000614735	0.00934688	0.205282	0.0177694	0.135356	0.186748	0.031372	0.166084	0.262585	0.00226216	0.0269644	0.133844	0.12456	0.306916	0.251071	0.00368648
O60506	SYNCRIP	ENSG00000135316	-0.0346627	0.692035	0.939883	-0.0596583	0.495159	0.998553	0.249709	0.00737623	0.051328	-0.130458	0.135969	0.516201	0.150694	0.0857846	0.522437	0.0193741	0.824824	0.959195	-0.203136	0.0194879	0.0676516	0.0973943	0.266579	0.824741	-0.0585075	0.505169	0.880088	-0.138581	0.113038	0.635842	-0.138467	0.111953	0.285481	-0.210313	0.0151074	0.124935	-0.201986	0.0197266	0.128589	-0.243548	0.00472982	0.044229	-0.146471	0.0925045	0.25518	-0.0862204	0.325604
P62304	SNRPE	ENSG00000182004	0.0786771	0.368024	0.820687	-0.0239299	0.78454	0.998553	0.185671	0.0479503	0.169273	-0.0658599	0.453079	0.798992	-0.0348976	0.692316	0.914104	0.172879	0.0465987	0.43256	-0.00149984	0.986382	0.993327	0.227096	0.00882854	0.540825	0.0601479	0.493284	0.876784	-0.0205637	0.814957	0.980029	-0.250281	0.00366639	0.0308436	-0.0294196	0.736755	0.88461	-0.0327154	0.70853	0.865906	-0.118847	0.173038	0.393877	0.0872715	0.317857	0.540926	-0.147394	0.0916913
Q16629	SRSF7	ENSG00000115875	0.012711	0.884543	0.977944	-0.100882	0.247928	0.983008	0.0513442	0.587459	0.757518	-0.107806	0.218545	0.622636	-0.124889	0.155233	0.615837	0.232045	0.00719669	0.334863	-0.0403071	0.646324	0.78667	0.0707227	0.420345	0.879399	0.114098	0.192685	0.709729	-0.163083	0.0617081	0.541927	-0.174382	0.0446972	0.159097	-0.0493563	0.572634	0.795128	-0.0243204	0.781112	0.905358	-0.0658601	0.451339	0.673947	0.138157	0.112767	0.289224	-0.132093	0.13109
O43760	SYNGR2	ENSG00000108639	-0.124468	0.153453	0.664763	-0.051105	0.559092	0.998553	0.175447	0.0618835	0.199463	0.00737883	0.933079	0.982627	-0.0719064	0.4144	0.799954	-0.202224	0.0195788	0.384443	-0.185841	0.0328862	0.100501	0.146549	0.0935869	0.733361	0.0433539	0.621593	0.916432	0.0786155	0.370242	0.835893	0.133262	0.126221	0.307549	-0.121006	0.165306	0.44572	-0.171711	0.0481231	0.210349	-0.08458	0.333068	0.571059	-0.202742	0.0192618	0.0979772	0.0541788	0.537235
P19835	CEL	ENSG00000170835	-0.0832753	0.340606	0.808371	-0.0870101	0.319314	0.998553	0.0962048	0.308569	0.53165	-0.24385	0.00483777	0.147696	0.194393	0.0260895	0.360682	-0.174575	0.0444579	0.42783	-0.314166	0.00024398	0.00221186	0.207766	0.016826	0.560141	-0.00843633	0.923516	0.987168	-0.148707	0.0888042	0.600435	0.181321	0.0367341	0.140519	-0.0970213	0.266583	0.565761	-0.0992139	0.255874	0.527737	-0.0201215	0.818181	0.913506	-0.28235	0.000992127	0.0186301	0.0122757	0.888896
P31040	SDHA	ENSG00000073578	0.0974194	0.264617	0.756979	0.0361232	0.679756	0.998553	-0.376298	3.6879416689839e-05	0.00196453	0.14414	0.0991661	0.455657	-0.0132251	0.880824	0.974373	-0.106437	0.222703	0.639797	-0.16725	0.0552633	0.147905	0.139676	0.110193	0.753527	-0.142402	0.10335	0.60965	-0.12337	0.158741	0.687441	0.209391	0.0155675	0.0808086	0.0713293	0.414566	0.692498	0.0276177	0.752339	0.890858	0.117216	0.179054	0.401689	-0.0339324	0.698205	0.836543	0.162767	0.0622207
Q13813	SPTAN1	ENSG00000197694	-0.190595	0.0279856	0.400278	0.093132	0.286319	0.993639	0.103379	0.27371	0.496004	-0.0231343	0.79232	0.943053	0.0284288	0.747203	0.934463	0.0101752	0.907461	0.98039	-0.436748	1.64560867599306e-07	1.12483906313012e-05	0.0643709	0.46338	0.883958	-0.181639	0.0371238	0.457352	-0.135595	0.12109	0.649511	0.0326399	0.709173	0.839593	-0.0885419	0.310836	0.610292	-0.115968	0.183757	0.442573	-0.0987478	0.258126	0.493629	-0.109173	0.210971	0.421942	0.0010342	0.99061
P08263	GSTA1	ENSG00000243955	-0.0567656	0.51634	0.884893	-0.0380531	0.66366	0.998553	0.215242	0.0214562	0.100685	-0.215318	0.0131587	0.214222	0.120793	0.169341	0.630094	-0.102518	0.240303	0.654933	-0.323148	0.00015728	0.00155468	0.0609551	0.48749	0.889324	0.0505962	0.564517	0.895717	-0.071004	0.418494	0.858966	0.0251976	0.773427	0.880204	-0.0710228	0.41658	0.693784	-0.0926479	0.288842	0.563958	-0.149733	0.0853938	0.258506	-0.230272	0.00766461	0.0578684	0.0219468	0.802756
P57088	TMEM33	ENSG00000109133	-0.116886	0.180289	0.692233	0.00459327	0.958152	0.998945	-0.0539878	0.568341	0.744045	0.234391	0.00682791	0.165215	-0.101985	0.246413	0.688003	-0.1995	0.0213229	0.393862	-0.0860073	0.326805	0.518752	0.0568356	0.517435	0.900962	0.00851508	0.922804	0.987114	0.167778	0.0544869	0.536068	0.333686	8.67170509448734e-05	0.00267807	0.166468	0.0554835	0.25597	0.165984	0.0562077	0.232347	0.263048	0.00222047	0.0266393	0.130618	0.133986	0.322409	0.252534	0.00348568
O75874	IDH1	ENSG00000138413	-0.0411564	0.6381	0.92617	-0.00564678	0.948566	0.998945	0.253465	0.00650803	0.0472888	-0.251549	0.00361983	0.13992	0.103202	0.240791	0.684453	0.121775	0.162616	0.582043	-0.224047	0.00980767	0.039662	0.0992252	0.25765	0.821383	-0.0965069	0.270981	0.77683	-0.136914	0.11748	0.64539	-0.148463	0.088109	0.247384	-0.156171	0.0726404	0.291844	-0.126412	0.147083	0.392898	-0.202403	0.0194687	0.106801	-0.0268612	0.758912	0.872947	-0.14512	0.0968657
P40227	CCT6A	ENSG00000146731	-0.0427615	0.625041	0.921935	-0.161484	0.0633172	0.926254	0.0749135	0.428269	0.640425	-0.128375	0.142386	0.524959	-0.0185098	0.833791	0.96223	0.0892687	0.306866	0.71328	0.085701	0.328538	0.520645	-0.0435312	0.620167	0.931664	0.135721	0.120741	0.635688	0.0531431	0.545054	0.910454	-0.27247	0.00150942	0.0174532	-0.082929	0.342624	0.636706	-0.0912471	0.296226	0.570744	-0.185728	0.0323253	0.145586	-0.00270411	0.975356	0.989475	-0.0284121	0.746399
P19021	PAM	ENSG00000145730	0.0420018	0.631207	0.924195	0.0188659	0.829349	0.998553	-0.30824	0.000848514	0.0134854	0.1423	0.103601	0.46255	-0.171742	0.0498276	0.441363	0.0153695	0.860619	0.969153	0.301866	0.000435443	0.00348174	-0.0657875	0.453578	0.881432	0.0987988	0.259711	0.766364	0.0420157	0.632405	0.941741	0.0131033	0.881005	0.942766	0.196999	0.0230393	0.156651	0.214061	0.0133566	0.100361	0.252201	0.00340533	0.0352584	0.198602	0.0219258	0.105646	0.0989404	0.259025
P48052	CPA2	ENSG00000158516	-0.111491	0.201382	0.717139	-0.0893575	0.306383	0.998553	0.100895	0.285466	0.507349	-0.272954	0.0015427	0.106392	0.178393	0.0414886	0.411331	-0.182097	0.035923	0.415992	-0.342148	5.93269863662371e-05	0.000740834	0.201107	0.0207643	0.561652	0.0040957	0.962825	0.994295	-0.144224	0.0989674	0.611664	0.147798	0.0895566	0.249904	-0.11568	0.184856	0.471075	-0.124542	0.153205	0.403189	-0.0436243	0.618069	0.797656	-0.310217	0.000279165	0.00921483	-0.0105447	0.904483
Q01082	SPTBN1	ENSG00000115306	-0.11222	0.198429	0.711875	0.132726	0.127767	0.949135	0.142726	0.129805	0.315984	0.0037251	0.966187	0.991725	0.023153	0.792941	0.952309	-0.00560171	0.948976	0.990318	-0.461326	2.59091756937835e-08	4.19676211060871e-06	0.0453298	0.605776	0.930005	-0.165277	0.0582414	0.527399	-0.162701	0.0623276	0.543714	0.117793	0.176907	0.375599	-0.060894	0.486253	0.741966	-0.0959955	0.271696	0.547074	-0.0628981	0.471992	0.690212	-0.130964	0.132948	0.321167	0.0528107	0.547575
Q15363	TMED2	ENSG00000086598	-0.022128	0.800412	0.964202	-0.0357513	0.682875	0.998553	-0.0276665	0.770136	0.877623	0.0219732	0.802524	0.946922	0.301085	0.000474961	0.114644	-0.166735	0.0550875	0.454156	0.0143689	0.870105	0.930457	0.0807812	0.357163	0.860142	-0.0598793	0.49522	0.876968	0.0158573	0.856787	0.983408	0.178175	0.0401831	0.147868	-0.00483435	0.955958	0.982771	0.0171863	0.844339	0.934747	0.0690746	0.429509	0.657701	-0.158773	0.0679447	0.212344	0.0830141	0.343984
P22087	FBL	ENSG00000105202	-0.0496606	0.570267	0.901605	-0.101885	0.243235	0.983008	0.264563	0.00444812	0.0368245	-0.0653079	0.456883	0.801032	-0.0422094	0.632157	0.895255	0.0662282	0.448808	0.803983	-0.441977	1.12396794538228e-07	9.33497678508892e-06	0.119422	0.172601	0.783757	-0.0124574	0.887262	0.982804	-0.128847	0.140912	0.668443	-0.00782449	0.928775	0.966883	-0.230581	0.00758128	0.0853612	-0.270714	0.00162365	0.0281189	-0.237141	0.00598966	0.0512906	-0.221487	0.0104038	0.0677565	-0.0670555	0.444902
P51571	SSR4	ENSG00000180879	-0.045576	0.602424	0.913811	0.0706561	0.418996	0.998553	0.232763	0.0126966	0.0722156	-0.0503059	0.566755	0.857684	0.036342	0.680264	0.908423	-0.102586	0.239988	0.654933	-0.386929	4.58358719734875e-06	0.00010761	0.152652	0.0805652	0.724694	0.0154134	0.860755	0.975503	-0.0889838	0.310279	0.807743	0.194152	0.0251371	0.110832	-0.132789	0.127583	0.391538	-0.13349	0.125569	0.361495	-0.0435275	0.61885	0.798224	-0.117311	0.178697	0.379922	0.0145412	0.868562
Q12907	LMAN2	ENSG00000169223	-0.135978	0.118611	0.62432	0.0532731	0.542518	0.998553	0.224571	0.0163012	0.0850748	-0.0154184	0.860711	0.959865	0.0457862	0.603554	0.886564	-0.112696	0.196521	0.614616	-0.268824	0.00182854	0.0107814	0.0498727	0.570105	0.92666	0.0456602	0.603149	0.909429	-0.000878661	0.992022	0.997678	0.101179	0.246532	0.46094	-0.317278	0.000198352	0.010566	-0.302164	0.00040803	0.0127596	-0.200212	0.0208547	0.112096	-0.323293	0.000147258	0.00667912	-0.146419	0.0938827
Q9UL46	PSME2	ENSG00000100911	0.007361	0.932984	0.986992	0.0691101	0.429271	0.998553	0.29888	0.00123718	0.0164617	-0.197551	0.0231755	0.262576	-0.0471345	0.592922	0.881905	0.0606097	0.488294	0.822741	-0.121749	0.164326	0.321412	-0.00612753	0.944408	0.988773	0.184548	0.034145	0.45102	0.0706679	0.420705	0.859308	-0.345578	4.62065234001496e-05	0.00172415	-0.141771	0.103572	0.351561	-0.192592	0.0263548	0.151349	-0.330133	0.000104146	0.00369407	-0.146321	0.0928425	0.255839	-0.178726	0.0403236
Q16851	UGP2	ENSG00000169764	-0.0303866	0.728435	0.948156	0.00655598	0.940299	0.998945	0.253496	0.00650115	0.0472833	0.0721219	0.411187	0.775504	-0.012757	0.885013	0.975434	-0.00458618	0.958217	0.99323	-0.239369	0.0057047	0.0261813	0.0550248	0.530889	0.909443	-0.0249026	0.776846	0.958814	-0.034419	0.695206	0.956831	-0.10761	0.217618	0.427242	-0.23085	0.0075092	0.0850455	-0.19337	0.0257412	0.150057	-0.167052	0.0546216	0.197795	-0.0450231	0.606838	0.779773	-0.0220398	0.801938
P28070	PSMB4	ENSG00000159377	0.0890046	0.308305	0.79062	-0.0484762	0.579508	0.998553	0.200738	0.0322314	0.129462	-0.124622	0.154523	0.540722	0.0667177	0.448963	0.81749	0.157411	0.0703704	0.475474	-0.0516206	0.556649	0.718869	0.0214796	0.806873	0.963435	0.0913124	0.297737	0.79469	-0.0256931	0.769956	0.969335	-0.272508	0.00150701	0.0174514	-0.120471	0.1672	0.448057	-0.104196	0.232651	0.502234	-0.178113	0.0402537	0.165207	0.0521967	0.550717	0.737728	-0.152322	0.0812299
P62829	RPL23	ENSG00000125691	-0.123878	0.155428	0.665979	-0.0498751	0.568601	0.998553	0.236432	0.0113222	0.06686	-0.140082	0.10915	0.469273	-0.0424479	0.630233	0.895048	0.0573054	0.512353	0.834105	-0.29225	0.000673083	0.00491854	0.118583	0.175659	0.787897	0.110708	0.206328	0.724255	-0.00169147	0.984643	0.997678	-0.0862906	0.323348	0.540668	-0.228659	0.0081138	0.0885184	-0.239577	0.00547909	0.0579733	-0.214504	0.0131618	0.0825847	-0.160128	0.0655988	0.208084	-0.193146	0.0264925
Q9UHG3	PCYOX1	ENSG00000116005	0.0763511	0.382397	0.830542	0.0687542	0.431658	0.998553	0.0433642	0.646869	0.797712	0.177826	0.0413586	0.323505	0.0451983	0.608215	0.888513	-0.133567	0.125347	0.546259	-0.0961466	0.272783	0.459937	0.0014278	0.987036	0.994458	-0.0996687	0.255518	0.762815	-0.00631263	0.942731	0.994578	0.284021	0.000922779	0.0122215	0.0674902	0.440192	0.710175	0.0688358	0.43111	0.684015	0.133263	0.126219	0.324863	-0.00230592	0.978984	0.991362	0.251884	0.00357362
O43837	IDH3B	ENSG00000101365	0.180689	0.0374064	0.443821	-0.0564135	0.51895	0.998553	-0.318352	0.000556707	0.0104116	0.226137	0.00912671	0.186413	0.0694912	0.430291	0.809047	-0.0440448	0.614684	0.880889	0.2581	0.00280871	0.0150635	-0.0462128	0.598766	0.930005	-0.179272	0.0397072	0.463506	0.0144263	0.869591	0.984894	0.125656	0.149536	0.340457	0.177724	0.0406985	0.2162	0.194976	0.0245141	0.145876	0.217811	0.0117849	0.078265	0.162111	0.0622854	0.200706	0.210319	0.0154977
Q16775	HAGH	ENSG00000063854	0.15617	0.0726432	0.544087	0.0320615	0.7141	0.998553	-0.0553363	0.558705	0.736998	-0.0465805	0.595858	0.871668	0.0209974	0.811843	0.957063	0.0185284	0.832356	0.96089	0.34015	6.59288102209388e-05	0.00080612	-0.0619178	0.480628	0.887293	0.0778363	0.375018	0.829922	0.060466	0.490996	0.887951	-0.0890415	0.308104	0.52627	0.186928	0.0312056	0.185552	0.234461	0.00659985	0.0649022	0.212971	0.0138466	0.0848146	0.176314	0.0423476	0.158169	0.0774772	0.377232
Q9ULU8	CADPS	ENSG00000163618	-0.0125457	0.886034	0.977944	-0.0343279	0.694861	0.998553	-0.347738	0.000150088	0.00473175	0.0887062	0.311797	0.706667	-0.0978829	0.266028	0.703846	0.0532559	0.542649	0.852767	0.438112	1.49069796506751e-07	1.08624066813033e-05	-0.0524873	0.550033	0.916757	0.0280688	0.749362	0.952181	0.021774	0.804279	0.977263	-0.0767687	0.379792	0.595395	0.308812	0.000298518	0.0139743	0.340794	5.97055485407338e-05	0.00347248	0.29834	0.000486776	0.0102743	0.307282	0.000320983	0.00979156	0.17491	0.0448629
Q96CW1	AP2M1	ENSG00000161203	0.0133113	0.879131	0.977037	0.107129	0.219693	0.983008	-0.288909	0.00182413	0.0212671	-0.0493521	0.574142	0.860767	-0.140978	0.108244	0.552962	0.169743	0.0507851	0.44779	0.0852568	0.33106	0.52314	-0.0125893	0.886077	0.981509	0.0466194	0.59555	0.905178	-0.0775944	0.376509	0.838255	0.0582919	0.505107	0.698058	0.218367	0.011566	0.106332	0.235186	0.00642971	0.0636706	0.233899	0.00673461	0.0546409	0.180293	0.0378323	0.147409	0.171842	0.0488134
Q9Y5P6	GMPPB	ENSG00000173540	-0.17582	0.0429374	0.45968	-0.0553284	0.527034	0.998553	0.0294045	0.756134	0.869363	-0.0244444	0.780847	0.939108	0.068574	0.436416	0.81127	-0.116076	0.183346	0.602367	-0.0790757	0.367438	0.559057	0.0738236	0.400208	0.875104	0.0438598	0.617527	0.915271	-0.048737	0.578929	0.924179	0.113035	0.19517	0.400591	-0.0097636	0.911189	0.963716	0.000621683	0.994334	0.998081	0.0927035	0.288552	0.526647	-0.00802815	0.926926	0.966832	0.0642512	0.464214
O75352	MPDU1	ENSG00000129255	-0.0788242	0.367127	0.82067	-0.0537714	0.538744	0.998553	0.0900796	0.340526	0.562413	-0.0743951	0.39656	0.767243	-0.100703	0.252431	0.694861	-0.0189933	0.828214	0.96089	-0.298511	0.000507777	0.00393782	-0.0966655	0.270191	0.826107	0.010749	0.902641	0.985208	0.00270596	0.975434	0.996199	0.0919626	0.292439	0.509364	-0.112017	0.199248	0.489501	-0.13258	0.128189	0.364959	-0.0354927	0.685047	0.840423	-0.164648	0.058247	0.192265	0.000175877	0.998403
Q9Y3U8	RPL36	ENSG00000130255	-0.114142	0.190804	0.700794	-0.130736	0.133631	0.949587	0.264232	0.00449992	0.0371353	-0.138629	0.112911	0.476049	-0.114796	0.191679	0.645781	0.0699703	0.423536	0.790765	-0.279958	0.0011494	0.00747302	0.0853437	0.330566	0.85014	0.23452	0.00679641	0.34339	-0.0665936	0.448052	0.873382	0.00176034	0.983956	0.992703	-0.125783	0.14912	0.426113	-0.154817	0.0751867	0.273306	-0.155155	0.0745445	0.240812	-0.0280434	0.748649	0.867081	-0.0839593	0.338499
P51572	BCAP31	ENSG00000185825	0.0723185	0.408107	0.843098	0.00786242	0.928431	0.998945	0.209368	0.0253755	0.112193	0.0559937	0.523669	0.83581	0.149202	0.088969	0.524368	-0.0871954	0.318281	0.722149	-0.207444	0.0169999	0.0607022	-0.0883116	0.313963	0.842939	-0.0416487	0.635385	0.921809	0.0588723	0.502514	0.890824	0.0610009	0.485486	0.681428	-0.195067	0.024446	0.161662	-0.206459	0.0171127	0.117492	-0.165559	0.0568494	0.203129	-0.280157	0.00109042	0.0192787	0.000235943	0.997858
Q99962	SH3GL2	ENSG00000107295	-0.00489535	0.955403	0.992006	-0.0704248	0.420524	0.998553	-0.22048	0.0184121	0.0907561	0.0459864	0.60056	0.873676	-0.103499	0.239434	0.683316	0.0825726	0.34471	0.740087	0.419467	5.54730953172822e-07	2.4543171179628e-05	-0.0970345	0.268358	0.826107	0.103024	0.239783	0.748571	0.0648436	0.460096	0.877401	-0.194681	0.0247358	0.109552	0.240784	0.00524086	0.0691972	0.290574	0.000691463	0.0174353	0.200622	0.0205892	0.111055	0.327059	0.00012181	0.00603118	0.0733557	0.403209
P26639	TARS1	ENSG00000113407	-0.177556	0.0408922	0.453159	-0.0930278	0.286861	0.993639	-0.109332	0.246881	0.466808	-0.186142	0.0325998	0.301639	-0.0948456	0.281219	0.715079	-0.0362944	0.678322	0.912492	-0.0299905	0.732829	0.844076	0.163862	0.0604588	0.704404	0.00842842	0.923587	0.987168	-0.0193112	0.826043	0.980468	0.135242	0.120637	0.299134	0.122217	0.161084	0.441031	0.135232	0.120664	0.355034	0.180541	0.0375657	0.159603	0.190545	0.0280275	0.122993	0.102806	0.240787
Q96S97	MYADM	ENSG00000179820	-0.0350338	0.688907	0.939647	0.216075	0.012491	0.797358	0.0724133	0.443886	0.651697	0.163011	0.0618249	0.376309	0.112397	0.20119	0.651838	-0.0173661	0.842732	0.963629	-0.165186	0.0583828	0.15375	0.00445513	0.959565	0.990818	-0.145679	0.0955729	0.599512	0.0204346	0.816098	0.980029	0.19386	0.0253616	0.111663	0.0318417	0.715976	0.873049	0.0291394	0.739171	0.883392	0.126103	0.148081	0.356762	-0.0558468	0.523164	0.715276	0.154947	0.0760619
P43490	NAMPT	ENSG00000105835	-0.00609717	0.94447	0.989701	-0.016432	0.851091	0.998553	0.207736	0.0265668	0.115855	-0.14203	0.104263	0.462687	-0.00139951	0.987342	0.997676	-0.0155704	0.858815	0.96848	-0.230708	0.00778094	0.0332228	0.141005	0.106812	0.752617	0.0649157	0.459596	0.867316	-0.00450941	0.959073	0.995466	-0.0659578	0.450666	0.654559	-0.0690116	0.429931	0.70229	-0.121523	0.163494	0.417051	-0.216788	0.0121966	0.0790616	-0.185864	0.032197	0.133203	-0.0645902	0.461855
P25788	PSMA3	ENSG00000100567	0.124157	0.154491	0.665372	-0.0407277	0.641606	0.998553	0.154058	0.101726	0.272306	-0.03742	0.67012	0.900388	-0.051236	0.561116	0.86684	0.182983	0.035016	0.415992	0.0560117	0.523535	0.693498	0.00318559	0.971082	0.991459	0.0426327	0.627411	0.91846	-0.0830682	0.343668	0.825916	-0.275456	0.00133179	0.0159484	-0.111682	0.200606	0.490186	-0.107909	0.216333	0.481862	-0.175484	0.0433442	0.17284	0.0490076	0.575353	0.756045	-0.126868	0.147169
P48735	IDH2	ENSG00000182054	-0.00795004	0.927635	0.985411	0.055698	0.524273	0.998553	0.180522	0.0546022	0.183368	-0.0699121	0.425704	0.783076	0.0293399	0.739388	0.931668	-0.0740515	0.396936	0.774983	-0.490991	2.27124319351901e-09	1.96474478345957e-06	0.0869131	0.321717	0.84913	-0.0597673	0.496029	0.87729	-0.127113	0.146385	0.679696	0.0714117	0.414026	0.625452	-0.15318	0.0783587	0.303076	-0.199134	0.0215669	0.135892	-0.179655	0.0385283	0.161894	-0.231715	0.00728181	0.056301	-0.00210524	0.980887
P17844	DDX5	ENSG00000108654	0.0558871	0.522864	0.887388	-0.0550832	0.52887	0.998553	0.157779	0.0936263	0.258183	-0.0708259	0.419665	0.779907	-0.0527658	0.549466	0.863336	0.0814802	0.351152	0.745956	-0.0559141	0.52426	0.694175	0.0921978	0.293057	0.835556	0.0275962	0.753444	0.953095	-0.140312	0.108564	0.630485	0.0787467	0.367599	0.582667	0.00277222	0.974736	0.990509	0.0168544	0.847309	0.935098	-0.000269587	0.997543	0.999006	-0.100576	0.249373	0.467854	0.0134176	0.878637
P22234	PAICS	ENSG00000128050	-0.0379502	0.664515	0.930521	-0.0180046	0.837029	0.998553	-0.16573	0.0780323	0.230134	-0.0357214	0.684277	0.907803	0.0387951	0.659981	0.900493	-0.0872027	0.31824	0.722149	0.0565351	0.519656	0.690047	0.00379082	0.965591	0.991002	-0.0201437	0.81867	0.96871	0.070573	0.421331	0.859308	-0.207084	0.016773	0.0850097	0.0645276	0.460567	0.727281	0.0372779	0.670108	0.845335	-0.00960842	0.912595	0.960497	0.0927118	0.288508	0.510056	-0.0198632	0.821152
Q9Y6N5	SQOR	ENSG00000137767	0.177233	0.0412664	0.455345	0.12354	0.156566	0.958099	0.0747823	0.429081	0.641173	-0.0515361	0.557295	0.854077	-0.0761821	0.387124	0.780357	0.0177633	0.839183	0.962746	-0.275665	0.00137789	0.00862312	0.0651379	0.458058	0.882387	0.129296	0.139522	0.664407	-0.193299	0.0263712	0.458684	0.0957072	0.273145	0.490853	-0.0909444	0.297838	0.5957	-0.150509	0.0837666	0.288296	-0.10116	0.246619	0.481641	-0.199683	0.0212014	0.103974	0.0236004	0.788232
P07384	CAPN1	ENSG00000014216	-0.0220911	0.800738	0.964202	0.114693	0.188658	0.968615	0.184147	0.049845	0.173693	-0.173969	0.0460444	0.337053	-0.0375143	0.670541	0.905366	-0.00108239	0.990134	0.996922	-0.344858	5.13565647008996e-05	0.000675772	0.00244615	0.977792	0.992176	0.0295854	0.736305	0.948275	-0.0162738	0.853067	0.983322	-0.106598	0.221999	0.432088	-0.121254	0.164437	0.444592	-0.170669	0.049518	0.215116	-0.223581	0.00968288	0.0691225	-0.122144	0.161338	0.359543	-0.0346014	0.693672
Q07960	ARHGAP1	ENSG00000175220	0.0179229	0.837758	0.971049	-0.0742244	0.395831	0.998553	-0.0802978	0.395731	0.612673	-0.0545148	0.53471	0.841599	-0.126884	0.148689	0.608749	0.118929	0.172738	0.592643	0.321085	0.00017418	0.00168073	-0.139739	0.11003	0.753527	0.181263	0.0375243	0.458897	-0.0205567	0.815018	0.980029	-0.212499	0.0140634	0.0756447	0.0721021	0.409515	0.689728	0.0839511	0.336688	0.606798	-0.0236291	0.787184	0.897521	0.141391	0.10451	0.275978	-0.00889326	0.919387
P00325	ADH1B	ENSG00000196616	0.0946508	0.278499	0.771289	0.107374	0.218632	0.98143	0.182979	0.0513392	0.176792	0.107352	0.220504	0.625688	-0.0535529	0.543517	0.860096	-0.0179988	0.837081	0.961572	-0.304862	0.000379024	0.00311864	0.0482934	0.582393	0.92821	-0.103998	0.235345	0.744299	-0.250106	0.00382459	0.306353	0.390441	3.38347925366023e-06	0.000335051	0.130039	0.135733	0.406672	0.133453	0.125675	0.361532	0.243215	0.00478886	0.0446195	0.095617	0.273599	0.495262	0.208445	0.0164633
P28482	MAPK1	ENSG00000100030	-0.0738481	0.398238	0.839634	-0.146646	0.0921116	0.935952	-0.0714696	0.449863	0.656706	-0.239161	0.00574814	0.157502	-0.185639	0.0337655	0.385806	0.150195	0.0844214	0.492622	-0.172812	0.0475339	0.132212	-0.0403311	0.646127	0.937823	0.10292	0.240259	0.748571	-0.0809458	0.356181	0.830449	-0.145369	0.0950114	0.257847	0.0879933	0.313856	0.611825	0.0589071	0.500615	0.735878	-0.0330094	0.70603	0.851691	0.132728	0.127761	0.312612	0.036421	0.678433
Q99832	CCT7	ENSG00000135624	-0.0850615	0.330314	0.805895	-0.130029	0.135764	0.949587	-0.0157466	0.867932	0.930555	-0.0900438	0.304528	0.698803	-0.0650074	0.460701	0.823274	0.154303	0.0761702	0.482412	0.0736342	0.401421	0.590811	-0.0382503	0.663242	0.940814	0.0367561	0.67564	0.931926	0.00824161	0.925276	0.99014	-0.331119	9.90087700900588e-05	0.00287498	-0.0612995	0.483349	0.741966	-0.0473257	0.588551	0.794565	-0.170149	0.0502259	0.188395	0.107208	0.219351	0.432212	-0.0637557	0.467674
P63010	AP2B1	ENSG00000006125	-0.0832707	0.340633	0.808371	0.0609661	0.485736	0.998553	-0.182632	0.0517895	0.177393	-0.0949689	0.278728	0.677876	-0.0928034	0.291754	0.721124	0.224443	0.00939896	0.346057	0.0893323	0.308381	0.498938	-0.0400908	0.648094	0.937823	0.0614955	0.483632	0.873368	0.00225941	0.979487	0.99653	-0.119373	0.171131	0.366999	0.249911	0.00371867	0.0569901	0.244144	0.00462559	0.0524641	0.188455	0.0298291	0.139299	0.254008	0.00317513	0.0346013	0.0957757	0.274646
P78527	PRKDC	ENSG00000253729	-0.111884	0.199787	0.714706	0.101609	0.244518	0.983008	-0.180177	0.0550743	0.184633	0.0697757	0.42661	0.783832	-0.127381	0.147092	0.607884	0.0934541	0.284648	0.693742	-0.122664	0.161156	0.317138	0.0529246	0.546711	0.915727	-0.0024977	0.977324	0.995284	-0.0654225	0.456092	0.875855	0.102806	0.238979	0.452153	0.197309	0.0228202	0.155888	0.162082	0.0623331	0.246068	0.197228	0.0228775	0.118125	0.117845	0.176714	0.37789	0.163676	0.0607543
P62913	RPL11	ENSG00000142676	-0.0774728	0.375424	0.825765	0.0281383	0.747826	0.998553	0.175565	0.0617054	0.199169	-0.216068	0.0128359	0.212757	-0.108624	0.21683	0.666452	0.00924665	0.915873	0.983034	-0.368862	1.34859971379075e-05	0.000243378	0.148977	0.0882207	0.730421	0.14779	0.0908115	0.589066	-0.10239	0.242702	0.760656	0.146276	0.0929457	0.255122	-0.101793	0.243663	0.541286	-0.111522	0.201254	0.465883	-0.0762559	0.382992	0.620434	-0.00385565	0.964868	0.984161	-0.0537468	0.540489
Q9BPW8	NIPSNAP1	ENSG00000184117	0.0865316	0.321993	0.802541	0.0298643	0.732926	0.998553	-0.356351	9.96664900203559e-05	0.00382759	0.213905	0.0137862	0.217316	-0.0650347	0.460512	0.823274	-0.0951293	0.276065	0.689957	0.0989903	0.258784	0.443793	0.000929771	0.991558	0.99646	-0.015339	0.861421	0.975538	-0.0331803	0.705661	0.958924	0.265031	0.00204953	0.0211237	0.218525	0.0115048	0.106295	0.215826	0.0125952	0.0963189	0.271497	0.00157177	0.0213645	0.116155	0.183047	0.385142	0.251194	0.00366927
P24534	EEF1B2	ENSG00000114942	-0.0217476	0.803773	0.964355	-0.161765	0.0628527	0.926254	0.238579	0.0105799	0.0643457	-0.143021	0.101844	0.459578	-0.010964	0.901085	0.978625	-0.0162566	0.852662	0.965684	-0.0303492	0.729757	0.84217	0.264487	0.00217966	0.495573	0.0946555	0.280324	0.782298	-0.117605	0.179275	0.702251	-0.0729014	0.40433	0.617873	-0.170975	0.0491045	0.241738	-0.186695	0.0314211	0.166117	-0.142513	0.101757	0.285912	-0.00328845	0.970033	0.986747	-0.0865622	0.323683
O43396	TXNL1	ENSG00000091164	0.139854	0.108373	0.611449	-0.00323513	0.970519	0.998994	0.137372	0.144981	0.336819	-0.165148	0.0584414	0.36819	0.0139658	0.874204	0.97329	0.180177	0.0379581	0.415992	-0.0360482	0.681545	0.809014	0.0489451	0.577307	0.928062	0.0118256	0.892945	0.983279	-0.038318	0.662682	0.949617	-0.149904	0.0850325	0.241556	0.0846674	0.332567	0.627775	0.0343512	0.694664	0.858493	-0.0213383	0.807393	0.908155	0.170781	0.0493659	0.17419	-0.0521856	0.552332
O95394	PGM3	ENSG00000013375	-0.109081	0.211358	0.72542	0.0219373	0.802096	0.998553	0.170454	0.0698036	0.214947	-0.147946	0.0904678	0.437666	-0.00643526	0.941846	0.98548	-0.219	0.0113217	0.348041	-0.206726	0.0173945	0.0617157	0.126041	0.149846	0.770357	0.0557485	0.525491	0.886284	0.0441719	0.615024	0.9381	0.158394	0.0686129	0.210308	-0.0875518	0.316299	0.612497	-0.111544	0.201167	0.465883	-0.0583014	0.505037	0.714321	-0.084023	0.336273	0.558399	0.0294016	0.737883
P28066	PSMA5	ENSG00000143106	0.115933	0.183893	0.694653	-0.0092543	0.915804	0.998553	0.184139	0.0498547	0.173693	-0.179682	0.0392489	0.318761	0.109022	0.21514	0.664921	0.14855	0.0879191	0.495322	0.04247	0.628727	0.773417	0.0336157	0.70198	0.94857	0.0911742	0.298472	0.79469	0.0137795	0.87539	0.985618	-0.34488	4.79814382292609e-05	0.00173182	-0.138805	0.111071	0.365381	-0.159922	0.0659517	0.255088	-0.238587	0.00568172	0.0497037	-0.0466435	0.593942	0.770121	-0.136583	0.118378
P13693	TPT1	ENSG00000133112	-0.0214559	0.806352	0.965024	-0.116518	0.181674	0.968615	0.163031	0.0830736	0.239158	-0.141906	0.104569	0.462687	-0.043008	0.625722	0.892528	0.0291051	0.739468	0.932185	-0.176912	0.0424314	0.121353	-0.0350195	0.690159	0.947676	0.11731	0.180375	0.697654	-0.00988184	0.910461	0.989212	0.0299128	0.732508	0.855312	0.00924665	0.915873	0.96629	-0.0632631	0.46942	0.713306	-0.0383121	0.661512	0.825981	-0.00110561	0.989923	0.996181	0.0283254	0.747147
Q92747	ARPC1A	ENSG00000241685	-0.160882	0.064323	0.523601	-0.00988433	0.910095	0.998553	-0.232221	0.0129114	0.0728469	0.00223139	0.979742	0.995465	-0.137384	0.117632	0.565746	0.0461549	0.597818	0.876028	0.0787808	0.369233	0.560574	0.0410017	0.640651	0.935904	0.029819	0.7343	0.947341	-0.0645307	0.462269	0.877777	0.104495	0.231309	0.442999	0.251419	0.0035095	0.0562656	0.291571	0.000661352	0.0170846	0.310673	0.000273149	0.00712771	0.350021	3.62829220876826e-05	0.00410763	0.19494	0.0250957
Q13404	UBE2V1	ENSG00000244687	0.0412946	0.636971	0.92617	0.0333344	0.703271	0.998553	0.303842	0.00101459	0.0148141	-0.152673	0.080524	0.418833	0.0542246	0.538467	0.857799	0.0598438	0.493816	0.825476	0.0270359	0.758295	0.859564	-0.0546912	0.533387	0.909868	0.108402	0.215996	0.730608	0.0894449	0.307769	0.805286	-0.351036	3.43163858829154e-05	0.00142505	-0.123971	0.155114	0.43351	-0.146769	0.0918357	0.305595	-0.254168	0.0031554	0.0334326	-0.0779622	0.372406	0.592841	-0.186781	0.0319968
A8MWD9	SNRPGP15	ENSG00000224543	-0.0117647	0.893085	0.979161	-0.00482111	0.956079	0.998945	0.0898175	0.341938	0.563499	-0.0551652	0.52984	0.838868	-0.107127	0.223268	0.67107	0.0470631	0.590623	0.873517	-0.0647168	0.460976	0.643875	0.230916	0.00772433	0.540825	0.150532	0.0849132	0.579571	-0.00753965	0.931624	0.990926	-0.0632007	0.469859	0.670727	-0.0169288	0.846643	0.937746	-0.0258775	0.767485	0.898899	-0.00978071	0.911034	0.959948	0.0696014	0.42599	0.637352	-0.0973457	0.266819
Q99613	EIF3C	ENSG00000184110	-0.113695	0.192557	0.704088	-0.0547523	0.531352	0.998553	0.13283	0.158876	0.356316	-0.167583	0.0547723	0.360856	0.0507851	0.564573	0.867647	0.0286418	0.743469	0.933983	-0.147658	0.0911053	0.213436	0.165653	0.0576648	0.695942	-0.019104	0.82788	0.969276	-0.070361	0.422731	0.860162	-0.0448115	0.608532	0.776369	0.0180092	0.836987	0.933759	0.0291625	0.738972	0.883324	-0.000897912	0.991816	0.997215	0.105494	0.226853	0.441163	-0.0124077	0.887709
Q9Y2Z0	SUGT1	ENSG00000165416	0.106901	0.220684	0.731705	-0.0628562	0.472288	0.998553	0.0859824	0.363029	0.58197	-0.0601788	0.493062	0.820206	0.0074244	0.932927	0.983879	0.18838	0.0298953	0.408741	0.107522	0.21977	0.396058	-0.0532521	0.544229	0.914228	0.0456259	0.603421	0.909429	0.00826005	0.925109	0.99014	-0.336091	7.6506198209092e-05	0.00243183	-0.00707626	0.935571	0.976006	0.0176822	0.839907	0.933311	-0.108801	0.212539	0.442491	0.136849	0.116248	0.294639	-0.113429	0.195324
Q92734	TFG	ENSG00000114354	0.0792088	0.364786	0.819596	0.0371919	0.670825	0.998553	0.328954	0.000352178	0.00788471	0.0573927	0.513331	0.831392	0.23571	0.00672287	0.226757	0.0310356	0.722869	0.925332	0.115697	0.186483	0.352002	-0.0108252	0.901954	0.98231	-0.0485489	0.580397	0.9008	0.105033	0.230693	0.752232	-0.21067	0.0149324	0.0783259	-0.159879	0.0660252	0.276711	-0.141167	0.105066	0.329429	-0.238159	0.00577138	0.0500316	-0.0327201	0.70849	0.843982	-0.150439	0.085109
Q13867	BLMH	ENSG00000108578	-0.183898	0.0340984	0.430695	-0.181063	0.0370076	0.905166	-0.185197	0.048533	0.170763	-0.105007	0.230808	0.634833	-0.0129251	0.883509	0.974943	0.0971575	0.265909	0.678039	0.193658	0.0260872	0.0840623	-0.126009	0.14995	0.770357	-0.0117903	0.893263	0.983279	0.126626	0.147948	0.679696	-0.230016	0.00773449	0.0504459	0.188387	0.029889	0.180221	0.227509	0.00844793	0.0759625	0.0822467	0.346624	0.584592	0.30312	0.000390283	0.0107662	0.0229333	0.794083
P28838	LAP3	ENSG00000002549	-0.0268058	0.759394	0.956222	0.19271	0.0262606	0.890026	0.219129	0.0191593	0.0931902	-0.00652991	0.940764	0.984979	0.0423723	0.630843	0.895076	-0.0286203	0.743655	0.933983	-0.369313	1.31374982090815e-05	0.000238752	-0.01501	0.864365	0.977191	-0.0325743	0.710794	0.942681	-0.165073	0.0585573	0.541025	0.143314	0.099828	0.265521	-0.0501846	0.566201	0.790019	-0.0969624	0.266875	0.540609	-0.0811718	0.352985	0.590269	-0.135792	0.11912	0.298923	0.030892	0.725116
P99999	CYCS	ENSG00000172115	0.0808287	0.35503	0.814844	0.0153174	0.861086	0.998553	0.0114259	0.903965	0.951257	-0.00110198	0.989995	0.998138	-0.135792	0.121986	0.571042	-0.048794	0.577022	0.867324	0.0221034	0.801378	0.887477	0.105893	0.226875	0.810328	0.194219	0.0256499	0.426982	0.147415	0.0916433	0.604871	-0.0471473	0.589959	0.764442	0.168307	0.0528031	0.250062	0.101694	0.244123	0.514491	0.0817489	0.34956	0.586841	0.192985	0.026043	0.116747	0.0582129	0.50732
Q14152	EIF3A	ENSG00000107581	-0.177735	0.0406861	0.452949	-0.0534424	0.541235	0.998553	0.0460751	0.626411	0.784347	-0.118609	0.175565	0.570494	-0.00154938	0.985987	0.99701	0.0553922	0.526557	0.842578	-0.131232	0.133643	0.278686	0.14251	0.103087	0.749115	0.0200595	0.819415	0.96871	-0.0852636	0.331022	0.818704	-0.0412003	0.637741	0.796256	0.0352645	0.686965	0.857624	0.0518603	0.553291	0.772807	0.0128434	0.883349	0.946454	0.169468	0.0511663	0.178182	-0.00924145	0.916242
P26440	IVD	ENSG00000128928	0.151526	0.0816738	0.559305	0.0259029	0.767263	0.998553	-0.209152	0.0255304	0.112684	0.207477	0.0169824	0.235829	-0.0309884	0.725315	0.928973	-0.108387	0.214294	0.633452	0.132397	0.130196	0.274038	0.0208904	0.81207	0.964099	-0.208559	0.016403	0.403181	0.0407466	0.642732	0.943654	0.221383	0.010441	0.0619405	0.09774	0.26304	0.561714	0.109992	0.207547	0.472762	0.220764	0.0106639	0.0737552	0.104912	0.229442	0.444163	0.129343	0.139376
Q86UE4	MTDH	ENSG00000147649	0.0783662	0.369926	0.822483	0.0134855	0.877562	0.998553	0.329958	0.000336938	0.0076705	0.0194257	0.825028	0.953224	0.0812546	0.356208	0.765924	0.0306869	0.725858	0.925744	-0.0145096	0.868845	0.929716	-0.101986	0.244579	0.814717	0.0550424	0.530757	0.887145	0.0243093	0.782028	0.971219	-0.127321	0.144172	0.333935	-0.0144031	0.869302	0.946913	0.0529884	0.544681	0.767515	-0.027345	0.754706	0.880434	0.206118	0.017301	0.0913417	-0.0885237	0.312797
P53680	AP2S1	ENSG00000042753	0.0220955	0.800699	0.964202	0.100437	0.25003	0.983008	-0.00785579	0.933888	0.965049	-0.103787	0.236301	0.641543	-0.219957	0.01159	0.281513	0.0292405	0.738299	0.932105	0.0339202	0.699409	0.823055	0.00167676	0.984776	0.99355	0.147424	0.0916245	0.590174	0.0676497	0.440869	0.870464	0.101622	0.244457	0.458298	0.140851	0.105853	0.354864	0.0965433	0.268958	0.543118	0.111812	0.200078	0.42818	0.179947	0.0382087	0.148054	0.0880353	0.315485
P20962	PTMS	ENSG00000159335	-0.0448182	0.608478	0.91666	-0.0923825	0.290231	0.998553	0.10535	0.26462	0.486649	-0.0980661	0.263278	0.664345	-0.0950607	0.280125	0.713145	0.0867713	0.32065	0.722797	0.138175	0.114108	0.249821	0.0754866	0.389649	0.871724	0.229814	0.00802961	0.362602	0.0409752	0.640867	0.943654	-0.0470934	0.590384	0.764865	0.231781	0.0072648	0.0836263	0.15897	0.0675996	0.257824	0.0725678	0.406489	0.638799	0.148828	0.0873202	0.246056	0.0638939	0.466707
P43034	PAFAH1B1	ENSG00000007168	0.0107753	0.90203	0.981583	0.0117711	0.893028	0.998553	-0.180158	0.0551004	0.18464	0.0722645	0.41026	0.774971	0.0303541	0.73072	0.930226	0.0653755	0.454683	0.805908	0.289993	0.000743915	0.00529097	-0.0141364	0.872189	0.97811	-0.0751038	0.392064	0.839289	0.0530365	0.545862	0.911028	-0.103854	0.234197	0.4461	0.299323	0.000465303	0.0182436	0.315437	0.000217018	0.00813714	0.217302	0.0119882	0.0783679	0.385998	4.46135004184001e-06	0.00172297	0.188289	0.0306121
O15511	ARPC5	ENSG00000162704	0.0993153	0.255387	0.750973	0.0748211	0.392034	0.998553	0.326523	0.000391733	0.00840486	-0.112083	0.200713	0.602389	0.0296002	0.73716	0.930825	0.116316	0.182439	0.601689	-0.00846711	0.923238	0.959899	0.0634029	0.470145	0.88645	0.094421	0.281523	0.783085	0.068512	0.435053	0.867425	-0.308753	0.000299348	0.00582962	-0.101749	0.243867	0.541428	-0.111962	0.199471	0.463792	-0.207836	0.0163711	0.0952187	-0.0622942	0.476265	0.681472	-0.167644	0.0546829
P61278	SST	ENSG00000157005	-0.0576871	0.509543	0.882644	-0.154658	0.0754888	0.935952	-0.294457	0.00147223	0.0186418	0.0195921	0.823553	0.953224	-0.156226	0.0747639	0.504554	0.0613281	0.483144	0.822082	0.295007	0.000594992	0.00443854	0.064659	0.461377	0.882654	0.0607361	0.489058	0.87635	-0.00393698	0.964265	0.995466	-0.00220456	0.979908	0.990849	0.290975	0.000679197	0.0221687	0.287169	0.000803993	0.0188183	0.253227	0.00327284	0.0343938	0.28185	0.00101381	0.0187526	0.119714	0.171548
Q02790	FKBP4	ENSG00000004478	-0.00604011	0.944989	0.989846	-0.132864	0.127368	0.949135	0.0997417	0.291037	0.513703	-0.157631	0.0710558	0.396275	-0.104557	0.234637	0.678269	0.0906309	0.299514	0.705318	-0.101573	0.246504	0.429786	-0.127483	0.145202	0.770357	-0.0207984	0.812883	0.968189	-0.00313006	0.971586	0.996051	-0.352438	3.17623767971398e-05	0.00139394	-0.138861	0.110926	0.365216	-0.133833	0.124591	0.360157	-0.209146	0.015692	0.0923816	0.0441563	0.613787	0.783877	-0.139102	0.111676
O00764	PDXK	ENSG00000160209	0.121588	0.163267	0.678725	0.00589323	0.946324	0.998945	0.0218472	0.817531	0.902345	0.0934461	0.286543	0.684794	0.0503647	0.567804	0.868864	-0.075059	0.390526	0.770388	0.113679	0.194336	0.36258	0.0663198	0.449924	0.881432	-0.0246536	0.77902	0.959621	0.114914	0.189501	0.717152	-0.0698473	0.424354	0.634335	0.161824	0.0627564	0.270195	0.139516	0.109236	0.335749	0.0768375	0.379363	0.617145	0.237215	0.00597367	0.0494541	0.143424	0.100872
Q13885	TUBB2A	ENSG00000137267	-0.0668085	0.444835	0.860876	0.10301	0.23804	0.983008	0.00867643	0.927	0.962172	0.113776	0.19395	0.595654	0.00366261	0.966882	0.991199	-0.00894795	0.918581	0.983367	0.141412	0.105795	0.23727	0.0270206	0.758427	0.954353	-0.0904457	0.302365	0.797905	0.177332	0.0419346	0.501398	-0.004887	0.955479	0.98099	0.0991728	0.256073	0.553885	0.124983	0.151744	0.400435	0.100789	0.248369	0.483205	0.193027	0.0260098	0.116702	0.0887147	0.31175
O75348	ATP6V1G1	ENSG00000136888	0.0769873	0.378432	0.827346	-0.00834965	0.924009	0.998945	-0.129906	0.168334	0.369194	0.148613	0.0890079	0.434575	-0.138023	0.115919	0.563936	0.108346	0.214468	0.633482	0.281883	0.00105866	0.00700095	0.119147	0.173598	0.784323	0.109976	0.20936	0.725599	0.125562	0.151413	0.679696	-0.0314558	0.719273	0.846384	0.28477	0.00089314	0.0251774	0.288645	0.0007533	0.0181352	0.267767	0.00183328	0.023483	0.333506	8.7530756755605e-05	0.00545232	0.0785373	0.37072
P38919	EIF4A3	ENSG00000141543	0.00244281	0.977737	0.996112	-0.0340741	0.697006	0.998553	0.259516	0.00529902	0.0411767	-0.198939	0.0222071	0.259641	0.0192525	0.827224	0.961455	0.0732116	0.402327	0.776821	-0.168456	0.0535044	0.1444	-0.0177101	0.840265	0.970135	-0.00932849	0.915456	0.985924	-0.197078	0.0235136	0.448442	-0.0670495	0.44319	0.649934	-0.16091	0.0642758	0.272581	-0.109799	0.208348	0.473876	-0.110411	0.205809	0.434812	-0.0552657	0.527503	0.718848	-0.101094	0.24875
Q9NZJ7	MTCH1	ENSG00000137409	0.0275845	0.752627	0.953898	0.0603257	0.490338	0.998553	-0.342001	0.00019587	0.00552152	0.198698	0.0223732	0.259809	0.0219674	0.803323	0.954565	-0.0934284	0.284781	0.693742	0.17513	0.0445893	0.126203	-0.0399818	0.648988	0.937823	-0.0290508	0.740899	0.949769	0.0619933	0.480093	0.883334	0.208289	0.0161335	0.0827353	0.181802	0.0362304	0.201037	0.210732	0.0149021	0.107674	0.259098	0.00259998	0.0295762	0.0440032	0.615018	0.784174	0.203757	0.0191105
Q13557	CAMK2D	ENSG00000145349	0.100019	0.252017	0.747821	0.0360377	0.680473	0.998553	-0.272986	0.00329701	0.0306452	0.142549	0.102991	0.461428	-0.175206	0.0453265	0.424881	0.0761692	0.383535	0.766768	0.428339	2.99774821410637e-07	1.59914047634598e-05	-0.189325	0.0296909	0.585239	0.0657015	0.454169	0.86452	-0.0159973	0.855537	0.983408	0.0640853	0.463653	0.666356	0.25122	0.00353648	0.0562656	0.259332	0.00257598	0.0362093	0.293221	0.000614175	0.0119493	0.225318	0.00911822	0.0633355	0.170049	0.0512529
P00492	HPRT1	ENSG00000165704	-0.0575667	0.510428	0.883399	-0.183084	0.0349131	0.905166	-0.286246	0.00201876	0.0226312	-0.024197	0.78301	0.939459	-0.0104957	0.90529	0.979748	0.0491803	0.574006	0.866111	0.285327	0.000912509	0.00621536	-0.0384536	0.661562	0.940216	0.0833244	0.342177	0.814952	0.146035	0.094756	0.607484	-0.178333	0.0400031	0.147668	0.189776	0.0286793	0.176791	0.21533	0.0128051	0.0972536	0.164735	0.0581116	0.20618	0.216325	0.0123873	0.0747497	0.093036	0.288672
P43307	SSR1	ENSG00000124783	-0.120549	0.166923	0.6817	-0.10766	0.217401	0.98143	0.19462	0.0379908	0.144766	0.0464638	0.59678	0.872313	-0.11299	0.198807	0.651452	-0.115541	0.185389	0.603178	-0.324035	0.000150488	0.00150566	0.0969012	0.269019	0.826107	0.173042	0.0472352	0.486459	-0.0104508	0.905329	0.989075	0.159605	0.0664963	0.205529	-0.120495	0.167114	0.448057	-0.1747	0.0443024	0.200581	-0.0874089	0.317093	0.555884	-0.123519	0.156638	0.353866	0.0470289	0.592319
P10515	DLAT	ENSG00000150768	-0.0201025	0.818349	0.96814	-0.0648089	0.45861	0.998553	-0.401516	9.53029913319803e-06	0.000815095	0.277341	0.00128413	0.0953159	0.0204526	0.816638	0.95932	-0.136839	0.116275	0.537979	0.253443	0.00336597	0.0173672	0.0326401	0.710237	0.94857	-0.101969	0.244658	0.752246	0.0498976	0.569912	0.922732	0.198263	0.0221574	0.102114	0.170785	0.0493606	0.242071	0.184825	0.033191	0.171475	0.22299	0.00988179	0.0699746	0.0499564	0.56797	0.750617	0.214093	0.0137015
Q9Y3B3	TMED7	ENSG00000134970	-0.0823891	0.345787	0.811747	-0.00407289	0.96289	0.998945	-0.243425	0.00905924	0.0580693	0.168448	0.0535164	0.35882	0.0888694	0.31278	0.738685	-0.241364	0.00512969	0.316897	0.0930005	0.288857	0.476738	0.119687	0.171646	0.780797	-0.0833014	0.342311	0.814952	0.107289	0.220773	0.744544	0.337237	7.20465221235589e-05	0.00233818	0.227382	0.00848536	0.0901526	0.217444	0.0119312	0.0939413	0.317596	0.000195282	0.00571348	0.0845048	0.3335	0.555761	0.301638	0.000440041
P48556	PSMD8	ENSG00000099341	0.0616197	0.481062	0.873877	-0.109419	0.209939	0.968879	-0.0139301	0.883053	0.939879	0.00857369	0.922274	0.979109	-0.0809366	0.3581	0.765924	-0.0277061	0.751572	0.935235	0.248481	0.00406756	0.0201267	0.0755036	0.389542	0.871724	0.127288	0.145823	0.669192	0.155779	0.0744814	0.574397	0.0434249	0.619678	0.78337	0.181998	0.0360264	0.200337	0.113707	0.192513	0.454591	0.087868	0.314548	0.552803	0.128912	0.139185	0.329672	0.156885	0.0724199
P47755	CAPZA2	ENSG00000198898	0.053423	0.541381	0.89024	0.0583879	0.504404	0.998553	0.0845969	0.370841	0.590167	-0.0309651	0.724492	0.921755	0.079668	0.365708	0.76785	0.158749	0.0679874	0.47511	0.0622679	0.478146	0.657855	0.112491	0.199069	0.807096	-0.042882	0.625397	0.917835	-0.0893426	0.308325	0.805551	-0.19466	0.0247515	0.109559	0.100251	0.250916	0.549185	0.109578	0.209273	0.474335	-0.0280836	0.7483	0.877599	0.181162	0.0369025	0.14513	0.0328259	0.708662
P60953	CDC42	ENSG00000070831	-0.0918454	0.293057	0.77983	0.00692784	0.936919	0.998945	-0.162571	0.0839572	0.240625	0.00942721	0.914565	0.977105	-0.30162	0.000463497	0.114644	0.13626	0.11784	0.5403	-0.172939	0.0473684	0.131988	-0.0393619	0.654076	0.937823	0.135742	0.120681	0.635688	-0.015832	0.857014	0.983408	0.156236	0.0725209	0.218212	0.25948	0.00256081	0.0465405	0.219511	0.0111275	0.0905676	0.293848	0.000597057	0.0117047	0.331097	9.91224453490425e-05	0.00550807	0.125872	0.150397
Q96CX2	KCTD12	ENSG00000178695	0.028636	0.743519	0.951967	0.0641471	0.463221	0.998553	0.0916664	0.332053	0.555266	-0.184256	0.0344338	0.304796	-0.134699	0.125048	0.577078	0.161811	0.0627771	0.464628	0.0430648	0.623922	0.770392	-0.132101	0.131066	0.767523	0.304531	0.000384908	0.165168	-0.0600895	0.493705	0.887951	-0.308908	0.00029716	0.0058108	-0.0219377	0.802093	0.917968	-0.0177997	0.838858	0.932816	-0.116237	0.182736	0.406351	-0.00174033	0.984138	0.993788	-0.188639	0.0302985
P35580	MYH10	ENSG00000133026	0.0224557	0.797518	0.964202	0.127751	0.142813	0.949587	-0.168082	0.0738425	0.222797	0.211564	0.0148836	0.222792	-0.120745	0.169511	0.630094	0.066207	0.448954	0.803983	-0.0733574	0.403198	0.592186	-0.12757	0.144925	0.770357	0.0393618	0.654077	0.928357	-0.0327155	0.709597	0.960401	0.16367	0.0597768	0.1923	0.229142	0.00797693	0.0876441	0.237338	0.00594681	0.060518	0.255133	0.00303897	0.0328388	0.0839289	0.336816	0.558399	0.190665	0.0285337
Q6NUK1	SLC25A24	ENSG00000085491	-0.0674022	0.44079	0.858704	-0.14831	0.0884404	0.935952	-0.282119	0.00235765	0.0247293	0.283901	0.000970639	0.0893695	-0.0745082	0.397671	0.790164	-0.0548643	0.530511	0.844358	0.156415	0.0732893	0.182315	-0.115642	0.186695	0.801277	-0.0454589	0.604749	0.910898	0.0533442	0.543532	0.910368	0.203319	0.0189136	0.0917066	0.279545	0.00111942	0.0282047	0.309441	0.000289712	0.00985786	0.306732	0.000329438	0.00802706	0.2431	0.00480951	0.0432968	0.285516	0.000905081
Q92945	KHSRP	ENSG00000088247	0.0229032	0.793573	0.964202	0.0480859	0.582568	0.998553	0.189347	0.0436242	0.159165	-0.113864	0.193604	0.595243	-0.00594949	0.946229	0.986965	0.179737	0.0384379	0.416986	-0.0109031	0.901252	0.949178	-0.0646111	0.46171	0.882654	0.0579432	0.509292	0.881823	-0.12403	0.156508	0.687238	-0.268518	0.00177766	0.0193672	0.00441206	0.959802	0.98392	0.0334097	0.702633	0.861753	-0.0812739	0.352377	0.589636	0.0978257	0.262619	0.482792	-0.11541	0.187587
P33176	KIF5B	ENSG00000170759	-0.0609028	0.486189	0.876718	-0.000908916	0.991716	0.999818	-0.114234	0.226198	0.442206	0.0410992	0.639856	0.888066	-0.172143	0.0492893	0.440858	0.188184	0.030069	0.408741	0.210627	0.0153439	0.0561162	-0.0350881	0.689583	0.947676	0.0406116	0.643835	0.92435	0.029747	0.734918	0.963854	-0.153859	0.0770297	0.226399	0.223045	0.00986316	0.0968898	0.231374	0.00737076	0.0699407	0.115618	0.185095	0.408478	0.244017	0.00464753	0.042332	0.0171935	0.844865
P61158	ACTR3	ENSG00000115091	-0.0786768	0.368026	0.820687	0.203872	0.0185853	0.871053	-0.021471	0.82062	0.904009	-0.0954907	0.276083	0.675687	-0.214306	0.0139727	0.294653	0.164768	0.0580605	0.459925	-0.164815	0.0589584	0.154843	-0.0434817	0.620565	0.931664	0.0991813	0.257861	0.764344	-0.105385	0.229126	0.750311	-0.0407566	0.64137	0.798365	0.110785	0.204266	0.49537	0.0622677	0.476453	0.717933	0.00687788	0.937373	0.973286	0.124254	0.154167	0.351265	0.0823655	0.347781
Q8TCT9	HM13	ENSG00000101294	-0.0279602	0.749369	0.953604	0.0386562	0.658661	0.998553	-0.0750612	0.427357	0.640215	0.185603	0.0331156	0.303006	0.150755	0.0856561	0.522437	-0.187401	0.0307734	0.41283	0.0455107	0.604337	0.756428	0.0393683	0.654024	0.937823	-0.187888	0.0309757	0.446596	0.00421139	0.961776	0.995466	0.326577	0.000124825	0.00336707	0.105307	0.227683	0.525019	0.111765	0.200269	0.464916	0.165907	0.0563246	0.201974	-0.0218916	0.8025	0.90162	0.166399	0.0565321
P62273	RPS29	ENSG00000213741	-0.00888473	0.919155	0.984069	0.0238977	0.784823	0.998553	0.0985313	0.296961	0.519142	-0.156464	0.0731992	0.400334	-0.241134	0.00552843	0.206506	0.14878	0.0874251	0.494705	-0.147393	0.0916925	0.214551	0.158705	0.0691283	0.711827	0.169709	0.0517272	0.50342	0.0444905	0.612473	0.937426	-0.0937517	0.283111	0.500056	0.0118722	0.892114	0.957306	-0.0208961	0.811309	0.920315	-0.0132303	0.879861	0.944157	0.166319	0.0557063	0.187093	-0.139492	0.110665
P05408	SCG5	ENSG00000166922	0.178012	0.0403685	0.452594	-0.0190316	0.827872	0.998553	0.0112459	0.90547	0.951415	0.0944566	0.281341	0.680788	-0.124198	0.157549	0.617433	0.00642532	0.941487	0.987647	0.219947	0.0112743	0.0441596	0.108487	0.215635	0.810025	0.114908	0.189526	0.705494	-0.0628868	0.473774	0.881063	-0.00879221	0.919994	0.962616	0.155072	0.0747021	0.296144	0.161686	0.0629837	0.2468	0.190519	0.0280494	0.134234	0.1475	0.0902135	0.250933	0.0656325	0.454645
O94925	GLS	ENSG00000115419	0.224307	0.00944326	0.278396	0.0887157	0.309884	0.998553	0.0107149	0.909915	0.953491	-0.0240906	0.783941	0.939628	-0.263312	0.0023762	0.170628	0.192628	0.0263257	0.404546	0.0328022	0.708863	0.828553	-0.11316	0.196394	0.802501	0.0392627	0.654892	0.928357	-0.103954	0.235543	0.755223	-0.142504	0.101779	0.269226	0.0594604	0.496593	0.746832	0.0372508	0.670334	0.845335	0.00629238	0.942695	0.976449	0.152791	0.0791287	0.231784	-0.0150134	0.864334
P51858	HDGF	ENSG00000143321	0.018153	0.835704	0.971049	-0.116714	0.180934	0.968615	0.180924	0.0540574	0.182116	-0.069096	0.43114	0.785392	-0.0154132	0.861291	0.971643	0.152901	0.0789101	0.486153	-0.0357199	0.684289	0.811399	0.0343502	0.695786	0.947676	-0.00819507	0.925697	0.987168	-0.210377	0.0154687	0.399952	-0.211688	0.0144433	0.0767425	-0.0642295	0.462646	0.727944	-0.0484643	0.579601	0.790542	-0.116652	0.181168	0.404784	0.0855637	0.327456	0.5502	-0.0775774	0.376614
Q8NBX0	SCCPDH	ENSG00000143653	-0.0280326	0.748741	0.953604	-0.0109	0.900902	0.998553	-0.340545	0.000209395	0.00573535	0.201955	0.020222	0.249984	-0.0694566	0.430521	0.80924	-0.0795733	0.362576	0.753544	0.211491	0.0149192	0.0548483	-0.117574	0.179391	0.793845	-0.040102	0.648002	0.92556	0.0400233	0.648648	0.945313	0.162342	0.0619082	0.196501	0.145447	0.0948323	0.334468	0.133571	0.125338	0.361235	0.203156	0.0190113	0.104888	-0.0113868	0.8965	0.951046	0.217544	0.012221
P04632	CAPNS1	ENSG00000126247	0.141914	0.10322	0.606055	0.147544	0.0901166	0.935952	0.336303	0.000253882	0.00642946	-0.108271	0.216555	0.62047	-0.00685295	0.938079	0.985375	0.0807068	0.355758	0.749293	-0.269171	0.00180276	0.0106619	-0.0225915	0.797085	0.963435	0.0677657	0.440084	0.859885	-0.0885108	0.312868	0.808587	-0.154132	0.0765018	0.225362	-0.102164	0.24194	0.539082	-0.129056	0.138742	0.380554	-0.190205	0.0283144	0.134751	-0.0107946	0.901856	0.952671	-0.0161725	0.853972
P01008	SERPINC1	ENSG00000117601	-0.0022447	0.979542	0.996749	-0.0160297	0.854696	0.998553	-0.330848	0.000323937	0.00752117	-0.0312319	0.722214	0.921093	0.120732	0.169559	0.630094	0.0277679	0.751036	0.935194	-0.0125346	0.886569	0.940898	0.221915	0.0105481	0.540825	-0.197543	0.0231811	0.425842	-0.257142	0.00291604	0.289079	0.272231	0.00152448	0.0175485	0.0743772	0.394857	0.67775	0.0985557	0.259057	0.531181	0.194324	0.0250063	0.124132	-0.0158473	0.856332	0.930282	0.152335	0.0812045
Q6UW68	TMEM205	ENSG00000105518	-0.0887855	0.309502	0.791587	0.174707	0.0442935	0.913736	0.116483	0.217131	0.431913	0.214611	0.0134694	0.214718	0.048098	0.585378	0.876591	-0.0881112	0.313206	0.71738	-0.283027	0.0010079	0.00674612	0.13653	0.118522	0.758926	-0.0260382	0.766955	0.955195	-0.0499631	0.569405	0.922732	0.313161	0.00024234	0.00525056	-0.0161953	0.853211	0.940569	-0.0242391	0.781825	0.905377	0.0951199	0.276113	0.513212	-0.105682	0.226021	0.440187	0.161294	0.0646575
P20674	COX5A	ENSG00000178741	0.116567	0.18149	0.692261	0.044926	0.607615	0.998553	0.0320766	0.734762	0.856003	0.126802	0.147382	0.532203	-0.0542604	0.538198	0.857799	-0.0107357	0.902388	0.979214	-0.0934617	0.286462	0.473493	0.174548	0.0453149	0.66924	0.02738	0.755315	0.953095	0.0954427	0.276325	0.784956	0.00710007	0.935354	0.970593	0.0778294	0.373224	0.66026	0.0375471	0.667866	0.844454	0.0746321	0.393234	0.628111	0.0708994	0.417391	0.629428	0.0127074	0.885016
Q9HAU8	RNPEPL1	ENSG00000142327	0.5347	3.3699709689472e-11	6.50741394103704e-08	0.192363	0.026537	0.890026	0.0317113	0.737673	0.857841	0.141268	0.106153	0.463766	0.146358	0.0952983	0.536581	0.0765052	0.381434	0.765867	0.0414045	0.63737	0.779361	0.0723522	0.409691	0.875429	-0.0453529	0.605593	0.911166	-0.107843	0.218385	0.741955	0.00357971	0.967381	0.985037	0.139562	0.10912	0.361086	0.113212	0.194466	0.456515	0.103706	0.234867	0.467676	0.14412	0.0979169	0.264899	0.0910455	0.299157
P13647	KRT5	ENSG00000186081	0.105265	0.22787	0.735965	0.0844301	0.333929	0.998553	0.0430708	0.649099	0.798938	0.163895	0.0604058	0.372431	0.129908	0.139171	0.595412	-0.0383321	0.661346	0.90426	-0.0515235	0.557392	0.719327	-0.00300371	0.972732	0.991459	-0.269843	0.00175383	0.291104	-0.0697526	0.426763	0.861286	-0.0673643	0.441047	0.648256	-0.169558	0.0510409	0.246394	-0.140814	0.105947	0.330909	-0.131707	0.130744	0.332084	-0.0913507	0.295676	0.517165	-0.0388592	0.658215
O75368	SH3BGRL	ENSG00000131171	0.112025	0.199218	0.714043	0.109518	0.209522	0.968679	0.0337445	0.721524	0.847741	-0.0245852	0.779617	0.939108	-0.131118	0.135494	0.593138	0.0858958	0.325575	0.725336	0.0226285	0.79676	0.884451	0.0229794	0.793678	0.963435	0.162199	0.0631521	0.543192	0.0658672	0.453029	0.873787	-0.104739	0.230214	0.441672	0.191367	0.027345	0.171896	0.158824	0.0678549	0.257929	0.146799	0.0917707	0.268703	0.301179	0.000427113	0.0113369	-0.0258563	0.768536
P55786	NPEPPS	ENSG00000141279	0.147145	0.0909982	0.581365	-0.0800516	0.35969	0.998553	-0.0554067	0.558203	0.736641	-0.107522	0.219769	0.624349	0.0189391	0.829993	0.961727	0.0764171	0.381985	0.766152	0.0601546	0.493236	0.670024	0.0734886	0.402355	0.875104	-0.0633866	0.47026	0.869422	0.0108155	0.902042	0.989075	-0.179162	0.0390731	0.145896	0.150447	0.0838965	0.312448	0.0834068	0.339841	0.609137	-0.0249001	0.776031	0.892028	0.109936	0.207778	0.417719	0.0900646	0.304415
Q8WUM4	PDCD6IP	ENSG00000170248	0.204605	0.0181571	0.343433	0.127853	0.142491	0.949587	0.188574	0.0445054	0.161087	-0.0528327	0.547408	0.848351	-0.0128712	0.883991	0.975003	0.0828248	0.343234	0.7395	-0.0982593	0.262334	0.447794	0.0197179	0.82244	0.968203	-0.135365	0.121726	0.635713	-0.0489207	0.577498	0.923439	-0.168627	0.0523482	0.176336	-0.0955247	0.274065	0.571467	-0.146209	0.093097	0.307958	-0.201931	0.0197605	0.107942	-0.0350148	0.689067	0.83045	-0.0901222	0.304105
P54886	ALDH18A1	ENSG00000059573	-0.0736636	0.399421	0.840176	0.0133764	0.878545	0.998553	-0.276857	0.00286408	0.0280219	0.179361	0.0396074	0.319427	0.0152604	0.862652	0.971727	-0.0723374	0.407985	0.780146	0.110533	0.207051	0.380143	0.0674597	0.442156	0.881432	-0.122978	0.160076	0.679799	0.0770818	0.379679	0.839528	0.23701	0.00601828	0.0430904	0.123198	0.157726	0.437443	0.121186	0.164676	0.418682	0.2241	0.00951097	0.0683374	0.155222	0.0744177	0.224624	0.156057	0.0739586
P09960	LTA4H	ENSG00000111144	-0.0219955	0.801582	0.964351	-0.0175035	0.841504	0.998553	0.13203	0.161424	0.359424	-0.0582716	0.506891	0.828444	-0.00496392	0.955126	0.988184	0.14418	0.0977764	0.510594	0.0500162	0.568994	0.729809	0.0401473	0.647632	0.937823	-0.00644608	0.941523	0.990844	-0.126685	0.147758	0.679696	-0.151304	0.0821266	0.236255	0.00164249	0.98503	0.994168	0.0150411	0.863568	0.943184	-0.0437679	0.616912	0.797397	0.00350988	0.968017	0.986406	-0.0057252	0.948053
P28074	PSMB5	ENSG00000100804	0.204118	0.0184403	0.344875	-0.0350406	0.688849	0.998553	0.0345979	0.714781	0.843009	-0.171868	0.0487787	0.348958	0.0810707	0.357301	0.765924	0.123797	0.1557	0.576474	0.269631	0.00176917	0.0105344	-0.00704278	0.936121	0.988773	0.0308148	0.725775	0.946729	0.0338135	0.70031	0.95702	-0.212119	0.0142403	0.0762628	0.0252458	0.773005	0.904788	0.0427682	0.624987	0.818169	-0.00560482	0.948948	0.979079	0.168386	0.0526905	0.1808	-0.0336389	0.701784
Q9NR45	NANS	ENSG00000095380	0.059541	0.496009	0.881743	0.190653	0.0279376	0.896876	0.234558	0.0120068	0.0699401	-0.0490368	0.576593	0.861905	0.166964	0.0566399	0.461703	-0.000367436	0.996651	0.998461	-0.0526568	0.548745	0.712126	0.125969	0.15008	0.770357	-0.110202	0.208422	0.725599	0.0346133	0.693572	0.956441	-0.0695282	0.426478	0.636053	-0.0421605	0.629917	0.826338	-0.0145207	0.868245	0.944764	-0.000215915	0.998032	0.99903	0.124275	0.154096	0.351265	-0.0034873	0.968344
P43304	GPD2	ENSG00000115159	0.0137851	0.874863	0.975699	0.0472308	0.589299	0.998553	-0.438806	1.04182944982156e-06	0.000160942	0.28182	0.00106153	0.0893695	-0.0336744	0.702584	0.918177	-0.0696584	0.425611	0.792415	0.311012	0.000283737	0.00245875	-0.0125722	0.886231	0.981538	-0.136506	0.118587	0.632815	0.0514186	0.558196	0.918514	0.222997	0.00987933	0.0592453	0.388612	3.79338118783323e-06	0.000976669	0.399668	1.88059302974608e-06	0.000372454	0.404663	1.35828429792539e-06	0.000262285	0.274935	0.00136133	0.0219978	0.337161	7.71032688406947e-05
Q16891	IMMT	ENSG00000132305	0.113045	0.195133	0.706026	0.0255863	0.770029	0.998553	-0.345142	0.000169412	0.00513151	0.203284	0.0193972	0.246453	0.0670292	0.446844	0.816882	-0.0735061	0.400432	0.776821	0.00593789	0.946126	0.972697	0.0316073	0.719015	0.950991	-0.129352	0.139349	0.663992	-0.0848537	0.33336	0.821069	0.29415	0.000588992	0.0090625	0.162196	0.0621463	0.269219	0.16938	0.051289	0.219599	0.239673	0.00545987	0.0485361	0.0589614	0.500219	0.699407	0.212194	0.0145813
P23381	WARS1	ENSG00000140105	-0.0527032	0.546852	0.892073	-0.0412556	0.637289	0.998553	0.0157145	0.868199	0.930609	-0.105748	0.227514	0.632129	0.0928235	0.29165	0.721096	-0.0821501	0.347193	0.74176	0.0423697	0.629538	0.773553	0.114111	0.192634	0.802501	-0.118228	0.176964	0.694694	0.00745144	0.932422	0.991172	0.138239	0.112552	0.286562	0.215481	0.0127411	0.113763	0.245107	0.00446158	0.0512054	0.194788	0.0246548	0.123418	0.107713	0.217175	0.429128	0.169099	0.0525867
Q92499	DDX1	ENSG00000079785	0.060137	0.491698	0.878226	0.0865734	0.321759	0.998553	-0.120288	0.202377	0.413973	-0.00291884	0.973502	0.993598	-0.0292759	0.739936	0.931973	0.0247381	0.777449	0.943487	0.132726	0.129237	0.273048	0.0884483	0.313212	0.842939	0.0866866	0.322985	0.810952	-0.0132131	0.880473	0.98787	-0.00229453	0.979088	0.990749	0.165718	0.0566097	0.258112	0.169489	0.0511373	0.219466	0.220655	0.0107035	0.0739476	0.265381	0.00202061	0.0266369	0.145583	0.0957927
P05198	EIF2S1	ENSG00000134001	-0.033924	0.698276	0.940748	0.0212482	0.808191	0.998553	0.300096	0.00117884	0.0161751	-0.21137	0.0149781	0.223271	0.138253	0.115306	0.563936	-0.0496886	0.570049	0.864702	-0.383497	5.65444160338657e-06	0.000125582	0.122508	0.161693	0.775042	0.0120703	0.890743	0.983277	-0.131383	0.133191	0.659842	0.0107615	0.902155	0.954162	-0.200747	0.0205086	0.147256	-0.199902	0.0210571	0.133644	-0.194413	0.0249382	0.124115	-0.163646	0.0598156	0.195686	-0.0840901	0.337744
P61081	UBE2M	ENSG00000130725	0.104611	0.230787	0.737704	-0.0451193	0.606069	0.998553	-0.0366468	0.698683	0.833234	-0.0219314	0.802892	0.946944	-0.106444	0.22625	0.671264	0.1419	0.103253	0.517875	0.371939	1.1272380489924e-05	0.000212361	-0.15724	0.0717685	0.715688	0.136377	0.118938	0.632815	0.0637274	0.467872	0.88019	-0.164891	0.0578711	0.188023	0.203872	0.0185854	0.138614	0.189855	0.0286121	0.158569	0.152129	0.080452	0.250855	0.316072	0.000210401	0.00785089	0.0483929	0.581615
Q9C037	TRIM4	ENSG00000146833	-0.106588	0.222042	0.731902	-0.0373069	0.669866	0.998553	-0.162667	0.0837719	0.240362	0.0854217	0.330122	0.721409	-0.272442	0.0016432	0.167001	0.163686	0.0597528	0.459981	-0.0206138	0.814514	0.896614	-0.0503604	0.566335	0.925596	0.0595217	0.497804	0.877724	-0.00522645	0.952572	0.995453	0.14457	0.0968619	0.260357	0.228357	0.00820034	0.0887772	0.24499	0.00448119	0.0512447	0.258242	0.00268958	0.0303275	0.273285	0.00145889	0.0226275	0.124952	0.153426
Q15819	UBE2V2	ENSG00000169139	0.146761	0.0918552	0.583942	0.0293815	0.737084	0.998553	0.218231	0.0196701	0.0950922	-0.0854716	0.329839	0.721312	-0.0494391	0.57495	0.871977	0.149164	0.0866005	0.494418	0.139793	0.10989	0.243143	-0.0205535	0.815047	0.965112	0.183655	0.0350372	0.45102	0.103187	0.239036	0.75793	-0.37518	8.60309344430377e-06	0.000581122	-0.0161004	0.854062	0.940784	-0.0308169	0.724743	0.874401	-0.109509	0.209561	0.439051	0.111975	0.19942	0.406955	-0.172481	0.0479681
P31939	ATIC	ENSG00000138363	0.0256089	0.76983	0.959593	0.104732	0.230246	0.983008	0.0653754	0.489524	0.687754	-0.0667248	0.447155	0.795767	0.197274	0.0239142	0.348545	-0.052651	0.54725	0.853819	-0.0271005	0.757735	0.859483	0.0570428	0.515907	0.899984	-0.0435967	0.61964	0.915656	-0.0662018	0.450733	0.873787	0.034582	0.692716	0.82868	0.0256365	0.76959	0.902805	0.0210879	0.809611	0.919623	-0.0575122	0.510829	0.718959	0.0307253	0.725528	0.854471	0.108679	0.214817
Q00765	REEP5	ENSG00000129625	-0.0244833	0.779684	0.961871	-0.19631	0.0235326	0.886663	0.223707	0.0167284	0.0862779	0.0385112	0.661086	0.895672	-0.0918963	0.296517	0.723876	-0.0429721	0.623336	0.884244	-0.0283876	0.746611	0.851946	-0.139256	0.111276	0.753527	0.12513	0.152836	0.67506	0.176515	0.0429037	0.504381	-0.0526213	0.547475	0.730382	-0.0776025	0.374623	0.661391	-0.058865	0.500921	0.735993	-0.0779423	0.372528	0.609621	-0.0115979	0.894592	0.950197	-0.069958	0.425399
O75110	ATP9A	ENSG00000054793	0.0762374	0.383108	0.831215	0.137926	0.113375	0.943125	-0.329113	0.000349719	0.00785241	0.189583	0.0294648	0.28955	-0.184808	0.0345842	0.388012	0.0256117	0.769806	0.940816	0.17443	0.0454625	0.127924	-0.0951289	0.277915	0.8301	0.016361	0.852289	0.973109	-0.0912608	0.298011	0.800446	0.21444	0.0131898	0.0723327	0.342357	5.49347759490892e-05	0.00473569	0.351091	3.42125219163769e-05	0.00242438	0.411534	8.60634353117007e-07	0.00018993	0.273845	0.00142506	0.0223408	0.273548	0.00150513
P62857	RPS28	ENSG00000233927	0.0979495	0.262013	0.754863	0.00840322	0.923523	0.998945	0.128168	0.174151	0.378061	-0.0712959	0.416579	0.778963	-0.0802756	0.362052	0.766946	0.150953	0.0828484	0.490242	-0.0692678	0.429992	0.616189	0.230137	0.0079388	0.540825	0.109964	0.209413	0.725599	0.0177859	0.839591	0.981001	-0.108475	0.213919	0.422519	-0.0240545	0.783445	0.909838	-0.0429645	0.623398	0.81737	-0.0544485	0.533636	0.737353	0.14624	0.0930272	0.256165	-0.150151	0.0857139
Q9UHG2	PCSK1N	ENSG00000102109	0.140623	0.106426	0.610422	-0.0142024	0.871108	0.998553	0.00443703	0.962631	0.979626	-0.00168322	0.984718	0.997194	-0.136769	0.1193	0.56811	-0.0357802	0.682632	0.912492	0.158816	0.0689322	0.174331	0.150678	0.0846077	0.729723	0.14456	0.0981736	0.603704	-0.106244	0.225331	0.748625	0.0562739	0.519987	0.710486	0.19567	0.0239996	0.160814	0.17291	0.0465592	0.205881	0.146495	0.0924526	0.269473	0.187666	0.0305339	0.129799	0.11898	0.174209
P35637	FUS	ENSG00000089280	-0.00195308	0.982199	0.997718	-0.0370552	0.671965	0.998553	0.199791	0.0330719	0.131386	-0.0605144	0.490649	0.820206	-0.0216029	0.806522	0.95576	0.119499	0.170677	0.591127	-0.141113	0.106543	0.238394	-0.0254825	0.77179	0.955947	0.0866311	0.323296	0.810952	-0.155865	0.0743198	0.574397	-0.224277	0.009453	0.0575374	-0.0685372	0.433116	0.70444	-0.0532527	0.542673	0.765573	-0.137839	0.113606	0.304686	0.0720815	0.409649	0.623229	-0.184601	0.0340921
Q9Y6C9	MTCH2	ENSG00000109919	0.0228151	0.794349	0.964202	0.0131771	0.880341	0.998553	-0.462644	2.19050278804644e-07	4.97630692202081e-05	0.281809	0.00106206	0.0893695	-0.00147271	0.98668	0.997137	-0.0682058	0.435348	0.795283	0.252921	0.00343435	0.0176493	-0.0522364	0.551944	0.916757	-0.0747172	0.394513	0.8397	0.0504401	0.56572	0.921206	0.237281	0.00595927	0.0428579	0.314714	0.000224782	0.011324	0.318335	0.000188321	0.00753517	0.326236	0.000126998	0.00419201	0.143123	0.100286	0.267834	0.328413	0.000120804
P35998	PSMC2	ENSG00000161057	0.0498182	0.569043	0.901446	0.0106839	0.902857	0.998553	-0.113241	0.230286	0.447141	0.117877	0.178263	0.574458	0.0649025	0.461426	0.823289	0.0725746	0.406445	0.779807	0.321981	0.000166637	0.00163338	-0.0726687	0.40764	0.875429	-0.057927	0.509411	0.881823	0.0690001	0.431781	0.865572	-0.065535	0.453581	0.657063	0.193214	0.0258628	0.167447	0.206231	0.0172383	0.117935	0.129479	0.137442	0.343337	0.234863	0.00650504	0.0523931	0.130787	0.134975
P26196	DDX6	ENSG00000110367	0.126509	0.146771	0.664228	-0.13938	0.109586	0.943125	0.117977	0.211248	0.425028	-0.131699	0.132252	0.512751	0.079631	0.365932	0.76785	0.275493	0.00132968	0.293476	0.0694136	0.429019	0.615411	0.0371567	0.672307	0.944507	-0.0801505	0.360942	0.823332	-0.201602	0.0204466	0.425314	-0.16516	0.057459	0.187323	-0.046708	0.593431	0.808729	-0.0270986	0.756847	0.892684	-0.0929883	0.287066	0.524796	0.0223893	0.798105	0.898242	-0.0707637	0.420074
P26640	VARS1	ENSG00000204394	-0.122739	0.15929	0.672002	0.151742	0.0812343	0.935952	0.0927908	0.326131	0.549767	-0.000343456	0.996881	0.999471	0.0220474	0.802621	0.954565	0.0186741	0.831057	0.96089	-0.17332	0.0468753	0.130804	0.0544497	0.535199	0.910765	0.0315558	0.719453	0.946729	-0.0310493	0.723773	0.962067	0.0986036	0.258825	0.474724	0.023339	0.789735	0.912069	0.0120907	0.890141	0.955714	0.0597128	0.494764	0.706562	0.0479441	0.583682	0.763094	0.0103322	0.906399
P19404	NDUFV2	ENSG00000178127	0.146076	0.0933968	0.586614	0.14702	0.0912777	0.935952	-0.097322	0.302958	0.525493	-0.00836716	0.924141	0.97952	-0.0970216	0.270278	0.706112	-0.125717	0.149335	0.572555	0.0296136	0.736063	0.844937	-0.0159046	0.856365	0.976329	0.0173032	0.843889	0.970643	0.138213	0.114006	0.638009	0.183993	0.0340046	0.13428	0.10458	0.230923	0.527892	0.0758857	0.385313	0.651809	0.154066	0.0766282	0.243891	0.0608512	0.48656	0.68907	0.125775	0.150713
Q15691	MAPRE1	ENSG00000101367	0.0863557	0.322981	0.80319	-0.0477036	0.585573	0.998553	0.104114	0.270295	0.492485	-0.0423234	0.629913	0.88306	-0.145205	0.0979658	0.536581	0.120565	0.166864	0.58611	0.230068	0.00795823	0.0337927	-0.182829	0.0358796	0.634619	0.185198	0.0335072	0.45102	0.0798873	0.362526	0.831893	-0.379685	6.56361814144191e-06	0.000482832	0.0393043	0.653306	0.839486	0.0366326	0.675494	0.847554	-0.103255	0.236923	0.470671	0.163677	0.0597662	0.195608	-0.0964933	0.271049
P49721	PSMB2	ENSG00000126067	0.0950229	0.276605	0.769135	-0.0115185	0.89531	0.998553	0.151866	0.106749	0.27988	-0.214019	0.0137347	0.216947	0.108748	0.216304	0.666428	0.0514622	0.556345	0.85749	-0.00408253	0.962945	0.981981	0.0386129	0.660246	0.939872	0.00646252	0.941374	0.990844	0.000989255	0.991018	0.997678	-0.324237	0.000140451	0.00367743	-0.0889805	0.308436	0.608988	-0.120523	0.167014	0.421276	-0.244892	0.00449767	0.0427832	-0.0343458	0.694709	0.833867	-0.155654	0.0747167
P08708	RPS17	ENSG00000182774	-0.00526794	0.952012	0.991219	-0.0714793	0.413583	0.998553	0.257735	0.00563208	0.0429864	-0.240163	0.00554164	0.157323	-0.0538852	0.541016	0.859415	0.0535191	0.540654	0.851658	-0.328811	0.000118398	0.00126313	0.0543909	0.53564	0.910765	0.094876	0.2792	0.782298	-0.0579457	0.509275	0.893039	-0.109694	0.208785	0.416905	-0.2374	0.00593356	0.0738452	-0.265885	0.00197963	0.0313502	-0.238033	0.0057981	0.0501507	-0.118734	0.173448	0.374232	-0.163576	0.0609152
Q99460	PSMD1	ENSG00000173692	-0.133902	0.124394	0.632116	0.0615937	0.481248	0.998553	-0.28885	0.00182825	0.0212671	0.167895	0.0543174	0.360379	-0.0554729	0.529142	0.856654	0.0576566	0.509767	0.833082	0.275649	0.00137876	0.00862312	0.0499956	0.569153	0.926579	-0.0472677	0.590439	0.903869	0.0626784	0.475244	0.881066	0.0223263	0.79866	0.893519	0.279848	0.00110498	0.0281678	0.314716	0.000224763	0.00831512	0.254712	0.0030893	0.0331413	0.275769	0.00131432	0.0216457	0.165116	0.0584899
P10645	CHGA	ENSG00000100604	0.000808986	0.992626	0.998633	-0.0380526	0.663664	0.998553	-0.203977	0.0294944	0.122917	0.0993301	0.257144	0.659643	-0.128091	0.144831	0.605014	0.0255276	0.770541	0.940997	0.319513	0.000188172	0.00179216	-0.015926	0.856174	0.976329	0.199062	0.022123	0.421471	0.0671899	0.443988	0.871447	0.00648145	0.940976	0.974276	0.273109	0.00146968	0.0335852	0.312614	0.000248822	0.00886488	0.280629	0.00106854	0.0168664	0.273976	0.00141727	0.0223101	0.0816904	0.35176
P04083	ANXA1	ENSG00000135046	0.134904	0.121576	0.629065	0.254787	0.00308026	0.586625	0.101654	0.281841	0.503688	0.149353	0.0874109	0.432402	0.106552	0.225777	0.671264	-0.00104147	0.990507	0.996922	-0.209859	0.0157297	0.0572857	0.00912263	0.917315	0.986119	-0.195675	0.0245421	0.425961	-0.283093	0.00100505	0.238771	0.286767	0.00081836	0.011328	0.0592827	0.497883	0.748035	0.0535946	0.540082	0.763888	0.120611	0.166701	0.385048	-0.010858	0.901282	0.952671	0.20524	0.0182358
P55809	OXCT1	ENSG00000083720	-0.0156524	0.85808	0.97166	-0.0520069	0.552169	0.998553	-0.495046	2.15496995803477e-08	1.3098043201154e-05	0.186225	0.0325207	0.301639	0.00236077	0.97865	0.995277	-0.0845204	0.33341	0.732825	0.388483	4.16456311391755e-06	0.000101473	-0.0882882	0.314092	0.842939	-0.0201362	0.818737	0.96871	0.104728	0.232056	0.753683	0.15149	0.0817482	0.235606	0.359073	2.19201081002041e-05	0.00291984	0.382484	5.53639861644584e-06	0.000806852	0.383087	5.33576031847005e-06	0.000654181	0.234147	0.00667499	0.0530974	0.325106	0.000142656
P60228	EIF3E	ENSG00000104408	-0.0147573	0.866118	0.973164	-0.0972676	0.265365	0.98795	0.207732	0.0265697	0.115855	-0.228223	0.00848916	0.180634	0.0897305	0.308095	0.735388	-0.0515612	0.555585	0.857442	-0.166454	0.0564488	0.150193	0.0874254	0.318863	0.847089	0.0939569	0.283905	0.785073	-0.0377436	0.667436	0.950529	0.00170039	0.984502	0.992728	-0.0562581	0.520104	0.75898	-0.0690169	0.429895	0.683655	-0.0786742	0.368042	0.604842	-0.0659037	0.451039	0.65861	0.0450012	0.608394
P52569	SLC7A2	ENSG00000003989	0.0312836	0.720746	0.946615	-0.0758124	0.385773	0.998553	-0.045258	0.632548	0.788089	0.0554014	0.528077	0.838066	-0.301654	0.000462783	0.114644	0.183403	0.0345922	0.415992	0.18044	0.0384144	0.112745	-0.203997	0.0189668	0.560141	0.231132	0.00766575	0.357483	0.022938	0.794042	0.975689	-0.224548	0.00936497	0.0571818	-0.000872167	0.992051	0.997734	-0.0113503	0.89683	0.958896	-0.0499541	0.567988	0.760488	0.100318	0.250596	0.468783	-0.0933576	0.287001
O75821	EIF3G	ENSG00000130811	0.00735341	0.933053	0.986992	-0.00623143	0.943249	0.998945	0.211329	0.0240041	0.108299	-0.143474	0.100752	0.45804	0.0971415	0.269683	0.706005	0.0624609	0.475084	0.817226	-0.117281	0.180485	0.344177	0.000316181	0.997129	0.998888	-0.0329278	0.707798	0.941321	-0.0996244	0.25573	0.770128	-0.114505	0.189386	0.393477	-0.0733701	0.401306	0.682751	-0.0433351	0.620402	0.815241	-0.102897	0.23856	0.47235	0.0398847	0.648525	0.805339	-0.0543127	0.536228
P22695	UQCRC2	ENSG00000140740	0.158489	0.068445	0.53509	0.123338	0.157251	0.958099	-0.00151783	0.987213	0.993754	0.175371	0.044292	0.328322	0.0830724	0.345514	0.759829	0.017338	0.842983	0.963629	-0.255555	0.00310198	0.0162991	0.155465	0.0750742	0.719151	-0.176813	0.0425483	0.469564	-0.142699	0.102625	0.617346	0.16544	0.0570304	0.186466	0.0170284	0.845752	0.937746	0.0111508	0.898634	0.959347	0.0333777	0.702904	0.849575	-0.0740273	0.397091	0.612569	0.119667	0.171715
Q9NX40	OCIAD1	ENSG00000109180	0.203899	0.0185694	0.344938	-0.0454211	0.60366	0.998553	-0.0819934	0.385798	0.605302	0.234061	0.00690891	0.165215	-0.0952044	0.279395	0.712776	0.0822458	0.34663	0.741543	0.247372	0.00424128	0.0207734	-0.135304	0.121897	0.760733	-0.0671712	0.444115	0.862342	0.060236	0.49265	0.887951	-0.0513041	0.55756	0.738822	0.122724	0.159342	0.439555	0.14704	0.091233	0.30453	0.146151	0.0932281	0.270916	0.27171	0.00155789	0.0233201	0.118	0.177806
P09012	SNRPA	ENSG00000077312	0.131057	0.132672	0.645661	-0.117568	0.177744	0.968615	0.26763	0.00399294	0.0340973	-0.0960516	0.273259	0.674	0.138028	0.115904	0.563936	0.0766209	0.380713	0.765867	0.101674	0.246031	0.429497	-0.0133117	0.879588	0.978911	0.15261	0.0806491	0.569409	-0.0314523	0.720335	0.962067	-0.322798	0.000150946	0.00386062	-0.105561	0.226557	0.523767	-0.118257	0.175196	0.431098	-0.224305	0.00944371	0.0680441	-0.046098	0.59827	0.772748	-0.137404	0.116161
P27695	APEX1	ENSG00000100823	0.144817	0.0962867	0.591191	0.160046	0.065739	0.928677	0.348835	0.000142555	0.00453125	0.0773797	0.377835	0.756099	-0.0842314	0.338803	0.756115	0.122358	0.1606	0.581584	-0.15232	0.0812352	0.196845	-0.0933303	0.287143	0.833052	0.00219314	0.980089	0.995949	-0.160133	0.0666324	0.552532	-0.151689	0.081343	0.234788	-0.106457	0.222617	0.518329	-0.114293	0.190215	0.451512	-0.116523	0.181654	0.40505	0.0353007	0.686661	0.829103	-0.070238	0.423545
P16519	PCSK2	ENSG00000125851	0.0667707	0.445093	0.860876	0.0839188	0.336875	0.998553	-0.19136	0.0413959	0.153354	0.103793	0.236273	0.641543	-0.216977	0.012798	0.285699	0.0298736	0.732845	0.928625	0.157462	0.0713633	0.178965	-0.10339	0.238109	0.810535	0.137172	0.116784	0.630799	-0.0994451	0.256591	0.7704	0.0529852	0.544705	0.728285	0.161798	0.0627991	0.270229	0.177931	0.0404616	0.189822	0.228967	0.00802617	0.060719	0.148071	0.0889602	0.248689	0.109309	0.212156
O15144	ARPC2	ENSG00000163466	0.0822547	0.346577	0.812163	0.0865608	0.321829	0.998553	0.0375905	0.691313	0.829146	-0.21821	0.0119519	0.208291	-0.0345735	0.695031	0.914104	0.158205	0.068949	0.475474	-0.0861786	0.325839	0.517644	0.00482703	0.956193	0.990172	0.0531334	0.545127	0.890259	-0.0963667	0.271681	0.781278	-0.193099	0.0259535	0.113065	0.0336532	0.700569	0.863994	-0.0070696	0.935631	0.97449	-0.111682	0.200603	0.428549	0.0695491	0.426339	0.637446	0.0247105	0.778522
P34932	HSPA4	ENSG00000170606	0.00600781	0.945283	0.989846	-0.0376987	0.666605	0.998553	-0.109784	0.244922	0.464695	0.0344034	0.695338	0.911743	-0.0431418	0.624646	0.892319	0.156537	0.0719645	0.476719	0.333449	9.34384391704235e-05	0.0010536	-0.0713985	0.415907	0.878442	0.01856	0.832709	0.969697	0.0680874	0.437911	0.869741	-0.273966	0.00141788	0.0167026	0.184513	0.0334942	0.193882	0.200162	0.0208872	0.133113	0.120139	0.16838	0.387075	0.347649	4.1300196772065e-05	0.0041974	-0.0277303	0.752285
O00151	PDLIM1	ENSG00000107438	-0.0621588	0.477226	0.873617	0.142289	0.102304	0.942953	0.175996	0.0610598	0.197913	0.11288	0.197511	0.598733	-0.0741783	0.399769	0.790978	0.00139494	0.987286	0.996836	-0.167456	0.0549587	0.147447	-0.0638112	0.467285	0.88557	0.0550513	0.530691	0.887145	-0.0217779	0.804244	0.977263	-0.124283	0.154071	0.345196	0.0721217	0.409387	0.689728	0.0660705	0.449892	0.699047	-0.018949	0.828608	0.919408	0.104046	0.23333	0.448653	-0.0145136	0.868809
Q9NYL4	FKBP11	ENSG00000134285	-0.145196	0.095411	0.590443	0.0509504	0.560283	0.998553	0.245003	0.00860771	0.056059	-0.0245647	0.779796	0.939108	0.068518	0.436792	0.81127	-0.181856	0.0361739	0.415992	-0.397397	2.38040804600992e-06	6.87568883166489e-05	0.0897247	0.306252	0.841327	0.0658971	0.452824	0.863496	0.015469	0.860259	0.983507	0.134044	0.123993	0.304343	-0.242087	0.00499413	0.0663936	-0.260497	0.00245936	0.0356483	-0.141004	0.105471	0.29147	-0.303499	0.00038345	0.0107149	-0.0239398	0.785261
P00167	CYB5A	ENSG00000166347	-0.0597864	0.494232	0.880407	-0.0139331	0.873531	0.998553	0.271124	0.00352544	0.0318486	-0.211937	0.014704	0.222385	0.0391505	0.657062	0.90002	-0.0339407	0.698134	0.918513	-0.44901	6.66282364836235e-08	6.6835908909027e-06	0.156066	0.0739411	0.719151	0.0525534	0.549531	0.891675	-0.106782	0.222976	0.746899	0.0225533	0.796657	0.89201	-0.193554	0.0255978	0.166984	-0.230503	0.00760216	0.0707921	-0.195499	0.0241251	0.121633	-0.222466	0.0100611	0.0667013	-0.0757626	0.387913
Q13263	TRIM28	ENSG00000130726	0.0361785	0.679293	0.936939	-0.0313338	0.720317	0.998553	0.0927914	0.326128	0.549767	-0.255315	0.003131	0.133612	-0.0240714	0.784924	0.950244	0.161809	0.0627804	0.464628	-0.00803857	0.927112	0.96121	-0.0179196	0.838402	0.97008	0.0218263	0.803818	0.96616	-0.10716	0.221332	0.744544	-0.292436	0.000636231	0.00954223	-0.100519	0.249644	0.547945	-0.0559587	0.522331	0.752421	-0.160592	0.0648116	0.220531	0.0174613	0.841881	0.922771	-0.177068	0.0422461
Q8N398	VWA5B2	ENSG00000145198	-0.0974927	0.264256	0.756527	-0.0477938	0.584863	0.998553	-0.434498	1.36400103301071e-06	0.000196119	0.0737529	0.40066	0.770439	-0.170006	0.0522206	0.453955	-0.012413	0.887231	0.97477	0.353246	3.25796159685865e-05	0.000475699	-0.0494179	0.573631	0.928062	0.135612	0.121042	0.635688	0.0239337	0.785314	0.972574	0.0947105	0.278194	0.495223	0.34783	4.08965410874096e-05	0.00418723	0.382115	5.66254190470517e-06	0.000809642	0.371213	1.0882766482645e-05	0.00092372	0.227748	0.00837736	0.0611552	0.235631	0.00653106
P05455	SSB	ENSG00000138385	0.108827	0.212431	0.726413	-0.0307558	0.725267	0.998553	0.104048	0.270599	0.492485	-0.15946	0.0678004	0.388934	0.131654	0.133889	0.591602	0.195797	0.0239062	0.404546	0.0469624	0.592843	0.747949	-0.0798217	0.362922	0.861473	0.0445368	0.612103	0.914476	-0.184806	0.0338903	0.481832	-0.290954	0.000679832	0.0100019	-0.00238454	0.978268	0.99175	-0.00112887	0.989711	0.995932	-0.0972541	0.265432	0.502499	0.0471622	0.589841	0.767121	-0.120478	0.168808
P53618	COPB1	ENSG00000129083	-0.150492	0.0838025	0.565319	0.0467904	0.592779	0.998553	-0.045828	0.628264	0.785356	0.0508809	0.562324	0.857141	-0.000158575	0.998566	0.999503	0.0366733	0.675154	0.911057	0.0967456	0.269792	0.456241	0.0680285	0.438309	0.881432	0.0369474	0.674047	0.931833	0.119222	0.173328	0.696196	0.0188873	0.829157	0.91283	0.147357	0.0905282	0.325228	0.150429	0.0839326	0.288438	0.132395	0.128729	0.329239	0.117497	0.178007	0.379356	0.107567	0.219572
Q14847	LASP1	ENSG00000002834	-0.0558648	0.52303	0.887388	0.0258046	0.768121	0.998553	0.282356	0.00233694	0.0246255	-0.0744804	0.396018	0.767243	-0.0197843	0.822529	0.959398	0.0165794	0.84977	0.965301	-0.217096	0.0124048	0.047433	-0.075837	0.387445	0.870217	0.0469265	0.593126	0.903869	-0.0955779	0.275643	0.784619	-0.125959	0.148547	0.339488	-0.113679	0.192622	0.480479	-0.133647	0.12512	0.361012	-0.208991	0.0157708	0.0927751	-0.118872	0.172947	0.373872	-0.0956761	0.275147
Q14764	MVP	ENSG00000013364	-0.0353298	0.686416	0.939217	0.0708717	0.417574	0.998553	0.187018	0.0463257	0.165198	-0.131316	0.133391	0.514384	-0.0242401	0.783453	0.950244	0.041852	0.632426	0.890098	-0.364338	1.74953636009612e-05	0.000299632	0.0515832	0.556935	0.919173	0.0262675	0.764961	0.95481	-0.0213923	0.807642	0.977263	-0.147121	0.0910523	0.251984	-0.151771	0.0811753	0.308511	-0.186202	0.031879	0.167683	-0.310366	0.000277184	0.00716044	-0.127881	0.142401	0.334114	-0.126037	0.14986
Q9BSJ8	ESYT1	ENSG00000139641	-0.0780574	0.371821	0.823685	0.0934636	0.284599	0.993067	-0.0891406	0.345604	0.567142	0.0283546	0.746895	0.931161	-0.230786	0.0080004	0.243279	0.0924374	0.289944	0.697393	0.160203	0.0665117	0.169903	-0.217409	0.012276	0.54795	0.218947	0.0116602	0.370383	0.21504	0.0132804	0.388554	-0.258376	0.00267533	0.0249302	0.111296	0.202177	0.492001	0.11877	0.17332	0.427843	-0.00231775	0.978877	0.990806	0.199735	0.0211672	0.103939	-0.0527721	0.547868
Q9Y266	NUDC	ENSG00000090273	0.0290449	0.739987	0.950159	-0.041976	0.631417	0.998553	0.0650498	0.491695	0.688892	-0.0809378	0.356229	0.743049	-0.0138893	0.874887	0.97329	0.154442	0.0759029	0.482412	-0.104559	0.232817	0.412659	-0.0344454	0.694984	0.947676	-0.0203165	0.817142	0.96871	-0.0644319	0.462956	0.877777	-0.309397	0.000290318	0.00573508	-0.0404122	0.644192	0.834417	-0.0415972	0.634502	0.822614	-0.160946	0.0642149	0.218983	0.131601	0.131056	0.318026	-0.118932	0.174383
P02774	GC	ENSG00000145321	0.00599741	0.945377	0.989846	0.000402191	0.996334	0.999818	-0.160728	0.0875776	0.24697	0.0852117	0.331317	0.722254	-0.147356	0.093038	0.53509	-0.0326918	0.708731	0.919578	-0.0238352	0.786176	0.877011	-0.00172345	0.984352	0.993486	0.0585996	0.504498	0.880088	-0.104601	0.232625	0.753801	0.207912	0.0163312	0.0835933	0.164388	0.0586499	0.262197	0.2011	0.0202828	0.130574	0.303144	0.000389837	0.00885618	0.0746639	0.393032	0.609902	0.125293	0.152297
Q00796	SORD	ENSG00000140263	-0.0368696	0.673514	0.934694	-0.0889115	0.308813	0.998553	0.0560977	0.553298	0.733552	-0.276903	0.00130806	0.0953159	-0.0798105	0.364849	0.76785	0.117898	0.176519	0.596129	0.0240764	0.784065	0.875288	0.0265866	0.762191	0.95457	0.179849	0.0390642	0.463506	-0.0722627	0.410272	0.854852	-0.271981	0.00154043	0.0177058	-0.0235179	0.788162	0.911236	-0.0528524	0.545716	0.76862	-0.169546	0.0510579	0.190518	-0.0276427	0.752122	0.868499	-0.136433	0.118787
Q13151	HNRNPA0	ENSG00000177733	0.00112124	0.98978	0.998633	-0.0791519	0.365132	0.998553	0.222997	0.0170869	0.087	-0.00102121	0.990728	0.99829	0.0017553	0.984125	0.996772	0.109783	0.208417	0.62895	0.120439	0.168947	0.32818	-0.121886	0.163848	0.77864	0.0621806	0.478764	0.873014	-0.0216015	0.805798	0.977263	-0.145835	0.0939454	0.256317	0.0571544	0.513467	0.756364	0.114979	0.187548	0.447936	0.0138382	0.874385	0.941533	0.109078	0.211371	0.422099	-0.0719071	0.412585
P48643	CCT5	ENSG00000150753	-0.02267	0.795629	0.964202	-0.083962	0.336625	0.998553	-0.0157352	0.868028	0.930555	-0.0744688	0.396091	0.767243	-0.104382	0.235424	0.679598	0.186342	0.0317484	0.414735	0.0736942	0.401037	0.590764	-0.0815246	0.352741	0.857829	0.0168947	0.847529	0.971791	0.0055454	0.949682	0.995453	-0.314423	0.000227982	0.00506015	-0.0205552	0.814332	0.923846	-0.0284594	0.745046	0.887529	-0.140882	0.105777	0.291897	0.146976	0.0913747	0.253277	-0.0389666	0.65733
P24666	ACP1	ENSG00000143727	0.0555968	0.525028	0.888608	0.139018	0.11052	0.943125	0.191794	0.0409287	0.15206	-0.093054	0.288578	0.686852	-0.20553	0.01852	0.315086	0.0711193	0.415945	0.786187	-0.00956202	0.913348	0.955318	0.0805561	0.358509	0.860142	0.176704	0.042679	0.469564	0.0160211	0.855324	0.983408	-0.0771389	0.377492	0.593087	0.0678703	0.437616	0.70843	0.0465173	0.594942	0.797109	0.0587711	0.501606	0.711965	0.195994	0.0237619	0.110232	-0.0320173	0.715526
Q9BW30	TPPP3	ENSG00000159713	0.00642921	0.941451	0.9895	-0.140682	0.106277	0.943125	-0.238669	0.0105497	0.0642635	-0.109998	0.20927	0.609311	-0.0557027	0.527434	0.856042	0.176937	0.0416115	0.425443	0.200509	0.021154	0.0720114	-0.0130901	0.881577	0.979413	0.0478935	0.585524	0.902372	0.0213561	0.807961	0.977263	-0.151657	0.0814073	0.234886	0.273906	0.00142146	0.0328723	0.320262	0.000171237	0.00722752	0.246211	0.00427991	0.0412709	0.390339	3.40505299245564e-06	0.00138424	0.0167824	0.84853
P56537	EIF6	ENSG00000242372	0.0373241	0.669723	0.933576	0.0648284	0.458474	0.998553	0.336629	0.000250173	0.00638848	-0.0341357	0.697592	0.912945	0.107101	0.223384	0.67107	-0.0122916	0.888327	0.974949	-0.277056	0.00129969	0.00826237	0.0798264	0.362893	0.861473	-0.0613841	0.484426	0.873368	-0.185997	0.032738	0.481832	-0.020676	0.81326	0.902662	-0.111873	0.199831	0.489987	-0.135125	0.120961	0.355034	-0.163581	0.0599179	0.210366	-0.125234	0.150918	0.346622	-0.00682183	0.938121
O43399	TPD52L2	ENSG00000101150	0.173986	0.0451914	0.467906	0.0102537	0.906751	0.998553	0.28739	0.00193295	0.0220533	0.123169	0.159425	0.549378	0.103261	0.24052	0.684453	0.153486	0.0777583	0.485089	0.166687	0.0561004	0.149575	-0.00508384	0.953865	0.990172	0.0193599	0.825612	0.968765	-0.0109377	0.900941	0.989075	-0.266421	0.00193692	0.0204448	0.0243421	0.780922	0.908819	0.0425156	0.627034	0.819217	-0.0195689	0.823091	0.916094	0.217379	0.0119574	0.0731264	-0.0592235	0.499964
P33908	MAN1A1	ENSG00000111885	0.0814207	0.351505	0.814746	0.0122065	0.889096	0.998553	-0.246852	0.00810359	0.0541923	0.0475679	0.588079	0.867683	-0.19064	0.0291755	0.369623	-0.0836659	0.338338	0.735569	0.302184	0.000429103	0.00343816	-0.00749221	0.932054	0.988586	0.268878	0.00182446	0.291104	0.0602053	0.492871	0.887951	0.13456	0.122538	0.302057	0.208107	0.0162288	0.129228	0.246807	0.00418468	0.0491223	0.247925	0.00401112	0.0395681	0.190789	0.0278236	0.122342	0.12714	0.146298
Q9UI15	TAGLN3	ENSG00000144834	-0.0118305	0.892491	0.978926	-0.133771	0.124767	0.949135	-0.035518	0.707536	0.839092	0.0463818	0.597429	0.872313	-0.0422409	0.631903	0.895255	0.00606402	0.944771	0.988657	0.402051	1.76602330337339e-06	5.5676587735739e-05	-0.104635	0.232474	0.810328	-0.0305628	0.727929	0.946729	0.18554	0.0331763	0.481832	-0.309845	0.000284175	0.00570122	-0.0296696	0.734601	0.883397	-0.0196954	0.821966	0.925626	-0.0413423	0.636581	0.808408	0.0911605	0.296686	0.518463	-0.150255	0.0854956
O00534	VWA5A	ENSG00000110002	-0.0142583	0.870604	0.974996	0.0283104	0.746336	0.998553	-0.0974633	0.302253	0.524977	-0.00669916	0.939231	0.984478	-0.182154	0.0373128	0.399729	0.196054	0.0237184	0.404417	0.169525	0.0519843	0.141565	-0.126831	0.147289	0.770357	0.182754	0.0359569	0.453492	0.117505	0.179646	0.70293	-0.252333	0.00338804	0.029178	0.173733	0.0455098	0.230654	0.167238	0.0543476	0.227854	0.076681	0.380338	0.618045	0.275619	0.00132264	0.0217299	-0.0169084	0.847406
Q9BVA1	TUBB2B	ENSG00000137285	-0.213751	0.0134942	0.313032	0.0416855	0.633782	0.998553	-0.174859	0.0627773	0.2012	0.023654	0.787763	0.94098	-0.0132029	0.881023	0.974373	-0.0941262	0.281184	0.692271	0.139963	0.109455	0.242701	-0.0282065	0.748173	0.95314	-0.0318285	0.717131	0.944953	0.292941	0.000652688	0.230653	0.0689058	0.43064	0.639175	0.264717	0.00207576	0.0410055	0.272324	0.00151861	0.0273163	0.239158	0.00556419	0.0491458	0.250749	0.00360118	0.0365145	0.204907	0.0184295
Q15181	PPA1	ENSG00000180817	-0.0414994	0.6353	0.92579	-0.0162525	0.852698	0.998553	0.213791	0.0223729	0.103179	-0.118436	0.176198	0.571588	0.0445973	0.612998	0.889306	0.112546	0.197121	0.614681	-0.0260106	0.767194	0.865208	-0.0471279	0.591539	0.930005	0.098704	0.26017	0.766672	0.0200626	0.819388	0.980429	-0.20602	0.0173556	0.0871048	-0.0747565	0.392444	0.67541	-0.0903204	0.301179	0.575676	-0.205933	0.0174037	0.0987702	-0.11783	0.176772	0.377904	-0.0901143	0.304148
Q13162	PRDX4	ENSG00000123131	-0.136854	0.116234	0.624124	0.00323262	0.970542	0.998994	0.173527	0.0648383	0.205082	-0.0549155	0.531707	0.839975	0.0546727	0.53511	0.857448	-0.157375	0.0704369	0.475474	-0.396203	2.56811371102117e-06	7.21313101961e-05	0.135975	0.12004	0.758926	0.0470669	0.59202	0.903869	-0.0126841	0.885225	0.987887	0.151752	0.0812142	0.23468	-0.248133	0.00397956	0.0589983	-0.233301	0.0068808	0.066768	-0.118963	0.172615	0.393414	-0.274695	0.00137512	0.0220491	-0.0270098	0.758521
Q969H8	MYDGF	ENSG00000074842	-0.0525386	0.548106	0.892218	-0.043397	0.619903	0.998553	0.13812	0.142786	0.335472	-0.0666034	0.447985	0.795767	-0.0268773	0.760571	0.941113	-0.0685898	0.432762	0.793192	-0.17831	0.0407992	0.117908	0.0996184	0.255759	0.821383	0.0845459	0.335123	0.81318	0.105665	0.227882	0.750311	0.0322284	0.712677	0.842086	-0.141762	0.103593	0.351561	-0.156618	0.0718161	0.266235	-0.0898139	0.303909	0.542473	-0.0733647	0.401341	0.616049	-0.0518399	0.554971
P46926	GNPDA1	ENSG00000113552	0.188914	0.0294246	0.410245	-0.0277268	0.751393	0.998553	-0.218201	0.0196877	0.0951016	0.0730661	0.405073	0.771726	-0.0245239	0.780981	0.949747	0.1202	0.168164	0.588536	0.367048	1.49766289867515e-05	0.000264563	-0.084391	0.336012	0.852183	0.0340347	0.698444	0.939203	-0.000535555	0.995137	0.997969	-0.120438	0.167315	0.362508	0.286319	0.000834605	0.0243264	0.289566	0.000723153	0.0178772	0.184841	0.0331752	0.147777	0.321905	0.000157821	0.00688706	0.176947	0.0423895
Q9UN37	VPS4A	ENSG00000132612	0.0088696	0.919292	0.984069	-0.08793	0.314205	0.998553	0.104428	0.268847	0.490983	-0.0790618	0.367523	0.75081	-0.162075	0.0643858	0.486691	-0.125919	0.148677	0.572555	-0.071399	0.415903	0.603841	0.0842472	0.336839	0.852297	0.0519097	0.554438	0.892927	-0.0389879	0.657155	0.948069	0.182989	0.0350094	0.136534	-0.0794727	0.363186	0.653294	-0.0964097	0.269624	0.544037	0.0380041	0.664068	0.826633	-0.0997156	0.253467	0.472208	0.0256706	0.770152
O00231	PSMD11	ENSG00000108671	0.0853125	0.328883	0.805628	-0.114364	0.189936	0.968615	0.0393477	0.677666	0.818803	0.0297759	0.73467	0.924652	0.0543142	0.537795	0.857799	0.140133	0.107664	0.522686	0.202854	0.019661	0.0681604	0.0146566	0.867528	0.977451	-0.053057	0.545706	0.890259	0.0251039	0.77509	0.969663	-0.260346	0.00247419	0.0238288	-0.0461581	0.597792	0.811291	-0.0243687	0.780688	0.905358	-0.152312	0.0800843	0.250332	0.0528144	0.546005	0.733706	-0.0668216	0.446495
P61009	SPCS3	ENSG00000129128	-0.0921424	0.291492	0.778253	0.00315623	0.971238	0.998994	0.149868	0.111493	0.28804	0.0424983	0.628497	0.88306	-0.0306399	0.728283	0.930226	-0.241789	0.00504963	0.316897	-0.251562	0.00361797	0.0183488	0.0940051	0.283657	0.832751	0.0334952	0.702997	0.939934	-0.0148826	0.865505	0.984567	0.291846	0.000653254	0.00970333	-0.129355	0.137822	0.409188	-0.145951	0.0936816	0.309129	0.00257624	0.976521	0.99077	-0.176223	0.0424553	0.158418	0.0882842	0.314114
P08247	SYP	ENSG00000102003	-0.0760938	0.384007	0.831543	-0.0758334	0.385641	0.998553	-0.445958	6.6064008219513e-07	0.000118669	0.235853	0.00647912	0.163545	-0.169164	0.0534143	0.454375	0.0030353	0.972339	0.995718	0.368139	1.40620293131999e-05	0.000252593	-0.0692768	0.429932	0.881432	0.0228552	0.794769	0.962696	0.0813272	0.353912	0.830449	0.142654	0.101418	0.268823	0.337454	7.12322071894089e-05	0.00551001	0.345918	4.53664641506535e-05	0.00292009	0.369708	1.18875945285257e-05	0.000966524	0.220029	0.0109337	0.0693447	0.272621	0.00156417
O94874	UFL1	ENSG00000014123	-0.129417	0.137631	0.653768	-0.0378547	0.665309	0.998553	0.146857	0.118952	0.300908	-0.0215722	0.806056	0.948301	0.0844701	0.337431	0.755454	-0.147061	0.091185	0.500307	-0.0725992	0.40809	0.596017	0.0971856	0.26761	0.825486	0.0281864	0.748346	0.952059	0.0625863	0.475894	0.881066	0.134305	0.123254	0.303289	-0.0629344	0.471736	0.733726	-0.0221728	0.800016	0.914123	0.0454685	0.603281	0.786986	0.0282869	0.74654	0.865762	0.00183516	0.983338
O43795	MYO1B	ENSG00000128641	-0.0679104	0.437345	0.857075	0.0115907	0.894658	0.998553	-0.217615	0.0200274	0.0960677	0.149068	0.0880237	0.433314	-0.0411302	0.640899	0.898362	-0.0142557	0.870627	0.971922	-0.0231088	0.792543	0.881935	0.125935	0.150191	0.770357	-0.0378298	0.666721	0.931001	-0.10717	0.221292	0.744544	0.384242	4.97115953002059e-06	0.000408481	0.208909	0.015813	0.127761	0.164107	0.0590895	0.239669	0.275406	0.00133459	0.0191963	-0.11697	0.179972	0.381791	0.237432	0.0061204
Q9NR28	DIABLO	ENSG00000184047	0.0990482	0.256674	0.75239	-0.0953203	0.275098	0.993067	-0.208304	0.0261469	0.11462	0.166844	0.0558655	0.362653	-0.0060481	0.945339	0.986757	0.0274003	0.754226	0.935235	0.302519	0.000422511	0.003403	0.0828972	0.344666	0.853772	0.0348721	0.691397	0.937532	0.148127	0.0900703	0.60234	-0.130388	0.134677	0.318508	0.207266	0.016675	0.131286	0.20184	0.0198171	0.128628	0.134005	0.124104	0.321779	0.24908	0.00383871	0.0379323	0.0651149	0.458217
P10599	TXN	ENSG00000136810	0.072973	0.403867	0.841906	0.105926	0.224944	0.983008	0.173443	0.0649692	0.205328	-0.0429216	0.625078	0.881979	-0.0149278	0.865617	0.972151	0.0583636	0.504582	0.830028	-0.258151	0.00280305	0.0150457	0.172015	0.0485832	0.677982	0.00862005	0.921856	0.986952	0.00535325	0.951423	0.995453	-0.219804	0.0110174	0.0643711	-0.120844	0.165878	0.446425	-0.194579	0.0248125	0.14686	-0.198945	0.0216936	0.114847	-0.0194031	0.824566	0.91382	-0.134331	0.124627
Q16134	ETFDH	ENSG00000171503	-0.039299	0.65335	0.92866	-0.0826145	0.344464	0.998553	-0.427661	2.0759871581788e-06	0.000258628	0.143052	0.101768	0.459578	0.0630482	0.474352	0.829561	-0.157893	0.0695037	0.475474	0.194091	0.025749	0.0830767	0.00519271	0.952878	0.990172	0.00874293	0.920745	0.986912	0.0873596	0.319228	0.810993	0.204766	0.0180646	0.0892142	0.292314	0.000639707	0.0216715	0.325766	0.000130045	0.00621426	0.329206	0.000109207	0.0038168	0.140169	0.107571	0.280133	0.297154	0.000540052
P07814	EPRS1	ENSG00000136628	-0.10098	0.247468	0.747204	0.073493	0.400516	0.998553	0.050855	0.591028	0.759164	0.0508089	0.562879	0.857141	0.0630378	0.474425	0.829561	0.0576812	0.509586	0.833025	-0.129219	0.139759	0.28802	0.162523	0.0626194	0.707801	-0.111941	0.201289	0.719205	-0.0766845	0.382148	0.839965	0.0463341	0.596395	0.76712	-0.0191376	0.826928	0.929285	-0.00352505	0.967878	0.987315	0.019609	0.822735	0.916094	0.0588832	0.500789	0.699728	-0.00806701	0.926855
P13797	PLS3	ENSG00000102024	0.018705	0.830782	0.970209	0.112711	0.196461	0.968615	0.23717	0.0110619	0.065674	-0.0687573	0.433407	0.785829	-0.00543694	0.950855	0.987308	0.0698876	0.424085	0.791359	-0.453772	4.64480778283871e-08	5.86272570343674e-06	0.103413	0.238002	0.810535	-0.0678939	0.439218	0.859791	-0.242589	0.00506893	0.3318	0.0623201	0.476081	0.676214	-0.104524	0.231176	0.527972	-0.149899	0.0850434	0.290524	-0.119108	0.172091	0.393031	-0.173187	0.0462033	0.167154	-0.0163437	0.852443
P62316	SNRPD2	ENSG00000125743	0.0960993	0.271176	0.765003	0.0582788	0.505203	0.998553	0.0742777	0.43221	0.643856	-0.167793	0.0544654	0.360798	-0.0984811	0.263103	0.701307	0.238217	0.00575913	0.322015	0.0306745	0.726974	0.840465	0.10184	0.245256	0.815548	0.140822	0.107274	0.61348	0.0559035	0.524338	0.901183	-0.329336	0.000108481	0.00309191	0.0271376	0.756508	0.894586	-0.0046218	0.957893	0.983966	-0.0718488	0.411167	0.64306	0.166943	0.0547809	0.185582	-0.188064	0.0308157
P09874	PARP1	ENSG00000143799	-0.133695	0.124983	0.632202	-0.141856	0.103362	0.943125	0.0340677	0.718968	0.846002	-0.226077	0.00914574	0.186413	-0.0673676	0.444548	0.816378	0.168482	0.0525535	0.451475	-0.103815	0.236175	0.416678	0.0573937	0.513324	0.899687	0.122072	0.163202	0.685485	-0.131672	0.132333	0.659842	-0.067868	0.437632	0.645597	0.0433567	0.620228	0.820993	0.0397188	0.64989	0.833569	0.0940592	0.281528	0.517743	0.163713	0.0597101	0.195608	-0.0296836	0.735462
P16615	ATP2A2	ENSG00000174437	-0.127966	0.142136	0.659195	0.0506134	0.562884	0.998553	-0.171393	0.0682547	0.212249	0.17063	0.0504523	0.351324	-0.0485709	0.581691	0.874856	-0.126189	0.147803	0.572555	0.0238154	0.786349	0.877077	-0.0266341	0.761778	0.95457	-0.083162	0.343122	0.814952	0.207698	0.0168627	0.403244	0.286234	0.000837709	0.0115133	0.200728	0.0205208	0.147256	0.183905	0.0340915	0.173467	0.243299	0.00477382	0.0445865	0.0698509	0.42433	0.635672	0.279319	0.00118105
Q9H3K2	GHITM	ENSG00000165678	0.0715215	0.413307	0.846806	-0.00500904	0.954368	0.998945	-0.387392	2.06143058238961e-05	0.00141983	0.29214	0.000676388	0.0791579	0.0360303	0.682858	0.909692	-0.0118206	0.89258	0.976007	0.218196	0.0119576	0.0462958	0.00541827	0.950834	0.990129	-0.182507	0.0362133	0.454816	0.0671661	0.44415	0.871447	0.22518	0.00916196	0.0566461	0.339266	6.47439908352254e-05	0.00515549	0.347617	4.13731495891856e-05	0.00272521	0.38612	4.42783184628759e-06	0.00060001	0.321312	0.000162549	0.0069836	0.284739	0.000936102
P46783	RPS10	ENSG00000124614	0.0320768	0.71397	0.94347	-0.081054	0.353685	0.998553	0.321508	0.000486603	0.00961258	-0.232878	0.00720613	0.168158	0.0196886	0.823374	0.959671	0.0343404	0.694755	0.916844	-0.259705	0.00263681	0.0143226	0.114162	0.192433	0.802501	0.128642	0.141549	0.666476	-0.0859272	0.327258	0.815661	-0.130299	0.134947	0.319045	-0.210501	0.015015	0.124437	-0.192735	0.0262411	0.151033	-0.219843	0.0110029	0.0748039	-0.0436766	0.617647	0.785972	-0.207207	0.0171297
P19623	SRM	ENSG00000116649	0.0303387	0.728847	0.948156	0.0308479	0.724478	0.998553	0.223011	0.0170801	0.087	-0.125332	0.152169	0.539569	0.0701295	0.426057	0.806469	-0.123155	0.157872	0.578634	-0.340111	6.60634741753707e-05	0.00080612	0.100445	0.251814	0.819082	0.00457484	0.95848	0.994295	-0.087898	0.316243	0.810456	0.252387	0.00338091	0.0291778	-0.143124	0.100285	0.344419	-0.193899	0.0253313	0.14913	-0.0192996	0.825487	0.917913	-0.147047	0.091216	0.252981	0.0239579	0.785102
Q16531	DDB1	ENSG00000167986	0.0887092	0.30992	0.791787	0.0609717	0.485695	0.998553	0.0380097	0.688048	0.826257	-0.118194	0.177092	0.572565	-0.0940835	0.28512	0.716552	0.226626	0.00871253	0.345106	0.142691	0.102645	0.232405	0.0590888	0.500941	0.89525	0.0861094	0.32623	0.810952	-0.0596573	0.496823	0.890567	-0.256235	0.00291068	0.0264184	0.0124241	0.887132	0.955544	0.00740387	0.932595	0.973635	-0.0390462	0.655437	0.821316	0.15757	0.0700835	0.21653	-0.138754	0.112584
Q13724	MOGS	ENSG00000115275	-0.100892	0.247883	0.747204	0.058394	0.50436	0.998553	0.036383	0.700749	0.834264	0.142497	0.103117	0.461726	-0.0497732	0.572366	0.870949	-0.175439	0.0433987	0.426229	-0.315914	0.000224241	0.00206934	0.194733	0.0252536	0.56939	-0.0548527	0.532177	0.887542	-0.166483	0.056405	0.536068	0.368372	1.28527740650419e-05	0.000761513	-0.0286801	0.743138	0.887995	-0.0391253	0.654783	0.835682	0.101704	0.244077	0.479121	-0.144058	0.098064	0.265119	0.0850086	0.332475
Q02543	RPL18A	ENSG00000105640	-0.195154	0.0243813	0.366687	-0.0736112	0.399757	0.998553	0.0587936	0.53436	0.720817	-0.115559	0.187014	0.585793	-0.225012	0.00976848	0.262265	0.0392427	0.653814	0.899666	-0.380206	6.90030674221909e-06	0.000147232	0.148941	0.088297	0.730421	0.131774	0.13203	0.653441	-0.114831	0.189825	0.717322	0.187073	0.0310727	0.126786	0.00493681	0.955026	0.982239	-0.0104048	0.905383	0.962849	0.0565835	0.517689	0.724285	0.0982729	0.260434	0.480896	0.0499163	0.569767
P53597	SUCLG1	ENSG00000163541	0.109776	0.208443	0.723398	-0.0167677	0.848085	0.998553	-0.346497	0.000159051	0.00489446	0.149366	0.0873827	0.432402	0.0200122	0.820519	0.95932	-0.114749	0.188439	0.604803	-0.0651328	0.458093	0.641115	0.0666565	0.447621	0.881432	-0.19239	0.0271009	0.435505	-0.0393265	0.654367	0.946366	0.203792	0.0186323	0.0911254	0.109532	0.209463	0.502607	0.102153	0.241991	0.513499	0.138096	0.112927	0.303529	0.145141	0.0955378	0.260662	0.262413	0.00236836
Q9H0R4	HDHD2	ENSG00000167220	0.0393115	0.653246	0.92866	-0.108016	0.215878	0.980513	-0.00126609	0.989333	0.994872	-0.0525234	0.549759	0.850118	-0.0431735	0.624391	0.892309	0.234939	0.0064871	0.329647	0.161113	0.0649626	0.166757	-0.0611778	0.485898	0.888723	0.0039796	0.963878	0.994295	0.000924736	0.991604	0.997678	-0.287066	0.000807669	0.0112001	-0.0230402	0.792366	0.913604	0.0108754	0.901125	0.960437	-0.000247118	0.997748	0.99903	0.0907974	0.298623	0.520199	-0.0793289	0.365902
Q9Y2W1	THRAP3	ENSG00000054118	-0.0289855	0.7405	0.95042	-0.0430424	0.622767	0.998553	0.248758	0.00761165	0.0521671	0.0895474	0.307212	0.702248	-0.0199056	0.821459	0.959376	0.104128	0.232957	0.648651	0.10108	0.248815	0.432653	-0.119741	0.171451	0.780797	0.0983852	0.26172	0.76851	-0.0381855	0.663778	0.949796	-0.265689	0.00199552	0.0208008	-0.0583103	0.504972	0.750622	-0.0477207	0.585438	0.792889	-0.150123	0.0845733	0.257106	0.166121	0.056002	0.187743	-0.166943	0.0557186
Q9H936	SLC25A22	ENSG00000177542	-0.174238	0.0448756	0.466513	-0.102815	0.238935	0.983008	-0.300517	0.00115924	0.0160984	0.113569	0.19477	0.595916	-0.00970642	0.912383	0.98091	-0.289896	0.000712635	0.293476	0.140227	0.108782	0.241932	-0.125014	0.153219	0.771888	0.0148235	0.866033	0.977068	0.131684	0.132298	0.659842	0.145	0.0958635	0.258841	0.134153	0.123684	0.385527	0.0958357	0.272499	0.547718	0.108451	0.214022	0.444063	0.00766773	0.930198	0.967136	0.189435	0.0295938
P63173	RPL38	ENSG00000172809	-0.0126338	0.88524	0.977944	-0.0044998	0.959003	0.998945	0.193727	0.0388988	0.147354	-0.158555	0.0693954	0.39182	-0.00878605	0.920663	0.98091	0.136759	0.116489	0.538457	-0.160272	0.0663936	0.169697	0.233652	0.00701029	0.540825	0.0724603	0.40899	0.845378	-0.0198846	0.820963	0.980468	-0.13583	0.119016	0.296754	-0.112413	0.197656	0.487138	-0.102033	0.242546	0.513863	-0.144427	0.0971961	0.278078	0.0506149	0.562872	0.747914	-0.196982	0.0235832
Q9Y262	EIF3L	ENSG00000100129	-0.0979886	0.261822	0.754595	-0.0473113	0.588664	0.998553	0.0916861	0.331949	0.555212	-0.223221	0.0100887	0.193472	0.00428371	0.96127	0.990672	-0.0664534	0.447264	0.803113	-0.056926	0.516768	0.688375	0.165071	0.0585607	0.701864	0.0444324	0.612938	0.914476	-0.0610763	0.486624	0.885982	0.0228228	0.794281	0.891573	-0.000150628	0.998627	0.999495	-0.0123898	0.887441	0.954463	-0.0142861	0.870355	0.939215	0.0333435	0.703194	0.839758	0.108558	0.215331
Q04637	EIF4G1	ENSG00000114867	-0.202208	0.0195887	0.350297	-0.0155704	0.858815	0.998553	0.0902368	0.339681	0.561786	-0.0462622	0.598375	0.872482	0.0130312	0.882559	0.974676	0.00942167	0.914287	0.982601	-0.152032	0.0818185	0.19786	0.0116664	0.894378	0.982141	0.0145676	0.868325	0.977182	-0.000988334	0.991026	0.997678	0.0213218	0.807539	0.899154	0.0881499	0.312992	0.61119	0.074631	0.393242	0.657873	0.00486675	0.955663	0.98143	0.114737	0.188488	0.392739	0.00648807	0.941142
Q15904	ATP6AP1	ENSG00000071553	0.161062	0.0640201	0.523266	-0.0235827	0.787591	0.998553	-0.26035	0.00514906	0.0403361	0.252978	0.00342675	0.136434	-0.0427577	0.627736	0.893687	-0.0289649	0.740678	0.932974	0.346095	4.80609129267506e-05	0.000642253	0.00903697	0.918089	0.986402	-0.0486361	0.579716	0.900589	0.0295846	0.736311	0.963854	0.0607806	0.487066	0.683149	0.1607	0.0646285	0.272931	0.16756	0.0538794	0.226422	0.210517	0.0150074	0.0894718	0.110304	0.206251	0.416166	0.137419	0.11612
Q01105	SET	ENSG00000119335	0.0224793	0.79731	0.964202	-0.214032	0.0133692	0.812847	0.0169721	0.857759	0.924035	0.000688773	0.993746	0.999179	-0.0486243	0.581275	0.874687	0.212749	0.0139484	0.360413	-0.0326369	0.710264	0.829111	0.0823719	0.347743	0.854892	0.0553216	0.528672	0.886746	-0.166341	0.0566199	0.536068	-0.197369	0.0227781	0.103939	0.06939	0.4274	0.700921	0.0582073	0.505726	0.739767	-0.00189425	0.982736	0.992112	0.251629	0.00348126	0.03593	-0.0497416	0.57112
P36957	DLST	ENSG00000119689	0.152169	0.0803712	0.557395	-0.00362405	0.966977	0.998945	-0.122102	0.195607	0.404956	0.180179	0.0386999	0.318761	0.161407	0.0655072	0.490288	-0.187026	0.0311155	0.414202	-0.0573087	0.513949	0.685858	0.0261953	0.765589	0.95457	-0.149928	0.0861861	0.580226	-0.00676265	0.938656	0.993312	0.189678	0.0287636	0.120614	-0.0338611	0.698808	0.862649	-0.0710729	0.41625	0.676154	-0.00575947	0.947541	0.978319	-0.235576	0.00633955	0.0514897	0.164915	0.0588026
P20618	PSMB1	ENSG00000008018	0.172073	0.0476462	0.480443	0.0090856	0.917333	0.998623	0.2697	0.00370972	0.0326256	-0.122117	0.163045	0.553321	0.0699955	0.426944	0.806682	0.181524	0.0365209	0.415992	0.0216555	0.805322	0.890269	0.0219243	0.802954	0.963435	0.0300889	0.731986	0.946729	-0.0424668	0.628752	0.941147	-0.284003	0.000923472	0.0122215	-0.0699521	0.423657	0.699813	-0.0778795	0.372915	0.640373	-0.211624	0.0144734	0.0871337	0.0217166	0.804047	0.901925	-0.13073	0.135147
P05091	ALDH2	ENSG00000111275	0.0440122	0.614946	0.918021	0.0882913	0.312213	0.998553	-0.0225518	0.811754	0.899339	0.0987729	0.259836	0.661115	0.0520863	0.554626	0.866438	-0.01717	0.844485	0.964144	-0.250991	0.00369777	0.0185948	0.0787951	0.369146	0.865337	-0.218205	0.0119539	0.370383	-0.109624	0.210833	0.73196	0.320176	0.000171966	0.0041901	0.0706611	0.418963	0.695629	0.042599	0.626358	0.818923	0.104743	0.230193	0.462783	-0.0635855	0.467153	0.674069	0.253105	0.00341008
Q13423	NNT	ENSG00000112992	-0.00603053	0.945076	0.989846	0.0538544	0.538117	0.998553	-0.303029	0.00104837	0.0151074	0.202444	0.019915	0.249106	-0.0182999	0.835649	0.962509	-0.247251	0.00411496	0.316897	-0.0743134	0.39708	0.587444	0.03915	0.65582	0.937823	-0.0872672	0.319743	0.809732	0.0351757	0.688848	0.954208	0.329612	0.000106963	0.00305994	0.144956	0.0959638	0.336767	0.123695	0.156042	0.406774	0.228879	0.00805121	0.0607894	-0.000168423	0.998465	0.99949	0.252729	0.00345975
P42167	TMPO	ENSG00000120802	0.0906663	0.299324	0.783701	-0.0600759	0.49214	0.998553	0.412914	4.98164474382889e-06	0.000513043	-0.168652	0.0532237	0.358726	0.102925	0.242062	0.685118	0.0450358	0.606737	0.878405	-0.313897	0.000247154	0.00222497	0.0654587	0.455842	0.881736	-0.0442052	0.614757	0.914476	-0.264545	0.00217461	0.289079	-0.116755	0.180781	0.380893	-0.250034	0.00370127	0.0569901	-0.2402	0.00535499	0.057086	-0.261238	0.0023876	0.0281033	-0.197874	0.0224262	0.10687	-0.20993	0.0156939
P09543	CNP	ENSG00000173786	0.0331591	0.704759	0.942218	0.0370441	0.672057	0.998553	-0.266792	0.00411292	0.0346571	0.0912197	0.29823	0.695463	-0.010365	0.906465	0.980332	-0.00388422	0.964608	0.993277	0.379982	6.99374968382571e-06	0.000147999	-0.105942	0.22666	0.810328	0.0713017	0.416541	0.849191	0.167459	0.0549541	0.536068	0.176611	0.0419959	0.152289	0.450735	5.20358183209169e-08	6.05019824391206e-05	0.489717	2.20112283955132e-09	4.25036820317359e-06	0.469758	1.16785763282223e-08	2.49318673379406e-05	0.399253	1.93174373697147e-06	0.00102714	0.339264	6.90714103457335e-05
Q9UMS4	PRPF19	ENSG00000110107	0.0421474	0.630024	0.923852	-0.09083	0.298449	0.998553	0.00462745	0.961028	0.978786	-0.0584432	0.505639	0.827615	-0.146388	0.0952311	0.536581	0.124622	0.152939	0.574003	0.077497	0.37711	0.56835	0.168624	0.0532628	0.691432	-0.00942365	0.914597	0.985815	-0.116497	0.183436	0.708015	-0.129711	0.136732	0.321791	0.0400962	0.646786	0.834795	0.0322428	0.712554	0.868067	0.0276081	0.752422	0.879464	0.139732	0.108685	0.282463	0.00738259	0.933045
O60888	CUTA	ENSG00000112514	0.166371	0.055629	0.498467	0.0266247	0.760971	0.998553	0.180919	0.0540642	0.182116	-0.038594	0.660402	0.895414	-0.0526042	0.55069	0.863731	0.222903	0.00991128	0.34771	0.103933	0.235641	0.416116	0.0751362	0.39186	0.873766	0.0952907	0.277095	0.782298	0.0285794	0.744957	0.964352	-0.250618	0.00361932	0.0305192	0.0160215	0.854769	0.940892	0.0157411	0.857283	0.938976	-0.0167447	0.84829	0.929521	0.145903	0.0937917	0.257352	-0.121322	0.165822
P45974	USP5	ENSG00000111667	-0.0993393	0.255271	0.750973	-0.0667338	0.445345	0.998553	-0.328391	0.000361	0.00794407	0.0980682	0.263268	0.664345	-0.0503596	0.567844	0.868864	-0.00273004	0.97512	0.996274	0.37208	1.11798714481637e-05	0.000211133	0.104745	0.231979	0.810328	-0.0791128	0.367213	0.826188	0.0424187	0.629141	0.941147	-0.0131836	0.880282	0.942276	0.282855	0.000970702	0.0260337	0.291169	0.00067335	0.0172217	0.247762	0.00403597	0.0397573	0.294437	0.000581396	0.0133637	0.143462	0.100781
Q9Y2T3	GDA	ENSG00000119125	-0.0642903	0.462221	0.866941	-0.0366038	0.675735	0.998553	-0.293991	0.00149918	0.0187603	0.0241247	0.783642	0.939628	-0.0612457	0.487103	0.836511	0.0363214	0.678097	0.912492	0.394374	2.88293214456559e-06	7.78593282679181e-05	-0.122948	0.160182	0.775042	0.204966	0.0183952	0.411723	0.0820007	0.349927	0.829344	-0.13607	0.11836	0.295927	0.288951	0.000743177	0.0231464	0.296909	0.000519679	0.0146234	0.193485	0.0256517	0.126442	0.209786	0.0153689	0.0849747	0.143612	0.100422
P11766	ADH5	ENSG00000197894	-0.111168	0.202699	0.718115	-0.241606	0.005084	0.677069	-0.153083	0.103936	0.275609	-0.0120419	0.890999	0.969443	0.0927048	0.29227	0.721287	-0.0789611	0.366292	0.756871	0.113418	0.19537	0.36384	0.270131	0.00173324	0.478881	-0.168382	0.0536106	0.510006	0.00395194	0.964129	0.995466	0.0576444	0.509857	0.702486	0.0822417	0.346653	0.639499	0.102896	0.238565	0.509073	0.0884088	0.311567	0.55036	0.0663426	0.448023	0.657021	0.136977	0.117309
P30043	BLVRB	ENSG00000090013	-0.028472	0.744938	0.952236	-0.0184057	0.83345	0.998553	0.352496	0.000119879	0.00418981	-0.0906832	0.301093	0.696394	0.0518246	0.556619	0.866644	0.0393151	0.653217	0.899666	-0.294555	0.000607187	0.00449469	0.0471609	0.59128	0.930005	-0.0107608	0.902535	0.985208	-0.00128415	0.988341	0.997678	-0.256904	0.00283524	0.0260707	-0.232768	0.00701322	0.0819742	-0.271218	0.00159007	0.0279765	-0.369035	1.23649737244769e-05	0.000984609	-0.270242	0.00165569	0.0240671	-0.18914	0.0298534
Q9UBQ7	GRHPR	ENSG00000137106	0.0215675	0.805365	0.964441	-0.0275766	0.752696	0.998553	0.26657	0.00414524	0.034802	-0.0366035	0.676911	0.904622	0.124475	0.156618	0.616913	-0.0104314	0.905142	0.98039	-0.19969	0.0216982	0.0733465	-0.0344737	0.694746	0.947676	-0.0470457	0.592187	0.903869	-0.175188	0.0445184	0.509519	-0.0180349	0.836758	0.917926	-0.138068	0.113001	0.368184	-0.151356	0.082021	0.284605	-0.182818	0.0351829	0.153756	-0.206677	0.0169938	0.0905243	-0.0253711	0.77276
P00846	MT-ATP6	ENSG00000198899	0.0219789	0.801729	0.964351	0.0372682	0.670189	0.998553	-0.0924763	0.327781	0.551586	0.197189	0.0234341	0.262707	-0.205168	0.0187322	0.316603	0.0353182	0.686514	0.914169	-0.0904453	0.302367	0.492073	-0.0387436	0.659168	0.938797	0.0873789	0.319121	0.809662	0.0118126	0.893062	0.989075	0.235199	0.00642649	0.0447191	0.175932	0.042803	0.222934	0.145456	0.0948122	0.3115	0.303651	0.000380726	0.0087783	0.172698	0.0468325	0.168423	0.20311	0.0195037
Q9ULA0	DNPEP	ENSG00000123992	0.0682745	0.434885	0.856028	0.0875474	0.316324	0.998553	-0.187695	0.0455266	0.163633	0.103547	0.237393	0.641653	-0.0367024	0.677269	0.908328	0.131546	0.131219	0.550656	0.00174052	0.984197	0.992421	0.00226248	0.979459	0.992176	-0.107746	0.218805	0.731941	0.00991584	0.910155	0.989212	-0.0114906	0.895562	0.950051	0.259995	0.00250895	0.0459221	0.259006	0.00260947	0.0364345	0.226843	0.00864701	0.0637398	0.211086	0.0147309	0.0827501	0.214195	0.0136554
O43175	PHGDH	ENSG00000092621	-0.0351917	0.687578	0.939647	0.00997604	0.909265	0.998553	0.222008	0.0175975	0.0886647	-0.0918661	0.294805	0.692132	0.0926456	0.29258	0.721287	-0.118104	0.175759	0.594973	-0.479184	6.15354545097091e-09	2.50157816122628e-06	0.111802	0.201852	0.807289	-0.0779381	0.374392	0.829922	-0.128818	0.141002	0.668443	0.0488647	0.576469	0.752993	-0.195691	0.0239837	0.160814	-0.220216	0.0108643	0.0891776	-0.194359	0.0249797	0.124132	-0.284427	0.000906611	0.0179555	-0.0304026	0.729299
O43865	AHCYL1	ENSG00000168710	-0.0971677	0.265859	0.758975	0.0837676	0.337749	0.998553	-0.112732	0.2324	0.449214	0.0104502	0.905335	0.975466	0.0441616	0.616475	0.889629	-0.0825421	0.344889	0.740087	0.0936314	0.285584	0.472851	-0.0102026	0.907568	0.983581	-0.107919	0.218059	0.731346	0.238327	0.00592521	0.340126	0.0744821	0.394189	0.610041	0.0965245	0.269051	0.567187	0.0914222	0.295296	0.570075	0.0539811	0.53716	0.740897	0.0307179	0.725592	0.854471	0.0964686	0.271172
P78345	RPP38	ENSG00000152464	0.0350716	0.688589	0.939647	-0.100258	0.25088	0.983008	0.137412	0.144865	0.336819	-0.0171295	0.845436	0.957507	-0.0650542	0.460377	0.823274	0.00707986	0.935538	0.986254	-0.0800285	0.361676	0.553734	0.0361297	0.680863	0.947066	0.0699506	0.425448	0.851329	-0.0432456	0.622465	0.940024	-0.13578	0.119154	0.296754	-0.160905	0.064284	0.272581	-0.182537	0.0354702	0.177328	-0.16802	0.0532146	0.195228	-0.172534	0.0470449	0.168698	-0.0944219	0.281518
Q9UHW9	SLC12A6	ENSG00000140199	0.15094	0.0828748	0.56349	0.0565138	0.518206	0.998553	0.231562	0.0131771	0.0737537	-0.0649289	0.459505	0.803172	0.153638	0.0797681	0.513869	0.0831455	0.341362	0.737229	0.0700132	0.425034	0.611546	-0.193995	0.025824	0.56939	-0.0567101	0.518362	0.885543	0.175766	0.0438088	0.507857	-0.193113	0.0259426	0.113065	0.0365242	0.6764	0.850759	0.00475323	0.956696	0.983574	-0.0787885	0.367344	0.603952	-0.0266365	0.760868	0.874772	-0.0302534	0.730577
P83731	RPL24	ENSG00000114391	-0.133135	0.126585	0.635443	-0.151967	0.0807794	0.935952	0.189448	0.0435103	0.158975	-0.111572	0.202786	0.603954	-0.22751	0.00896521	0.255525	0.0483506	0.580492	0.868256	-0.282047	0.00105127	0.00695805	0.0857926	0.328019	0.85014	0.162652	0.0624086	0.537995	-0.0834239	0.341599	0.825081	0.00887401	0.919252	0.962455	-0.124503	0.153336	0.43068	-0.118916	0.172785	0.427415	-0.0669898	0.443597	0.668484	0.0281205	0.74798	0.866881	-0.0725605	0.40834
P49419	ALDH7A1	ENSG00000164904	-0.0296914	0.734413	0.949039	0.0169848	0.846142	0.998553	0.0653061	0.489986	0.687754	0.129773	0.138054	0.519438	0.00675357	0.938975	0.985425	-0.0991517	0.256174	0.670061	-0.241634	0.00525055	0.0245514	0.104061	0.235058	0.810328	-0.148515	0.089222	0.585244	-0.115857	0.18587	0.712131	0.248844	0.00387336	0.0320662	-0.0203634	0.816033	0.924371	-0.0273878	0.754334	0.89199	0.101351	0.245724	0.480828	-0.141143	0.105125	0.276562	0.146743	0.0931498
Q969V3	NCLN	ENSG00000125912	-0.117513	0.177947	0.690247	0.00468664	0.957302	0.998945	0.164054	0.0811332	0.235501	0.127448	0.145312	0.529005	0.193104	0.0271169	0.363277	-0.174951	0.0439943	0.426364	-0.229674	0.00806898	0.0341506	0.0892221	0.30898	0.841327	-0.115159	0.188553	0.704919	0.0231718	0.79199	0.975029	0.199481	0.0213356	0.0997555	-0.191502	0.0272345	0.171805	-0.175044	0.0438797	0.199251	-0.0942101	0.280753	0.517425	-0.279991	0.00109822	0.0192787	0.0416318	0.635522
P61026	RAB10	ENSG00000084733	-0.0474149	0.587847	0.907778	-0.01388	0.874009	0.998553	-0.258336	0.00551762	0.042406	0.267517	0.00192855	0.117292	-0.110977	0.206979	0.656869	-0.0675313	0.439913	0.797814	0.136298	0.119155	0.257874	-0.0296924	0.735387	0.952575	0.0415026	0.636572	0.922384	0.0824729	0.34715	0.827723	0.224054	0.00952615	0.0578005	0.264906	0.0020599	0.0409014	0.286476	0.00082888	0.0191786	0.313851	0.000234389	0.00646577	0.211001	0.0147716	0.0829185	0.263316	0.00228446
P49327	FASN	ENSG00000169710	-0.218547	0.0114963	0.300884	-0.0985112	0.259274	0.983503	-0.323589	0.000444933	0.00916981	0.0943944	0.281659	0.681345	-0.223416	0.0103143	0.270539	0.106955	0.220446	0.639797	0.133783	0.126186	0.269096	-0.0460128	0.600351	0.930005	0.0257135	0.769779	0.956681	0.168653	0.0532217	0.532263	-0.00174671	0.98408	0.992703	0.335572	7.86110418147246e-05	0.00585977	0.341956	5.61234671088151e-05	0.00337139	0.281474	0.00103037	0.0163821	0.380313	6.31856232957695e-06	0.00201079	0.171902	0.0487338
P55884	EIF3B	ENSG00000106263	-0.0803996	0.357598	0.81606	-0.00994444	0.909551	0.998553	0.156436	0.0964875	0.262511	-0.140689	0.107608	0.465901	0.0690743	0.433069	0.810504	0.0336592	0.700517	0.919425	-0.150929	0.084085	0.201324	0.185357	0.0333529	0.6086	-0.0770411	0.379932	0.834291	-0.141922	0.104529	0.621541	-0.0736549	0.399476	0.613796	-0.0698411	0.424395	0.700428	-0.0435923	0.618327	0.813815	-0.0942049	0.28078	0.517425	0.0528776	0.545524	0.733314	-0.0738032	0.400338
P04439	HLA-A	ENSG00000206503	0.0034851	0.968242	0.994272	0.115471	0.185658	0.968615	0.152179	0.106019	0.278534	-0.00485188	0.955968	0.989268	-0.126939	0.14851	0.608749	0.0441347	0.613961	0.88031	-0.177693	0.0415129	0.119599	-0.0545355	0.534555	0.910765	0.102028	0.244381	0.752031	-0.0528647	0.547165	0.911544	-0.101513	0.244966	0.458806	-0.0529699	0.544822	0.776454	-0.0602658	0.49077	0.729166	-0.150326	0.0841486	0.256768	-0.00418729	0.961848	0.982145	-0.128635	0.141571
P17980	PSMC3	ENSG00000165916	0.101223	0.246325	0.747204	0.016479	0.85067	0.998553	0.00392558	0.966936	0.982735	0.0945436	0.280896	0.680251	0.150176	0.086879	0.522437	0.025236	0.773091	0.942003	0.298773	0.000501737	0.00389489	0.0295371	0.73672	0.952575	-0.0760568	0.386067	0.837958	0.09719	0.267588	0.777566	-0.141677	0.103802	0.273096	0.11839	0.174706	0.457279	0.141521	0.104188	0.328066	0.0145395	0.868075	0.938555	0.154935	0.0749605	0.224973	0.0355366	0.685824
Q9UKM9	RALY	ENSG00000125970	-0.0444371	0.611532	0.91666	-0.0833835	0.339977	0.998553	0.351735	0.000124302	0.00428972	-0.168773	0.0530498	0.358442	-0.0918211	0.296914	0.724122	-0.00591977	0.946083	0.989646	-0.18396	0.0347298	0.105156	-0.0101613	0.907941	0.983581	0.101508	0.246807	0.753554	-0.0421029	0.631698	0.941741	-0.276464	0.00127624	0.0155467	-0.268474	0.00178083	0.0372767	-0.294278	0.000585589	0.0157439	-0.397227	2.20051684629574e-06	0.000361727	-0.268307	0.00179312	0.0247977	-0.174149	0.0458162
Q13148	TARDBP	ENSG00000120948	-0.0481013	0.582448	0.907022	-0.00465916	0.957552	0.998945	-0.056469	0.550671	0.731953	-0.0464317	0.597034	0.872313	-0.188341	0.0312152	0.377437	0.17724	0.0412578	0.425443	-0.0103695	0.906062	0.95175	-0.126933	0.14696	0.770357	0.142005	0.104324	0.612404	0.00857398	0.922272	0.989991	0.00228739	0.979153	0.990749	0.225874	0.00894387	0.0928528	0.221365	0.0104474	0.087239	0.175304	0.0435618	0.1731	0.250749	0.00360117	0.0365145	0.0598756	0.495247
A0A0B4J2D5	GATD3B	ENSG00000280071	0.0478107	0.584731	0.907778	-0.0230169	0.792571	0.998553	-0.146141	0.120781	0.30378	0.0752992	0.39083	0.764821	0.124872	0.15529	0.615837	-0.0413916	0.636179	0.892291	0.0904123	0.302545	0.492176	0.0479497	0.585084	0.929211	-0.246759	0.00434001	0.310274	-0.0109059	0.901227	0.989075	0.0740658	0.396845	0.612029	0.108444	0.214051	0.509501	0.118957	0.172638	0.427252	0.0843882	0.33417	0.572099	0.0768439	0.379324	0.598331	0.148703	0.0888124
Q13825	AUH	ENSG00000148090	0.105577	0.226484	0.73441	-0.116171	0.182986	0.968615	-0.312476	0.000712487	0.0121217	0.194228	0.0256424	0.272812	0.0668631	0.447973	0.816882	-0.152187	0.080336	0.490177	0.0651951	0.457663	0.640977	0.0314112	0.720686	0.951353	-0.173069	0.0472002	0.486459	-0.0240681	0.784138	0.971623	0.233115	0.00692688	0.0472034	0.137301	0.115035	0.370824	0.132849	0.127411	0.364491	0.243188	0.00479377	0.0446195	-0.0200254	0.819034	0.911296	0.237823	0.00603437
Q8NCW5	NAXE	ENSG00000163382	0.094811	0.277682	0.770132	-0.0727377	0.405388	0.998553	-0.0529389	0.575891	0.749105	-0.0743231	0.397019	0.767383	0.0409197	0.642609	0.898362	0.0341599	0.696281	0.917598	0.160492	0.0660162	0.168956	0.143147	0.101539	0.746939	0.0732566	0.403846	0.843333	0.0717835	0.413391	0.856408	-0.168116	0.0530765	0.177704	0.0784835	0.369208	0.65761	0.0485534	0.578903	0.790004	0.0434356	0.619591	0.798224	0.086777	0.320618	0.543645	0.0794377	0.365242
Q9UL25	RAB21	ENSG00000080371	-0.0305533	0.727005	0.948156	-0.0753612	0.388616	0.998553	-0.296341	0.00136753	0.0177526	0.190041	0.0290679	0.288715	-0.133839	0.127499	0.580912	0.10305	0.237857	0.653237	0.201866	0.0202785	0.0697934	-0.0216248	0.805593	0.963435	-0.0139427	0.873926	0.979509	0.0673686	0.442774	0.871447	0.165148	0.0574773	0.187323	0.385631	4.56366754031379e-06	0.00112668	0.411568	8.58705816675354e-07	0.000221088	0.419043	5.16610465517431e-07	0.000139199	0.371285	1.08368126445768e-05	0.00246187	0.317427	0.00020836
P48637	GSS	ENSG00000100983	0.141843	0.103394	0.606055	0.0464152	0.595752	0.998553	-0.0397646	0.674444	0.816649	-0.0362321	0.680009	0.90574	0.0511338	0.561899	0.86684	0.00794377	0.927692	0.984704	0.315784	0.000225652	0.00207739	-0.0330659	0.706629	0.94857	0.134067	0.125376	0.641535	0.0370641	0.673077	0.950529	-0.202745	0.0192597	0.0929764	0.17392	0.0452741	0.229853	0.156396	0.0722248	0.267048	0.0339348	0.698184	0.847121	0.197707	0.0225418	0.106927	0.132425	0.130115
Q9NZU5	LMCD1	ENSG00000071282	0.0902781	0.301406	0.78567	-0.051527	0.555848	0.998553	0.0191048	0.840109	0.915141	-0.16979	0.0516138	0.354684	-0.0688449	0.434601	0.810975	0.160278	0.0653439	0.465763	0.0314787	0.72011	0.83566	0.0712329	0.416991	0.878811	0.0688957	0.432479	0.856774	-0.125333	0.152165	0.680298	-0.111555	0.201119	0.408371	0.0972045	0.265677	0.56475	0.0877598	0.315146	0.590107	0.0210129	0.810275	0.909158	0.0741595	0.396246	0.61204	-0.0661105	0.451358
O14979	HNRNPDL	ENSG00000152795	-0.0209549	0.810788	0.967035	-0.134784	0.121911	0.949135	-0.030793	0.745004	0.86262	-0.0381151	0.664359	0.897452	-0.0533657	0.544929	0.86114	0.295302	0.000559085	0.293476	0.054717	0.533194	0.701002	0.00689617	0.937448	0.988773	0.0323778	0.712462	0.943672	-0.140865	0.107166	0.627607	-0.220319	0.0108264	0.0636887	0.078827	0.36711	0.65654	0.1101	0.207096	0.472269	0.0329125	0.706854	0.852098	0.175759	0.0430114	0.15985	-0.0612388	0.485463
P31949	S100A11	ENSG00000163191	0.00960129	0.912659	0.983144	0.118962	0.172618	0.968615	0.122068	0.195729	0.404956	0.10135	0.247548	0.649478	-0.0747264	0.396287	0.78859	0.0223972	0.798035	0.949719	-0.218393	0.0118787	0.0460368	0.152406	0.0810609	0.727195	0.016632	0.849871	0.971791	-0.0126748	0.885308	0.987887	0.0170488	0.845569	0.922767	-0.0111047	0.899051	0.959949	-0.0628863	0.472076	0.714545	-0.0920397	0.292033	0.530495	-0.0724084	0.407523	0.621585	-0.0301018	0.731875
P42677	RPS27	ENSG00000177954	-0.0662002	0.449	0.861879	0.0255472	0.770369	0.998553	0.146673	0.119419	0.301435	-0.193169	0.0264746	0.275536	-0.0471946	0.59245	0.881712	0.0443086	0.612564	0.879193	-0.31566	0.000227011	0.0020851	0.106172	0.225647	0.810328	0.110578	0.206865	0.724255	0.0508515	0.56255	0.919996	-0.080797	0.355219	0.570893	-0.0937829	0.28295	0.581372	-0.133911	0.12437	0.360057	-0.119298	0.171403	0.39234	0.049793	0.569238	0.751336	-0.135392	0.121653
O15372	EIF3H	ENSG00000147677	-0.0214351	0.806536	0.965037	-0.143927	0.0983714	0.935952	0.153055	0.103999	0.275631	-0.176362	0.0430881	0.327364	0.0615547	0.484905	0.834572	-0.0386759	0.658499	0.902672	-0.116199	0.184566	0.349333	0.0764385	0.383681	0.86846	-0.0357919	0.683687	0.93399	0.0157063	0.858137	0.983408	-0.1163	0.182498	0.382944	-0.0878873	0.314441	0.611864	-0.0912076	0.296436	0.570755	-0.174236	0.044879	0.175873	-0.0614926	0.481969	0.685712	0.0204371	0.816076
Q16853	AOC3	ENSG00000131471	-0.0603087	0.49046	0.878145	0.0331086	0.705188	0.998553	-0.0666145	0.481313	0.681156	0.0773729	0.377877	0.756099	-0.0926411	0.292603	0.721287	-0.0753879	0.388447	0.769536	-0.070225	0.42363	0.610563	-0.0214197	0.8074	0.963435	-0.00878908	0.920328	0.986912	-0.108843	0.21412	0.734686	0.480505	4.81848916322747e-09	5.31685861382414e-06	0.276035	0.00129962	0.0313695	0.279179	0.00113707	0.0230019	0.385533	4.59114244177883e-06	0.000601051	0.103687	0.234953	0.450093	0.289143	0.000772348
O75489	NDUFS3	ENSG00000213619	0.171094	0.0489447	0.487177	0.056134	0.521026	0.998553	-0.0182567	0.847119	0.919139	-0.00214283	0.980545	0.99557	-0.105494	0.230447	0.674303	0.0153473	0.860818	0.969179	-0.038438	0.66169	0.796229	0.105036	0.230678	0.810328	0.0338855	0.699702	0.93952	0.00769496	0.930219	0.990926	0.161708	0.0629479	0.198534	0.0887666	0.309606	0.609701	0.0501246	0.566666	0.781782	0.108126	0.215408	0.445704	0.0432248	0.621293	0.788472	0.143565	0.100535
P34913	EPHX2	ENSG00000120915	-0.0518039	0.553723	0.895464	0.0600857	0.492069	0.998553	0.00931033	0.921683	0.959316	-0.0366858	0.676225	0.904601	-0.108583	0.217006	0.666727	0.177406	0.0410658	0.425443	-0.00496923	0.954904	0.977472	-0.135498	0.121358	0.760733	0.00887586	0.919544	0.986912	0.0195194	0.824198	0.980468	-0.0185404	0.832249	0.915059	0.0386681	0.658563	0.840878	0.0542302	0.53528	0.760578	0.0609243	0.486035	0.700072	0.101228	0.246302	0.463443	0.0928805	0.289482
Q9H223	EHD4	ENSG00000103966	-0.0526373	0.547354	0.892073	-0.0373601	0.669423	0.998553	-0.139198	0.139661	0.331222	0.00913655	0.917189	0.978003	0.0248192	0.778411	0.948935	-0.0626248	0.473923	0.817226	-0.0932014	0.287812	0.475521	0.0849915	0.332573	0.851722	-0.0294928	0.7371	0.948277	-0.220884	0.0109234	0.367947	0.481803	4.32090274671282e-09	5.31685861382414e-06	0.226304	0.00881095	0.0920155	0.228144	0.00826188	0.0748311	0.361225	1.94012437582103e-05	0.00120002	0.0491745	0.574051	0.755104	0.219151	0.0115805
Q9Y365	STARD10	ENSG00000214530	-0.0905705	0.299837	0.784295	-0.173656	0.0456069	0.913736	0.0726555	0.442359	0.650568	-0.0061347	0.944343	0.985956	0.0346643	0.69427	0.914104	0.0148326	0.865441	0.970918	0.0596846	0.496626	0.673444	0.0401468	0.647636	0.937823	-0.143534	0.10061	0.604724	0.0370345	0.673323	0.950529	-0.15197	0.0807727	0.233578	-0.0521176	0.551321	0.780753	-0.0532356	0.542803	0.765573	-0.143499	0.0993865	0.281504	-0.054853	0.530596	0.721663	-0.0382028	0.663634
O75915	ARL6IP5	ENSG00000144746	-0.0642735	0.462338	0.866941	-0.0243922	0.780482	0.998553	-0.142119	0.131461	0.318609	0.224143	0.00977527	0.192121	-0.093983	0.285637	0.716552	-0.144044	0.0980963	0.510594	0.018537	0.832913	0.908547	-0.0554617	0.527627	0.907256	-0.0271476	0.757327	0.953442	0.0392063	0.655356	0.946517	0.304401	0.000367609	0.0067605	0.138005	0.113168	0.368511	0.150422	0.0839472	0.288438	0.232202	0.00715654	0.0569867	0.0655026	0.453805	0.661177	0.253124	0.00340759
P49588	AARS1	ENSG00000090861	0.0155577	0.85893	0.97166	-0.0375638	0.667727	0.998553	-0.0406685	0.667477	0.812288	0.0129682	0.882672	0.967006	-0.0144829	0.869586	0.97315	-0.0586717	0.502332	0.828479	0.0362973	0.679464	0.807661	0.089552	0.307187	0.841327	0.019615	0.823351	0.968757	-0.00436807	0.960355	0.995466	0.07475	0.392485	0.608502	0.150548	0.0836856	0.31199	0.1501	0.0846209	0.289722	0.202585	0.0193572	0.106265	0.266448	0.00193475	0.0259896	0.140846	0.107213
P61923	COPZ1	ENSG00000111481	0.0155859	0.858677	0.97166	-0.0338864	0.698594	0.998553	0.166629	0.0764091	0.227431	-0.0632045	0.471538	0.809247	0.123969	0.158322	0.617433	0.14763	0.089927	0.498465	0.144739	0.0977541	0.224584	0.0959846	0.273595	0.82788	0.0305644	0.727915	0.946729	-0.0250515	0.775547	0.969663	-0.258702	0.00264102	0.0247836	-0.0882914	0.312213	0.610549	-0.0605669	0.488602	0.727932	-0.150635	0.0835063	0.255862	0.0613285	0.483141	0.686539	-0.10992	0.209595
Q9NVA2	SEPTIN11	ENSG00000138758	0.210998	0.0147734	0.323746	0.24974	0.00374309	0.628514	0.00577667	0.95136	0.973717	0.0232555	0.791256	0.942285	0.024707	0.779388	0.949106	0.0923153	0.290584	0.698124	0.0781705	0.372965	0.563534	-0.0106477	0.903554	0.98231	-0.0434525	0.6208	0.916192	-0.136169	0.119508	0.647802	0.176571	0.0420423	0.152315	0.234127	0.00667973	0.0791673	0.245274	0.00443366	0.0511507	0.275498	0.00132942	0.0191575	0.154931	0.0749681	0.224973	0.155055	0.0758555
Q13217	DNAJC3	ENSG00000102580	-0.116493	0.181766	0.692287	-0.0812778	0.352354	0.998553	-0.171631	0.0678653	0.211368	0.193141	0.026497	0.275536	0.00210045	0.981004	0.995943	-0.245241	0.00443913	0.316897	0.0809708	0.356032	0.547808	0.133818	0.126085	0.761299	-0.0293974	0.737919	0.948371	0.109175	0.212719	0.734686	0.262016	0.0023144	0.0228232	0.0880284	0.313662	0.611789	0.130429	0.134555	0.374222	0.221913	0.0102535	0.0719979	0.0363643	0.677738	0.82387	0.13521	0.122158
P61020	RAB5B	ENSG00000111540	0.171783	0.048028	0.482658	-0.0255201	0.770606	0.998553	0.0340377	0.719205	0.846002	0.162074	0.0633573	0.380009	0.0161716	0.854539	0.968256	-0.0652206	0.455755	0.806354	0.294912	0.000597544	0.00444108	-0.0182729	0.83526	0.97008	-0.0778357	0.375022	0.829922	0.0341273	0.697663	0.95702	-0.00898146	0.918278	0.962254	0.0956223	0.273573	0.571256	0.123461	0.156834	0.407939	0.0824856	0.34522	0.583603	0.200829	0.0204559	0.102004	0.0160113	0.855412
P04066	FUCA1	ENSG00000179163	0.109852	0.208129	0.723398	0.185744	0.0323104	0.905166	-0.0737649	0.435404	0.645464	0.137204	0.116698	0.482534	-0.0594819	0.499755	0.842768	-0.0183496	0.83395	0.96089	0.188028	0.0308483	0.0956147	-0.00683967	0.937959	0.988773	0.0125538	0.886396	0.982804	0.105769	0.227424	0.750311	-0.080934	0.354401	0.569934	0.0976102	0.263678	0.562399	0.12698	0.145259	0.390527	0.0544844	0.533366	0.737112	0.147492	0.0902314	0.250933	0.0315865	0.719191
O94832	MYO1D	ENSG00000176658	-0.0614915	0.481977	0.874921	0.0328442	0.707435	0.998553	-0.255435	0.00608985	0.0452724	0.211568	0.0148815	0.222792	-0.0978369	0.266253	0.703846	0.00938939	0.91458	0.982779	0.195311	0.0248152	0.0808064	-0.0660636	0.45168	0.881432	0.000349077	0.99683	0.999252	0.169632	0.0518353	0.528898	0.0933183	0.285352	0.503095	0.284297	0.000911755	0.0252756	0.268496	0.00177923	0.0298107	0.225569	0.00903923	0.0658049	0.190403	0.0281467	0.123187	0.210328	0.0154929
Q07812	BAX	ENSG00000087088	0.402053	1.61109621776845e-06	0.000741268	0.107337	0.218794	0.98143	0.178783	0.0570131	0.189053	-0.0786044	0.37031	0.752307	0.0974744	0.268038	0.705151	0.267684	0.00183949	0.293476	0.166696	0.0560858	0.149575	-0.0425986	0.627686	0.931664	0.040738	0.642801	0.924206	-0.11793	0.178069	0.701021	-0.368029	1.31125333435733e-05	0.000761513	-0.0295915	0.735274	0.883793	-0.03332	0.703393	0.862382	-0.147729	0.089708	0.265481	0.0551611	0.528286	0.719408	-0.156775	0.0726234
Q15257	PTPA	ENSG00000119383	0.156715	0.0716376	0.544087	-0.00391674	0.964312	0.998945	0.0997016	0.291232	0.513814	-0.134858	0.123142	0.496166	-0.0244153	0.781927	0.950071	0.164098	0.0591038	0.459981	0.0123665	0.88808	0.941677	0.0536572	0.541165	0.911859	0.104021	0.23524	0.744299	-0.00502485	0.9544	0.995466	-0.323524	0.000145561	0.00376023	-0.00267583	0.975614	0.991224	-0.0596438	0.495264	0.732278	-0.117857	0.176672	0.398657	0.143238	0.10001	0.267674	-0.0556729	0.526054
Q96DG6	CMBL	ENSG00000164237	0.310929	0.000269814	0.0416809	0.246636	0.00421181	0.637883	0.114273	0.226038	0.442117	-0.136823	0.117726	0.484196	0.0856645	0.330619	0.751808	0.0476589	0.585925	0.870157	0.0460946	0.599702	0.753555	0.0867872	0.322422	0.849324	0.0332071	0.705434	0.94105	-0.147386	0.0917084	0.604871	0.0287391	0.742628	0.860237	0.153509	0.0777123	0.301633	0.174318	0.0447759	0.202014	0.177616	0.0408226	0.16675	0.128801	0.13953	0.330086	0.173151	0.0470943
O76024	WFS1	ENSG00000109501	0.00625814	0.943006	0.9895	-0.00417706	0.961941	0.998945	-0.306649	0.000905501	0.0140444	0.182765	0.0359455	0.308835	-0.132351	0.131824	0.589239	0.0141441	0.871632	0.972076	0.308515	0.000319369	0.00272275	-0.128606	0.141663	0.770357	0.0475912	0.587896	0.902934	0.0856089	0.32906	0.816985	6.49120026324158e-05	0.999408	0.999408	0.322308	0.00015468	0.00888732	0.357025	2.46004128574562e-05	0.00200014	0.312532	0.000249806	0.00679616	0.328071	0.000115711	0.0059363	0.174896	0.0448796
Q96GQ5	RUSF1	ENSG00000140688	-0.258952	0.00261505	0.165563	-0.129407	0.13766	0.949587	-0.204525	0.029051	0.122254	0.245334	0.00457787	0.144326	-0.0634689	0.471403	0.828567	-0.178481	0.0398353	0.420914	0.139678	0.110187	0.243376	0.0358571	0.683142	0.947472	-0.031518	0.719776	0.946729	0.117247	0.180611	0.703837	0.361934	1.8632417024822e-05	0.000948949	0.162351	0.0618932	0.268877	0.258227	0.00269115	0.037185	0.337843	6.97900098280968e-05	0.00286733	0.148663	0.0876759	0.246591	0.284176	0.000959183
Q5JPE7	NOMO2	ENSG00000185164	-0.142976	0.100638	0.600427	0.106023	0.224517	0.983008	0.151731	0.107063	0.280324	0.149998	0.086038	0.431557	0.151814	0.0834545	0.521523	-0.163949	0.059337	0.459981	-0.316436	0.000218644	0.00202738	0.0462033	0.598841	0.930005	-0.116809	0.182257	0.699395	0.0373661	0.670567	0.950529	0.232456	0.00709199	0.0481358	-0.132889	0.127295	0.391147	-0.123498	0.156706	0.407939	-0.0213202	0.807554	0.908178	-0.200095	0.0209308	0.103277	0.0718495	0.41296
P50897	PPT1	ENSG00000131238	0.746323	0	0	0.23852	0.0056956	0.712807	0.274714	0.00309695	0.0293868	-0.0251699	0.774514	0.93826	0.0770878	0.381488	0.77651	0.175065	0.0438536	0.426364	0.0933851	0.286859	0.474047	0.0864633	0.324238	0.85014	-0.0105757	0.904203	0.985208	-0.202731	0.019737	0.425314	-0.141594	0.104007	0.273156	-0.0481488	0.582074	0.802662	-0.0410485	0.638981	0.825471	-0.0393195	0.65318	0.819819	0.172867	0.0466141	0.167844	-0.104987	0.230899
Q96C86	DCPS	ENSG00000110063	0.139916	0.108215	0.611449	0.0978513	0.262494	0.985202	0.244005	0.00889084	0.0574188	-0.135685	0.120839	0.490468	-0.0879043	0.318084	0.741194	0.190465	0.0280952	0.404546	0.12287	0.16045	0.316277	-0.127909	0.143853	0.770357	0.131886	0.131699	0.653441	-0.136084	0.119742	0.647802	-0.278565	0.00116725	0.0145093	-0.0512416	0.558041	0.784549	-0.0437028	0.617437	0.813559	-0.0742116	0.395913	0.630822	0.0779154	0.372694	0.592856	-0.181342	0.0374402
Q05682	CALD1	ENSG00000122786	-0.0651252	0.456416	0.864832	0.0946239	0.278636	0.993067	-0.0377241	0.690272	0.828283	0.129571	0.138674	0.519708	-0.0618327	0.482931	0.833368	-0.0258901	0.767375	0.940545	-0.0322267	0.713746	0.831394	-0.0966083	0.270476	0.826107	0.0269788	0.758789	0.953607	-0.048097	0.58393	0.927658	0.30413	0.000372292	0.00679427	0.302318	0.000405132	0.0164603	0.327876	0.000116862	0.00571293	0.365504	1.51800267103042e-05	0.0010587	0.214807	0.0130301	0.0773594	0.190526	0.0286519
Q9NRV9	HEBP1	ENSG00000013583	0.193732	0.0254605	0.376017	0.163326	0.060324	0.918512	0.28193	0.00237432	0.0247783	-0.0960794	0.273119	0.674	0.00771478	0.93031	0.982729	-0.0337376	0.699853	0.919331	-0.190755	0.0284573	0.0899731	0.0322612	0.713452	0.94857	-0.0580291	0.508664	0.881571	-0.059853	0.49541	0.889481	0.0681667	0.435612	0.64371	-0.00562346	0.948778	0.980645	-0.0124657	0.886756	0.954463	-0.0382536	0.661997	0.82632	-0.0726041	0.406254	0.620531	0.0344349	0.695073
Q16543	CDC37	ENSG00000105401	-0.113886	0.191806	0.70247	0.008752	0.920358	0.998945	-0.0588933	0.533666	0.720258	-0.0708009	0.419829	0.779907	-0.0887956	0.313183	0.738685	0.171385	0.0485565	0.440661	-0.0338097	0.700342	0.823354	-0.0486847	0.579337	0.928062	-0.0699791	0.425259	0.851329	-0.114834	0.189811	0.717322	-0.0391386	0.654674	0.806931	0.101953	0.242918	0.540252	0.113521	0.193244	0.455899	0.0546542	0.532089	0.735919	0.174087	0.0450644	0.164576	0.00221276	0.979911
Q16270	IGFBP7	ENSG00000163453	0.138908	0.110805	0.61617	0.141788	0.103529	0.943125	-0.165925	0.0776774	0.229438	-0.0589828	0.50171	0.826095	-0.171386	0.050311	0.443625	0.192063	0.0267784	0.404546	0.144441	0.0984554	0.225464	-0.0780638	0.37362	0.867401	0.0588714	0.50252	0.879353	-0.181887	0.0368616	0.481832	0.095545	0.273963	0.491428	0.143023	0.100526	0.344851	0.173043	0.046388	0.205804	0.221425	0.010426	0.0726809	0.167888	0.0534047	0.182281	0.094328	0.281999
P12532	CKMT1A	ENSG00000237289	-0.124245	0.154196	0.665296	0.0765571	0.381111	0.998553	-0.477025	8.06075857173738e-08	2.83005905491361e-05	0.236974	0.00622263	0.162144	-0.0819635	0.352013	0.764887	-0.0582292	0.505566	0.830554	0.375198	9.30436521007216e-06	0.000184748	-0.0970842	0.268111	0.826107	0.0516467	0.556449	0.894147	0.0902908	0.303197	0.803156	0.0897938	0.304018	0.521366	0.359951	2.08573196287531e-05	0.00287682	0.389832	3.51505388662687e-06	0.000554087	0.319325	0.000179354	0.0053711	0.245724	0.00435929	0.0407148	0.281519	0.00107534
Q99426	TBCB	ENSG00000105254	0.0362267	0.678889	0.936841	0.0393812	0.652671	0.998553	-0.134367	0.154069	0.349802	-0.00298617	0.972891	0.993598	-0.0381585	0.665222	0.903167	0.136824	0.116316	0.537979	0.344698	5.17954121965758e-05	0.000679232	-0.145384	0.0962519	0.739426	0.189823	0.0292558	0.441974	0.0425498	0.628081	0.941147	-0.259462	0.00256269	0.0244072	0.146326	0.0928331	0.329827	0.1602	0.0654768	0.25427	0.0552035	0.527969	0.732405	0.248204	0.00396887	0.038512	-0.0194352	0.824944
P11233	RALA	ENSG00000006451	0.206251	0.0172273	0.341591	0.0209995	0.810393	0.998553	0.221517	0.0178556	0.0894884	0.162549	0.0625766	0.378202	-0.0220621	0.802492	0.954565	0.0428887	0.624011	0.884483	-0.12228	0.162483	0.318937	0.0378938	0.666192	0.941202	-0.067299	0.443247	0.862136	-0.0875084	0.318402	0.810993	0.205153	0.0178429	0.0886634	0.0345628	0.692878	0.859725	-0.0103619	0.905771	0.962992	0.101243	0.24623	0.481332	-0.0346186	0.692407	0.832336	0.154151	0.0776016
P21399	ACO1	ENSG00000122729	-0.0364997	0.676605	0.935863	0.11902	0.172408	0.968615	0.130331	0.166934	0.367599	-0.348936	4.12281328179276e-05	0.0530743	0.0512378	0.561103	0.86684	-0.121199	0.164628	0.584637	-0.439501	1.34742279556122e-07	1.01777380545232e-05	0.204257	0.0188119	0.560141	0.0756234	0.388788	0.838387	-0.0689557	0.432078	0.865572	0.14722	0.0908314	0.251553	-0.107544	0.217901	0.514385	-0.135849	0.118966	0.3526	-0.0800316	0.35981	0.597415	-0.118511	0.174266	0.374966	-0.00406379	0.963115
Q07065	CKAP4	ENSG00000136026	-0.0782551	0.370607	0.823286	0.0451987	0.605435	0.998553	0.105577	0.263583	0.485783	0.0914747	0.296876	0.694314	0.0963495	0.273626	0.707241	-0.14289	0.100848	0.513126	-0.219698	0.0113696	0.0444428	0.0626501	0.475444	0.887293	-0.0151857	0.862793	0.975697	-0.0452139	0.606699	0.934799	0.224565	0.00935926	0.0571818	-0.0828885	0.342861	0.636706	-0.0744267	0.394541	0.658755	0.00231787	0.978876	0.990806	-0.16895	0.051892	0.179496	0.0599172	0.494947
Q13630	GFUS	ENSG00000104522	-0.00970432	0.911726	0.983144	0.119608	0.170282	0.968615	0.106157	0.260955	0.482666	0.0430437	0.624093	0.881979	0.1233	0.160598	0.618776	-0.126174	0.147852	0.572555	-0.023028	0.793252	0.882354	0.166495	0.0563871	0.691698	0.0654256	0.456071	0.86536	0.00179987	0.983659	0.997523	0.104432	0.231592	0.442999	-0.146771	0.0918332	0.327479	-0.114565	0.189156	0.450243	-0.0022921	0.97911	0.990913	0.0512072	0.558305	0.744111	-0.0349207	0.690989
P62854	RPS26	ENSG00000197728	-0.0494457	0.571938	0.902067	-0.0253664	0.77195	0.998553	-0.0990058	0.294629	0.517679	0.0347705	0.69225	0.911203	-0.0552382	0.530889	0.857366	-0.208977	0.0157783	0.366048	0.0532231	0.544448	0.709219	0.036744	0.67574	0.945718	0.157473	0.071344	0.554786	-0.0219449	0.802774	0.977263	0.0918352	0.293111	0.51004	0.0170747	0.845338	0.937746	0.0642138	0.462755	0.708629	0.0186311	0.831441	0.921086	0.0291269	0.739279	0.861676	0.0443393	0.613683
Q16849	PTPRN	ENSG00000054356	0.00814228	0.92589	0.985202	0.00990538	0.909905	0.998553	-0.344533	0.000174268	0.0051971	0.207433	0.0170063	0.235829	-0.122124	0.164654	0.624958	-0.0178235	0.838646	0.962511	0.393548	3.03678570734434e-06	8.11630892855628e-05	-0.0764899	0.38336	0.86846	0.0152621	0.862109	0.975697	0.119462	0.172456	0.694415	-0.0629617	0.471543	0.672193	0.190306	0.0282289	0.175273	0.22987	0.00777443	0.071744	0.215579	0.0126995	0.0809009	0.197816	0.0224661	0.10687	0.0584729	0.505422
P01009	SERPINA1	ENSG00000197249	0.108144	0.215329	0.728196	0.125597	0.149729	0.952796	0.0814539	0.388942	0.607766	-0.223475	0.0100018	0.192816	-0.133617	0.128136	0.581165	0.170453	0.0498105	0.44474	-0.272078	0.00159967	0.00975206	-0.0106951	0.903127	0.98231	0.265233	0.00211524	0.291104	-0.207773	0.0168218	0.403244	-0.0639868	0.464341	0.667021	-0.137559	0.114349	0.369334	-0.133013	0.126937	0.363537	-0.169163	0.0515916	0.191768	-0.027984	0.749163	0.867168	-0.112994	0.197055
P08574	CYC1	ENSG00000179091	0.0502225	0.565907	0.900927	0.100861	0.248025	0.983008	0.0253199	0.789157	0.888161	0.133119	0.128094	0.506087	0.0944807	0.283083	0.715957	-0.0829169	0.342695	0.73911	-0.312625	0.000262708	0.00232702	0.0923474	0.292271	0.834958	-0.141698	0.105084	0.612404	-0.0642736	0.464058	0.87874	0.164914	0.0578369	0.188019	0.0608986	0.486219	0.741966	0.0351969	0.687534	0.854605	0.0467042	0.593462	0.77931	-0.149541	0.0857998	0.243544	0.102267	0.243272
P36405	ARL3	ENSG00000138175	-0.0133647	0.87865	0.977037	0.0194226	0.824393	0.998553	-0.180988	0.0539706	0.181959	-0.0419165	0.63321	0.883793	-0.341814	6.44809547272196e-05	0.0711501	0.125549	0.149884	0.572555	0.310996	0.000283947	0.00245875	-0.0542882	0.536412	0.910765	0.219006	0.0116373	0.370383	0.0911955	0.298358	0.800446	-0.15315	0.0784176	0.229033	0.191052	0.0276047	0.172787	0.16775	0.0536038	0.22551	0.107995	0.215967	0.446424	0.242856	0.00485331	0.0434527	0.0360457	0.681565
O43242	PSMD3	ENSG00000108344	0.0402273	0.645709	0.927097	-0.0776151	0.374545	0.998553	-0.117361	0.21366	0.427762	0.0952935	0.27708	0.676626	0.0608662	0.489811	0.836946	0.116328	0.18239	0.601689	0.350145	3.86074974290107e-05	0.000546162	0.0487346	0.578948	0.928062	-0.0490595	0.576417	0.899654	-0.00925098	0.916156	0.989212	-0.0854935	0.327854	0.545177	0.059752	0.494481	0.745598	0.11827	0.175147	0.431098	0.0472199	0.589385	0.776332	0.19161	0.0271466	0.120367	0.0561985	0.522149
[truncated: 6,903 more rows]
[truncated: 38 more columns]
