# Supplementary material for: Proteomic predictors of individualized nutrient-specific insulin secretion in health and disease
Source: Cell Metab. 2024 Jul 2;36(7):1619–1633.e5. doi: 10.1016/j.cmet.2024.06.001 (PMC11250105; doi:10.1016/j.cmet.2024.06.001)
Supplement: Table S7. Linear regression coefficients (adjusted for T2D diagnosis status) between transcripts and donor traits, isolation parameters, and functional parameters, related to Figure 3 [file mmc8.xlsx]

## Sheet: Table S7
ID	external_gene_name	description	gene_biotype	entrezgene_id	coeff_Age	coeff.T2D_Age	pvalue_Age	pvalue.T2D_Age	p.model_Age	padj_Age	padj.T2D_Age	padj.model_Age	R2adj_Age	coeff_BMI	coeff.T2D_BMI	pvalue_BMI	pvalue.T2D_BMI	p.model_BMI	padj_BMI	padj.T2D_BMI	padj.model_BMI	R2adj_BMI	coeff_HbA1c	coeff.T2D_HbA1c	pvalue_HbA1c	pvalue.T2D_HbA1c	p.model_HbA1c	padj_HbA1c	padj.T2D_HbA1c	padj.model_HbA1c	R2adj_HbA1c	coeff_Total_Culture_time	coeff.T2D_Total_Culture_time	pvalue_Total_Culture_time	pvalue.T2D_Total_Culture_time	p.model_Total_Culture_time	padj_Total_Culture_time	padj.T2D_Total_Culture_time	padj.model_Total_Culture_time	R2adj_Total_Culture_time	coeff_Cold_Ischemic_Time	coeff.T2D_Cold_Ischemic_Time	pvalue_Cold_Ischemic_Time	pvalue.T2D_Cold_Ischemic_Time	p.model_Cold_Ischemic_Time	padj_Cold_Ischemic_Time	padj.T2D_Cold_Ischemic_Time	padj.model_Cold_Ischemic_Time	R2adj_Cold_Ischemic_Time
ENSG00000254647	INS	insulin [Source:HGNC Symbol;Acc:HGNC:6081]	protein_coding	3630	0.00615806	-1.11369	0.198563	3.92427937142912e-05	1.57381465625395e-13	0.811457	0.0114998	2.21848155406638e-12	0.557437	-0.00246723	-1.07592	0.877497	7.94912654010947e-05	3.45281969829736e-13	0.9999	0.0187943	4.72938555910302e-12	0.54839	1.87214	-1.24055	0.475092	0.000407411	5.09119572914496e-11	0.765094	0.0291968	6.01518559571778e-10	0.535717	0.0061752	-1.04474	0.0149362	6.67673650877967e-05	1.99606774525646e-14	0.0286814	0.0154351	2.18006223138088e-13	0.580305	0.00185029	-1.07799	0.902303	7.34905614523908e-05	3.46731319069763e-13	0.992714	0.0191131	4.70586550852283e-12	0.548341
ENSG00000115263	GCG	glucagon [Source:HGNC Symbol;Acc:HGNC:4191]	protein_coding	2641	-0.00784534	0.472905	0.138133	0.0977323	0.507605	0.759433	0.464396	0.548607	-0.00768821	0.00267026	0.425628	0.880157	0.141086	0.77711	0.9999	0.556904	0.804286	-0.0352964	1.47776	0.426237	0.637975	0.291099	0.754827	0.857112	0.609539	0.773489	-0.0378547	0.00342506	0.450057	0.228857	0.11519	0.599112	0.304411	0.463319	0.611395	-0.0171288	-0.0240808	0.400521	0.14616	0.158971	0.517884	0.887196	0.577838	0.561642	-0.00877476
ENSG00000198804	MT-CO1	mitochondrially encoded cytochrome c oxidase I [Source:HGNC Symbol;Acc:HGNC:7419]	protein_coding	4512	0.00638221	-0.332721	0.0381906	0.0447362	8.91627462067513e-10	0.559968	0.329948	7.45028151637618e-09	0.445997	-0.00862322	-0.282867	0.404844	0.0942125	4.86427812575695e-09	0.9999	0.47442	3.71671577982001e-08	0.420642	-4.71764	0.0913895	0.00693739	0.675358	1.59109633586716e-09	0.330477	0.863377	1.45258228890093e-08	0.48483	-0.00483087	-0.3259	0.00303913	0.0425636	1.06299331155075e-10	0.00699393	0.302358	5.6796709913007e-10	0.476031	0.0129887	-0.282012	0.181253	0.0919251	2.90981752962699e-09	0.899457	0.465262	2.26239400304257e-08	0.428458
ENSG00000275896	PRSS2	serine protease 2 [Source:HGNC Symbol;Acc:HGNC:9483]	protein_coding	5645	-0.0179371	1.84379	0.14549	0.00631743	0.138004	0.764379	0.137756	0.178144	0.0479113	-0.0484822	1.83211	0.237722	0.00692549	0.174154	0.9999	0.158517	0.224431	0.0392999	-6.99121	2.44014	0.319242	0.00795439	0.19058	0.666346	0.118689	0.2345	0.0413583	0.00943776	1.8008	0.153683	0.00741988	0.141813	0.217401	0.137592	0.156771	0.046922	-0.0482357	1.68674	0.212012	0.012244	0.16536	0.905144	0.201383	0.211319	0.0412501
ENSG00000118271	TTR	transthyretin [Source:HGNC Symbol;Acc:HGNC:12405]	protein_coding	7276	0.00475514	0.189405	0.23517	0.37924	0.000314547	0.834529	0.771882	0.000883391	0.215327	0.00688603	0.203039	0.606396	0.349885	0.000513022	0.9999	0.765479	0.00142243	0.204098	1.25333	0.201491	0.599889	0.510714	0.00137683	0.835149	0.771391	0.00336303	0.20521	0.00394588	0.237911	0.0647718	0.262516	0.000132389	0.103801	0.648044	0.00023666	0.234595	-0.00282729	0.2117	0.822377	0.328858	0.000562178	0.989157	0.746478	0.00150575	0.201969
ENSG00000091704	CPA1	carboxypeptidase A1 [Source:HGNC Symbol;Acc:HGNC:2296]	protein_coding	1357	-0.00802642	1.78901	0.554357	0.0161917	0.31709	0.939354	0.206677	0.364899	0.014999	-0.0434737	1.82225	0.334593	0.0141232	0.268728	0.9999	0.210658	0.32375	0.0220881	-4.80632	2.14777	0.539273	0.0348957	0.360103	0.80353	0.233605	0.404137	0.0108612	0.0117511	1.8131	0.104317	0.0132282	0.159451	0.156506	0.179498	0.174874	0.0426082	-0.0595064	1.67177	0.159403	0.0226265	0.196151	0.892319	0.259662	0.244051	0.0347462
ENSG00000198886	MT-ND4	mitochondrially encoded NADH:ubiquinone oxidoreductase core subunit 4 [Source:HGNC Symbol;Acc:HGNC:7459]	protein_coding	4538	0.00148106	-0.31676	0.542553	0.0174284	8.83051194382795e-11	0.936559	0.214059	8.56938579772782e-10	0.478563	-0.0180266	-0.276886	0.0236859	0.0319032	9.16815391658726e-12	0.9999	0.302142	1.04464737343108e-10	0.508418	-2.93483	-0.0684443	0.0365808	0.699283	4.16242152854836e-09	0.396152	0.873878	3.54395281363697e-08	0.469529	8.9748341424821e-05	-0.308209	0.945248	0.020445	1.05103071525795e-10	0.959534	0.216322	5.61863953279985e-10	0.476186	0.00458902	-0.303042	0.546766	0.0224143	8.8628630032112e-11	0.957679	0.259154	8.608810814417e-10	0.478513
ENSG00000198938	MT-CO3	mitochondrially encoded cytochrome c oxidase III [Source:HGNC Symbol;Acc:HGNC:7422]	protein_coding	4514	0.00347482	-0.388365	0.265613	0.0225686	7.39539477110988e-14	0.847877	0.245778	1.08741048486016e-12	0.565951	-0.0124647	-0.347499	0.229437	0.0405649	6.69754584766308e-14	0.9999	0.333991	1.00395633217924e-12	0.567056	-1.88625	-0.164321	0.279775	0.461468	1.9964151002555e-12	0.637709	0.741416	2.88454253999416e-11	0.57863	0.00273327	-0.353784	0.101251	0.0349849	3.67453803248328e-14	0.152632	0.275718	3.80360389571378e-13	0.573681	0.0010596	-0.368202	0.91399	0.0311673	1.33805815244461e-13	0.993027	0.298832	1.90813145440456e-12	0.559282
ENSG00000204983	PRSS1	serine protease 1 [Source:HGNC Symbol;Acc:HGNC:9475]	protein_coding	5644	-0.0168483	1.61508	0.175613	0.0172761	0.132368	0.793569	0.213068	0.171914	0.0494172	-0.0509042	1.61359	0.218879	0.0176892	0.14704	0.9999	0.231871	0.194008	0.0455997	-5.39504	2.1169	0.449942	0.0228946	0.266464	0.751913	0.190868	0.312095	0.0259723	0.00928113	1.5771	0.164374	0.0195028	0.128123	0.229898	0.211893	0.14256	0.0505873	-0.0385409	1.47595	0.323702	0.0295677	0.174602	0.929401	0.291557	0.221241	0.0392027
ENSG00000210082	MT-RNR2	mitochondrially encoded 16S rRNA [Source:HGNC Symbol;Acc:HGNC:7471]	Mt_rRNA	NA	0.00451056	-0.246497	0.108861	0.104004	1.83232022421962e-06	0.72523	0.478954	8.6115325468971e-06	0.320646	-0.00630963	-0.210883	0.502764	0.169231	4.79007924021612e-06	0.9999	0.59225	2.12273458300184e-05	0.302504	-0.545119	-0.133706	0.738439	0.523164	1.86698660269521e-05	0.902778	0.77911	7.59660482802809e-05	0.310554	0.00476409	-0.194609	0.00122775	0.175126	4.89173149458927e-08	0.00312282	0.550454	1.57941287207362e-07	0.383969	0.016285	-0.201859	0.0637714	0.178517	1.235407530858e-06	0.822551	0.604072	6.02811657763404e-06	0.327913
ENSG00000198888	MT-ND1	mitochondrially encoded NADH:ubiquinone oxidoreductase core subunit 1 [Source:HGNC Symbol;Acc:HGNC:7455]	protein_coding	4535	0.00194366	-0.356917	0.492975	0.0213635	4.46214141687551e-08	0.927414	0.239303	2.8373873569533e-07	0.385481	-0.0162267	-0.317713	0.0827281	0.0370105	1.36514183495912e-08	0.9999	0.324637	9.70384045717783e-08	0.40457	-0.846558	-0.240198	0.611741	0.262763	1.86134288055107e-06	0.843591	0.58303	9.56460853858869e-06	0.359293	0.00308889	-0.328596	0.0400065	0.0292607	7.75934721166541e-09	0.0680545	0.253078	2.90622822836923e-08	0.413432	0.00115904	-0.344938	0.896259	0.0260205	5.50766643613928e-08	0.992714	0.277348	3.45327205295334e-07	0.382013
ENSG00000198712	MT-CO2	mitochondrially encoded cytochrome c oxidase II [Source:HGNC Symbol;Acc:HGNC:7421]	protein_coding	4513	-0.00102388	-0.293557	0.753413	0.0973572	2.94412573730094e-12	0.968614	0.464014	3.54898494149961e-11	0.522683	-0.0206771	-0.262591	0.0536552	0.129146	5.15545782648099e-13	0.9999	0.539884	6.90691922329449e-12	0.543697	-2.58398	-0.0275048	0.15276	0.904765	4.1808453856326e-11	0.524129	0.961802	5.02232500539675e-10	0.538458	0.00272294	-0.28344	0.11688	0.103026	9.4754674730308e-13	0.172176	0.442051	7.49321840531657e-12	0.536472	-0.00122294	-0.300626	0.904636	0.0890745	3.06569199230982e-12	0.992714	0.459872	3.69552651170325e-11	0.522182
ENSG00000175535	PNLIP	pancreatic lipase [Source:HGNC Symbol;Acc:HGNC:9155]	protein_coding	5406	-0.00535711	1.3954	0.703739	0.0687232	0.363613	0.961528	0.399289	0.411083	0.00884421	-0.0400483	1.43707	0.391667	0.060304	0.309413	0.9999	0.399073	0.365049	0.0160714	-1.79293	1.48289	0.825073	0.156618	0.465573	0.938059	0.462935	0.505623	-0.00345473	0.0145512	1.45008	0.0516131	0.0525233	0.120731	0.0850382	0.331855	0.134883	0.0527046	-0.0615538	1.2901	0.160481	0.0875611	0.215501	0.892319	0.455742	0.264385	0.0310619
ENSG00000156508	EEF1A1	eukaryotic translation elongation factor 1 alpha 1 [Source:HGNC Symbol;Acc:HGNC:3189]	protein_coding	1915	-0.00101948	0.217513	0.708495	0.141261	3.57375249831242e-18	0.963331	0.539084	8.98013218356137e-17	0.663186	-0.00597604	0.222537	0.509402	0.132053	3.092301565534e-18	0.9999	0.544926	7.88461107506133e-17	0.66442	-1.06392	0.351112	0.491188	0.0790313	2.04903742961876e-16	0.774372	0.339316	5.13023739598651e-15	0.678926	0.00761188	0.25579	9.50712943345201e-09	0.0346119	3.42979223619617e-25	9.37466042618022e-08	0.27392	1.53462918852253e-23	0.775881	-0.00602564	0.204519	0.479835	0.164296	2.99697098333739e-18	0.95372	0.58541	7.55817918537185e-17	0.664687
ENSG00000198727	MT-CYB	mitochondrially encoded cytochrome b [Source:HGNC Symbol;Acc:HGNC:7427]	protein_coding	4519	0.00129444	-0.225889	0.660693	0.157465	1.46607178478196e-05	0.954842	0.55883	5.64662894375664e-05	0.280578	-0.0184546	-0.186271	0.0571308	0.233303	3.13987580636195e-06	0.9999	0.666896	1.44859605894475e-05	0.310553	-2.73509	0.0396605	0.111633	0.855855	6.47062517790575e-05	0.488874	0.944097	0.000229976	0.282264	0.00245127	-0.204759	0.118865	0.191881	5.3667566857174e-06	0.174605	0.572123	1.21409959337867e-05	0.300316	7.23533355532104e-05	-0.218777	0.993751	0.170248	1.59772297256914e-05	0.999764	0.592833	6.14426681990895e-05	0.278855
ENSG00000153002	CPB1	carboxypeptidase B1 [Source:HGNC Symbol;Acc:HGNC:2299]	protein_coding	1360	-0.0185588	2.00284	0.171061	0.00702747	0.136917	0.788462	0.14168	0.176993	0.0481977	-0.0455535	1.98261	0.313538	0.00796137	0.180221	0.9999	0.16723	0.230977	0.0380002	-7.02732	2.38357	0.370163	0.0196686	0.240514	0.699766	0.176424	0.285738	0.0308123	0.010868	1.9647	0.134879	0.00779445	0.121546	0.19453	0.140165	0.135721	0.0524658	-0.0503243	1.83983	0.236526	0.0130061	0.159505	0.916055	0.206096	0.204805	0.0425955
ENSG00000198899	MT-ATP6	mitochondrially encoded ATP synthase membrane subunit 6 [Source:HGNC Symbol;Acc:HGNC:7414]	protein_coding	4508	0.00109496	-0.274284	0.686101	0.0629338	7.65206879813449e-12	0.95902	0.386254	8.73748871244308e-11	0.510719	-0.0177365	-0.237017	0.0463365	0.0993908	1.23253708996e-12	0.9999	0.485429	1.58395100022902e-11	0.533313	-2.96997	0.0105361	0.055077	0.957083	1.76302075962936e-10	0.418835	0.980842	1.90850207725538e-09	0.518022	0.00129213	-0.260908	0.373285	0.0744966	5.66071875707901e-12	0.45718	0.384028	3.83599530605406e-11	0.514529	0.00535184	-0.261716	0.527803	0.0745836	6.83676513070961e-12	0.957392	0.429479	7.86322472689575e-11	0.512147
ENSG00000198763	MT-ND2	mitochondrially encoded NADH:ubiquinone oxidoreductase core subunit 2 [Source:HGNC Symbol;Acc:HGNC:7456]	protein_coding	4536	0.00126021	-0.175507	0.682301	0.291497	6.01823091034408e-07	0.958571	0.706718	3.09650483481182e-06	0.340922	-0.0193788	-0.134443	0.0556554	0.408717	1.20411993496527e-07	0.9999	0.800354	7.24282144171362e-07	0.368921	-1.11004	-0.0697499	0.537061	0.761895	9.23255425636679e-06	0.802449	0.902785	4.06029431109633e-05	0.325928	0.00359582	-0.147976	0.0272441	0.357742	6.8652798124392e-08	0.0487669	0.726111	2.16422745117591e-07	0.378358	0.00265613	-0.165381	0.782959	0.319123	6.27633482312551e-07	0.98441	0.740337	3.24839359029725e-06	0.340171
ENSG00000087460	GNAS	GNAS complex locus [Source:HGNC Symbol;Acc:HGNC:4392]	protein_coding	2778	-0.00360317	-0.589378	0.150278	3.16481521185891e-05	0.000261452	0.765971	0.00984523	0.000748765	0.219505	0.00242783	-0.613213	0.772014	2.03309563688524e-05	0.000611165	0.9999	0.00940013	0.00166438	0.200016	1.09711	-0.63464	0.418613	0.000465246	0.00118419	0.733635	0.0312188	0.00294645	0.209302	0.00315127	-0.590789	0.0177928	1.98454318241939e-05	5.57644784313001e-05	0.0334415	0.00699837	0.000106249	0.253147	-0.00274157	-0.61232	0.728231	1.96048936954823e-05	0.000601694	0.979236	0.00832448	0.00159883	0.200382
ENSG00000169347	GP2	glycoprotein 2 [Source:HGNC Symbol;Acc:HGNC:4441]	protein_coding	2813	-0.0212049	1.27452	0.108995	0.0743658	0.501966	0.72523	0.412052	0.543105	-0.00708841	-0.0535442	1.25406	0.225099	0.0813232	0.636653	0.9999	0.447197	0.677555	-0.0209078	-5.01703	1.8107	0.511248	0.0671411	0.751776	0.786995	0.313308	0.770704	-0.0374844	0.00473078	1.18671	0.508084	0.0994273	0.765896	0.588498	0.434872	0.773329	-0.0340995	-0.0588817	1.08656	0.155908	0.127549	0.568885	0.891286	0.531446	0.608859	-0.0140587
ENSG00000170835	CEL	carboxyl ester lipase [Source:HGNC Symbol;Acc:HGNC:1848]	protein_coding	1056	-0.0140372	1.55589	0.269732	0.0248696	0.187031	0.851631	0.256793	0.231712	0.0365824	-0.0322127	1.53663	0.447106	0.0273774	0.227574	0.9999	0.28265	0.281554	0.028891	-5.00424	1.84956	0.501299	0.0552286	0.240364	0.780648	0.287873	0.285625	0.0308413	0.00960382	1.53501	0.158465	0.0256181	0.146391	0.223103	0.23879	0.161599	0.0457617	-0.0478634	1.42046	0.229059	0.0392822	0.174089	0.912229	0.329823	0.220671	0.0393141
ENSG00000198786	MT-ND5	mitochondrially encoded NADH:ubiquinone oxidoreductase core subunit 5 [Source:HGNC Symbol;Acc:HGNC:7461]	protein_coding	4540	-0.00148845	-0.160887	0.616997	0.316884	0.285627	0.947914	0.727466	0.333226	0.0195156	-0.0131867	-0.145671	0.180578	0.36039	0.179623	0.9999	0.771175	0.230339	0.0381267	-1.73064	-0.0951073	0.308649	0.661437	0.444393	0.658645	0.856636	0.485713	-0.000733117	0.00188651	-0.158105	0.235929	0.320172	0.20265	0.311784	0.697029	0.219247	0.0334783	-0.00940981	-0.180616	0.311437	0.258111	0.227506	0.928136	0.687887	0.27701	0.028903
ENSG00000100604	CHGA	chromogranin A [Source:HGNC Symbol;Acc:HGNC:1929]	protein_coding	1113	-0.00179637	-0.223141	0.590799	0.216919	0.0125125	0.943073	0.631478	0.0225222	0.123171	6.2006896948045e-05	-0.232996	0.99555	0.19867	0.0140007	0.9999	0.627336	0.02579	0.120017	2.88535	-0.34417	0.122497	0.150091	0.00406613	0.497419	0.454621	0.00861769	0.174715	0.00371393	-0.211512	0.035934	0.22817	0.0024028	0.0619216	0.612327	0.00351393	0.166825	0.00811066	-0.222841	0.437686	0.215515	0.0110711	0.947304	0.6478	0.0205263	0.126577
ENSG00000109472	CPE	carboxypeptidase E [Source:HGNC Symbol;Acc:HGNC:2303]	protein_coding	1363	-0.0105178	-0.800746	0.00203857	2.21644274697681e-05	2.76943079569685e-06	0.176727	0.00823488	1.25727203000804e-05	0.312923	-0.00758783	-0.844402	0.515156	2.38117601201662e-05	0.000157489	0.9999	0.00971426	0.000494878	0.230787	2.88536	-1.0388	0.134397	6.36511654333037e-05	0.000148168	0.507673	0.014553	0.000478992	0.262515	0.00590901	-0.823796	0.00120226	1.14542009912083e-05	1.78113846580465e-06	0.00306773	0.00533846	4.38404908547634e-06	0.321171	-0.0018751	-0.860126	0.864554	1.71074915068433e-05	0.000186865	0.990434	0.00773779	0.000560947	0.227009
ENSG00000115386	REG1A	regenerating family member 1 alpha [Source:HGNC Symbol;Acc:HGNC:9951]	protein_coding	5967	-0.036461	1.9102	0.00314956	0.00403998	0.00341458	0.221211	0.112224	0.00731731	0.157901	-0.055237	1.80996	0.187897	0.00884815	0.0508768	0.9999	0.173369	0.0781385	0.0815779	-8.06878	2.5387	0.261293	0.00696411	0.0440812	0.621665	0.11163	0.0668334	0.0986607	0.00659989	1.75038	0.330902	0.0112881	0.0673822	0.413707	0.169354	0.0781468	0.0725361	-0.045093	1.65655	0.254281	0.0161458	0.059439	0.921234	0.224551	0.0875717	0.0766087
ENSG00000089199	CHGB	chromogranin B [Source:HGNC Symbol;Acc:HGNC:1930]	protein_coding	1114	-0.00508676	-0.0595012	0.144454	0.749865	4.82495918649885e-06	0.764379	0.937567	2.07713844060201e-05	0.302365	0.0027022	-0.0918693	0.816789	0.627449	1.22640216318267e-05	0.9999	0.903765	4.97398117099e-05	0.284138	3.92155	-0.315346	0.0575165	0.229646	6.48379251449513e-05	0.42208	0.548348	0.000230326	0.282217	0.00481758	-0.0593705	0.00898151	0.742417	5.69752590025654e-07	0.0182954	0.92335	1.52702207755684e-06	0.341899	-0.00738151	-0.0962384	0.501025	0.609117	1.02570464325737e-05	0.957086	0.893923	4.11666875146854e-05	0.287678
ENSG00000096384	HSP90AB1	heat shock protein 90 alpha family class B member 1 [Source:HGNC Symbol;Acc:HGNC:5258]	protein_coding	3326	0.00808329	0.0206566	0.0010562	0.872387	3.56715578277609e-06	0.125574	0.970428	1.57776877585968e-05	0.308135	0.00308372	0.0590615	0.716047	0.667607	0.000383139	0.9999	0.918749	0.001095	0.210829	2.30923	-0.129675	0.112262	0.483267	0.000744447	0.489516	0.754921	0.00196885	0.221689	0.00647163	0.101754	3.1138367292384e-07	0.383249	2.81859005381311e-09	1.98063243621321e-06	0.745663	1.14048200427141e-08	0.428938	0.0148937	0.0829535	0.0593687	0.536705	8.70341400923856e-05	0.821559	0.862057	0.000281817	0.243678
ENSG00000157005	SST	somatostatin [Source:HGNC Symbol;Acc:HGNC:11329]	protein_coding	6750	-0.0049074	-0.586244	0.310298	0.0262757	0.00181787	0.868888	0.26335	0.00417836	0.173784	-0.018289	-0.580563	0.255036	0.0276024	0.00162775	0.9999	0.283288	0.00396336	0.176511	2.26706	-0.735967	0.42374	0.0452775	0.00815412	0.735237	0.260737	0.0157189	0.153967	0.00285143	-0.596455	0.271766	0.0232319	0.00168815	0.351443	0.229517	0.00253235	0.175613	-0.0224827	-0.64071	0.136205	0.0144973	0.00110634	0.882939	0.213306	0.00274095	0.185917
ENSG00000168928	CTRB2	chymotrypsinogen B2 [Source:HGNC Symbol;Acc:HGNC:2522]	protein_coding	440387	-0.0138869	1.33291	0.24501	0.0401252	0.294363	0.839138	0.314918	0.341979	0.0182282	-0.0314533	1.31312	0.429427	0.0442024	0.35987	0.9999	0.347441	0.414887	0.00931987	-6.76587	1.97761	0.320692	0.0255773	0.312372	0.667597	0.201955	0.357197	0.0181794	0.012459	1.32927	0.0501945	0.0370729	0.13747	0.0829504	0.283789	0.152284	0.0480518	-0.038423	1.20998	0.304708	0.061683	0.320078	0.928136	0.395128	0.371108	0.0145865
ENSG00000251562	MALAT1	metastasis associated lung adenocarcinoma transcript 1 [Source:HGNC Symbol;Acc:HGNC:29665]	lncRNA	378938	-0.00312033	0.162201	0.428924	0.445333	2.54852456584774e-29	0.914856	0.808587	2.20935842154284e-27	0.823342	-0.00578635	0.155493	0.659502	0.465892	3.15856151382789e-29	0.9999	0.832127	2.7382096190293e-27	0.822392	4.2715	-0.248155	0.0576842	0.384618	2.80396041842617e-26	0.422598	0.686065	2.22668704067843e-24	0.834292	0.00513889	0.174848	0.0135647	0.393274	1.67860486808597e-30	0.0263493	0.751915	1.37500208210223e-28	0.834943	-0.0350743	0.101834	0.00362299	0.613672	5.160394965677e-31	0.390755	0.895236	5.13718553377395e-29	0.83973
ENSG00000167658	EEF2	eukaryotic translation elongation factor 2 [Source:HGNC Symbol;Acc:HGNC:3214]	protein_coding	1938	-0.00309642	0.293707	0.254104	0.0464857	0.0188077	0.844794	0.33606	0.0320827	0.111601	-0.00497007	0.285687	0.583107	0.0542917	0.0274629	0.9999	0.380976	0.0461844	0.100504	-1.67824	0.422936	0.28642	0.0382061	0.0302669	0.642909	0.241813	0.0484187	0.111727	0.00652673	0.314471	1.74238583892852e-06	0.0150719	1.8665192261973e-06	9.15687794007246e-06	0.190399	4.57903537557611e-06	0.320302	-0.0080751	0.266908	0.342767	0.0698134	0.0219091	0.930309	0.416372	0.0370783	0.10717
ENSG00000121351	IAPP	islet amyloid polypeptide [Source:HGNC Symbol;Acc:HGNC:5329]	protein_coding	3375	-0.0165271	-2.85724	0.147525	1.08534719832235e-05	0.000733819	0.765773	0.00588863	0.00188399	0.195715	-0.0103281	-2.92865	0.786763	8.84757954048908e-06	0.0017144	0.9999	0.00657438	0.00414814	0.175232	5.39176	-3.33706	0.420946	0.000210933	0.00703866	0.734042	0.0229404	0.013838	0.158437	0.00946159	-2.89244	0.122041	7.88428888609655e-06	0.000648123	0.178553	0.00484573	0.00103794	0.19864	0.042747	-2.89395	0.232496	8.87432657320486e-06	0.000974285	0.912698	0.00688649	0.00245352	0.188972
ENSG00000044574	HSPA5	heat shock protein family A (Hsp70) member 5 [Source:HGNC Symbol;Acc:HGNC:5238]	protein_coding	3309	0.00445719	-0.234676	0.380874	0.391812	0.284205	0.903002	0.779262	0.331772	0.0197279	0.0199559	-0.245743	0.237081	0.368525	0.236339	0.9999	0.775931	0.290499	0.0273693	5.95488	-0.607487	0.0420304	0.103656	0.0692536	0.403557	0.386153	0.0985157	0.0822269	0.0143936	-0.127657	5.78363784091394e-09	0.565329	3.5133196244371e-07	6.0897959978773e-08	0.849861	9.76073282227777e-07	0.350453	-0.0185528	-0.233473	0.243168	0.391323	0.238872	0.917721	0.789326	0.288483	0.0269374
ENSG00000100316	RPL3	ribosomal protein L3 [Source:HGNC Symbol;Acc:HGNC:10332]	protein_coding	6122	0.000985419	-0.0467872	0.714892	0.747522	0.00381087	0.963726	0.936771	0.00804882	0.155074	-0.00128073	-0.0391793	0.886494	0.787802	0.00398996	0.9999	0.952494	0.00869632	0.153887	-0.247659	0.0500767	0.866822	0.791339	0.000962408	0.953936	0.91541	0.00245933	0.214875	0.00735287	0.000875879	2.49447242420392e-08	0.994152	3.75588524628351e-09	2.15079061687054e-07	0.999001	1.48621050654573e-08	0.424591	-0.000183315	-0.0416684	0.982691	0.773971	0.00402232	0.99875	0.947138	0.0085205	0.153678
ENSG00000168925	CTRB1	chymotrypsinogen B1 [Source:HGNC Symbol;Acc:HGNC:2521]	protein_coding	1504	-0.0158665	1.39675	0.144872	0.0184525	0.0111073	0.764379	0.221027	0.0203391	0.126486	-0.0293339	1.36249	0.419685	0.0227111	0.0196452	0.9999	0.259958	0.0344665	0.110342	-4.06119	1.75932	0.514019	0.0298399	0.0474929	0.788983	0.215722	0.0713199	0.0960077	0.0101224	1.36893	0.0822608	0.0197429	0.00780658	0.127621	0.213165	0.0105313	0.136135	-0.0363284	1.26568	0.287859	0.0328368	0.0163529	0.926586	0.308201	0.0287484	0.115614
ENSG00000080824	HSP90AA1	heat shock protein 90 alpha family class A member 1 [Source:HGNC Symbol;Acc:HGNC:5253]	protein_coding	3320	0.00627518	0.307282	0.0497936	0.0740291	3.12169746916385e-05	0.593996	0.411561	0.000112118	0.265235	-0.000380144	0.341996	0.971825	0.0528385	0.000168715	0.9999	0.376235	0.000525884	0.22927	-0.525074	0.41295	0.764414	0.0690496	0.00118895	0.913392	0.318369	0.00295617	0.209193	0.00134215	0.349049	0.438971	0.0465087	0.000130127	0.522287	0.313807	0.000233116	0.234971	0.0194491	0.365412	0.052206	0.0340092	3.23322767386918e-05	0.797438	0.312742	0.000115565	0.264512
ENSG00000137392	CLPS	colipase [Source:HGNC Symbol;Acc:HGNC:2085]	protein_coding	1208	-0.0127288	1.42854	0.28935	0.0291156	0.113843	0.860943	0.275855	0.150963	0.0547782	-0.0468673	1.44226	0.240277	0.0275376	0.104452	0.9999	0.283217	0.145014	0.0577831	-3.47895	1.74247	0.614108	0.0516761	0.286778	0.844825	0.279193	0.33237	0.0224165	0.00667023	1.39787	0.300984	0.0321241	0.115867	0.382663	0.265227	0.129763	0.0541579	-0.033023	1.31859	0.380499	0.0434989	0.128014	0.935138	0.34196	0.169173	0.0506178
ENSG00000120885	CLU	clusterin [Source:HGNC Symbol;Acc:HGNC:2095]	protein_coding	1191	0.00752363	0.219656	0.00978274	0.155517	0.0836067	0.347337	0.557142	0.115737	0.0653827	0.011013	0.24102	0.26335	0.132485	0.435232	0.9999	0.545133	0.487589	0.00025674	1.75552	0.141927	0.318787	0.528475	0.503932	0.665932	0.782437	0.541767	-0.00824175	0.00317385	0.278737	0.0439834	0.0762047	0.197377	0.0739669	0.387121	0.213908	0.0345044	0.00279196	0.263929	0.764155	0.101242	0.57092	0.983833	0.485653	0.610818	-0.0142665
ENSG00000158516	CPA2	carboxypeptidase A2 [Source:HGNC Symbol;Acc:HGNC:2297]	protein_coding	1358	-0.0224762	1.59537	0.0550025	0.0121707	0.13103	0.609063	0.181914	0.170453	0.0497826	-0.0348008	1.5349	0.375827	0.0176941	0.317394	0.9999	0.231871	0.372859	0.0149569	-4.76565	2.07298	0.480165	0.0186055	0.346244	0.7677	0.17328	0.390522	0.0129177	0.0104543	1.5336	0.0972907	0.0160358	0.176884	0.14742	0.195951	0.192632	0.0387108	-0.0459581	1.41652	0.213169	0.0269723	0.254919	0.90606	0.280839	0.305064	0.0242788
ENSG00000130522	JUND	JunD proto-oncogene, AP-1 transcription factor subunit [Source:HGNC Symbol;Acc:HGNC:6206]	protein_coding	3727	0.00945741	-0.118295	0.102974	0.70284	0.276449	0.720922	0.920945	0.324154	0.0208988	0.00653098	-0.0785241	0.736861	0.803278	0.534948	0.9999	0.955814	0.58256	-0.0105609	2.84708	-0.179923	0.409407	0.68358	0.616206	0.727936	0.866891	0.646567	-0.0215763	0.0147002	0.0176139	4.1709445579843e-07	0.947569	3.3513215649447e-05	2.5576384460189e-06	0.988399	6.61238468281076e-05	0.263771	0.0068197	-0.0585428	0.709432	0.852139	0.531823	0.97712	0.967288	0.574632	-0.0102353
ENSG00000211459	MT-RNR1	mitochondrially encoded 12S rRNA [Source:HGNC Symbol;Acc:HGNC:7470]	Mt_rRNA	NA	0.0122975	-0.191067	0.0125798	0.463892	5.20862530412161e-06	0.386611	0.818221	2.22253195401055e-05	0.300893	-0.00646488	-0.112935	0.698586	0.676675	7.78209791668425e-05	0.9999	0.919855	0.000262093	0.246074	0.565835	-0.15845	0.845394	0.670175	0.000162214	0.946067	0.861589	0.000519155	0.26031	0.00798377	-0.078405	0.00231249	0.758234	1.30324896527998e-06	0.00548805	0.928535	3.28194117303501e-06	0.326933	0.0421374	-0.0721671	0.00611102	0.779501	2.90756720223602e-06	0.45572	0.948691	1.31481945685118e-05	0.312006
ENSG00000166922	SCG5	secretogranin V [Source:HGNC Symbol;Acc:HGNC:10816]	protein_coding	6447	-0.00149841	-0.118385	0.549591	0.380893	0.00877851	0.938183	0.772415	0.0166162	0.132951	-0.00231843	-0.122419	0.780845	0.366203	0.0098061	0.9999	0.774544	0.0189694	0.129923	2.02453	-0.174962	0.136235	0.312875	0.000791214	0.509893	0.628341	0.00207912	0.220081	0.00365283	-0.105491	0.00543068	0.411959	0.000418167	0.0117295	0.764075	0.000689388	0.208822	-0.00678305	-0.134914	0.38639	0.315966	0.00751441	0.93574	0.737987	0.014657	0.137165
ENSG00000150991	UBC	ubiquitin C [Source:HGNC Symbol;Acc:HGNC:12468]	protein_coding	7316	0.00515191	0.0965327	0.0496712	0.490351	5.25048985775822e-17	0.593996	0.831682	1.16214565936721e-15	0.639387	0.00286277	0.119425	0.745748	0.40518	3.2650728947593e-16	0.9999	0.797089	6.66348189067145e-15	0.622204	1.45588	0.0662037	0.335549	0.731802	1.04481132649849e-14	0.675919	0.88938	2.09425283806623e-13	0.639473	0.00632319	0.160873	2.03828280154723e-06	0.196797	5.4517486536504e-21	1.05205933934487e-05	0.580144	1.54746360829263e-19	0.714148	0.00498468	0.130655	0.548497	0.360309	2.88379581938725e-16	0.958349	0.769876	5.8083500308007e-15	0.623399
ENSG00000177606	JUN	Jun proto-oncogene, AP-1 transcription factor subunit [Source:HGNC Symbol;Acc:HGNC:6204]	protein_coding	3725	0.0120075	0.187135	0.0217027	0.500316	1.19694922173709e-08	0.456565	0.837475	8.3681873344966e-08	0.406646	0.0178493	0.220749	0.311083	0.439309	8.6321504184859e-08	0.9999	0.81745	5.34366324329121e-07	0.374532	-3.53817	0.500319	0.2375	0.192878	1.24084295018949e-07	0.601513	0.509212	8.23770849446156e-07	0.411231	-0.00555687	0.220295	0.0487367	0.430158	2.2856585678304e-08	0.0809012	0.77516	7.85131453892673e-08	0.39635	0.0386969	0.300201	0.0180239	0.278515	1.02841734227994e-08	0.62422	0.707025	7.28045295116584e-08	0.409032
ENSG00000054356	PTPRN	protein tyrosine phosphatase receptor type N [Source:HGNC Symbol;Acc:HGNC:9676]	protein_coding	5798	-0.00294227	-0.861191	0.322327	6.26714361367416e-07	1.5053720460413e-05	0.874164	0.00144882	5.78087316167132e-05	0.280049	0.00310427	-0.882636	0.754133	4.15961817651238e-07	2.2295604763827e-05	0.9999	0.00108181	8.53352378065093e-05	0.272123	2.9652	-1.08839	0.0488426	2.2134482690437e-07	2.00817714431489e-06	0.410826	0.0015351	1.02633587974983e-05	0.357759	0.00460201	-0.850667	0.00313983	2.56229277440782e-07	4.50226013301661e-07	0.00720417	0.000888518	1.22883411160362e-06	0.346082	-0.000504513	-0.877778	0.956906	4.42815181414214e-07	2.32592935063127e-05	0.996004	0.00131617	8.62471681861242e-05	0.271262
ENSG00000162438	CTRC	chymotrypsin C [Source:HGNC Symbol;Acc:HGNC:2523]	protein_coding	11330	-0.0157804	1.14475	0.174549	0.0688271	0.331074	0.792074	0.399336	0.37898	0.0130899	-0.0357309	1.12226	0.35664	0.0763588	0.430208	0.9999	0.437257	0.482658	0.000831744	-4.44854	1.63322	0.505436	0.0592049	0.590935	0.783572	0.295826	0.623034	-0.0186303	0.0105291	1.11974	0.0904104	0.0722152	0.247094	0.138437	0.380189	0.263982	0.0255591	-0.0345257	1.01639	0.344165	0.106618	0.425341	0.930628	0.494164	0.473887	0.00139214
ENSG00000198840	MT-ND3	mitochondrially encoded NADH:ubiquinone oxidoreductase core subunit 3 [Source:HGNC Symbol;Acc:HGNC:7458]	protein_coding	4537	-0.000937696	-0.076543	0.804516	0.707765	4.22937193825584e-22	0.977154	0.92284	1.68252987662239e-20	0.731987	-0.0195837	-0.0470405	0.117283	0.815232	1.29923060220479e-22	0.9999	0.959538	5.40635838189459e-21	0.739833	-2.41036	0.212044	0.250751	0.429262	6.20143640509192e-19	0.611836	0.720435	2.10141833622708e-17	0.729125	0.00357082	-0.0610792	0.0762381	0.759603	9.24131726801026e-23	0.119534	0.928836	3.17809664592102e-21	0.742054	-0.00120894	-0.0831272	0.918836	0.683306	4.33684904491608e-22	0.993924	0.921558	1.70571798163561e-20	0.731818
ENSG00000219073	CELA3B	chymotrypsin like elastase 3B [Source:HGNC Symbol;Acc:HGNC:15945]	protein_coding	23436	-0.012369	1.70787	0.327288	0.0135042	0.143286	0.875937	0.190883	0.183832	0.0465454	-0.0591652	1.74527	0.157406	0.0112191	0.101498	0.9999	0.189759	0.14134	0.0587763	-4.52366	2.08116	0.534081	0.0280337	0.250705	0.800651	0.209772	0.296138	0.0288678	0.00966064	1.69637	0.152627	0.0131992	0.0999	0.216216	0.179498	0.112883	0.0593236	-0.0520559	1.5763	0.186861	0.0213084	0.110669	0.90058	0.253918	0.149577	0.0557693
ENSG00000197746	PSAP	prosaposin [Source:HGNC Symbol;Acc:HGNC:9498]	protein_coding	5660	0.00224738	-0.197839	0.190276	0.0338991	8.03832776284756e-05	0.804468	0.295125	0.000261036	0.245381	0.00153361	-0.188356	0.789122	0.0454517	0.000164611	0.9999	0.35213	0.000514712	0.229813	2.02638	-0.31446	0.0337326	0.0106929	1.76618679206497e-05	0.394572	0.135409	7.23656604877979e-05	0.311783	0.00555735	-0.153664	4.75804718446116e-12	0.0279153	3.52501571929966e-14	1.52301430338306e-10	0.248754	3.65792903021191e-13	0.574135	-0.0111434	-0.199448	0.0365025	0.029416	2.48786928080343e-05	0.74887	0.291314	9.16152358520285e-05	0.26989
ENSG00000133112	TPT1	tumor protein, translationally-controlled 1 [Source:HGNC Symbol;Acc:HGNC:12022]	protein_coding	7178	-0.001445	0.241803	0.667825	0.184778	1.52530106178005e-16	0.955043	0.595674	3.22186943059854e-15	0.629462	-0.0143118	0.259242	0.199083	0.152065	7.46452315211055e-17	0.9999	0.57101	1.63998805388397e-15	0.636144	-0.474069	0.381686	0.784389	0.0888181	1.35692885613003e-16	0.921461	0.358199	3.48116668072027e-15	0.682792	0.00750664	0.277167	1.06353650868343e-05	0.0868287	1.2473053575606e-20	4.57000012384707e-05	0.409165	3.41466253544813e-19	0.708115	-0.00261247	0.230729	0.804367	0.204718	1.61942189864418e-16	0.988326	0.633929	3.39996892262269e-15	0.628897
ENSG00000166598	HSP90B1	heat shock protein 90 beta family member 1 [Source:HGNC Symbol;Acc:HGNC:12028]	protein_coding	7184	-0.00135117	-0.331812	0.704947	0.0871159	5.92222809683331e-05	0.961921	0.443791	0.000198674	0.251877	0.00850199	-0.354158	0.473109	0.0678016	5.02906821763891e-05	0.9999	0.41787	0.000176301	0.25532	3.65311	-0.5444	0.0689609	0.0351712	1.24216618782879e-05	0.436242	0.234092	5.28733831914194e-05	0.319505	0.0086124	-0.289576	1.41033374126517e-06	0.0837749	1.47239477545843e-09	7.62959017700547e-06	0.402081	6.30991672465253e-09	0.438635	-0.00201296	-0.341635	0.857069	0.0777969	6.21826315532612e-05	0.989916	0.437891	0.000207943	0.250845
ENSG00000145730	PAM	peptidylglycine alpha-amidating monooxygenase [Source:HGNC Symbol;Acc:HGNC:8596]	protein_coding	5066	-0.00573274	-0.539874	0.0671407	0.00171787	0.000593741	0.64599	0.0754051	0.00156036	0.200693	-0.00204995	-0.567353	0.845483	0.001285	0.00237604	0.9999	0.0730318	0.00551986	0.167106	2.27393	-0.766589	0.187161	0.000802415	0.001748	0.557106	0.0403262	0.00414641	0.198658	0.00471639	-0.54383	0.00440562	0.00112993	7.60915521847489e-05	0.00973692	0.0592263	0.000141848	0.246554	-0.00489645	-0.577038	0.620862	0.00101971	0.00218197	0.965972	0.0671572	0.00497456	0.169242
ENSG00000243480	AMY2A	amylase alpha 2A [Source:HGNC Symbol;Acc:HGNC:477]	protein_coding	279	0.00766335	1.0928	0.681911	0.279565	0.334961	0.958571	0.693942	0.382755	0.0125689	0.0162905	1.1056	0.793349	0.27472	0.344175	0.9999	0.708892	0.399537	0.0113494	6.62046	0.505876	0.537812	0.713086	0.352216	0.802755	0.88066	0.396505	0.0120253	0.0199105	1.24896	0.0446533	0.204636	0.101309	0.0749663	0.588238	0.114364	0.0588405	-0.0554186	1.06574	0.342726	0.288191	0.272464	0.930309	0.717494	0.322628	0.0215095
ENSG00000142789	CELA3A	chymotrypsin like elastase 3A [Source:HGNC Symbol;Acc:HGNC:15944]	protein_coding	10136	-0.000473583	0.991277	0.966945	0.110249	2.80695642972681e-24	0.997828	0.486704	1.38392264163261e-22	0.763741	-0.0055312	0.998477	0.884252	0.107987	2.78003948033095e-24	0.9999	0.50179	1.4034469346068e-22	0.763798	2.56601	1.05654	0.692435	0.206089	7.79599960093901e-22	0.881635	0.524255	3.7547122152115e-20	0.777047	0.0104603	1.04891	0.0852284	0.0845403	6.48484304897358e-25	0.131655	0.404448	2.84649038980895e-23	0.772272	-0.0317913	0.949335	0.373101	0.123146	1.89730772340962e-24	0.935044	0.525581	9.60471642171788e-23	0.766053
ENSG00000125740	FOSB	FosB proto-oncogene, AP-1 transcription factor subunit [Source:HGNC Symbol;Acc:HGNC:3797]	protein_coding	2354	0.0077663	0.658263	0.330984	0.127848	0.0205869	0.877457	0.518822	0.0346771	0.108984	0.0200299	0.665017	0.45133	0.125233	0.0237592	0.9999	0.53465	0.0407261	0.104793	-3.17113	0.97083	0.490694	0.102342	0.0204673	0.774201	0.383662	0.0346494	0.124824	-0.0283158	0.537432	2.97170158288586e-15	0.0687652	1.41444290858703e-14	5.94511760899262e-13	0.372251	1.58560879073608e-13	0.583995	0.0732166	0.791072	0.00269477	0.0548176	0.000793894	0.343971	0.377411	0.00204614	0.193853
ENSG00000142541	RPL13A	ribosomal protein L13a [Source:HGNC Symbol;Acc:HGNC:10304]	protein_coding	23521	-0.00194449	0.153139	0.550966	0.384042	3.00179621929483e-05	0.938539	0.773982	0.000108335	0.266042	-0.00575517	0.152755	0.595622	0.385858	3.10179946468874e-05	0.9999	0.783377	0.000114812	0.265367	-1.57502	0.374104	0.367085	0.0968834	1.42268540385699e-05	0.698069	0.373309	5.97143282482318e-05	0.316541	0.00680595	0.18176	4.35285698307055e-05	0.251971	1.71222753884324e-08	0.000161149	0.635658	6.02683237576931e-08	0.400973	-0.00543252	0.135862	0.594748	0.4388	3.0999573945332e-05	0.96229	0.817692	0.000111376	0.265379
ENSG00000132475	H3-3B	H3.3 histone B [Source:HGNC Symbol;Acc:HGNC:4765]	protein_coding	3021	0.00145914	0.348896	0.760977	0.179358	0.469789	0.968641	0.58981	0.512547	-0.00360869	-0.00895613	0.37263	0.57414	0.151661	0.444804	0.9999	0.570719	0.496651	-0.000829084	0.996851	0.469117	0.698077	0.157028	0.287387	0.883102	0.463333	0.332965	0.0223126	0.0112529	0.421575	3.02791423916433e-06	0.063811	0.000138808	1.50140094518716e-05	0.361127	0.00024737	0.233559	-0.0315503	0.317738	0.0331844	0.207309	0.129198	0.733084	0.637465	0.170522	0.0502879
ENSG00000212907	MT-ND4L	mitochondrially encoded NADH:ubiquinone oxidoreductase core subunit 4L [Source:HGNC Symbol;Acc:HGNC:7460]	protein_coding	4539	-0.000276804	-0.137016	0.918866	0.35069	8.40888952665779e-17	0.990812	0.751357	1.82435198635706e-15	0.635039	-0.0116473	-0.117946	0.195036	0.417045	3.72331898950162e-17	0.9999	0.805222	8.47564276756791e-16	0.642527	-2.36754	-0.0303172	0.114967	0.873733	1.03900729538689e-14	0.490302	0.949765	2.08663955480884e-13	0.639532	0.00104807	-0.132486	0.471691	0.363619	6.56366639410103e-17	0.553992	0.730201	1.06192568425868e-15	0.637333	0.00320557	-0.134548	0.706239	0.357812	7.88553050424164e-17	0.97712	0.76828	1.70193306712917e-15	0.635635
ENSG00000102109	PCSK1N	proprotein convertase subtilisin/kexin type 1 inhibitor [Source:HGNC Symbol;Acc:HGNC:17301]	protein_coding	27344	0.00856897	-0.384985	0.00660907	0.0226034	5.11891743891444e-12	0.290102	0.245778	5.97331442703611e-11	0.515794	0.00844638	-0.353417	0.430358	0.0441567	1.28605351757574e-10	0.9999	0.347421	1.23935291740069e-09	0.473416	0.68496	-0.407626	0.716675	0.0950545	1.36802488891081e-07	0.892936	0.370003	9.03591296465977e-07	0.409449	0.00246864	-0.324291	0.151534	0.0608677	6.49847207559121e-11	0.214931	0.353746	3.61903667036271e-10	0.482719	0.00182626	-0.336237	0.85658	0.0553085	1.70145561187055e-10	0.989916	0.378773	1.59246448315693e-09	0.469548
ENSG00000006071	ABCC8	ATP binding cassette subfamily C member 8 [Source:HGNC Symbol;Acc:HGNC:59]	protein_coding	6833	0.00211399	-0.757194	0.563769	0.000232417	0.00085128	0.940195	0.0296899	0.0021448	0.192195	0.00923092	-0.762029	0.448039	0.000211657	0.000768491	0.9999	0.0323804	0.00204205	0.194623	-0.0175288	-0.815964	0.992987	0.00203908	0.000910202	0.997445	0.0614484	0.00234435	0.216363	-0.000805198	-0.750359	0.682213	0.000253801	0.000912792	0.746391	0.0297591	0.00142869	0.190531	0.0116095	-0.731347	0.310259	0.000334106	0.000634127	0.928136	0.0386416	0.00167581	0.199152
ENSG00000170890	PLA2G1B	phospholipase A2 group IB [Source:HGNC Symbol;Acc:HGNC:9030]	protein_coding	5319	-0.0146234	1.4778	0.215528	0.0216852	0.0345966	0.822653	0.241564	0.0542595	0.0935494	-0.0524265	1.49107	0.181385	0.0204851	0.0315055	0.9999	0.248232	0.0518964	0.0963863	-3.14555	1.76739	0.639467	0.0428274	0.117003	0.858061	0.254715	0.153985	0.0618961	0.0110897	1.46229	0.0786779	0.0213609	0.0192538	0.12273	0.221774	0.0243183	0.110925	-0.0513377	1.33489	0.164407	0.0366142	0.0298267	0.894849	0.32292	0.0484748	0.0980345
ENSG00000172023	REG1B	regenerating family member 1 beta [Source:HGNC Symbol;Acc:HGNC:9952]	protein_coding	5968	-0.0430022	2.26797	0.00358531	0.00432016	0.00344645	0.233361	0.11619	0.00737345	0.157662	-0.0550339	2.13188	0.272975	0.0100529	0.0570457	0.9999	0.18128	0.0862943	0.0779302	-9.22572	2.86202	0.279902	0.010316	0.0290206	0.637842	0.133864	0.0467556	0.113158	0.00517765	2.06448	0.523914	0.0126239	0.0755367	0.603303	0.176514	0.0870509	0.0687728	-0.0480291	1.9752	0.309917	0.0165335	0.0606219	0.928136	0.22676	0.0891126	0.0759728
ENSG00000184009	ACTG1	actin gamma 1 [Source:HGNC Symbol;Acc:HGNC:144]	protein_coding	71	0.00264127	0.311296	0.291049	0.0226007	0.00490553	0.860943	0.245778	0.0100304	0.148503	-0.00110957	0.327584	0.894235	0.0174226	0.00761122	0.9999	0.230517	0.0152005	0.13682	-2.90778	0.514906	0.0364965	0.00436189	0.00268068	0.396152	0.0884537	0.0059919	0.186687	0.00109648	0.331935	0.414784	0.0152006	0.00587796	0.498671	0.190981	0.00809109	0.143733	-0.00553261	0.318773	0.480808	0.0198038	0.0062871	0.95372	0.246434	0.0125344	0.141944
ENSG00000132002	DNAJB1	DnaJ heat shock protein family (Hsp40) member B1 [Source:HGNC Symbol;Acc:HGNC:5270]	protein_coding	3337	0.0201479	0.24765	0.00427691	0.504357	0.0215436	0.24787	0.839391	0.0360231	0.107661	0.023742	0.315017	0.321967	0.417376	0.254146	0.9999	0.805559	0.308865	0.0244039	-1.4882	0.436991	0.713285	0.400758	0.527859	0.891465	0.697341	0.564138	-0.0111521	-0.0159314	0.265263	1.37443756749657e-05	0.443225	0.000266055	5.71588007782003e-05	0.78316	0.000452954	0.219112	0.0693931	0.442892	0.00157611	0.227497	0.010645	0.285153	0.658684	0.0198584	0.127662
ENSG00000109971	HSPA8	heat shock protein family A (Hsp70) member 8 [Source:HGNC Symbol;Acc:HGNC:5241]	protein_coding	3312	0.00341833	0.461434	0.282225	0.00816584	0.0100161	0.856421	0.152102	0.0186299	0.129341	-0.000599158	0.481036	0.954954	0.00630562	0.0156972	0.9999	0.151769	0.0284739	0.116779	-2.26766	0.663177	0.190325	0.00354597	0.0436605	0.55992	0.0794159	0.066297	0.0990004	-0.00619324	0.444335	0.000157705	0.00565525	3.96589116464038e-05	0.00050333	0.121805	7.72678449026199e-05	0.260282	0.0227832	0.508195	0.0203893	0.00288006	0.00181494	0.637302	0.110558	0.00422578	0.173824
ENSG00000171951	SCG2	secretogranin II [Source:HGNC Symbol;Acc:HGNC:10575]	protein_coding	7857	-0.012412	-0.188418	0.00155399	0.358875	0.000141578	0.157032	0.755945	0.000434208	0.233126	-0.00840544	-0.240906	0.53149	0.270109	0.00791275	0.9999	0.704825	0.0157272	0.13577	2.31666	-0.320838	0.324825	0.287561	0.0110316	0.670969	0.605526	0.020393	0.144629	0.00210137	-0.243659	0.331681	0.261055	0.00635388	0.414397	0.646687	0.00869729	0.141663	-0.0203648	-0.280974	0.105	0.191346	0.00321439	0.871064	0.616946	0.00699202	0.159448
ENSG00000204388	HSPA1B	heat shock protein family A (Hsp70) member 1B [Source:HGNC Symbol;Acc:HGNC:5233]	protein_coding	3304	0.0116682	0.414825	0.272286	0.467927	0.0203304	0.853506	0.821089	0.0343144	0.109348	0.0212949	0.440513	0.547823	0.443698	0.0279668	0.9999	0.81891	0.0468953	0.0999619	-7.35141	1.07458	0.222421	0.164657	0.00838804	0.589185	0.472662	0.0161102	0.153102	-0.0365847	0.267572	4.41704715124028e-14	0.506455	2.05493641098814e-13	4.01314773051114e-12	0.819339	1.85246997257449e-12	0.554388	0.0951414	0.595955	0.00345188	0.274864	0.00105654	0.387474	0.704351	0.00263261	0.187026
ENSG00000086619	ERO1B	endoplasmic reticulum oxidoreductase 1 beta [Source:HGNC Symbol;Acc:HGNC:14355]	protein_coding	56605	-0.00469904	-0.426828	0.250542	0.0545231	0.000647509	0.842924	0.361853	0.00168548	0.198662	-0.00562044	-0.442393	0.680427	0.0482019	0.00105215	0.9999	0.361501	0.00268833	0.187126	-1.00782	-0.26838	0.680891	0.393708	0.00366688	0.876009	0.693078	0.0078799	0.177714	-0.00915299	-0.504997	1.05316326174115e-05	0.0113291	2.03695885865872e-07	4.53291576826361e-05	0.169578	5.89853389189329e-07	0.359935	0.00405428	-0.447299	0.752433	0.0452141	0.00108359	0.982414	0.347407	0.00269228	0.186417
ENSG00000174444	RPL4	ribosomal protein L4 [Source:HGNC Symbol;Acc:HGNC:10353]	protein_coding	6124	0.0003529	0.127745	0.899449	0.396989	3.12884710974402e-06	0.9889	0.781691	1.40359622607447e-05	0.31062	-0.00334441	0.135566	0.718632	0.368933	2.97162608303272e-06	0.9999	0.776218	1.37394782852397e-05	0.311594	-0.397497	0.257017	0.794677	0.191749	2.33601308300339e-06	0.926567	0.507962	1.17711523867688e-05	0.354689	0.00747704	0.172691	4.87718637683255e-08	0.1685	2.73953657437325e-12	3.85688862624014e-07	0.543284	1.96344464231519e-11	0.523572	-0.00498936	0.12348	0.56792	0.410816	2.71863752434724e-06	0.961417	0.801566	1.23911312842927e-05	0.313271
ENSG00000002586	CD99	CD99 molecule (Xg blood group) [Source:HGNC Symbol;Acc:HGNC:7082]	protein_coding	4267	-0.00542879	-0.334228	0.210522	0.153136	0.175401	0.818491	0.554788	0.219301	0.0390299	-0.00110399	-0.361729	0.939249	0.126408	0.281048	0.9999	0.535539	0.336236	0.0202017	2.05229	-0.383024	0.40289	0.224415	0.0866163	0.724067	0.543941	0.119244	0.0737392	0.00278952	-0.347624	0.230815	0.136519	0.182826	0.306487	0.495711	0.198792	0.0374529	-0.0218715	-0.390766	0.106011	0.0927376	0.125165	0.871112	0.467368	0.166009	0.051422
ENSG00000214548	MEG3	maternally expressed 3 [Source:HGNC Symbol;Acc:HGNC:14575]	lncRNA	55384	-0.000532863	-0.951081	0.88968	1.48856122784668e-05	0.00258097	0.987868	0.00703886	0.00572002	0.165023	0.00128397	-0.95624	0.91993	1.37560242209038e-05	0.00259067	0.9999	0.00785787	0.00594087	0.164928	1.30772	-1.13074	0.54765	0.000118879	0.00376681	0.809037	0.0184149	0.00806879	0.176936	2.38594186704026e-05	-0.953834	0.990768	1.33423070011105e-05	0.00260131	0.99325	0.00533846	0.00378666	0.164825	-0.000138526	-0.954143	0.990812	1.34914994534737e-05	0.00260131	0.999652	0.0075866	0.00580764	0.164825
ENSG00000075624	ACTB	actin beta [Source:HGNC Symbol;Acc:HGNC:132]	protein_coding	60	0.00589195	0.223193	0.0220202	0.104565	2.00151023251285e-07	0.459069	0.479667	1.12641119550074e-06	0.360238	-0.00023959	0.25558	0.978015	0.0727745	2.20691050537275e-06	0.9999	0.429129	1.04929113287901e-05	0.317182	-0.244943	0.305226	0.871522	0.118968	6.56417552010607e-06	0.956265	0.409578	3.00163155761158e-05	0.333216	-0.0016346	0.245749	0.24215	0.0804054	1.1846084796086e-06	0.31863	0.394928	3.00206626391432e-06	0.328681	-0.0075368	0.245822	0.356021	0.0815558	1.49873103603606e-06	0.932792	0.443542	7.2065167404128e-06	0.324363
ENSG00000108849	PPY	pancreatic polypeptide [Source:HGNC Symbol;Acc:HGNC:9327]	protein_coding	5539	0.019425	1.10009	0.0651502	0.0528401	0.00530428	0.642393	0.355576	0.0107324	0.146449	-0.0310882	1.26038	0.378567	0.0297124	0.0149575	0.9999	0.291846	0.0273251	0.118149	1.34144	0.94909	0.818893	0.208654	0.0699187	0.935839	0.527492	0.0993261	0.0818693	0.00343327	1.22523	0.547422	0.0341301	0.0175399	0.62513	0.2727	0.0223175	0.113609	0.0193148	1.22939	0.561816	0.033734	0.0177116	0.961417	0.311754	0.0308142	0.11333
ENSG00000089157	RPLP0	ribosomal protein lateral stalk subunit P0 [Source:HGNC Symbol;Acc:HGNC:10371]	protein_coding	6175	-0.00440585	0.267315	0.209089	0.157803	0.00146755	0.816838	0.558996	0.00346386	0.179053	-0.00959232	0.260356	0.412104	0.171512	0.00213619	0.9999	0.594648	0.00502948	0.169772	-1.97364	0.514891	0.313092	0.0422784	0.00198115	0.662415	0.252626	0.00462194	0.195184	0.00744866	0.286282	3.32806217259932e-05	0.0951804	1.52690555176419e-06	0.00012689	0.427706	3.80191442197292e-06	0.324019	-0.00659084	0.235251	0.549936	0.215518	0.00243269	0.958793	0.6478	0.00548133	0.166514
ENSG00000164756	SLC30A8	solute carrier family 30 member 8 [Source:HGNC Symbol;Acc:HGNC:20303]	protein_coding	169026	-0.00172362	-0.0709819	0.729718	0.791705	0.144994	0.966222	0.949846	0.185657	0.0461126	0.000312012	-0.0808835	0.984998	0.763846	0.150681	0.9999	0.946519	0.198171	0.0447013	-1.30628	0.0285847	0.662079	0.940467	0.176534	0.867731	0.973926	0.219492	0.0447096	-0.0149929	-0.166619	2.96872742214046e-10	0.427213	6.36912184631279e-09	4.65904499610047e-09	0.773257	2.42792138392055e-08	0.416493	0.00910281	-0.0690588	0.55978	0.796455	0.134937	0.960774	0.952261	0.177006	0.0487243
ENSG00000166710	B2M	beta-2-microglobulin [Source:HGNC Symbol;Acc:HGNC:914]	protein_coding	567	-0.00339401	0.221514	0.323924	0.232817	0.00170883	0.874481	0.648342	0.00396101	0.175313	-0.0099299	0.22064	0.385713	0.235689	0.00187258	0.9999	0.669452	0.00448651	0.173049	0.0194728	0.273139	0.991981	0.273361	0.00156036	0.997109	0.592539	0.00374969	0.201786	0.00660581	0.24112	0.000198551	0.158779	6.31740400300813e-06	0.000617774	0.528476	1.41272471718172e-05	0.297163	-0.00836729	0.192739	0.437865	0.298601	0.00199299	0.947304	0.726545	0.00459392	0.171502
ENSG00000108654	DDX5	DEAD-box helicase 5 [Source:HGNC Symbol;Acc:HGNC:2746]	protein_coding	1655	0.00269072	0.163968	0.111995	0.072894	0.00554408	0.725908	0.409237	0.0111503	0.145282	0.00432345	0.170929	0.445198	0.0651061	0.0119727	0.9999	0.411395	0.0225639	0.124402	-0.752926	0.264794	0.438229	0.0358648	0.0216176	0.744917	0.235147	0.0363036	0.123022	-0.00304913	0.161016	0.000553262	0.0612273	0.000105741	0.00154037	0.354713	0.00019253	0.239482	-0.00629134	0.170773	0.236926	0.0631483	0.00868849	0.916055	0.398624	0.0166442	0.133232
ENSG00000169429	CXCL8	C-X-C motif chemokine ligand 8 [Source:HGNC Symbol;Acc:HGNC:6025]	protein_coding	3576	0.0119165	-0.120135	0.438989	0.884668	0.912087	0.914856	0.973217	0.919838	-0.0519603	0.00220731	-0.0593873	0.965673	0.943094	0.955783	0.9999	0.989867	0.961421	-0.0597916	11.4443	-0.847979	0.19364	0.450446	0.672937	0.562201	0.734536	0.698473	-0.0281633	0.0532596	0.251031	2.48290821186767e-14	0.663976	5.51601887068597e-11	2.64919939774968e-12	0.891961	3.11949683673532e-10	0.484926	-0.0126094	-0.0711051	0.794004	0.931635	0.951676	0.985368	0.984953	0.955903	-0.0589188
ENSG00000142192	APP	amyloid beta precursor protein [Source:HGNC Symbol;Acc:HGNC:620]	protein_coding	351	0.00208612	-0.11398	0.199958	0.193801	3.43857928091939e-09	0.812209	0.607627	2.64484586021475e-08	0.425931	-0.00117232	-0.100593	0.829334	0.255999	7.27413370330407e-09	0.9999	0.69055	5.41487033384417e-08	0.414435	0.492754	-0.162711	0.559376	0.135156	4.0437440013068e-09	0.814956	0.431748	3.44953414068016e-08	0.469996	0.00474535	-0.0753529	1.70037383992095e-09	0.284292	2.0477815322287e-16	2.05805573667221e-08	0.668483	3.07181993940521e-15	0.626671	-0.00824568	-0.112875	0.104596	0.194286	2.15681820320952e-09	0.871037	0.621499	1.71016614085279e-08	0.432957
ENSG00000185624	P4HB	prolyl 4-hydroxylase subunit beta [Source:HGNC Symbol;Acc:HGNC:8548]	protein_coding	5034	-0.00275791	0.172564	0.336627	0.265	6.73099620184156e-08	0.879883	0.680009	4.13967209504923e-07	0.378687	-0.00707564	0.1701	0.458957	0.273354	8.00878013076435e-08	0.9999	0.70727	4.98595689409584e-07	0.375787	0.0187827	0.221267	0.991036	0.303528	1.27823270715264e-06	0.996978	0.619564	6.84025455375971e-06	0.366823	0.00491103	0.185867	0.00101612	0.20078	6.57884250662726e-10	0.00264332	0.583763	3.02429070244999e-09	0.450406	-0.0105333	0.144558	0.240504	0.347339	5.45092048311639e-08	0.917721	0.762233	3.4222043322788e-07	0.382184
ENSG00000110321	EIF4G2	eukaryotic translation initiation factor 4 gamma 2 [Source:HGNC Symbol;Acc:HGNC:3297]	protein_coding	1982	0.00156664	0.0532706	0.480207	0.655659	0.00150803	0.924572	0.90316	0.00354772	0.178387	-0.000341708	0.0623731	0.963118	0.603109	0.00185328	0.9999	0.894645	0.0044454	0.173306	1.74013	-0.108637	0.149974	0.480581	0.000596338	0.521275	0.752935	0.00162061	0.227501	0.00803222	0.107997	3.1518476265462e-16	0.173426	5.54317757632392e-17	1.62179412618371e-13	0.548699	9.05980774964615e-16	0.638889	-0.00827084	0.0515264	0.232559	0.663638	0.00102345	0.912771	0.915445	0.00256151	0.187791
ENSG00000198034	RPS4X	ribosomal protein S4 X-linked [Source:HGNC Symbol;Acc:HGNC:10424]	protein_coding	6191	0.000254699	0.0480042	0.939109	0.78936	6.56648030306662e-07	0.994325	0.949243	3.35433806004429e-06	0.339361	-0.0122798	0.0710749	0.266159	0.690549	3.73391940002379e-07	0.9999	0.923722	2.05035436888084e-06	0.349384	0.201986	0.187725	0.906017	0.393054	7.07061001123346e-08	0.969845	0.692697	4.90043677194281e-07	0.421381	0.00595419	0.0836535	0.000558338	0.61518	2.59776591424727e-09	0.00155346	0.873352	1.05833400453943e-08	0.430167	0.00518315	0.0558051	0.619283	0.755217	5.88003606119671e-07	0.965891	0.94333	3.06386251663558e-06	0.341337
ENSG00000137154	RPS6	ribosomal protein S6 [Source:HGNC Symbol;Acc:HGNC:10429]	protein_coding	6194	-0.00181669	0.161911	0.583888	0.365745	1.0330435160892e-05	0.94246	0.761399	4.12226762480858e-05	0.287538	-0.00772241	0.165696	0.48351	0.354554	9.48292539138588e-06	0.9999	0.768546	3.93188014534027e-05	0.289225	-1.4633	0.378106	0.415491	0.103069	9.14573341122709e-06	0.732339	0.385	4.03063184397354e-05	0.326131	0.00759303	0.195755	5.71743958763056e-06	0.214318	8.80287497995334e-10	2.63354102413641e-05	0.599646	3.94215705623998e-09	0.446183	-0.00279363	0.148596	0.788074	0.4058	1.14398006632375e-05	0.98441	0.797874	4.54837555129598e-05	0.285519
ENSG00000197249	SERPINA1	serpin family A member 1 [Source:HGNC Symbol;Acc:HGNC:8941]	protein_coding	5265	0.00826448	0.792448	0.238815	0.0377909	0.00556705	0.835651	0.309492	0.0111866	0.145173	0.00295514	0.832063	0.899617	0.0309086	0.00960815	0.9999	0.297662	0.0186204	0.130483	-2.02353	0.94523	0.633135	0.0849134	0.0332585	0.854655	0.351444	0.0524742	0.108498	0.00145591	0.845661	0.700126	0.0275639	0.00911931	0.762182	0.2474	0.0121571	0.131912	-0.0215143	0.810637	0.328034	0.0337454	0.00661578	0.929401	0.311754	0.0131081	0.140584
ENSG00000204389	HSPA1A	heat shock protein family A (Hsp70) member 1A [Source:HGNC Symbol;Acc:HGNC:5232]	protein_coding	3303	0.0134267	0.360486	0.117537	0.432835	0.0055623	0.733369	0.802348	0.0111794	0.145195	0.0312492	0.378132	0.275111	0.414785	0.00918205	0.9999	0.803925	0.0179146	0.131724	-2.71605	0.722286	0.57307	0.243968	0.00456709	0.82156	0.562246	0.0095347	0.171318	-0.0283535	0.270146	1.37576978065127e-12	0.427536	1.96289146834548e-12	5.67941786829968e-11	0.773506	1.4492519478494e-11	0.527664	0.0692662	0.51911	0.00895074	0.245685	0.000914491	0.526664	0.676154	0.00231922	0.190487
ENSG00000116299	ELAPOR1	endosome-lysosome associated apoptosis and autophagy regulator 1 [Source:HGNC Symbol;Acc:HGNC:29618]	protein_coding	57535	-0.00161943	-0.29548	0.481129	0.0188522	0.0160086	0.924572	0.223032	0.0279308	0.11622	0.000945832	-0.305936	0.901658	0.0155375	0.0192546	0.9999	0.219277	0.0338926	0.110923	-0.26986	-0.188583	0.839006	0.269911	0.0254899	0.943459	0.588532	0.0418139	0.117536	-0.000688935	-0.30823	0.576792	0.0142231	0.0171889	0.652107	0.185069	0.0219057	0.114188	-0.0110062	-0.317896	0.124028	0.0106384	0.00770011	0.882939	0.192043	0.0149756	0.136506
ENSG00000161016	RPL8	ribosomal protein L8 [Source:HGNC Symbol;Acc:HGNC:10368]	protein_coding	6132	-0.000679191	0.167221	0.821198	0.303276	0.0020078	0.979044	0.715665	0.004564	0.171317	-0.00860856	0.178741	0.387909	0.269765	0.00150507	0.9999	0.704598	0.00369492	0.178435	-1.44784	0.40855	0.3705	0.0510865	0.00109388	0.700081	0.277376	0.00274639	0.211441	0.00652943	0.201114	1.86872003651544e-05	0.165183	6.50280928310671e-07	7.5471767492026e-05	0.538883	1.72551268899781e-06	0.339536	0.000686356	0.164386	0.941859	0.310435	0.00204615	0.995559	0.733051	0.00469685	0.170846
ENSG00000198695	MT-ND6	mitochondrially encoded NADH:ubiquinone oxidoreductase core subunit 6 [Source:HGNC Symbol;Acc:HGNC:7462]	protein_coding	4541	-0.000380374	-0.367739	0.892006	0.0167151	1.71931444745037e-58	0.988085	0.210171	2.10423861139132e-55	0.966654	-0.00731835	-0.356877	0.431221	0.0197518	1.27136437128506e-58	0.9999	0.244472	1.55600041817394e-55	0.966902	-0.706337	-0.301568	0.654685	0.138994	7.03584310832179e-52	0.865289	0.438367	9.75918344744954e-49	0.969532	0.000301793	-0.368066	0.840924	0.0162506	1.70055145620721e-58	0.878636	0.196466	1.86219334725511e-55	0.966663	0.000517753	-0.369161	0.952937	0.0160667	1.73226896937678e-58	0.995745	0.223751	2.12009342216784e-55	0.966648
ENSG00000173812	EIF1	eukaryotic translation initiation factor 1 [Source:HGNC Symbol;Acc:HGNC:3249]	protein_coding	10209	0.00348116	-0.00493769	0.313142	0.978751	0.000124008	0.870281	0.996495	0.000385552	0.236021	-0.00522786	0.0231811	0.649512	0.901076	0.000176384	0.9999	0.980824	0.000547492	0.228287	1.63863	-0.0678099	0.410623	0.790015	0.000192123	0.728898	0.91541	0.000603005	0.256163	0.0107087	0.0755783	5.95640190972396e-11	0.596166	4.42666085672973e-13	1.21142617921522e-09	0.863853	3.74090600264495e-12	0.545488	-0.00822937	0.00375556	0.446948	0.983841	0.000150101	0.948823	0.997455	0.00046053	0.231844
ENSG00000206503	HLA-A	major histocompatibility complex, class I, A [Source:HGNC Symbol;Acc:HGNC:4931]	protein_coding	3105	0.00143728	0.0185497	0.660732	0.91623	0.00926747	0.954842	0.981115	0.017404	0.131471	-0.00579509	0.0365823	0.594449	0.835734	0.00894114	0.9999	0.964098	0.0174889	0.13245	1.70828	0.0311136	0.367751	0.897844	0.0129387	0.698168	0.960056	0.0233682	0.139614	0.00632042	0.0627221	0.000175222	0.697378	2.58892075503744e-05	0.00055229	0.906224	5.208885526478e-05	0.269076	-0.00229499	0.0235045	0.822965	0.893805	0.00980303	0.989157	0.975316	0.0184983	0.129932
ENSG00000148303	RPL7A	ribosomal protein L7a [Source:HGNC Symbol;Acc:HGNC:10364]	protein_coding	6130	-0.000834183	0.108984	0.775849	0.490491	4.04535134574283e-08	0.970467	0.831851	2.58977169537001e-07	0.387088	-0.00510511	0.113476	0.599993	0.472698	3.69633497548873e-08	0.9999	0.836884	2.43219308981716e-07	0.388563	-1.44294	0.305202	0.363355	0.135484	5.51723718551524e-08	0.695872	0.432211	3.92181882069799e-07	0.425793	0.00656305	0.14223	9.43440474550497e-06	0.308817	3.90613265302669e-12	4.10997121304389e-05	0.687706	2.72082343417721e-11	0.519175	-0.000639495	0.103667	0.944433	0.510991	4.19132268266826e-08	0.995559	0.852717	2.68157010257059e-07	0.386508
ENSG00000167526	RPL13	ribosomal protein L13 [Source:HGNC Symbol;Acc:HGNC:10303]	protein_coding	6137	-0.000173382	0.180119	0.957958	0.310998	3.69281109659627e-06	0.996577	0.722894	1.62988179201913e-05	0.307476	-0.00429179	0.186759	0.694573	0.29358	3.44839743060066e-06	0.9999	0.725269	1.57547858508502e-05	0.308778	-2.44608	0.458058	0.156726	0.0400692	1.50217868698806e-06	0.527646	0.2459	7.88961655850223e-06	0.363602	0.00501496	0.208041	0.00354145	0.216475	7.49947969950472e-08	0.00801342	0.601535	2.3488510406126e-07	0.376885	-0.00628766	0.171392	0.541008	0.33258	3.12228550833908e-06	0.957392	0.750627	1.40186172392108e-05	0.31066
ENSG00000174748	RPL15	ribosomal protein L15 [Source:HGNC Symbol;Acc:HGNC:10306]	protein_coding	6138	-0.00107957	0.125373	0.640392	0.315205	0.000135086	0.951445	0.726342	0.000416756	0.234154	-0.00750762	0.132777	0.327409	0.285874	9.77934044331787e-05	0.9999	0.71939	0.000322455	0.24117	-1.28618	0.278072	0.301535	0.0834516	4.020923463873e-05	0.653999	0.348653	0.000150901	0.293275	0.00570034	0.152323	7.57503407688267e-07	0.155907	2.11014093634081e-09	4.3621964850158e-06	0.523447	8.76319208014109e-09	0.433284	-0.00502383	0.113295	0.487126	0.361844	0.000120384	0.95372	0.770101	0.000377328	0.236667
ENSG00000122406	RPL5	ribosomal protein L5 [Source:HGNC Symbol;Acc:HGNC:10360]	protein_coding	6125	0.000308033	0.163442	0.916401	0.302886	6.85758078491683e-06	0.990812	0.715143	2.84901808727994e-05	0.295569	-0.00659367	0.176759	0.498575	0.264551	5.60768114771422e-06	0.9999	0.698255	2.44342228187104e-05	0.299469	-0.568643	0.30014	0.714652	0.135015	2.31114993589981e-06	0.891887	0.431643	1.16599868007593e-05	0.354907	0.00711096	0.206038	1.24552726314724e-06	0.133004	1.24595739686064e-10	6.81241856914867e-06	0.49031	6.56122237385026e-10	0.473852	-0.0026658	0.161811	0.771662	0.30629	6.63543849392295e-06	0.984007	0.730748	2.77055856521294e-05	0.296209
ENSG00000167552	TUBA1A	tubulin alpha 1a [Source:HGNC Symbol;Acc:HGNC:20766]	protein_coding	7846	0.00653631	-0.298397	0.11841	0.184921	0.0730736	0.733497	0.595952	0.103174	0.0698704	0.000747151	-0.264257	0.957509	0.247292	0.165131	0.9999	0.681712	0.214388	0.041302	2.3233	-0.389007	0.330705	0.20482	0.110457	0.673452	0.522595	0.146751	0.0642056	0.00963184	-0.207505	5.9315991832424e-06	0.299655	4.66967481719338e-05	2.71894365733733e-05	0.680562	9.00604878073094e-05	0.256874	-0.00182864	-0.265202	0.88986	0.244002	0.164275	0.992714	0.674645	0.210048	0.0414965
ENSG00000170345	FOS	Fos proto-oncogene, AP-1 transcription factor subunit [Source:HGNC Symbol;Acc:HGNC:3796]	protein_coding	2353	0.00123506	0.197874	0.879095	0.651243	0.0180457	0.986594	0.901394	0.0309708	0.112793	0.00407044	0.197385	0.880146	0.65233	0.0180485	0.9999	0.914617	0.0320719	0.112788	-7.25284	0.69147	0.115365	0.23956	0.004819	0.490624	0.558085	0.00998514	0.16974	-0.0259656	0.055137	7.743736537512e-12	0.865708	1.30613680067492e-11	2.32155882419992e-10	0.966051	8.29026304906724e-11	0.50388	0.0430595	0.257902	0.0874312	0.547794	0.00578374	0.861295	0.86752	0.0116425	0.144162
ENSG00000198668	CALM1	calmodulin 1 [Source:HGNC Symbol;Acc:HGNC:1442]	protein_coding	801	0.000327318	-0.113574	0.829377	0.16767	0.0124318	0.980629	0.573762	0.0224061	0.123352	0.000967865	-0.113508	0.848017	0.168306	0.0124789	0.9999	0.591303	0.0233891	0.123246	1.11657	-0.141356	0.19226	0.197607	0.00710288	0.561084	0.514284	0.0139444	0.158163	-0.000121262	-0.112497	0.88176	0.170302	0.0125502	0.910693	0.545451	0.0163475	0.123087	-0.00200847	-0.114286	0.672654	0.163676	0.0118073	0.972904	0.584722	0.0216959	0.124789
ENSG00000266200	PNLIPRP2	pancreatic lipase related protein 2 (gene/pseudogene) [Source:HGNC Symbol;Acc:HGNC:9157]	protein_coding	5408	-0.00215778	1.65018	0.901708	0.0824636	0.283067	0.98924	0.431307	0.330555	0.0198982	0.0110975	1.61887	0.848484	0.088572	0.281346	0.9999	0.462394	0.336554	0.0201568	-13.0474	2.26222	0.194019	0.0803538	0.226508	0.56259	0.34238	0.271271	0.0335875	0.0125465	1.71068	0.178481	0.0680173	0.164217	0.246415	0.370754	0.179797	0.0415098	-0.0530932	1.57272	0.330363	0.0949222	0.214846	0.929735	0.471912	0.263659	0.0311824
ENSG00000147403	RPL10	ribosomal protein L10 [Source:HGNC Symbol;Acc:HGNC:10298]	protein_coding	6134	-0.00296244	0.373663	0.449964	0.0793105	0.00014251	0.915793	0.424745	0.000436744	0.232983	-0.00961461	0.374574	0.460888	0.0788997	0.000144192	0.9999	0.442463	0.000457188	0.232725	-3.03423	0.711793	0.14837	0.00928617	5.69888325325976e-05	0.52001	0.12686	0.000206067	0.285226	0.00686533	0.397104	0.00074628	0.0460028	1.14702444007212e-06	0.00200609	0.31238	2.91356250764748e-06	0.32927	-0.00571616	0.350513	0.641886	0.0992879	0.000166223	0.968037	0.482097	0.000504587	0.229598
ENSG00000172016	REG3A	regenerating family member 3 alpha [Source:HGNC Symbol;Acc:HGNC:8601]	protein_coding	5068	-0.0473882	1.11533	0.0047361	0.208151	0.000379366	0.258532	0.622265	0.00104406	0.211056	-0.0367382	0.92314	0.519958	0.319764	0.00865379	0.9999	0.744768	0.0169939	0.133341	-11.0182	1.71692	0.275028	0.185279	0.00690379	0.633614	0.500054	0.0136126	0.159022	0.0128755	0.932353	0.160427	0.30827	0.00464481	0.225332	0.68724	0.00649592	0.149933	0.00582354	0.865464	0.913862	0.350344	0.0101413	0.993027	0.764172	0.0190452	0.128999
ENSG00000145321	GC	GC vitamin D binding protein [Source:HGNC Symbol;Acc:HGNC:4187]	protein_coding	2638	-0.00295802	0.626394	0.52932	0.0151	0.329533	0.933994	0.199473	0.377361	0.0132976	-0.0167439	0.63992	0.283064	0.0127861	0.265913	0.9999	0.201037	0.321027	0.0225279	3.38524	0.465942	0.189514	0.159154	0.146278	0.558899	0.465252	0.186898	0.0527248	0.00490342	0.638567	0.0495594	0.0112271	0.113726	0.0820769	0.169186	0.12753	0.0548141	-0.023599	0.58112	0.106561	0.0216912	0.170945	0.871112	0.254975	0.217362	0.0400021
ENSG00000142615	CELA2A	chymotrypsin like elastase 2A [Source:HGNC Symbol;Acc:HGNC:24609]	protein_coding	63036	0.0123294	1.36529	0.368135	0.0665311	0.224604	0.897686	0.395499	0.271282	0.0294168	-0.0358918	1.49557	0.430986	0.0453076	0.237764	0.9999	0.351789	0.292026	0.0271259	-2.49534	1.37215	0.746738	0.168542	0.266605	0.906476	0.478142	0.312224	0.025947	0.0117583	1.49985	0.107845	0.0413548	0.128116	0.160871	0.298486	0.142559	0.0505894	-0.0587781	1.35938	0.169162	0.0652446	0.160537	0.894855	0.404723	0.205935	0.0423556
ENSG00000111640	GAPDH	glyceraldehyde-3-phosphate dehydrogenase [Source:HGNC Symbol;Acc:HGNC:4141]	protein_coding	2597	0.00212197	-0.389265	0.408256	0.00586574	1.46809464004281e-16	0.906993	0.132944	3.11685480415619e-15	0.629823	-0.000686957	-0.37654	0.935958	0.00790477	2.0426142230874e-16	0.9999	0.16723	4.25411726982547e-15	0.626695	0.452457	-0.365994	0.759004	0.0558918	2.36767975961584e-14	0.910612	0.289347	4.50703980590733e-13	0.630643	0.00626546	-0.341694	1.06298972904303e-06	0.00511891	1.74493062535809e-21	5.9166838690394e-06	0.116525	5.20129320790837e-20	0.722244	-0.00772505	-0.38732	0.33592	0.00591394	1.30462923301028e-16	0.930287	0.150121	2.76416658065294e-15	0.630934
ENSG00000140988	RPS2	ribosomal protein S2 [Source:HGNC Symbol;Acc:HGNC:10404]	protein_coding	6187	-0.00507838	0.319818	0.174459	0.113217	0.000121988	0.792074	0.492814	0.000380124	0.236379	-0.00761582	0.30572	0.542038	0.133565	0.000231014	0.9999	0.545212	0.000697398	0.222284	-2.96428	0.626424	0.145173	0.017687	0.000237935	0.517748	0.169271	0.000726302	0.250874	0.00558421	0.324407	0.00457111	0.0941536	7.83982615513232e-06	0.010061	0.42651	1.72371787999242e-05	0.292958	-0.00323581	0.288261	0.783433	0.15627	0.000262487	0.98441	0.574835	0.000761477	0.219416
ENSG00000127022	CANX	calnexin [Source:HGNC Symbol;Acc:HGNC:1473]	protein_coding	821	0.000489413	-0.149092	0.803783	0.162585	0.00257377	0.977154	0.566361	0.00570591	0.165093	-0.00130421	-0.144134	0.842168	0.177281	0.00259723	0.9999	0.604062	0.0059546	0.164864	1.36285	-0.245502	0.22482	0.0895696	0.00415017	0.590681	0.359148	0.00877554	0.174119	0.00435517	-0.121372	1.27281594396794e-05	0.198902	6.15775255512885e-07	5.33807872005583e-05	0.581956	1.6391786036593e-06	0.340512	-0.000458283	-0.147005	0.940778	0.167581	0.0026339	0.995559	0.589167	0.00587047	0.16451
ENSG00000087086	FTL	ferritin light chain [Source:HGNC Symbol;Acc:HGNC:3999]	protein_coding	2512	0.00469261	-0.20555	0.0374461	0.0892783	3.61280066574719e-13	0.557531	0.447701	4.87470367389988e-12	0.547862	-0.00404091	-0.172955	0.594566	0.162372	2.52969123550911e-12	0.9999	0.583633	3.10517733604735e-11	0.524553	0.0400047	-0.116577	0.97462	0.47021	1.51383978742969e-11	0.991702	0.74613	1.93589124875612e-10	0.552316	0.00322207	-0.161549	0.00723684	0.171122	8.98918207047658e-14	0.0151083	0.546364	8.65473957234317e-13	0.563768	-0.000430405	-0.180626	0.952039	0.144116	2.89302613403853e-12	0.995559	0.555581	3.49955242702359e-11	0.522899
ENSG00000115677	HDLBP	high density lipoprotein binding protein [Source:HGNC Symbol;Acc:HGNC:4857]	protein_coding	3069	-0.0021274	0.0401562	0.280821	0.704692	0.00358489	0.855959	0.921344	0.00762711	0.15665	-0.00665307	0.0403661	0.310592	0.703705	0.00378722	0.9999	0.928132	0.0083119	0.155235	-0.443715	0.130979	0.691682	0.362122	0.0230763	0.881335	0.669121	0.0383763	0.120858	0.00394883	0.0513415	9.91311753247026e-05	0.596015	8.58889297209558e-06	0.000334228	0.863812	1.87376016753089e-05	0.291171	-0.00583879	0.021384	0.344879	0.839879	0.00400222	0.930635	0.96503	0.00848139	0.153807
ENSG00000148248	SURF4	surfeit 4 [Source:HGNC Symbol;Acc:HGNC:11476]	protein_coding	6836	0.000959111	-0.533353	0.651621	1.1481978613447e-05	2.68044026223337e-07	0.953675	0.00588863	1.47109575563248e-06	0.355181	0.00176318	-0.531264	0.802945	1.27064840311968e-05	2.86099161648203e-07	0.9999	0.00759509	1.60144717709241e-06	0.354046	1.98928	-0.642335	0.0888175	4.56373215957554e-05	4.47998208221035e-07	0.462276	0.0131879	2.64351977318402e-06	0.387265	0.00442125	-0.502704	4.55438485701071e-05	4.86536416744993e-06	1.21869651586743e-10	0.000168131	0.00410256	6.42579820302528e-10	0.474156	-0.00268533	-0.531475	0.686434	1.175160736069e-05	2.73138528290217e-07	0.975677	0.00740921	1.51101308684027e-06	0.354854
ENSG00000011347	SYT7	synaptotagmin 7 [Source:HGNC Symbol;Acc:HGNC:11514]	protein_coding	9066	0.00289828	-0.382922	0.301732	0.0127088	0.0161625	0.863644	0.186978	0.0281587	0.115948	-0.00586539	-0.356839	0.530475	0.0205298	0.0209141	0.9999	0.248629	0.036398	0.108526	0.315369	-0.535764	0.840607	0.00926562	0.00988864	0.94406	0.126829	0.0185421	0.148033	-0.00251742	-0.381687	0.0928759	0.0117812	0.0081301	0.14167	0.172056	0.0109327	0.135036	-0.015525	-0.386426	0.075353	0.010726	0.00710667	0.84663	0.192043	0.0139558	0.138666
ENSG00000148180	GSN	gelsolin [Source:HGNC Symbol;Acc:HGNC:4620]	protein_coding	2934	-0.00691553	-1.20205	0.173278	2.90407657809765e-05	8.52188234476519e-31	0.79027	0.00959083	8.32423868850631e-29	0.837712	0.00634494	-1.25077	0.708568	1.80314280175825e-05	2.00064963326056e-30	0.9999	0.0087247	1.93607052416834e-28	0.834218	5.57986	-1.52763	0.0623374	0.000132022	1.58607576932345e-26	0.428016	0.019096	1.32529688580496e-24	0.837	0.00563881	-1.20711	0.0370915	1.96825024111692e-05	2.46456716489349e-31	0.0636738	0.00699837	2.15452875767958e-29	0.842658	0.0118645	-1.22487	0.457384	2.32934144456738e-05	1.62928672317661e-30	0.951759	0.0091442	1.5549972276336e-28	0.835065
ENSG00000187021	PNLIPRP1	pancreatic lipase related protein 1 [Source:HGNC Symbol;Acc:HGNC:9156]	protein_coding	5407	-0.0190199	1.21823	0.09918	0.0507909	0.418986	0.713825	0.350871	0.464112	0.00212923	-0.0282697	1.16498	0.464096	0.0652548	0.680314	0.9999	0.411759	0.717234	-0.0252961	-3.16155	1.45902	0.631623	0.0872742	0.679751	0.853957	0.355058	0.704643	-0.0289567	0.00662646	1.15319	0.286848	0.0658231	0.604805	0.367543	0.366573	0.616963	-0.0177036	-0.0451194	1.05917	0.21323	0.0900569	0.5534	0.90606	0.46091	0.59458	-0.0124707
ENSG00000010322	NISCH	nischarin [Source:HGNC Symbol;Acc:HGNC:18006]	protein_coding	11188	-8.08216e-06	-0.568135	0.998896	0.0738416	0.436065	0.999648	0.411214	0.480485	0.000161817	-0.0085716	-0.553039	0.658692	0.081583	0.415106	0.9999	0.447197	0.46819	0.00258222	-1.11594	-0.427897	0.74627	0.334386	0.411612	0.906469	0.646824	0.453972	0.00361397	-0.0116767	-0.63538	9.49670440352261e-05	0.028236	0.00191206	0.0003217	0.249821	0.00284322	0.172532	-0.00976696	-0.580274	0.592906	0.0668544	0.405574	0.961878	0.409709	0.454849	0.00370552
ENSG00000128564	VGF	VGF nerve growth factor inducible [Source:HGNC Symbol;Acc:HGNC:12684]	protein_coding	7425	-0.00519517	-0.340764	0.35253	0.258366	0.00100296	0.89068	0.674267	0.00247775	0.188276	-0.00220535	-0.365052	0.905762	0.229067	0.00143176	0.9999	0.66277	0.00353119	0.179657	1.15213	-0.428411	0.708444	0.279651	0.00486767	0.88955	0.598173	0.0100633	0.169444	0.0024741	-0.354709	0.409687	0.238478	0.0010838	0.493569	0.622243	0.00167684	0.186413	0.0220685	-0.341616	0.206158	0.253866	0.000736076	0.904731	0.683341	0.00191411	0.195642
ENSG00000167004	PDIA3	protein disulfide isomerase family A member 3 [Source:HGNC Symbol;Acc:HGNC:4606]	protein_coding	2923	0.000427756	-0.303938	0.874434	0.0397109	0.00325748	0.986177	0.314354	0.00701751	0.159107	0.000501576	-0.302503	0.955558	0.0408274	0.00328669	0.9999	0.334827	0.00732857	0.158879	2.65046	-0.436634	0.0868386	0.0287701	0.00133369	0.459971	0.212618	0.00327304	0.206077	0.00820253	-0.25441	1.87928148354874e-10	0.0265848	3.27321372605864e-11	3.16089980167462e-09	0.242704	1.93638000524243e-10	0.491883	-0.00367448	-0.306168	0.664445	0.0376623	0.00304731	0.971157	0.325416	0.00667324	0.16081
ENSG00000125851	PCSK2	proprotein convertase subtilisin/kexin type 2 [Source:HGNC Symbol;Acc:HGNC:8744]	protein_coding	5126	-0.00271301	0.0455051	0.285841	0.738916	0.00637412	0.858452	0.933521	0.0125909	0.141578	0.00852289	0.0157337	0.313432	0.908378	0.00669502	0.9999	0.981911	0.0136085	0.140266	0.239413	0.0551944	0.871605	0.771274	0.0247526	0.956265	0.907182	0.0407697	0.118519	1.22189109138198e-05	0.0308575	0.992879	0.821801	0.0100142	0.99484	0.950809	0.0132584	0.129346	-0.00975875	0.0187012	0.21962	0.890504	0.00550049	0.90868	0.974588	0.011163	0.14549
ENSG00000170421	KRT8	keratin 8 [Source:HGNC Symbol;Acc:HGNC:6446]	protein_coding	3856	-0.00235382	0.406736	0.615263	0.109562	0.0411517	0.947914	0.486704	0.0629283	0.0882216	-0.00412749	0.401257	0.79108	0.115065	0.0439836	0.9999	0.518078	0.0689773	0.0861533	-2.38556	0.683519	0.344918	0.0370134	0.0406222	0.683366	0.238525	0.0622375	0.101544	0.0093344	0.447688	0.000101945	0.0534826	9.50675451140731e-05	0.000342717	0.333561	0.000174579	0.241779	-0.00603377	0.386494	0.680811	0.127347	0.0424242	0.974082	0.53098	0.0653545	0.0872768
ENSG00000120694	HSPH1	heat shock protein family H (Hsp110) member 1 [Source:HGNC Symbol;Acc:HGNC:16969]	protein_coding	10808	0.0150982	0.279064	0.016851	0.404984	0.0426712	0.4237	0.785693	0.0648942	0.0870964	0.0205367	0.324698	0.335347	0.34763	0.214714	0.9999	0.76422	0.268019	0.0312066	0.812418	0.263278	0.824799	0.575942	0.240876	0.938016	0.810268	0.286103	0.0307422	-0.0159503	0.269173	6.26574132719126e-07	0.364284	1.50653197319699e-05	3.68470927228777e-06	0.730675	3.15468037785191e-05	0.280033	0.0737179	0.452268	0.000128203	0.154324	0.00123768	0.0784525	0.573319	0.00301853	0.183204
ENSG00000149527	PLCH2	phospholipase C eta 2 [Source:HGNC Symbol;Acc:HGNC:29037]	protein_coding	9651	0.012998	-1.01026	0.0124955	0.000411462	0.00671862	0.385679	0.0387357	0.0131702	0.140172	0.0061008	-0.950527	0.729331	0.00128822	0.0679423	0.9999	0.0730318	0.100284	0.0722652	4.67089	-1.24219	0.119758	0.00167631	0.0338519	0.495315	0.0560727	0.0532932	0.107889	0.0011246	-0.933279	0.692719	0.001487	0.0670763	0.755581	0.0675513	0.077819	0.072685	-0.0161272	-0.959724	0.330155	0.00106126	0.0505772	0.929401	0.0687871	0.0762212	0.0817649
ENSG00000104112	SCG3	secretogranin III [Source:HGNC Symbol;Acc:HGNC:13707]	protein_coding	29106	-0.00214573	-0.475913	0.414121	0.00112118	0.000373972	0.910389	0.0620406	0.00103112	0.211384	-6.56768e-05	-0.487437	0.994014	0.000911858	0.000497221	0.9999	0.0636648	0.00138323	0.204824	3.11962	-0.653287	0.0194864	0.000212609	6.42419659632755e-06	0.364558	0.0229404	2.94214911695336e-05	0.333673	0.00497699	-0.45891	0.000242097	0.000666166	1.27385181039327e-06	0.000736198	0.0463553	3.21179844486699e-06	0.327351	0.00402314	-0.482571	0.625271	0.000965756	0.000449141	0.965972	0.0655663	0.00122958	0.207176
ENSG00000149273	RPS3	ribosomal protein S3 [Source:HGNC Symbol;Acc:HGNC:10420]	protein_coding	6188	0.00238216	-0.0325417	0.415423	0.836118	1.79636476351265e-06	0.910389	0.960511	8.45974768439208e-06	0.321013	-0.00138742	-0.017168	0.886785	0.913508	2.40560936872689e-06	0.9999	0.98284	1.13186586444441e-05	0.315569	-0.78051	0.114246	0.628901	0.581025	8.07740639339696e-06	0.853323	0.813323	3.60640595324071e-05	0.328796	0.00648714	0.0177163	1.238486741202e-05	0.899155	3.36277109489584e-10	5.214074289245e-05	0.974975	1.62371351590631e-09	0.46	0.00129136	-0.0180192	0.888092	0.908934	2.40612068802684e-06	0.992714	0.979099	1.10854178554222e-05	0.315565
ENSG00000087074	PPP1R15A	protein phosphatase 1 regulatory subunit 15A [Source:HGNC Symbol;Acc:HGNC:14375]	protein_coding	23645	0.0100633	-0.0581002	0.0508675	0.832353	0.0568111	0.597682	0.960081	0.0830998	0.0780623	0.0105837	-0.0222005	0.541132	0.936939	0.181061	0.9999	0.988171	0.231868	0.037823	5.18662	-0.348819	0.0795068	0.353559	0.0387303	0.450741	0.662177	0.059757	0.103216	0.0150028	0.0828368	2.4927966397039e-09	0.712349	6.87417807669065e-08	2.89425931281693e-08	0.911908	2.16670427304387e-07	0.378336	0.00732873	0.00556931	0.653347	0.984128	0.191033	0.968932	0.997455	0.238846	0.0357681
ENSG00000204628	RACK1	receptor for activated C kinase 1 [Source:HGNC Symbol;Acc:HGNC:4399]	protein_coding	10399	-0.000479363	0.115438	0.862493	0.439694	7.62957893867243e-06	0.98564	0.805234	3.13284032757092e-05	0.293489	-0.00840357	0.12768	0.359917	0.390981	5.30298347623988e-06	0.9999	0.786042	2.32771886511913e-05	0.300547	-1.41738	0.310644	0.339893	0.104761	9.81695259001092e-06	0.679144	0.388947	4.28654061696634e-05	0.324606	0.00552131	0.144614	9.90219298434718e-05	0.286776	7.24437429689993e-09	0.000333968	0.669975	2.72956268781782e-08	0.414499	-0.00340521	0.108621	0.694238	0.465638	7.21422367714319e-06	0.976029	0.832831	2.98645319989338e-05	0.294582
ENSG00000156976	EIF4A2	eukaryotic translation initiation factor 4A2 [Source:HGNC Symbol;Acc:HGNC:3284]	protein_coding	1974	0.0046238	-0.0533278	0.0303484	0.638345	1.86227132462651e-07	0.523909	0.897921	1.05432427701168e-06	0.361479	-0.00843781	-0.0133408	0.239402	0.908313	8.49950957445296e-07	0.9999	0.981911	4.37724743084327e-06	0.334717	0.300515	-0.102584	0.804438	0.510076	2.17737501364546e-06	0.929888	0.770851	1.10428505215268e-05	0.356119	0.00539169	0.00278631	5.67445146105149e-07	0.97768	1.29804521008492e-11	3.37225470147493e-06	0.996601	8.24393426160773e-11	0.50396	-1.70204e-05	-0.028265	0.997998	0.808244	1.59798559903532e-06	0.999764	0.955866	7.650055227927e-06	0.32318
ENSG00000167978	SRRM2	serine/arginine repetitive matrix 2 [Source:HGNC Symbol;Acc:HGNC:16639]	protein_coding	23524	0.00276677	0.115448	0.291963	0.413821	0.482905	0.860943	0.791344	0.524939	-0.00503954	0.000355101	0.12983	0.967663	0.362069	0.617469	0.9999	0.771744	0.660653	-0.0189796	2.08308	-0.142983	0.100709	0.375986	0.125057	0.475182	0.679684	0.163131	0.0591983	0.00208959	0.142483	0.136759	0.308762	0.365203	0.196873	0.687658	0.381638	0.00864316	-0.00516811	0.124057	0.530462	0.380961	0.568619	0.957392	0.782842	0.608606	-0.0140315
ENSG00000079689	SCGN	secretagogin, EF-hand calcium binding protein [Source:HGNC Symbol;Acc:HGNC:16941]	protein_coding	10590	0.00473438	-0.632717	0.144577	0.000457152	0.00636782	0.764379	0.0404745	0.0125808	0.141604	-0.00110511	-0.605081	0.91895	0.000905664	0.0146599	0.9999	0.0635318	0.0268474	0.118718	0.680326	-0.59256	0.703126	0.0113328	0.0101507	0.885886	0.139571	0.0189532	0.147221	-0.000963429	-0.612578	0.582292	0.000735726	0.0130886	0.657005	0.0475389	0.0170074	0.121911	0.000125441	-0.606878	0.990214	0.000844581	0.0147179	0.999413	0.063087	0.0262287	0.118607
ENSG00000089009	RPL6	ribosomal protein L6 [Source:HGNC Symbol;Acc:HGNC:10362]	protein_coding	6128	-0.00136684	0.0218514	0.624918	0.884594	4.80785886253825e-09	0.948724	0.973217	3.61127478317585e-08	0.420821	-0.01102	0.0339002	0.234109	0.820722	2.76549727124157e-09	0.9999	0.960859	2.18779225191833e-08	0.429225	-0.896355	0.196234	0.537775	0.293731	7.01862795808969e-10	0.802755	0.611382	6.8752153152549e-09	0.497465	0.0063643	0.0510642	6.52596577290794e-06	0.699916	3.35842744199254e-13	2.96267169694791e-05	0.907192	2.90180404311033e-12	0.548712	-0.00126746	0.0128667	0.884952	0.93181	5.32608261647756e-09	0.992155	0.984953	3.96190471642589e-08	0.41925
ENSG00000143878	RHOB	ras homolog family member B [Source:HGNC Symbol;Acc:HGNC:668]	protein_coding	388	0.00017009	0.951799	0.981304	0.0168215	0.00462921	0.998554	0.210582	0.00953335	0.150021	-0.0121644	0.974207	0.613941	0.0144243	0.00417713	0.9999	0.213097	0.00902955	0.152698	-6.46499	1.51882	0.096718	0.00290022	0.000226451	0.469071	0.0721181	0.000693689	0.252103	-0.0254177	0.806437	6.99539253448416e-15	0.00334593	3.21176159735952e-15	1.01780515435299e-12	0.0970927	4.02553685510013e-14	0.599491	0.0393895	1.0015	0.0801625	0.0103714	0.00131485	0.858732	0.189954	0.00318361	0.181734
ENSG00000134548	SPX	spexin hormone [Source:HGNC Symbol;Acc:HGNC:28139]	protein_coding	80763	-0.00404536	1.20968	0.611553	0.0058782	0.154748	0.947141	0.133066	0.196479	0.0437185	-0.0149454	1.21413	0.572469	0.00572956	0.151759	0.9999	0.145878	0.199325	0.0444386	-5.58188	1.61687	0.208522	0.0054344	0.097397	0.575257	0.0981494	0.131835	0.0691824	0.00458174	1.2141	0.282519	0.00530416	0.115352	0.36298	0.118731	0.129228	0.0543149	-0.0168368	1.16688	0.499357	0.00756798	0.145154	0.957086	0.168189	0.188779	0.0460722
ENSG00000135486	HNRNPA1	heterogeneous nuclear ribonucleoprotein A1 [Source:HGNC Symbol;Acc:HGNC:5031]	protein_coding	3178	0.00304601	-0.0482799	0.241924	0.729675	3.71841458248114e-15	0.838821	0.930132	6.48493996673114e-14	0.597988	0.00274463	-0.0366031	0.752092	0.795063	6.88577858386972e-15	0.9999	0.954359	1.17046984653589e-13	0.591597	0.365404	-0.0546081	0.810879	0.780205	1.09580803596072e-12	0.932335	0.910814	1.64260677206043e-11	0.5861	0.00804869	0.0145664	7.73705844354343e-11	0.892651	7.00344561986373e-24	1.50305544329005e-09	0.973095	2.72872077840608e-22	0.758253	-0.00771305	-0.0413079	0.344668	0.767577	4.68586934378604e-15	0.930628	0.945101	8.0640361924576e-14	0.595602
ENSG00000133872	SARAF	store-operated calcium entry associated regulatory factor [Source:HGNC Symbol;Acc:HGNC:28789]	protein_coding	51669	0.000592867	-0.298736	0.833097	0.051446	3.32792182979527e-06	0.982101	0.35141	1.48362420378659e-05	0.309452	-0.00359596	-0.289168	0.70057	0.0592518	3.17565096969428e-06	0.9999	0.39627	1.4617830547668e-05	0.310339	3.35722	-0.516704	0.0313557	0.0102588	4.64312816489153e-07	0.394572	0.133402	2.72972378069323e-06	0.386581	0.00925626	-0.242248	1.1216891085948e-12	0.0304988	1.22874980435773e-16	4.81193063781927e-11	0.258109	1.9178821027357e-15	0.631497	-0.00416374	-0.300676	0.636252	0.0491838	3.06851095880627e-06	0.967961	0.359059	1.37920585458897e-05	0.310988
ENSG00000164266	SPINK1	serine peptidase inhibitor Kazal type 1 [Source:HGNC Symbol;Acc:HGNC:11244]	protein_coding	6690	-0.0250507	1.47375	0.0237478	0.0138366	0.00130181	0.476126	0.192822	0.00311435	0.181976	-0.0453376	1.41793	0.223559	0.0204284	0.00576878	0.9999	0.24804	0.011969	0.14423	-6.87213	2.09214	0.274386	0.0108534	0.0062349	0.633123	0.136444	0.0124506	0.162087	0.0120868	1.40742	0.0427186	0.0188698	0.00197829	0.0720904	0.209389	0.00293478	0.171686	-0.034413	1.29524	0.327359	0.0336907	0.00710763	0.929401	0.311754	0.0139563	0.138663
ENSG00000009307	CSDE1	cold shock domain containing E1 [Source:HGNC Symbol;Acc:HGNC:29905]	protein_coding	7812	0.0010833	-0.00782948	0.640925	0.950084	0.000225704	0.951445	0.990597	0.000656967	0.222804	-0.0057086	0.00813008	0.459313	0.948109	0.000195698	0.9999	0.990545	0.000600457	0.225983	1.11672	-0.104715	0.398949	0.536595	0.000117936	0.720533	0.786723	0.00039073	0.268031	0.00871252	0.0481896	4.69591043008889e-18	0.538974	9.3012526638888e-20	1.62838520680716e-14	0.835039	2.30109230588431e-18	0.692916	-0.00981273	-0.0141055	0.175054	0.909077	0.000111655	0.897294	0.979108	0.000352841	0.238302
ENSG00000163399	ATP1A1	ATPase Na+/K+ transporting subunit alpha 1 [Source:HGNC Symbol;Acc:HGNC:799]	protein_coding	476	-0.00153247	0.0327602	0.574349	0.823526	3.03411397024967e-16	0.941797	0.958186	6.11111086786202e-15	0.62291	0.000107515	0.0242568	0.990553	0.869203	3.53787980037581e-16	0.9999	0.971498	7.17437886224359e-15	0.62143	-1.55935	0.125765	0.314295	0.525611	2.14190887201876e-14	0.663128	0.781394	4.11872051674883e-13	0.631737	0.000292644	0.0261309	0.841743	0.858565	3.47007679642549e-16	0.879334	0.962933	5.04884040744258e-15	0.621617	-0.0123569	0.00914294	0.145794	0.949683	1.26158980052575e-16	0.887196	0.989934	2.68116827270059e-15	0.631249
ENSG00000120738	EGR1	early growth response 1 [Source:HGNC Symbol;Acc:HGNC:3238]	protein_coding	1958	0.00793437	0.222409	0.197041	0.500551	0.0023394	0.809886	0.837647	0.00523692	0.167497	0.0215957	0.22731	0.291775	0.493045	0.00293564	0.9999	0.846736	0.00663902	0.161761	-3.23835	0.283208	0.35839	0.530118	0.00414219	0.69184	0.783133	0.00876194	0.174175	-0.0177311	0.163407	2.86919691052291e-09	0.540527	6.07163425239787e-10	3.26988934267494e-08	0.836192	2.80420390216956e-09	0.451563	0.0375953	0.312013	0.0493494	0.337557	0.000935997	0.788262	0.754303	0.00236911	0.189931
ENSG00000144655	CSRNP1	cysteine and serine rich nuclear protein 1 [Source:HGNC Symbol;Acc:HGNC:14300]	protein_coding	64651	0.00806684	0.0220455	0.0469813	0.918763	0.103157	0.591647	0.981785	0.138694	0.0582154	0.00502209	0.0569375	0.713176	0.797188	0.335023	0.9999	0.954968	0.390701	0.0125605	3.63492	-0.157657	0.12309	0.598979	0.148202	0.49808	0.823141	0.189101	0.052177	0.00683666	0.105154	0.00138562	0.612024	0.0101878	0.00347759	0.871819	0.0134686	0.128873	0.00139227	0.067532	0.913857	0.759932	0.346497	0.993027	0.943959	0.397027	0.0110455
ENSG00000142534	RPS11	ribosomal protein S11 [Source:HGNC Symbol;Acc:HGNC:10384]	protein_coding	6205	-0.00239939	0.0802003	0.474754	0.657174	2.21079616646128e-08	0.92253	0.90398	1.48188869327942e-07	0.396885	-0.00957628	0.0840977	0.390559	0.641497	1.98926007406499e-08	0.9999	0.909319	1.3704816258608e-07	0.398578	-1.29615	0.324812	0.464195	0.15452	1.32334952279619e-08	0.76058	0.460594	1.04136195806723e-07	0.450442	0.00638242	0.103916	0.00022664	0.531635	4.59958100141594e-11	0.000694134	0.831669	2.64288545472135e-10	0.487359	-0.00210772	0.0645734	0.841292	0.720896	2.75343607247187e-08	0.989157	0.934981	1.8216753805156e-07	0.393348
ENSG00000228253	MT-ATP8	mitochondrially encoded ATP synthase membrane subunit 8 [Source:HGNC Symbol;Acc:HGNC:7415]	protein_coding	4509	0.000355903	-0.151705	0.87858	0.228911	5.44736721744187e-41	0.986594	0.644395	1.2734598014168e-38	0.909505	-0.00866907	-0.134462	0.261221	0.282509	2.9306057550161e-41	0.9999	0.716115	6.85103183582753e-39	0.910887	-1.61551	-0.0365611	0.236947	0.833755	8.88976525650391e-35	0.601358	0.935053	1.72860239183944e-32	0.905745	0.00141427	-0.141634	0.256152	0.255698	2.89104739054337e-41	0.334452	0.639675	6.01511320076455e-39	0.910917	0.00172755	-0.147634	0.812764	0.240279	5.3587914147927e-41	0.989157	0.672116	1.25275296827165e-38	0.909542
ENSG00000139644	TMBIM6	transmembrane BAX inhibitor motif containing 6 [Source:HGNC Symbol;Acc:HGNC:11723]	protein_coding	7009	0.00128449	-0.00823438	0.34929	0.911099	9.24526723189438e-09	0.88919	0.97949	6.61475343971095e-08	0.4107	-0.00537697	0.0082309	0.23788	0.910929	7.25634982271568e-09	0.9999	0.982241	5.40743604625438e-08	0.414473	0.591615	-0.0244798	0.453358	0.808345	4.64747801455977e-07	0.753881	0.923879	2.73150925341612e-06	0.386563	0.0041843	0.0228154	1.55476771191997e-10	0.69065	4.04309098666602e-17	2.69122271332836e-09	0.904862	6.76000725931244e-16	0.641777	-0.0066854	-0.0095458	0.117948	0.895756	4.43119578003965e-09	0.882332	0.975861	3.33678825188219e-08	0.422069
ENSG00000160789	LMNA	lamin A/C [Source:HGNC Symbol;Acc:HGNC:6636]	protein_coding	4000	0.00610037	0.184774	0.110776	0.367448	0.273118	0.725908	0.761769	0.320899	0.0214089	0.00897577	0.202015	0.483154	0.331229	0.47197	0.9999	0.754082	0.523137	-0.00384794	1.2408	0.213291	0.576805	0.454496	0.444142	0.823396	0.73756	0.48549	-0.000700502	0.00678976	0.256945	0.000674865	0.184805	0.0116909	0.00183858	0.563438	0.0153087	0.125065	-0.00348763	0.213549	0.7726	0.304138	0.519563	0.984007	0.729942	0.563198	-0.00895145
ENSG00000067082	KLF6	KLF transcription factor 6 [Source:HGNC Symbol;Acc:HGNC:2235]	protein_coding	1316	0.0019092	0.530009	0.590107	0.00663685	0.00115009	0.943073	0.139352	0.00279052	0.18498	0.00944672	0.523682	0.42224	0.00721072	0.000991358	0.9999	0.160628	0.00255117	0.188555	0.627798	0.513031	0.747494	0.0429986	0.000525624	0.906897	0.254948	0.00144907	0.230777	-0.00220299	0.527688	0.24527	0.00634924	0.000736139	0.321951	0.128679	0.00116863	0.19564	0.00379096	0.545062	0.732775	0.00524135	0.00123679	0.9799	0.142612	0.00301671	0.183221
ENSG00000170889	RPS9	ribosomal protein S9 [Source:HGNC Symbol;Acc:HGNC:10442]	protein_coding	6203	-0.00199494	0.21846	0.54993	0.225951	0.0329497	0.938208	0.64176	0.0520106	0.0950308	-0.00537	0.217122	0.628493	0.229535	0.03449	0.9999	0.663252	0.0560931	0.0936433	-1.85506	0.475252	0.299036	0.0400874	0.0123512	0.652721	0.2459	0.0224436	0.141082	0.00525583	0.237886	0.00257252	0.163104	0.00101291	0.00603428	0.535484	0.0015745	0.188039	-0.00269271	0.204302	0.796789	0.256883	0.0366942	0.986095	0.686408	0.0578116	0.0917521
ENSG00000175426	PCSK1	proprotein convertase subtilisin/kexin type 1 [Source:HGNC Symbol;Acc:HGNC:8743]	protein_coding	5122	-1.54429e-05	-0.935886	0.997062	8.04194770358754e-05	0.000155122	0.99931	0.0170735	0.000470752	0.231121	0.00292877	-0.941143	0.833624	7.45962586366795e-05	0.000152179	0.9999	0.0187616	0.000479952	0.231542	4.11432	-1.30451	0.0806683	3.99215554930617e-05	0.000101506	0.452279	0.0129483	0.000342791	0.271625	0.00362341	-0.915116	0.104623	8.3662696046843e-05	4.89965122191088e-05	0.15684	0.0171366	9.42076918243024e-05	0.255867	0.0125766	-0.920394	0.336821	9.12166570848529e-05	0.000103807	0.930287	0.020521	0.000330195	0.239881
ENSG00000086061	DNAJA1	DnaJ heat shock protein family (Hsp40) member A1 [Source:HGNC Symbol;Acc:HGNC:5229]	protein_coding	3301	0.0059807	0.17934	0.0474749	0.266003	1.00331844761794e-07	0.593996	0.680746	5.98310221299478e-07	0.372004	0.00775121	0.198095	0.444478	0.229533	4.68695248836116e-07	0.9999	0.663252	2.5237249863572e-06	0.345371	0.130788	0.206274	0.941915	0.371197	9.57357230086247e-05	0.982114	0.675808	0.000325417	0.27302	-0.0035927	0.191109	0.0260557	0.231599	6.24192444271648e-08	0.0468714	0.615959	1.98032143877949e-07	0.37994	0.029145	0.247881	0.0016805	0.111225	6.2937022023836e-09	0.296309	0.503293	4.61242578452952e-08	0.416677
ENSG00000136156	ITM2B	integral membrane protein 2B [Source:HGNC Symbol;Acc:HGNC:6174]	protein_coding	9445	0.000837704	-0.10655	0.640436	0.271689	0.0116958	0.951445	0.685817	0.0212777	0.125053	-0.00193864	-0.098581	0.745181	0.309659	0.0122213	0.9999	0.737075	0.0229594	0.123829	1.49109	-0.201425	0.135335	0.115739	0.0148729	0.508597	0.404592	0.0263269	0.135181	0.00532094	-0.071382	5.85176070858122e-10	0.348547	4.70011901790152e-10	8.31069851895842e-09	0.719439	2.21045832473913e-09	0.455237	-0.00732586	-0.111078	0.189959	0.246452	0.00646445	0.900609	0.676374	0.0128462	0.141203
ENSG00000147604	RPL7	ribosomal protein L7 [Source:HGNC Symbol;Acc:HGNC:10363]	protein_coding	6129	-0.00229652	0.264157	0.515669	0.167208	2.20936748426865e-15	0.930728	0.573289	3.95594663319222e-14	0.603304	-0.0120603	0.273	0.303595	0.15236	1.62206973424916e-15	0.9999	0.571501	2.99722761019432e-14	0.606425	-1.36961	0.465148	0.475497	0.0613635	2.15072517508947e-14	0.765218	0.299491	4.1318548469909e-13	0.631692	0.00820813	0.298938	3.99089396115792e-06	0.0753556	8.30090923880969e-20	1.92209582768175e-05	0.38541	2.06342553910005e-18	0.693798	-0.00384282	0.246939	0.728534	0.196032	2.55864581303207e-15	0.979318	0.622979	4.54225126159943e-14	0.601813
ENSG00000142937	RPS8	ribosomal protein S8 [Source:HGNC Symbol;Acc:HGNC:10441]	protein_coding	6202	-0.00246369	0.180281	0.464065	0.320749	0.000381587	0.918341	0.729988	0.0010492	0.210922	-0.00818624	0.181375	0.464346	0.318261	0.000381697	0.9999	0.743599	0.00109133	0.210916	-1.3774	0.411398	0.437936	0.0732852	0.000213589	0.744723	0.328473	0.000661201	0.253551	0.00611238	0.202094	0.000449873	0.230162	2.0782423299535e-06	0.00127904	0.614664	5.05434364897866e-06	0.318303	-0.000908537	0.165791	0.931392	0.36134	0.000478278	0.994856	0.769995	0.00130079	0.205723
ENSG00000231500	RPS18	ribosomal protein S18 [Source:HGNC Symbol;Acc:HGNC:10401]	protein_coding	6222	-0.00493963	0.251186	0.177443	0.202823	2.95282240356093e-05	0.793819	0.61714	0.000106716	0.26638	-0.009842	0.241772	0.420658	0.223824	4.95397699812299e-05	0.9999	0.656454	0.000174021	0.255636	-3.34921	0.614005	0.0915705	0.0169022	2.40847110924195e-05	0.464606	0.165724	9.54326541548136e-05	0.304881	0.00657145	0.262209	0.000565461	0.156085	3.10567330160496e-07	0.00157013	0.523706	8.70844187509338e-07	0.352614	0.000124055	0.224542	0.991417	0.258607	6.58946443584873e-05	0.999764	0.688203	0.000219361	0.249616
ENSG00000172270	BSG	basigin (Ok blood group) [Source:HGNC Symbol;Acc:HGNC:1116]	protein_coding	682	6.52800341343844e-05	-0.128477	0.973118	0.220538	0.00292767	0.998554	0.635255	0.0063924	0.16183	-0.000427999	-0.127367	0.947019	0.224905	0.00292374	0.9999	0.657361	0.00661571	0.161864	0.333617	-0.0740578	0.769086	0.611283	0.0102945	0.915239	0.829206	0.0191856	0.146784	0.00283295	-0.111819	0.00525577	0.261106	0.000107542	0.0113955	0.646736	0.000195621	0.239116	-0.00639354	-0.136041	0.290163	0.190652	0.00184725	0.927584	0.615663	0.00429478	0.173387
ENSG00000111897	SERINC1	serine incorporator 1 [Source:HGNC Symbol;Acc:HGNC:13464]	protein_coding	57515	0.000982956	-0.342865	0.714473	0.0198306	4.43699305910071e-05	0.963726	0.230328	0.000153527	0.257943	-0.00370239	-0.330993	0.6785	0.0244478	4.36325169952549e-05	0.9999	0.268139	0.000155502	0.258293	2.86661	-0.623361	0.0485673	0.00109368	3.13417944273378e-06	0.410435	0.0468211	1.5423305933188e-05	0.348669	0.00771331	-0.293141	2.79308861286265e-09	0.0131026	3.46522326938102e-12	3.19126862598684e-08	0.17888	2.44232504548582e-11	0.520664	-0.000706146	-0.338407	0.933128	0.0212221	4.69230782259489e-05	0.994856	0.253794	0.000161369	0.256773
ENSG00000136960	ENPP2	ectonucleotide pyrophosphatase/phosphodiesterase 2 [Source:HGNC Symbol;Acc:HGNC:3357]	protein_coding	5168	-0.00914362	-0.572546	0.0041734	0.000963851	5.26566701849337e-05	0.245905	0.057359	0.000178432	0.254354	-0.0127551	-0.599621	0.239211	0.0009328	0.000996997	0.9999	0.0642128	0.00256346	0.188419	1.78624	-0.693018	0.324184	0.00367156	0.0090454	0.67075	0.0806657	0.017173	0.150786	0.00587315	-0.588349	0.000523284	0.000515441	9.62059790204939e-06	0.00146376	0.0410801	2.08128460735098e-05	0.288942	-0.00911014	-0.633432	0.372911	0.00049658	0.00127741	0.935044	0.0460824	0.00310453	0.182436
ENSG00000143384	MCL1	MCL1 apoptosis regulator, BCL2 family member [Source:HGNC Symbol;Acc:HGNC:6943]	protein_coding	4170	0.002469	0.544926	0.380007	0.000519267	0.0145312	0.903002	0.0424739	0.0256651	0.118968	0.012211	0.536753	0.190303	0.000585732	0.010051	0.9999	0.0518584	0.0193793	0.129245	-1.7296	0.621156	0.255087	0.00196899	0.0334922	0.616989	0.0606018	0.0528028	0.108257	-0.00453946	0.532195	0.00200466	0.000340096	0.00039821	0.00483807	0.0341387	0.000659174	0.209945	0.0120376	0.573228	0.170151	0.000243751	0.00941389	0.894855	0.0344998	0.01784	0.131042
ENSG00000100345	MYH9	myosin heavy chain 9 [Source:HGNC Symbol;Acc:HGNC:7579]	protein_coding	4627	0.00183926	0.451747	0.678328	0.0613434	0.339979	0.958416	0.381444	0.387601	0.011902	0.00730538	0.448822	0.620194	0.0631118	0.333198	0.9999	0.406031	0.388921	0.0128047	0.975535	0.411099	0.687705	0.188683	0.242259	0.879205	0.504141	0.287466	0.0304752	0.0106404	0.522963	1.66549578586704e-06	0.0130349	5.02167647555708e-05	8.81065479805485e-06	0.17878	9.63935794357787e-05	0.255351	-0.0127506	0.445934	0.357455	0.0629486	0.281391	0.932792	0.398087	0.331744	0.02015
ENSG00000155093	PTPRN2	protein tyrosine phosphatase receptor type N2 [Source:HGNC Symbol;Acc:HGNC:9677]	protein_coding	5799	-0.00242166	-0.101626	0.263922	0.383538	3.96258897135188e-06	0.846867	0.773982	1.73606287929979e-05	0.306133	0.00236395	-0.118939	0.743789	0.312048	6.62945894924002e-06	0.9999	0.739091	2.83987076174362e-05	0.296227	0.287408	-0.0997367	0.800192	0.493712	6.13879419103672e-06	0.927979	0.761675	2.8220007056719e-05	0.334635	0.00292369	-0.0979372	0.0106429	0.383903	3.57503520675909e-07	0.0212609	0.745817	9.91762433491062e-07	0.350148	-0.0107737	-0.128107	0.110988	0.267672	2.20705787757903e-06	0.87132	0.697194	1.02385833223878e-05	0.31718
ENSG00000101439	CST3	cystatin C [Source:HGNC Symbol;Acc:HGNC:2475]	protein_coding	1471	0.00213479	-0.165192	0.361548	0.1913	2.93674063630009e-05	0.893702	0.604066	0.00010619	0.266492	-0.00313525	-0.148074	0.687542	0.243332	3.95200967619422e-05	0.9999	0.677758	0.00014228	0.260355	-0.301647	-0.0585434	0.821206	0.732202	0.000210503	0.937081	0.88938	0.000653104	0.253911	0.00404879	-0.13031	0.000877505	0.269623	2.85598574475853e-07	0.0023181	0.654202	8.07030278493087e-07	0.354077	-0.0065382	-0.161709	0.372175	0.199726	2.98414840967749e-05	0.935044	0.627371	0.000107773	0.266163
ENSG00000108298	RPL19	ribosomal protein L19 [Source:HGNC Symbol;Acc:HGNC:10312]	protein_coding	6143	-0.00030763	0.136788	0.917672	0.394715	5.99189255080411e-10	0.990812	0.780947	5.16434616454144e-09	0.451754	-0.00631889	0.14628	0.522579	0.362129	4.96312725201839e-10	0.9999	0.771744	4.42114221643874e-09	0.454458	-1.07126	0.333355	0.498989	0.103349	1.03378187503761e-09	0.77931	0.38582	9.77675713274204e-09	0.49153	0.0062249	0.170945	4.08742248133924e-05	0.237079	1.92830186731771e-13	0.000152107	0.621136	1.74587679074901e-12	0.555117	-0.00218179	0.132417	0.814851	0.408643	5.86804743879265e-10	0.989157	0.799456	5.04089987661106e-09	0.452054
ENSG00000100219	XBP1	X-box binding protein 1 [Source:HGNC Symbol;Acc:HGNC:12801]	protein_coding	7494	0.00248215	0.0156686	0.506725	0.937918	0.00102528	0.929214	0.987525	0.00252568	0.187748	-0.0019848	0.0326398	0.873295	0.871558	0.00122032	0.9999	0.972426	0.00306828	0.183546	2.64454	-0.234249	0.227726	0.403109	0.0024985	0.594127	0.699854	0.00563797	0.188678	0.013022	0.104078	1.28291940167519e-14	0.45484	1.20229852051001e-15	1.56096029656456e-12	0.790512	1.59744017992254e-14	0.609425	-0.014481	0.0111998	0.21447	0.955187	0.000644454	0.906259	0.991293	0.00169986	0.198773
ENSG00000179218	CALR	calreticulin [Source:HGNC Symbol;Acc:HGNC:1455]	protein_coding	811	0.0024022	-0.229191	0.318327	0.0791755	2.7933050663486e-05	0.872395	0.424313	0.000101419	0.26752	0.00370575	-0.222705	0.644169	0.0896726	3.94995691482174e-05	0.9999	0.464689	0.000142259	0.260366	1.31332	-0.225893	0.343458	0.204674	0.000122427	0.682364	0.522509	0.000403423	0.267132	0.00386048	-0.193942	0.00216802	0.115611	6.28671825334925e-07	0.00518377	0.46423	1.67179780136995e-06	0.340141	-0.00655189	-0.224274	0.38505	0.0853999	3.10871860174899e-05	0.93574	0.45166	0.000111633	0.265321
ENSG00000260032	NORAD	non-coding RNA activated by DNA damage [Source:HGNC Symbol;Acc:HGNC:44311]	lncRNA	647979	-0.00345582	-0.253629	0.241099	0.11163	1.13652110952692e-05	0.83812	0.489049	4.48784555035435e-05	0.285649	-0.000179328	-0.27206	0.985465	0.0912472	2.09849554443143e-05	0.9999	0.467971	8.07944083964479e-05	0.273353	3.49873	-0.563996	0.0295245	0.00669043	3.22818456788721e-06	0.388635	0.109903	1.58502497050619e-05	0.34806	0.00608166	-0.237375	5.79027359384129e-05	0.101606	1.28129194123974e-08	0.000207532	0.439231	4.60344675003177e-08	0.405572	-0.012283	-0.287589	0.182736	0.0704916	9.49569214166848e-06	0.899457	0.418444	3.84372316536098e-05	0.289199
ENSG00000106211	HSPB1	heat shock protein family B (small) member 1 [Source:HGNC Symbol;Acc:HGNC:5246]	protein_coding	3315	0.015323	0.319399	0.000378077	0.155042	7.54929056814722e-08	0.0757854	0.556833	4.60752536112851e-07	0.376775	0.0124991	0.380449	0.400442	0.116589	1.73264978356811e-05	0.9999	0.520423	6.7979467088286e-05	0.277225	-0.232553	0.437993	0.921852	0.152338	9.7170762704478e-06	0.975885	0.457961	4.25002078795327e-05	0.324826	-0.00167798	0.392869	0.484682	0.104296	1.9100158579145e-05	0.566597	0.444256	3.93151859317066e-05	0.275259	0.0359116	0.447001	0.00894015	0.055554	1.09015793736898e-06	0.526664	0.37897	5.37993976397036e-06	0.330198
ENSG00000089220	PEBP1	phosphatidylethanolamine binding protein 1 [Source:HGNC Symbol;Acc:HGNC:8630]	protein_coding	5037	-0.000878232	-0.568493	0.754625	0.000311632	0.00358976	0.968614	0.0325683	0.0076353	0.156615	0.00808161	-0.587532	0.386058	0.000193439	0.0027482	0.9999	0.0310875	0.0062566	0.163435	-1.61065	-0.382099	0.317778	0.0666831	0.00710242	0.664826	0.31262	0.0139444	0.158165	0.00244299	-0.559198	0.102507	0.00030022	0.00124305	0.154201	0.0328757	0.00190547	0.183098	-0.00331445	-0.577363	0.706335	0.000245795	0.0035256	0.97712	0.0345542	0.00758491	0.157079
ENSG00000165092	ALDH1A1	aldehyde dehydrogenase 1 family member A1 [Source:HGNC Symbol;Acc:HGNC:402]	protein_coding	216	0.000325228	0.283215	0.938881	0.217444	0.00830491	0.994318	0.631478	0.0158249	0.134459	0.0030681	0.27956	0.827754	0.223663	0.00816959	0.9999	0.656436	0.0161682	0.134905	-4.60901	0.684507	0.0586332	0.0290992	0.00133554	0.42525	0.213558	0.00327641	0.206039	-0.00913598	0.2324	2.24335132814342e-05	0.255863	3.67633958281608e-06	8.89389629065396e-05	0.639766	8.56070748294028e-06	0.307561	-0.00275119	0.281572	0.835866	0.218859	0.0081839	0.989157	0.65135	0.0157959	0.134857
ENSG00000142676	RPL11	ribosomal protein L11 [Source:HGNC Symbol;Acc:HGNC:10301]	protein_coding	6135	-2.62131e-05	0.10408	0.993926	0.575171	6.25183784410865e-08	0.9991	0.874769	3.86899875623214e-07	0.379914	-0.00810716	0.118257	0.478143	0.523444	4.94935422322349e-08	0.9999	0.858386	3.19108348213164e-07	0.383776	-0.389913	0.284365	0.829801	0.223572	2.81701822457388e-08	0.940085	0.543226	2.09624038556811e-07	0.437553	0.00769004	0.148196	1.00556104059676e-05	0.366822	6.24065778355173e-12	4.34691523180057e-05	0.733064	4.18713724103765e-11	0.5133	-0.00369148	0.0993662	0.731937	0.591383	5.92056559850895e-08	0.9799	0.887744	3.69143805341856e-07	0.380816
ENSG00000173110	HSPA6	heat shock protein family A (Hsp70) member 6 [Source:HGNC Symbol;Acc:HGNC:5239]	protein_coding	3310	0.0249119	0.166229	0.0152279	0.759586	0.000839433	0.416337	0.941833	0.00211931	0.192528	0.0497122	0.213571	0.149994	0.701297	0.00407898	0.9999	0.927354	0.00885232	0.153315	5.68664	-0.250068	0.317296	0.730643	0.0238836	0.664284	0.889044	0.039523	0.119713	-0.020344	0.184291	0.000151229	0.719756	2.12151223933363e-05	0.000485267	0.915302	4.33639686133957e-05	0.273132	0.114042	0.442613	0.00028579	0.393703	3.60558367325874e-05	0.132136	0.790721	0.000127365	0.262259
ENSG00000143761	ARF1	ADP ribosylation factor 1 [Source:HGNC Symbol;Acc:HGNC:652]	protein_coding	375	0.00144732	-0.228994	0.583593	0.10998	0.000101102	0.94246	0.486704	0.000321051	0.240452	-0.00175625	-0.218041	0.841565	0.128708	0.000113277	0.9999	0.538968	0.00036791	0.23799	1.87053	-0.322205	0.21659	0.0981754	7.19457427361031e-05	0.582294	0.3755	0.000252599	0.279778	0.0091495	-0.168485	1.95375598041689e-14	0.090495	1.21034913469338e-16	2.15078555177534e-12	0.418316	1.89200030777089e-15	0.631639	-0.00860103	-0.231795	0.296977	0.10325	7.16270913466855e-05	0.928136	0.48901	0.000236626	0.247843
ENSG00000145920	CPLX2	complexin 2 [Source:HGNC Symbol;Acc:HGNC:2310]	protein_coding	10814	-0.000867891	-0.4107	0.801819	0.0298175	9.00241193052828e-05	0.976944	0.2792	0.000288916	0.242952	-0.0172176	-0.384998	0.131576	0.0388443	3.40223739802161e-05	0.9999	0.329775	0.000124537	0.26346	-0.912971	-0.340487	0.63333	0.167581	1.25849212008696e-05	0.854655	0.476649	5.35245033739357e-05	0.319221	-0.00348685	-0.435476	0.0574911	0.018434	1.88094971873603e-05	0.0935376	0.206811	3.87437281932698e-05	0.275569	-0.00697918	-0.424052	0.518702	0.0243729	7.71138403443687e-05	0.957392	0.27008	0.000252865	0.246269
ENSG00000130294	KIF1A	kinesin family member 1A [Source:HGNC Symbol;Acc:HGNC:888]	protein_coding	547	0.00356985	-0.369492	0.275738	0.0381333	0.0262289	0.854653	0.310577	0.0427076	0.101871	0.00327537	-0.355911	0.764366	0.0472387	0.039438	0.9999	0.358311	0.0629103	0.0895361	4.19351	-0.737669	0.0129983	0.000816145	0.000465298	0.350644	0.040819	0.00130226	0.233921	0.0081477	-0.303234	6.43326908310184e-07	0.047792	1.10401795987062e-06	3.77253586915646e-06	0.31789	2.8108416144234e-06	0.329968	-0.0157864	-0.369677	0.122314	0.0362075	0.0166185	0.882939	0.32103	0.0291513	0.115154
ENSG00000104964	TLE5	TLE family member 5, transcriptional modulator [Source:HGNC Symbol;Acc:HGNC:307]	protein_coding	166	0.00376873	-0.209557	0.066265	0.0582244	6.59989127348985e-06	0.642499	0.373088	2.75129909509577e-05	0.296313	-0.00159053	-0.186302	0.817515	0.0984443	2.9090389590372e-05	0.9999	0.483758	0.000108449	0.266687	-0.490456	-0.126604	0.691179	0.424368	0.000456184	0.88106	0.716266	0.0012802	0.234429	0.00278242	-0.173098	0.0107453	0.108323	1.59806950545746e-06	0.021439	0.45156	3.96487409140805e-06	0.323179	-0.00638508	-0.197019	0.323906	0.0781754	1.9328785874995e-05	0.929401	0.43822	7.29201666210601e-05	0.275018
ENSG00000058262	SEC61A1	SEC61 translocon subunit alpha 1 [Source:HGNC Symbol;Acc:HGNC:18276]	protein_coding	29927	-0.000407607	-0.252484	0.86618	0.0554491	7.54158944181785e-05	0.98564	0.364423	0.000246637	0.246744	8.17752079401758e-05	-0.25484	0.991888	0.053504	7.63572730685528e-05	0.9999	0.378255	0.000257862	0.24648	1.88777	-0.374505	0.188075	0.0433244	0.000197762	0.557658	0.255718	0.000618742	0.255451	0.00536792	-0.223802	1.16690082419352e-05	0.0549697	1.20984685220627e-08	4.95783919709421e-05	0.337185	4.36560416354554e-08	0.406478	-0.0109293	-0.268231	0.146377	0.0391493	3.01247161799357e-05	0.887196	0.329809	0.000108626	0.265969
ENSG00000116209	TMEM59	transmembrane protein 59 [Source:HGNC Symbol;Acc:HGNC:1239]	protein_coding	9528	0.00146044	-0.240977	0.465561	0.0274821	4.3622896555881e-09	0.91871	0.269722	3.29683249452111e-08	0.422309	0.000101627	-0.233234	0.987835	0.0334113	5.60050484934861e-09	0.9999	0.307728	4.24341237784221e-08	0.418477	2.21767	-0.365927	0.0438074	0.0101155	2.57436509268284e-09	0.406153	0.132411	2.26574619790013e-08	0.477237	0.00626714	-0.196986	3.17454214273828e-11	0.0180691	3.41966866247864e-18	7.25022215387625e-10	0.204207	6.71651888837811e-17	0.663562	-0.00616643	-0.240691	0.324426	0.0268824	3.55003294467196e-09	0.929401	0.280839	2.72553451833376e-08	0.425447
ENSG00000164587	RPS14	ribosomal protein S14 [Source:HGNC Symbol;Acc:HGNC:10387]	protein_coding	6208	-0.00252627	0.267327	0.484769	0.171883	5.5550554982017e-07	0.924928	0.58008	2.87294269688254e-06	0.342351	-0.0120128	0.27484	0.316923	0.159329	4.38920311670783e-07	0.9999	0.580559	2.3787903111806e-06	0.346532	-2.33017	0.525946	0.230773	0.0367451	7.61680630148437e-07	0.59738	0.237457	4.26123344739672e-06	0.377019	0.00728111	0.295527	8.6009197110772e-05	0.0972783	5.2366589854058e-10	0.000294666	0.431051	2.44346101929475e-09	0.453689	-0.00455996	0.247975	0.687417	0.204486	6.45062548125645e-07	0.976029	0.63361	3.3327964679171e-06	0.33968
ENSG00000010438	PRSS3	serine protease 3 [Source:HGNC Symbol;Acc:HGNC:9486]	protein_coding	5646	-0.00304234	1.45794	0.802013	0.0280128	0.154462	0.976944	0.271347	0.196163	0.0437869	-0.0605836	1.54844	0.130493	0.0183517	0.0731425	0.9999	0.235985	0.106936	0.0698393	-2.5269	1.66608	0.714938	0.063326	0.332029	0.891887	0.304216	0.376653	0.0150827	0.00760984	1.48523	0.240663	0.02368	0.100067	0.316914	0.231091	0.113041	0.059266	-0.0492233	1.38047	0.192819	0.0349187	0.0897457	0.900907	0.31672	0.124883	0.0629892
ENSG00000211445	GPX3	glutathione peroxidase 3 [Source:HGNC Symbol;Acc:HGNC:4555]	protein_coding	2878	-0.00089894	-0.198514	0.799173	0.298621	0.0238674	0.976547	0.711289	0.0393522	0.10466	0.0167886	-0.233043	0.150435	0.217687	0.0110366	0.9999	0.649429	0.0210359	0.126663	4.2983	-0.417237	0.0356142	0.109055	0.0159316	0.395533	0.395708	0.0278783	0.132974	0.00303737	-0.18591	0.106458	0.320912	0.00893076	0.159167	0.697289	0.0119279	0.132482	0.00172309	-0.201256	0.876242	0.290969	0.0242351	0.991276	0.720739	0.0404781	0.104209
ENSG00000152254	G6PC2	glucose-6-phosphatase catalytic subunit 2 [Source:HGNC Symbol;Acc:HGNC:28906]	protein_coding	57818	0.00721741	-0.751951	0.406015	0.110189	0.3017	0.906922	0.486704	0.349391	0.0171674	0.0220717	-0.75178	0.444859	0.110806	0.310891	0.9999	0.507196	0.366419	0.0158636	-1.10421	-0.665229	0.83123	0.318014	0.377089	0.940282	0.632591	0.420682	0.00840675	-0.0200904	-0.828421	4.56244476228054e-06	0.0461003	0.000121803	2.16232860419155e-05	0.312737	0.000219547	0.236412	0.0209627	-0.686835	0.440961	0.143293	0.310015	0.948563	0.554773	0.360779	0.0159866
ENSG00000099622	CIRBP	cold inducible RNA binding protein [Source:HGNC Symbol;Acc:HGNC:1982]	protein_coding	1153	0.00396712	-0.0623823	0.191683	0.701818	6.21643755544456e-07	0.804926	0.920584	3.18883628645413e-06	0.340342	0.00410848	-0.0481174	0.68567	0.770053	1.25703196469263e-06	0.9999	0.947916	6.26438492392692e-06	0.327595	0.229576	-0.0447989	0.895354	0.841259	1.34643880704127e-06	0.965639	0.938223	7.16287543321419e-06	0.365788	0.00523731	-0.0107191	0.000954941	0.944249	8.70672299385012e-09	0.00249918	0.987592	3.23082002158098e-08	0.411637	-0.00565085	-0.0478593	0.554196	0.770247	1.15478470612519e-06	0.959598	0.945803	5.66795248776614e-06	0.329147
ENSG00000120129	DUSP1	dual specificity phosphatase 1 [Source:HGNC Symbol;Acc:HGNC:3064]	protein_coding	1843	0.00924653	0.168096	0.0577352	0.51787	3.73296935693593e-05	0.61786	0.845997	0.000131285	0.261539	0.0142187	0.193144	0.384307	0.465949	0.000130068	0.9999	0.832127	0.000415952	0.234981	-2.99626	0.443858	0.258375	0.192031	5.12435951883425e-05	0.619224	0.50832	0.000187509	0.287692	0.00195727	0.229522	0.458452	0.385161	0.000142336	0.541317	0.746492	0.00025318	0.233009	0.00349484	0.222586	0.820752	0.401519	0.000176708	0.989157	0.795249	0.000533148	0.228247
ENSG00000197958	RPL12	ribosomal protein L12 [Source:HGNC Symbol;Acc:HGNC:10302]	protein_coding	6136	-0.00167764	0.199059	0.649212	0.317717	1.53962584782665e-06	0.953675	0.727539	7.33870684762455e-06	0.323866	-0.0020223	0.19353	0.869086	0.332219	1.6708500744453e-06	0.9999	0.754437	8.15857935904925e-06	0.322355	-2.3153	0.508234	0.242184	0.0471548	5.8730806522128e-07	0.605367	0.26595	3.36997562189574e-06	0.382064	0.00663681	0.228154	0.000506691	0.216779	6.3024176145991e-09	0.00142251	0.601535	2.40557880919737e-08	0.416655	0.00349506	0.194287	0.762237	0.328538	1.62262448895372e-06	0.983633	0.746234	7.75564555873444e-06	0.322897
ENSG00000067225	PKM	pyruvate kinase M1/2 [Source:HGNC Symbol;Acc:HGNC:9021]	protein_coding	5315	0.005596	-0.0724737	0.00211122	0.44743	0.0864548	0.178614	0.809709	0.119211	0.064254	0.0111001	-0.061721	0.0719603	0.533725	0.537373	0.9999	0.863954	0.584881	-0.0108131	1.49615	-0.20027	0.167225	0.149338	0.424398	0.537819	0.45353	0.466408	0.00189712	0.00120586	-0.0351758	0.228496	0.724417	0.760309	0.304034	0.917438	0.768024	-0.0335084	-0.00225837	-0.0449126	0.700198	0.655598	0.901346	0.97619	0.912583	0.910979	-0.0503588
ENSG00000134308	YWHAQ	tyrosine 3-monooxygenase/tryptophan 5-monooxygenase activation protein theta [Source:HGNC Symbol;Acc:HGNC:12854]	protein_coding	10971	0.000521108	-0.235587	0.784858	0.0241374	0.00598471	0.97226	0.253766	0.0119247	0.143256	-0.00233722	-0.228632	0.712628	0.0285756	0.00583981	0.9999	0.285976	0.0120839	0.143906	2.19054	-0.364408	0.039256	0.00806391	0.000736066	0.399555	0.118689	0.00194991	0.221988	0.00676781	-0.19381	2.22538060765753e-15	0.00636421	1.51878827912878e-15	4.97562723218191e-13	0.128682	1.99117258573116e-14	0.607086	-0.00473608	-0.238626	0.427315	0.0216609	0.00478633	0.946022	0.254975	0.00990594	0.149148
ENSG00000164924	YWHAZ	tyrosine 3-monooxygenase/tryptophan 5-monooxygenase activation protein zeta [Source:HGNC Symbol;Acc:HGNC:12855]	protein_coding	7534	0.0043362	0.123197	0.20748	0.504765	0.148012	0.815417	0.839391	0.188987	0.045358	0.00419287	0.139316	0.715157	0.455319	0.233034	0.9999	0.82577	0.287165	0.027938	2.22827	0.0209245	0.254337	0.933119	0.114346	0.615877	0.971783	0.151014	0.0628201	0.0114003	0.212332	9.38620077780467e-13	0.119278	6.38922907132576e-11	4.14626949857758e-11	0.470197	3.56487798492904e-10	0.482948	-0.00606114	0.139215	0.575122	0.453631	0.22067	0.961417	0.825455	0.269789	0.0301212
ENSG00000101210	EEF1A2	eukaryotic translation elongation factor 1 alpha 2 [Source:HGNC Symbol;Acc:HGNC:3192]	protein_coding	1917	0.00621482	-0.765894	0.0412606	8.89794884784899e-06	7.47924224192812e-05	0.565549	0.00556977	0.000244906	0.246922	0.00439694	-0.739945	0.667949	2.54797808965559e-05	0.000419613	0.9999	0.00984531	0.00118928	0.208742	2.08613	-0.9205	0.221918	6.62811337080459e-05	0.000345035	0.588454	0.0145649	0.00100319	0.24155	0.00216618	-0.719712	0.188358	3.20268084857795e-05	0.000215891	0.258083	0.0098696	0.000373448	0.223797	-0.00510483	-0.738501	0.596795	2.46413017078791e-05	0.000402767	0.962477	0.0094942	0.00111599	0.209684
ENSG00000143947	RPS27A	ribosomal protein S27a [Source:HGNC Symbol;Acc:HGNC:10417]	protein_coding	6233	-0.000107045	0.119194	0.974854	0.515364	8.83268682174527e-08	0.998554	0.844189	5.32058141323775e-07	0.374147	-0.00396655	0.125619	0.72527	0.493091	8.34524194702327e-08	0.9999	0.846736	5.17838067252509e-07	0.375098	0.0472249	0.239246	0.979403	0.309195	5.66475284325371e-08	0.993344	0.625215	4.01981062949307e-07	0.425325	0.00784476	0.163761	4.46710638601174e-06	0.307674	4.24158526386753e-12	2.12246210247454e-05	0.686886	2.92898848324022e-11	0.518147	-0.00844864	0.10815	0.425961	0.552403	6.58661485299012e-08	0.944625	0.870112	4.05927454476636e-07	0.379047
ENSG00000105223	PLD3	phospholipase D family member 3 [Source:HGNC Symbol;Acc:HGNC:17158]	protein_coding	23646	-0.00127687	-0.22894	0.529957	0.0389368	0.0114743	0.934084	0.312746	0.0209087	0.125584	-0.00419625	-0.228455	0.534742	0.0395194	0.0115153	0.9999	0.331667	0.0218223	0.125486	0.299937	-0.186336	0.790803	0.20096	0.0091969	0.924854	0.518113	0.0174177	0.150274	0.0020238	-0.224219	0.0611087	0.0385698	0.00330362	0.0986292	0.2896	0.0047309	0.158747	-0.0115045	-0.250115	0.0681755	0.02169	0.00355607	0.829581	0.254975	0.00764671	0.156858
ENSG00000063046	EIF4B	eukaryotic translation initiation factor 4B [Source:HGNC Symbol;Acc:HGNC:3285]	protein_coding	1975	0.00173573	0.11895	0.439613	0.326196	0.00834005	0.914856	0.734737	0.0158802	0.134345	-0.00434316	0.136038	0.561134	0.263117	0.0092411	0.9999	0.697161	0.0180079	0.131549	-0.0320244	0.112454	0.980064	0.494225	0.0199947	0.993579	0.761677	0.033924	0.125592	0.00624947	0.164334	1.15217145842082e-08	0.0987667	5.77274388655687e-09	1.10267154387781e-07	0.434017	2.21805557347557e-08	0.41801	-0.00552529	0.121524	0.431989	0.314647	0.00827366	0.947304	0.736508	0.0159494	0.134562
ENSG00000092068	SLC7A8	solute carrier family 7 member 8 [Source:HGNC Symbol;Acc:HGNC:11066]	protein_coding	23428	0.000378229	-0.350464	0.880339	0.0111694	4.16294526490262e-05	0.986818	0.175105	0.000144888	0.259273	0.00427411	-0.355961	0.608632	0.00996333	3.7448231480757e-05	0.9999	0.180888	0.000135646	0.261473	1.68811	-0.453274	0.193975	0.00761775	9.25080568313982e-05	0.56259	0.11654	0.000316098	0.273836	0.00227779	-0.335303	0.0883282	0.0130609	1.15548658862901e-05	0.135718	0.17878	2.46455757038217e-05	0.285321	0.00130018	-0.346802	0.868724	0.0118044	4.15439483915598e-05	0.991274	0.198313	0.000144591	0.259315
ENSG00000167996	FTH1	ferritin heavy chain 1 [Source:HGNC Symbol;Acc:HGNC:3976]	protein_coding	2495	7.79647718997989e-05	0.17086	0.971516	0.149052	7.37896676152082e-35	0.99853	0.549853	1.0303810902027e-32	0.871459	-0.00360774	0.177655	0.61895	0.133493	6.52624587671244e-35	0.9999	0.545135	9.30034737745747e-33	0.871851	-2.56637	0.389115	0.0331215	0.0122419	1.5540584685589e-31	0.394572	0.145628	2.2146397600573e-29	0.883149	0.00281537	0.187486	0.0143947	0.0998209	3.71423446685457e-36	0.0277593	0.435495	5.05087335407688e-34	0.880672	0.00251318	0.174396	0.713044	0.139628	6.90172524632802e-35	0.977639	0.548282	9.57315303167338e-33	0.871672
ENSG00000084234	APLP2	amyloid beta precursor like protein 2 [Source:HGNC Symbol;Acc:HGNC:598]	protein_coding	334	-0.0015666	-0.176417	0.377107	0.0670798	0.0021574	0.903002	0.396425	0.00486841	0.169525	0.00541069	-0.194472	0.358795	0.0440979	0.00210287	0.9999	0.347144	0.00496226	0.170164	1.47067	-0.284129	0.13844	0.0269622	0.00219329	0.511231	0.206925	0.00505019	0.192343	0.00342275	-0.165217	0.000181051	0.0618372	6.90184865157099e-06	0.000568938	0.356284	1.53287642020267e-05	0.295444	-0.00625716	-0.192665	0.259137	0.0447833	0.00175902	0.921234	0.346767	0.00411308	0.174598
ENSG00000188846	RPL14	ribosomal protein L14 [Source:HGNC Symbol;Acc:HGNC:10305]	protein_coding	9045	-0.00176011	0.28148	0.586251	0.10872	0.000189055	0.94255	0.486152	0.000560006	0.22675	-0.00820006	0.286415	0.445267	0.102449	0.000166987	0.9999	0.490815	0.000521203	0.229497	-0.816343	0.446487	0.639976	0.0488232	0.00012527	0.858445	0.270164	0.000411747	0.266579	0.007064	0.312587	1.69088344327992e-05	0.0462967	5.09515932444505e-08	6.89678904545814e-05	0.313097	1.64025816036521e-07	0.383298	-0.00588506	0.264643	0.561036	0.130152	0.000185674	0.961417	0.535379	0.000557613	0.22715
ENSG00000168028	RPSA	ribosomal protein SA [Source:HGNC Symbol;Acc:HGNC:6502]	protein_coding	3921	-0.00550052	0.344492	0.126767	0.076666	0.000259935	0.745785	0.418335	0.00074483	0.219636	-0.0109014	0.333906	0.364963	0.089176	0.000496613	0.9999	0.4637	0.00138195	0.204852	-1.71332	0.561453	0.381157	0.0273418	0.00039266	0.707457	0.208102	0.00112221	0.238266	0.00568393	0.347364	0.00269293	0.0621726	1.38537735019992e-05	0.00627918	0.357121	2.91742521743518e-05	0.28171	-0.0109047	0.301146	0.335726	0.123165	0.000474687	0.930287	0.525581	0.00129221	0.205898
ENSG00000019505	SYT13	synaptotagmin 13 [Source:HGNC Symbol;Acc:HGNC:14962]	protein_coding	57586	0.00215882	-0.843062	0.515698	9.31085846321307e-06	0.000171111	0.930728	0.00556977	0.000513432	0.228958	0.00103571	-0.83318	0.925371	1.22558040994266e-05	0.000204681	0.9999	0.00759509	0.000625325	0.224985	1.66411	-1.01802	0.353243	3.03567963964454e-05	6.29297122861465e-05	0.689297	0.0122809	0.000224467	0.282915	0.00356344	-0.810843	0.0431959	1.17277012884347e-05	3.43272833237704e-05	0.0728192	0.00533846	6.76210430632804e-05	0.263275	0.0117519	-0.816797	0.257166	1.42700292528432e-05	0.00011766	0.921234	0.00772522	0.000369736	0.237165
ENSG00000070756	PABPC1	poly(A) binding protein cytoplasmic 1 [Source:HGNC Symbol;Acc:HGNC:8554]	protein_coding	26986	-0.00154529	0.302308	0.483824	0.0125304	0.0136442	0.92468	0.185689	0.0242778	0.120744	-0.000264708	0.294392	0.971267	0.0153215	0.0164832	0.9999	0.217448	0.0296644	0.115387	-1.64195	0.4038	0.187168	0.012748	0.00692474	0.557106	0.148425	0.0136462	0.15893	0.00395568	0.31669	0.00054206	0.00504572	0.000115629	0.00151221	0.116018	0.000209197	0.237543	-0.00323303	0.28992	0.640167	0.0163943	0.0151585	0.96799	0.226263	0.0269102	0.117771
ENSG00000135404	CD63	CD63 molecule [Source:HGNC Symbol;Acc:HGNC:1692]	protein_coding	967	0.00081382	-0.152154	0.775437	0.323607	1.37287307321917e-06	0.970281	0.732639	6.60286573310171e-06	0.325977	-0.00199529	-0.144214	0.833406	0.349875	1.39629862274363e-06	0.9999	0.765479	6.90548826831566e-06	0.325666	1.4628	-0.198774	0.373863	0.345855	1.32785539841476e-05	0.702406	0.656712	5.62102938340134e-05	0.31805	0.00773361	-0.10323	3.06236250613754e-08	0.416019	7.66555958632806e-13	2.57957547784201e-07	0.766668	6.19377214575307e-12	0.539002	-0.0092436	-0.159187	0.299237	0.297719	8.7136473882542e-07	0.928136	0.725842	4.38230958569052e-06	0.334267
ENSG00000096696	DSP	desmoplakin [Source:HGNC Symbol;Acc:HGNC:3052]	protein_coding	1832	0.00299055	0.115298	0.278966	0.437739	1.13779811268552e-08	0.855074	0.804038	7.98415768382292e-08	0.407445	-0.0049676	0.140296	0.589601	0.348508	1.71764599045968e-08	0.9999	0.76422	1.19843536141865e-07	0.400923	-1.62265	0.120928	0.296196	0.542454	4.4408043405834e-08	0.649802	0.790396	3.19928584176517e-07	0.429621	-0.00172551	0.121591	0.244204	0.411111	1.04391868314798e-08	0.320825	0.763234	3.81182381916054e-08	0.408798	-0.00434964	0.126135	0.616026	0.3976	1.7496020627411e-08	0.965398	0.792604	1.19429857340523e-07	0.400629
ENSG00000082641	NFE2L1	NFE2 like bZIP transcription factor 1 [Source:HGNC Symbol;Acc:HGNC:7781]	protein_coding	4779	-0.0016721	-0.616834	0.550245	9.5183127872387e-05	4.6034773593791e-05	0.938208	0.0190421	0.000158655	0.257173	-0.00566263	-0.615903	0.542855	9.84440864265073e-05	4.57635298406411e-05	0.9999	0.0209003	0.000162042	0.257296	-0.699244	-0.533985	0.669719	0.0128735	9.27802262086621e-05	0.870994	0.148804	0.000316924	0.273766	-0.00201859	-0.637522	0.177077	4.75824992807687e-05	2.40631949855554e-05	0.244785	0.012375	4.86643502011533e-05	0.27057	-0.00492159	-0.632	0.574447	6.39396807504907e-05	4.6886879427953e-05	0.961417	0.0175043	0.000161298	0.256789
ENSG00000204580	DDR1	discoidin domain receptor tyrosine kinase 1 [Source:HGNC Symbol;Acc:HGNC:2730]	protein_coding	780	-0.00252823	-0.128399	0.216106	0.243429	0.0920495	0.822896	0.659049	0.125817	0.0621274	-0.000600112	-0.141054	0.929963	0.205049	0.152648	0.9999	0.635046	0.200315	0.0442233	-0.257266	-0.166348	0.813165	0.235313	0.123801	0.933395	0.553826	0.161686	0.0596091	0.00288334	-0.12552	0.00748912	0.236124	0.0115573	0.0155756	0.620186	0.015152	0.125384	-0.010352	-0.154935	0.104558	0.156228	0.06265	0.871037	0.574796	0.0917051	0.0749077
ENSG00000174938	SEZ6L2	seizure related 6 homolog like 2 [Source:HGNC Symbol;Acc:HGNC:30844]	protein_coding	26470	0.00112728	-0.416942	0.610597	0.000737353	0.00012925	0.946502	0.0504456	0.000400174	0.235119	0.00393971	-0.417785	0.592438	0.000726299	0.000127726	0.9999	0.057572	0.000409218	0.235377	2.22801	-0.555243	0.0542503	0.000298117	5.7623406842341e-05	0.41692	0.0262954	0.000208036	0.284969	0.00426161	-0.3863	0.000183409	0.000638915	2.69589735428616e-07	0.000575655	0.0455248	7.65222924328482e-07	0.355081	-0.00506963	-0.417105	0.464142	0.000699471	0.000114576	0.952226	0.0553353	0.000360974	0.237742
ENSG00000137818	RPLP1	ribosomal protein lateral stalk subunit P1 [Source:HGNC Symbol;Acc:HGNC:10372]	protein_coding	6176	0.000545496	0.0412852	0.861753	0.806784	5.63689651558146e-05	0.98564	0.955093	0.00018996	0.252919	-0.0076159	0.057696	0.463925	0.731966	4.51009017613269e-05	0.9999	0.935282	0.000160022	0.257601	-1.55385	0.257166	0.357909	0.236016	7.51122395517112e-05	0.691437	0.554811	0.000262653	0.278765	0.00668478	0.0827167	2.72760017567153e-05	0.583704	1.89182038110019e-08	0.000105996	0.858879	6.6102331934018e-08	0.399382	-0.00189962	0.0418919	0.846418	0.803518	5.61908832186969e-05	0.989289	0.954747	0.000189698	0.252986
ENSG00000107372	ZFAND5	zinc finger AN1-type containing 5 [Source:HGNC Symbol;Acc:HGNC:13008]	protein_coding	7763	0.00177669	-0.164988	0.543942	0.296705	0.319634	0.937535	0.709987	0.367534	0.0146475	-0.000254234	-0.154901	0.979187	0.328546	0.353491	0.9999	0.752417	0.408642	0.0101378	2.09887	-0.292316	0.206788	0.170473	0.540032	0.573879	0.48092	0.575403	-0.0126146	0.00819541	-0.108183	8.71552542857839e-09	0.399572	5.10511614341266e-07	8.69492657799883e-08	0.756082	1.37818926274612e-06	0.343854	-0.00851221	-0.165892	0.352345	0.291415	0.277698	0.932119	0.721025	0.328004	0.0207086
ENSG00000180879	SSR4	signal sequence receptor subunit 4 [Source:HGNC Symbol;Acc:HGNC:11326]	protein_coding	6748	-0.00250252	-0.259531	0.397889	0.10577	1.45919954704634e-06	0.905526	0.48134	6.98575834695034e-06	0.324855	-0.00695132	-0.260829	0.480307	0.104819	1.61036435976262e-06	0.9999	0.495855	7.87617321796455e-06	0.323037	1.36687	-0.267373	0.398109	0.198605	2.17206078537356e-06	0.720266	0.515748	1.10197260913149e-05	0.356168	0.00612275	-0.237869	5.29823504032459e-05	0.10125	1.02629329138613e-09	0.000192014	0.438786	4.53259567407765e-09	0.443944	0.000156167	-0.272913	0.986586	0.0898459	2.01949155202498e-06	0.998906	0.46091	9.44426640400801e-06	0.318837
ENSG00000185559	DLK1	delta like non-canonical Notch ligand 1 [Source:HGNC Symbol;Acc:HGNC:2907]	protein_coding	8788	0.0197345	-0.505201	0.0163502	0.247436	0.0863423	0.418956	0.663849	0.11908	0.064298	0.000654906	-0.399299	0.981218	0.377362	0.483986	0.9999	0.779744	0.534718	-0.00515667	3.67798	-0.663695	0.44318	0.281198	0.626478	0.748928	0.599817	0.656253	-0.0227697	0.00972583	-0.342168	0.0279218	0.433464	0.11837	0.0498404	0.776667	0.132367	0.0534037	0.0273437	-0.364278	0.29495	0.415722	0.366817	0.928136	0.804532	0.417004	0.00843947
ENSG00000204525	HLA-C	major histocompatibility complex, class I, C [Source:HGNC Symbol;Acc:HGNC:4933]	protein_coding	3107	-0.000291692	0.164635	0.930866	0.364705	0.0127473	0.992178	0.760311	0.0228856	0.122651	-0.00682025	0.175098	0.541339	0.334511	0.0110514	0.9999	0.755162	0.0210582	0.126626	-0.327199	0.235085	0.863763	0.337568	0.0243104	0.953571	0.649874	0.0401357	0.119122	0.00578805	0.196364	0.000907639	0.246186	0.00013179	0.00238831	0.629545	0.00023571	0.234694	-0.00824261	0.152844	0.432772	0.396952	0.0100488	0.947304	0.792405	0.0189003	0.129251
ENSG00000161671	EMC10	ER membrane protein complex subunit 10 [Source:HGNC Symbol;Acc:HGNC:27609]	protein_coding	284361	-0.00424106	-0.167475	0.0535844	0.155002	3.2627930893995e-08	0.60857	0.556833	2.12010221792774e-07	0.390595	-0.00227111	-0.186471	0.758537	0.122352	1.75691365195991e-07	0.9999	0.530279	1.02825162989248e-06	0.362479	0.178111	-0.106591	0.886623	0.506141	1.34238087608915e-06	0.961965	0.768209	7.14676983313996e-06	0.365848	0.00343961	-0.170687	0.00305444	0.133714	3.0716139470547e-09	0.00702684	0.491253	1.23446010783118e-08	0.42764	-0.0086646	-0.201213	0.210904	0.0918575	8.89960576375176e-08	0.905144	0.465262	5.37333713060416e-07	0.37402
ENSG00000165119	HNRNPK	heterogeneous nuclear ribonucleoprotein K [Source:HGNC Symbol;Acc:HGNC:5044]	protein_coding	3190	-0.000125474	0.0123	0.93799	0.887454	0.0318124	0.994031	0.97396	0.0504225	0.0960936	-0.00155715	0.0143696	0.771472	0.868729	0.0308988	0.9999	0.971369	0.0510385	0.0969725	0.265051	-0.00469902	0.779515	0.969096	0.0258081	0.919056	0.985773	0.0422872	0.11712	0.00441783	0.0370449	2.02294835181906e-08	0.603335	3.71216066986972e-08	1.79946401915123e-07	0.867928	1.22731948033226e-07	0.388493	-0.00705597	0.00288069	0.159773	0.973165	0.0150639	0.892319	0.995966	0.0267743	0.117948
ENSG00000245532	NEAT1	nuclear paraspeckle assembly transcript 1 [Source:HGNC Symbol;Acc:HGNC:30815]	lncRNA	283131	-0.00688725	0.859363	0.193853	0.00324464	0.0400832	0.805855	0.103699	0.061534	0.0890353	-0.00572101	0.832105	0.746686	0.00471503	0.0707496	0.9999	0.13245	0.103897	0.0709361	1.88183	0.759543	0.539108	0.0559131	0.0964606	0.803483	0.289385	0.130764	0.0695606	0.0104637	0.882221	0.000130063	0.00109258	0.000210007	0.000424753	0.0585882	0.000363904	0.224413	-0.0343265	0.779488	0.0370436	0.00630387	0.014697	0.752109	0.153416	0.026196	0.118647
ENSG00000159140	SON	SON DNA and RNA binding protein [Source:HGNC Symbol;Acc:HGNC:11183]	protein_coding	6651	0.0010577	-0.0241676	0.600666	0.824221	7.11926072737222e-06	0.944991	0.958198	2.94680678911109e-05	0.29484	0.000294988	-0.0189507	0.965008	0.862073	8.04518979663968e-06	0.9999	0.969424	3.38636898460217e-05	0.292453	1.88754	-0.215683	0.0745937	0.111033	2.66279767766102e-06	0.444683	0.398647	1.33114292362843e-05	0.352016	0.00153509	-0.00959489	0.154691	0.92871	3.23045804008293e-06	0.218634	0.984547	7.59983152215801e-06	0.310015	0.00248027	-0.0153579	0.695144	0.887547	7.51528209967153e-06	0.976029	0.974218	3.09752296683371e-05	0.293784
ENSG00000118985	ELL2	elongation factor for RNA polymerase II 2 [Source:HGNC Symbol;Acc:HGNC:17064]	protein_coding	22936	0.00134899	0.196505	0.708451	0.313381	0.137855	0.963331	0.724386	0.178028	0.0479503	0.00166001	0.200891	0.889967	0.303548	0.143378	0.9999	0.732601	0.189934	0.0465219	4.94143	-0.196499	0.0143122	0.438289	0.0168597	0.351625	0.726414	0.0292635	0.131147	0.0101468	0.26222	6.90527361934688e-09	0.0984447	1.04171186357243e-07	7.12301055647651e-08	0.433606	3.17565670820337e-07	0.371371	-0.0167936	0.183025	0.134522	0.340083	0.0675372	0.882939	0.756443	0.097738	0.072461
ENSG00000167615	LENG8	leukocyte receptor cluster member 8 [Source:HGNC Symbol;Acc:HGNC:15500]	protein_coding	114823	-0.00534056	-0.0233654	0.104362	0.894237	7.68653873698213e-05	0.722334	0.975182	0.000250786	0.246338	0.00367909	-0.0588358	0.738473	0.742023	0.000230702	0.9999	0.939026	0.000696659	0.222314	-1.14762	0.0373119	0.533847	0.874413	0.00062778	0.800651	0.949898	0.00169301	0.226161	-0.00558273	-0.0844674	0.00119401	0.612845	2.29412219726865e-06	0.00304853	0.872449	5.53344614379453e-06	0.316457	-0.0225251	-0.0802344	0.0276128	0.642855	2.8949017550034e-05	0.698154	0.906605	0.000104951	0.266787
ENSG00000215301	DDX3X	DEAD-box helicase 3 X-linked [Source:HGNC Symbol;Acc:HGNC:2745]	protein_coding	1654	0.00102331	0.143178	0.665637	0.263386	0.000120694	0.954842	0.678621	0.000376768	0.236611	-0.00186973	0.152032	0.812358	0.236007	0.000127748	0.9999	0.670175	0.000409218	0.235374	2.06553	-0.0524482	0.121242	0.756851	0.00104399	0.49668	0.900655	0.00264023	0.212696	0.000871083	0.153743	0.492719	0.227647	0.000106642	0.574636	0.611547	0.000194085	0.239298	0.0138837	0.165924	0.0584414	0.185195	2.71148630427609e-05	0.821559	0.610029	9.88352909018365e-05	0.268129
ENSG00000197756	RPL37A	ribosomal protein L37a [Source:HGNC Symbol;Acc:HGNC:10348]	protein_coding	6168	-0.00171591	0.0186974	0.65048	0.926951	1.41228012711821e-08	0.953675	0.985257	9.74267252149256e-08	0.404033	-0.00601222	0.0200076	0.632994	0.921905	1.39735757390731e-08	0.9999	0.984965	9.91252017821872e-08	0.404201	-1.42107	0.275728	0.477264	0.282995	5.1043706154721e-09	0.765877	0.601737	4.2875064604567e-08	0.466218	0.00778366	0.0541852	5.79936178964376e-05	0.768512	7.36000770987942e-12	0.000207822	0.931744	4.87527285615254e-11	0.511213	-0.00311125	0.00553542	0.793108	0.97831	1.5053101525328e-08	0.985304	0.99695	1.03913347822155e-07	0.403021
ENSG00000003989	SLC7A2	solute carrier family 7 member 2 [Source:HGNC Symbol;Acc:HGNC:11060]	protein_coding	6542	0.00238049	0.090215	0.442188	0.588502	5.88002467819725e-08	0.914856	0.879659	3.65629986415337e-07	0.38093	0.00193317	0.0997145	0.85136	0.551653	7.60874098574873e-08	0.9999	0.872557	4.75112439824394e-07	0.376644	0.110836	-0.0255163	0.949099	0.908695	9.28120636560346e-08	0.984444	0.962901	6.31267668005053e-07	0.416497	-0.00404064	0.0798743	0.0134279	0.618848	4.46168942191936e-09	0.0261202	0.87451	1.74656463052595e-08	0.421964	-0.0115519	0.0888223	0.232404	0.591428	3.98798374409839e-08	0.912698	0.887744	2.56092561048491e-07	0.387322
ENSG00000119888	EPCAM	epithelial cell adhesion molecule [Source:HGNC Symbol;Acc:HGNC:11529]	protein_coding	4072	0.00105691	-0.183338	0.673478	0.177137	0.202916	0.956412	0.587537	0.248593	0.0334272	-0.000335235	-0.177012	0.967952	0.19325	0.21414	0.9999	0.621832	0.267421	0.0313123	2.68702	-0.32197	0.0566477	0.0742341	0.06504	0.421503	0.33085	0.0933644	0.0845641	0.00861994	-0.127995	3.85374164222078e-14	0.177825	2.61944467595167e-12	3.66123053004774e-12	0.553866	1.88712485899759e-11	0.524124	-0.00895511	-0.188695	0.25249	0.161001	0.14181	0.920503	0.581358	0.18491	0.0469227
ENSG00000063177	RPL18	ribosomal protein L18 [Source:HGNC Symbol;Acc:HGNC:10310]	protein_coding	6141	-0.000245539	0.150613	0.940696	0.398094	4.11612331468199e-06	0.994325	0.782645	1.79614223333208e-05	0.305408	-0.0073513	0.162265	0.502327	0.361876	3.36673170818635e-06	0.9999	0.771693	1.54393255279976e-05	0.309232	-1.7539	0.390772	0.321697	0.08709	3.90134085100024e-06	0.668681	0.354736	1.88340277386845e-05	0.34414	0.00645965	0.186457	0.000137595	0.251495	5.03955342988665e-09	0.000446614	0.635102	1.95876982369179e-08	0.420099	-0.00114516	0.147863	0.91176	0.405546	4.10359755928421e-06	0.993027	0.797825	1.79897705053661e-05	0.305466
ENSG00000122566	HNRNPA2B1	heterogeneous nuclear ribonucleoprotein A2/B1 [Source:HGNC Symbol;Acc:HGNC:5033]	protein_coding	3181	0.00116859	-0.0139321	0.349574	0.835617	2.12414098999355e-07	0.88919	0.960511	1.18995361975783e-06	0.359212	0.00202272	-0.0111652	0.626961	0.868552	2.850970911561e-07	0.9999	0.971251	1.59626751307691e-06	0.354107	-0.871331	0.089484	0.212355	0.316599	1.66422899833243e-06	0.579012	0.631497	8.63920871739135e-06	0.361547	-0.00169862	-0.0173685	0.00991276	0.787907	1.45391035453158e-08	0.0199695	0.939365	5.18424315962022e-08	0.403573	0.00076175	-0.00664917	0.845988	0.921318	3.12362181388116e-07	0.989289	0.981625	1.70532866595674e-06	0.352513
ENSG00000179751	SYCN	syncollin [Source:HGNC Symbol;Acc:HGNC:18442]	protein_coding	342898	-0.00280921	1.0697	0.820806	0.11219	0.0633903	0.978968	0.490432	0.0913048	0.0745265	-0.0443743	1.13284	0.280208	0.0909081	0.0424555	0.9999	0.467367	0.0669493	0.0872539	-3.03374	1.39506	0.664537	0.122602	0.104272	0.869035	0.414436	0.139624	0.0664966	0.00860454	1.10398	0.193863	0.0967999	0.0350502	0.264649	0.430883	0.0425222	0.0931525	-0.0342932	1.01199	0.376082	0.129919	0.0487836	0.935044	0.535151	0.0738497	0.0829056
ENSG00000169100	SLC25A6	solute carrier family 25 member 6 [Source:HGNC Symbol;Acc:HGNC:10992]	protein_coding	293	-0.00103844	0.102417	0.655804	0.415284	0.000790782	0.953675	0.792192	0.00201211	0.193946	-0.00455386	0.104826	0.556439	0.404421	0.000743079	0.9999	0.797053	0.0019811	0.195419	-1.49061	0.279598	0.259449	0.100543	0.00114866	0.619832	0.379929	0.00286491	0.210124	0.00484373	0.12466	4.65453818170792e-05	0.271473	5.54737324044793e-07	0.000171389	0.656469	1.49004192668164e-06	0.342375	-0.00966008	0.0848193	0.183281	0.494359	0.000405392	0.899457	0.847087	0.00112221	0.209535
ENSG00000166441	RPL27A	ribosomal protein L27a [Source:HGNC Symbol;Acc:HGNC:10329]	protein_coding	6157	-0.00293612	0.102909	0.381803	0.568908	2.28115411660121e-06	0.903002	0.872537	1.05213239968975e-05	0.316563	-0.00920004	0.10323	0.40994	0.568247	2.37185208339601e-06	0.9999	0.88059	1.11800531144398e-05	0.315833	-1.85044	0.38166	0.293659	0.0929983	1.23556182065542e-06	0.648407	0.365148	6.63409012659528e-06	0.367498	0.00645853	0.124151	0.000190172	0.45458	5.1953708215271e-09	0.000594907	0.790391	2.01707194089742e-08	0.419631	-0.00597614	0.0795795	0.570199	0.659517	2.78818553687238e-06	0.961417	0.913905	1.26661546463246e-05	0.312796
ENSG00000153187	HNRNPU	heterogeneous nuclear ribonucleoprotein U [Source:HGNC Symbol;Acc:HGNC:5048]	protein_coding	3192	0.00328557	0.0736193	0.00272101	0.202088	7.13356053562357e-11	0.206855	0.616065	7.03416400493763e-10	0.481459	-0.000184618	0.0917695	0.960698	0.133714	4.99147769093262e-09	0.9999	0.54527	3.80273470661092e-08	0.420246	-0.0584876	0.0924896	0.928273	0.268714	7.35558290954319e-08	0.978005	0.58746	5.08439395401846e-07	0.420675	3.12198114585006e-05	0.0916231	0.95883	0.132676	4.99092357564636e-09	0.969454	0.490139	1.94059345757612e-08	0.420248	0.00365144	0.0959656	0.299068	0.113481	3.01074310449439e-09	0.928136	0.507868	2.33562718240531e-08	0.427943
ENSG00000139973	SYT16	synaptotagmin 16 [Source:HGNC Symbol;Acc:HGNC:23142]	protein_coding	83851	-0.00973323	-0.843365	0.251272	0.0667798	0.00582685	0.843485	0.395959	0.0116447	0.143965	-0.00655007	-0.884598	0.81708	0.0568437	0.00962594	0.9999	0.388886	0.0186507	0.130432	3.41941	-0.928592	0.47456	0.132103	0.00428468	0.764513	0.427009	0.00901387	0.173187	-0.0134349	-0.973488	0.00250866	0.0265503	0.000221878	0.00590109	0.242602	0.000382944	0.223186	0.000446201	-0.895614	0.986653	0.0531871	0.00982978	0.998906	0.373022	0.0185386	0.129857
ENSG00000187514	PTMA	prothymosin alpha [Source:HGNC Symbol;Acc:HGNC:9623]	protein_coding	5757	0.000119741	0.344729	0.958438	0.00651335	4.21159903499137e-07	0.996577	0.138645	2.22968268503894e-06	0.347262	-0.00268702	0.350124	0.724939	0.00576093	3.98375783562452e-07	0.9999	0.145878	2.17149765596028e-06	0.348243	-1.40654	0.515561	0.259608	0.00176992	1.12109924194204e-06	0.619962	0.0571816	6.07912192542248e-06	0.369425	0.00338653	0.364869	0.0048932	0.00253705	1.07146982778571e-08	0.0106919	0.0865341	3.90694027986495e-08	0.408389	-0.00309106	0.34155	0.667258	0.00680769	3.87363631927217e-07	0.971755	0.158258	2.0771875582159e-06	0.348737
ENSG00000100650	SRSF5	serine and arginine rich splicing factor 5 [Source:HGNC Symbol;Acc:HGNC:10787]	protein_coding	6430	0.000213953	0.0873008	0.895856	0.323014	1.17685986363629e-11	0.988403	0.732039	1.30730092487008e-10	0.505221	-0.00274025	0.0933014	0.613835	0.290788	1.05047804933736e-11	0.9999	0.723496	1.18719425825709e-10	0.506679	0.853174	0.0656696	0.359219	0.581096	1.12041823556981e-10	0.692799	0.813339	1.2580367948875e-09	0.524564	0.00185313	0.0991266	0.0321542	0.247208	1.31354856716806e-12	0.0563178	0.630939	1.00847570068261e-11	0.532544	-0.00958982	0.0765847	0.0581299	0.373925	2.12389580683333e-12	0.821559	0.778235	2.61014625853362e-11	0.5267
ENSG00000109332	UBE2D3	ubiquitin conjugating enzyme E2 D3 [Source:HGNC Symbol;Acc:HGNC:12476]	protein_coding	7323	0.0025328	-0.0319404	0.459856	0.862455	0.00820732	0.916892	0.967605	0.0156605	0.13478	-0.00204859	-0.0145818	0.85754	0.937208	0.0100537	0.9999	0.988171	0.0193826	0.129238	3.32352	-0.251129	0.0904629	0.314903	0.00251897	0.463475	0.629989	0.00567328	0.188448	0.0120277	0.051022	6.64399615785085e-15	0.686745	7.97921752956449e-15	9.944962882032e-13	0.90313	9.30059383305988e-14	0.590053	-0.00966369	-0.0301683	0.367385	0.869481	0.00738402	0.935044	0.970321	0.0144323	0.137637
ENSG00000112379	ARFGEF3	ARFGEF family member 3 [Source:HGNC Symbol;Acc:HGNC:21213]	protein_coding	57221	-0.00107448	0.276023	0.722415	0.093066	2.98564468399318e-10	0.965479	0.455714	2.68334009914307e-09	0.461681	0.00338556	0.264215	0.736393	0.107998	3.00391334803744e-10	0.9999	0.50179	2.75327846340383e-09	0.461595	3.01204	-0.00504953	0.0619739	0.980272	4.17684242740115e-10	0.427955	0.9907	4.22065971561478e-09	0.505299	0.00319968	0.288609	0.0460865	0.0714946	4.78409147081141e-11	0.0771359	0.37869	2.73641436256826e-10	0.486834	-0.00758666	0.260799	0.422333	0.110217	2.33576089148126e-10	0.943042	0.501568	2.13710822815123e-09	0.465131
ENSG00000182944	EWSR1	EWS RNA binding protein 1 [Source:HGNC Symbol;Acc:HGNC:3508]	protein_coding	2130	0.00253434	-0.269652	0.39304	0.0938013	0.0465808	0.903772	0.457145	0.0700665	0.0843587	-0.00152878	-0.253203	0.877118	0.117129	0.0600148	0.9999	0.521072	0.0902152	0.0762978	3.58205	-0.511958	0.0270383	0.014059	0.00261878	0.383102	0.154003	0.00587148	0.187349	0.00885198	-0.204959	4.7946495478679e-10	0.105362	2.80142648671204e-09	7.00052480652208e-09	0.445744	1.1344196084572e-08	0.42903	-0.00586886	-0.263172	0.527997	0.10168	0.0524975	0.957392	0.485708	0.0786423	0.080583
ENSG00000144381	HSPD1	heat shock protein family D (Hsp60) member 1 [Source:HGNC Symbol;Acc:HGNC:5261]	protein_coding	3329	0.00943238	0.186712	0.0168078	0.372433	0.0930745	0.423368	0.765979	0.127026	0.0617499	0.0123225	0.216118	0.354735	0.317218	0.408446	0.9999	0.742745	0.461905	0.00336543	-2.75994	0.411171	0.208806	0.14475	0.441212	0.575257	0.446442	0.48284	-0.000318926	-0.00862481	0.188245	2.37838722020923e-05	0.33077	0.000819381	9.36678487671272e-05	0.70505	0.00129122	0.193103	0.0472401	0.296388	8.14283565043555e-05	0.13318	0.00217129	0.0656329	0.540251	0.00495349	0.169365
ENSG00000240038	AMY2B	amylase alpha 2B [Source:HGNC Symbol;Acc:HGNC:478]	protein_coding	280	-0.00154018	0.830647	0.902027	0.220039	0.522087	0.989469	0.634529	0.562244	-0.00921671	-0.0442015	0.900362	0.2863	0.181446	0.396831	0.9999	0.607532	0.450952	0.00474904	0.136146	0.893837	0.984205	0.312221	0.614066	0.995123	0.627815	0.644712	-0.0213275	0.0119069	0.890818	0.0733319	0.178644	0.221275	0.115473	0.555606	0.238146	0.0300123	-0.0433088	0.768655	0.267111	0.251374	0.387173	0.923329	0.680734	0.436874	0.00591772
ENSG00000145425	RPS3A	ribosomal protein S3A [Source:HGNC Symbol;Acc:HGNC:10421]	protein_coding	6189	-0.00165347	0.176766	0.632465	0.343684	9.6578136806714e-07	0.949687	0.74587	4.77860811985848e-06	0.332402	-0.0118666	0.188756	0.300652	0.310042	6.56954989879186e-07	0.9999	0.737335	3.44886964297022e-06	0.339353	-1.15747	0.368937	0.530066	0.121003	5.30947193544497e-07	0.798187	0.412178	3.08313907588245e-06	0.384008	0.00787133	0.213097	6.49588467082042e-06	0.195435	7.97866901787666e-11	2.95094708430327e-05	0.578395	4.37659339799477e-10	0.479942	-0.00375949	0.16314	0.728451	0.381108	1.01469549803233e-06	0.979318	0.78299	5.03259941169503e-06	0.331504
ENSG00000105290	APLP1	amyloid beta precursor like protein 1 [Source:HGNC Symbol;Acc:HGNC:597]	protein_coding	333	-0.000528359	-0.464115	0.815074	0.000255759	7.27305711379476e-05	0.97833	0.030938	0.000238755	0.247518	-0.000733869	-0.465686	0.922177	0.000248372	7.41855923099681e-05	0.9999	0.0343413	0.000251177	0.247095	1.18307	-0.46713	0.345752	0.00463997	5.96039615878472e-05	0.683861	0.0910747	0.000214146	0.284182	0.00276091	-0.451092	0.0206279	0.000230356	6.88537039857976e-06	0.0381531	0.0288722	1.52954320427985e-05	0.29549	-0.00456443	-0.472635	0.518249	0.000188197	6.20227331818354e-05	0.957392	0.0305908	0.000207467	0.2509
ENSG00000184205	TSPYL2	TSPY like 2 [Source:HGNC Symbol;Acc:HGNC:24358]	protein_coding	64061	0.00417098	-0.147278	0.125161	0.312944	9.84043468214066e-05	0.743727	0.72399	0.000313202	0.241035	0.00418075	-0.132034	0.646065	0.372116	0.000249213	0.9999	0.778307	0.000746704	0.220583	4.45091	-0.510675	0.00352971	0.00860048	1.30460916018957e-06	0.31316	0.121375	6.96528052011911e-06	0.366416	0.00442478	-0.0991848	0.00194033	0.474951	3.90202984804532e-06	0.00469587	0.802228	9.05079520829776e-06	0.306427	-0.0038857	-0.129463	0.650375	0.379883	0.000249801	0.968099	0.782016	0.000727717	0.22053
ENSG00000110651	CD81	CD81 molecule [Source:HGNC Symbol;Acc:HGNC:1701]	protein_coding	975	-0.000890494	-0.452173	0.701456	0.000502556	2.46909911204423e-08	0.960807	0.0423108	1.64042140463731e-07	0.395107	0.00588915	-0.467405	0.445132	0.000325713	2.01467696156978e-08	0.9999	0.0389471	1.3866149144036e-07	0.398375	-0.552625	-0.340823	0.677653	0.0484001	1.84817170236969e-06	0.875012	0.26868	9.50631902089094e-06	0.359437	0.000728949	-0.452808	0.55852	0.000467011	2.25415532569895e-08	0.635062	0.0397952	7.76103850843825e-08	0.396573	-0.00824815	-0.467219	0.255067	0.000296294	1.44456241084379e-08	0.921234	0.0382807	9.99519970735481e-08	0.403675
ENSG00000115524	SF3B1	splicing factor 3b subunit 1 [Source:HGNC Symbol;Acc:HGNC:10768]	protein_coding	23451	-0.000392442	0.000870355	0.819998	0.992526	0.00351178	0.978968	0.998232	0.00749319	0.15718	-0.00193339	0.0021562	0.735942	0.981495	0.00342423	0.9999	0.99636	0.00759779	0.157828	1.49757	-0.138349	0.114373	0.252989	0.000601919	0.489734	0.572431	0.00163412	0.227258	0.00489633	0.0269207	4.55306509629136e-09	0.719115	6.92374423289346e-10	4.93379599317387e-08	0.915206	3.16814212688765e-09	0.449668	-0.00603015	-0.00872681	0.262335	0.924426	0.00214253	0.921234	0.982289	0.00489379	0.169698
ENSG00000114391	RPL24	ribosomal protein L24 [Source:HGNC Symbol;Acc:HGNC:10325]	protein_coding	6152	0.00111897	0.118119	0.750936	0.534428	6.2658201410192e-09	0.967724	0.855241	4.61474880899276e-08	0.416745	-0.0051731	0.133327	0.658873	0.483417	5.99515023868385e-09	0.9999	0.842202	4.5226648247301e-08	0.417427	-0.136825	0.245116	0.942755	0.317168	6.68374419110259e-09	0.982566	0.632088	5.5249098784299e-08	0.461806	0.00843869	0.172756	1.76692591691748e-06	0.294786	1.23199017278459e-13	9.26311464532098e-06	0.676518	1.15515040716341e-12	0.560217	-0.00352607	0.119823	0.749386	0.527539	6.26199577914707e-09	0.981136	0.858646	4.5908736267057e-08	0.416755
ENSG00000112096	NA	NA	NA	NA	0.000158769	0.41478	0.979094	0.206159	0.750237	0.998554	0.619654	0.772821	-0.0324505	0.00825233	0.401066	0.681905	0.221331	0.729574	0.9999	0.652611	0.761336	-0.0303071	2.45589	0.0471396	0.487726	0.917074	0.800885	0.772153	0.965718	0.815864	-0.0435939	0.0193441	0.52697	8.58657526621907e-12	0.0329178	4.63874614955385e-09	2.52333735860105e-10	0.268421	1.81110437957623e-08	0.421369	-0.0231475	0.386974	0.220239	0.232436	0.562099	0.90868	0.66384	0.60255	-0.0133642
ENSG00000138326	RPS24	ribosomal protein S24 [Source:HGNC Symbol;Acc:HGNC:10411]	protein_coding	6229	-0.00358434	0.206956	0.323064	0.289866	7.4446272498895e-10	0.87424	0.705618	6.30671476226388e-09	0.448618	-0.00891218	0.203253	0.460513	0.30023	9.12982398865092e-10	0.9999	0.730269	7.77595459230234e-09	0.445652	-0.573684	0.37226	0.765786	0.13444	6.11096997431497e-10	0.913743	0.430777	6.02582186187665e-09	0.499568	0.00634141	0.224008	0.000773026	0.220848	5.45043677937701e-12	0.00207076	0.605547	3.70473007617504e-11	0.515006	-0.00638976	0.179598	0.574469	0.358722	1.01744069215086e-09	0.961417	0.768785	8.44053869254021e-09	0.44407
ENSG00000150093	ITGB1	integrin subunit beta 1 [Source:HGNC Symbol;Acc:HGNC:6153]	protein_coding	3688	-0.00551715	0.232852	0.0191626	0.0647976	1.91137008318799e-08	0.437848	0.390746	1.29536665559616e-07	0.399217	-0.00343896	0.208996	0.665745	0.108154	2.23494562402005e-07	0.9999	0.50179	1.27783123532182e-06	0.358334	-0.017595	0.178535	0.989436	0.296345	7.05854618568775e-06	0.996408	0.613935	3.20375462346028e-05	0.331673	0.00175763	0.213037	0.169134	0.0966628	1.01716419222626e-07	0.235463	0.430749	3.10537317438878e-07	0.371773	-0.00965129	0.190969	0.195879	0.136682	1.12503060128569e-07	0.900907	0.543703	6.66633069316401e-07	0.370071
ENSG00000072778	ACADVL	acyl-CoA dehydrogenase very long chain [Source:HGNC Symbol;Acc:HGNC:92]	protein_coding	37	0.00151043	-0.108033	0.473688	0.342154	0.173475	0.922383	0.744898	0.217259	0.0394476	0.0038758	-0.106684	0.580529	0.349215	0.185184	0.9999	0.765124	0.23642	0.0369628	-0.0665216	-0.0419778	0.956979	0.790556	0.444927	0.986372	0.91541	0.486169	-0.000802563	0.00123562	-0.0927277	0.273784	0.410957	0.139276	0.353525	0.763085	0.154178	0.0475784	-0.00451611	-0.105432	0.493902	0.352782	0.175974	0.955033	0.765347	0.222721	0.0389064
ENSG00000116560	SFPQ	splicing factor proline and glutamine rich [Source:HGNC Symbol;Acc:HGNC:10774]	protein_coding	6421	0.00137404	0.0316885	0.507693	0.776535	0.0587038	0.929409	0.946512	0.0854538	0.0770095	0.00203987	0.0355397	0.767643	0.750983	0.066493	0.9999	0.941273	0.0984805	0.0729703	1.70641	-0.087013	0.132875	0.547086	0.0528784	0.506166	0.792988	0.078205	0.0921456	0.00482637	0.0669194	3.84642300848493e-06	0.493969	1.00700268183108e-05	1.85724476942533e-05	0.812196	2.169690148164e-05	0.288042	-0.00921241	0.0277333	0.154005	0.801413	0.0328771	0.888271	0.954038	0.0526874	0.0950977
ENSG00000163682	RPL9	ribosomal protein L9 [Source:HGNC Symbol;Acc:HGNC:10369]	protein_coding	6133	-0.00226143	0.210606	0.594795	0.35877	2.05400852914226e-08	0.943878	0.755945	1.38617260646558e-07	0.398065	-0.0126079	0.220606	0.371679	0.335411	1.61494075575724e-08	0.9999	0.7555	1.13056720606612e-07	0.401905	-0.194655	0.332873	0.93389	0.270378	7.50436662721795e-08	0.979854	0.588837	5.17846323788154e-07	0.420316	0.00844983	0.246968	0.000107268	0.237518	1.95464763171362e-11	0.000358178	0.621455	1.20107497417111e-10	0.498654	-0.000453237	0.197776	0.972863	0.388301	2.34252346279804e-08	0.997753	0.786486	1.56564545990928e-07	0.395955
ENSG00000008988	RPS20	ribosomal protein S20 [Source:HGNC Symbol;Acc:HGNC:10405]	protein_coding	6224	0.00034701	0.121437	0.920038	0.514963	1.19564143137002e-08	0.990812	0.844112	8.36466564259742e-08	0.406664	-0.00247463	0.12769	0.829504	0.493897	1.17551562887007e-08	0.9999	0.847087	8.44268294703765e-08	0.406931	-0.447824	0.280054	0.808316	0.238683	6.53707843604958e-09	0.931116	0.557722	5.41012147734477e-08	0.462171	0.00777845	0.168086	8.45307422554457e-06	0.307317	9.73163787398598e-13	3.73248434500595e-05	0.686646	7.66665875070626e-12	0.536153	-0.00297315	0.119637	0.783501	0.519992	1.15961043112101e-08	0.98441	0.855499	8.15647553411215e-08	0.407146
ENSG00000169045	HNRNPH1	heterogeneous nuclear ribonucleoprotein H1 [Source:HGNC Symbol;Acc:HGNC:5041]	protein_coding	3187	0.00141876	0.00589226	0.419674	0.950305	0.00079992	0.911595	0.990682	0.00203308	0.193673	-0.00121642	0.0157374	0.835458	0.868412	0.00103336	0.9999	0.971182	0.00264584	0.187559	1.53434	-0.124019	0.108801	0.309089	0.000142831	0.484987	0.625162	0.000463104	0.263406	0.00205769	0.0254314	0.027148	0.781746	0.000130263	0.0486094	0.937086	0.000233321	0.234948	-0.00640896	0.0056516	0.243268	0.952002	0.000592129	0.917721	0.990418	0.00157603	0.200757
ENSG00000074370	ATP2A3	ATPase sarcoplasmic/endoplasmic reticulum Ca2+ transporting 3 [Source:HGNC Symbol;Acc:HGNC:813]	protein_coding	489	0.00627869	-0.586216	0.150749	0.0139351	0.000530563	0.766219	0.192822	0.00141036	0.203316	0.00813317	-0.566519	0.577681	0.0186578	0.00111349	0.9999	0.237814	0.00282769	0.185761	1.04923	-0.733263	0.676831	0.0254937	0.00123691	0.874504	0.201758	0.00306188	0.208123	-0.000199263	-0.553301	0.93272	0.021189	0.00126404	0.949971	0.220953	0.00193508	0.182692	0.0153667	-0.533123	0.262558	0.025232	0.000747904	0.921234	0.273711	0.00194244	0.195266
ENSG00000163660	CCNL1	cyclin L1 [Source:HGNC Symbol;Acc:HGNC:20569]	protein_coding	57018	0.000758573	0.0640247	0.744711	0.610191	0.00647868	0.967566	0.888428	0.0127708	0.141144	0.00531004	0.0587612	0.492504	0.639354	0.00559729	0.9999	0.908746	0.0116527	0.145029	2.83038	-0.151836	0.0305893	0.358682	0.00363642	0.39282	0.666313	0.00782375	0.177955	0.00372495	0.0895777	0.0021726	0.448749	0.000131376	0.00519337	0.787283	0.000235049	0.234762	-0.00174604	0.0659775	0.810841	0.598563	0.00660608	0.989157	0.890058	0.0130924	0.140624
ENSG00000100234	TIMP3	TIMP metallopeptidase inhibitor 3 [Source:HGNC Symbol;Acc:HGNC:11822]	protein_coding	7078	0.000193316	-0.244215	0.958341	0.222838	0.263557	0.996577	0.638012	0.311107	0.0228985	0.00692507	-0.255398	0.573202	0.202077	0.240215	0.9999	0.630919	0.294662	0.0267099	-0.153604	-0.167912	0.943125	0.543319	0.266586	0.982666	0.790731	0.312219	0.0259505	0.000582977	-0.239811	0.769086	0.229389	0.2572	0.820132	0.613769	0.274075	0.023911	0.00602402	-0.235706	0.602851	0.2373	0.243569	0.963358	0.669747	0.293439	0.0261459
ENSG00000051108	HERPUD1	homocysteine inducible ER protein with ubiquitin like domain 1 [Source:HGNC Symbol;Acc:HGNC:13744]	protein_coding	9709	0.000156555	-0.0911178	0.962925	0.615883	0.0212418	0.997446	0.890154	0.0356044	0.108073	0.00699105	-0.102616	0.531931	0.571559	0.0183145	0.9999	0.882003	0.0324825	0.112367	3.25254	-0.276873	0.101066	0.273462	0.0238166	0.475527	0.592672	0.0394246	0.119807	0.00637969	-0.0535521	0.000234447	0.747485	7.78969299760979e-05	0.000715026	0.925095	0.000145005	0.246053	-0.00107758	-0.091603	0.918607	0.613109	0.0211751	0.993924	0.895236	0.0359765	0.108164
ENSG00000078369	GNB1	G protein subunit beta 1 [Source:HGNC Symbol;Acc:HGNC:4396]	protein_coding	2782	0.000583287	-0.26099	0.680294	0.000939621	0.00123477	0.958571	0.0572316	0.00297206	0.183261	3.78537029141702e-05	-0.257893	0.993586	0.00109323	0.00132555	0.9999	0.067734	0.00329701	0.181537	0.500006	-0.295446	0.527255	0.00457608	0.000973598	0.79663	0.0906701	0.00248498	0.214566	0.00351779	-0.23758	6.02906607279843e-07	0.000451356	1.90405257865974e-08	3.55759355390369e-06	0.0390049	6.64916380523575e-08	0.399278	-0.00969209	-0.269829	0.0264726	0.000438972	0.000162442	0.685289	0.0446631	0.000494371	0.230105
ENSG00000187244	BCAM	basal cell adhesion molecule (Lutheran blood group) [Source:HGNC Symbol;Acc:HGNC:6722]	protein_coding	4059	-0.000920398	-0.0708076	0.730719	0.623288	0.156404	0.96641	0.892595	0.198291	0.0433244	-0.00691412	-0.0635887	0.436104	0.658391	0.133514	0.9999	0.915796	0.178838	0.0491069	0.0174875	0.0510598	0.990808	0.792991	0.164663	0.996978	0.9161	0.206646	0.0477115	0.00185762	-0.0651097	0.193413	0.647155	0.0928403	0.264156	0.886998	0.105347	0.0618358	-0.00493562	-0.0819133	0.555272	0.568465	0.145251	0.959598	0.877216	0.188869	0.0460479
ENSG00000170348	TMED10	transmembrane p24 trafficking protein 10 [Source:HGNC Symbol;Acc:HGNC:16998]	protein_coding	10972	-0.00228346	-0.191616	0.226515	0.0612787	0.00131063	0.829836	0.381269	0.00313401	0.181812	-0.00299132	-0.19872	0.63502	0.0544608	0.0021909	0.9999	0.381336	0.00513969	0.16914	1.65477	-0.295574	0.137792	0.0400136	0.00213091	0.511166	0.2459	0.00492511	0.193151	0.00417259	-0.17999	1.4173691014544e-05	0.0496566	6.09506205708294e-07	5.87914304722093e-05	0.324119	1.62373701868973e-06	0.340695	-0.00670741	-0.212311	0.256805	0.0383245	0.00141097	0.921234	0.326929	0.00338873	0.180014
ENSG00000007516	BAIAP3	BAI1 associated protein 3 [Source:HGNC Symbol;Acc:HGNC:948]	protein_coding	8938	0.000110778	-0.528006	0.978702	0.0202282	0.0605377	0.998554	0.232398	0.0877489	0.0760177	0.0103409	-0.545669	0.452751	0.0162527	0.049481	0.9999	0.223943	0.0762933	0.0824577	1.3558	-0.695545	0.569081	0.0250141	0.113618	0.819755	0.19971	0.150205	0.0630765	0.0014961	-0.518794	0.501135	0.0216353	0.0515048	0.582362	0.22288	0.0609181	0.0811891	-0.030853	-0.565615	0.0156056	0.0100005	0.00657814	0.592501	0.186276	0.0130484	0.140737
ENSG00000144713	RPL32	ribosomal protein L32 [Source:HGNC Symbol;Acc:HGNC:10336]	protein_coding	6161	-0.00241835	0.225119	0.528594	0.277481	1.38651386985273e-09	0.933744	0.692162	1.12598780547056e-08	0.439523	-0.0135088	0.23586	0.288648	0.253647	9.82975892191522e-10	0.9999	0.689035	8.33746286707575e-09	0.444574	-1.9761	0.497305	0.334048	0.0601914	1.14027367285719e-09	0.674876	0.297473	1.06915430542887e-08	0.490015	0.00783714	0.257104	6.61639181078919e-05	0.171452	8.4841205517921e-13	0.000233304	0.546702	6.80233573027308e-12	0.537793	-0.000447463	0.211446	0.970331	0.307492	1.6709173641443e-09	0.99729	0.731288	1.34957712260816e-08	0.436761
ENSG00000184897	H1-10	H1.10 linker histone [Source:HGNC Symbol;Acc:HGNC:4722]	protein_coding	8971	-0.00207631	0.23535	0.723964	0.458124	0.00140555	0.965479	0.815924	0.00333567	0.180108	-0.0222619	0.263405	0.253014	0.403496	0.000856208	0.9999	0.796276	0.00224333	0.192057	-1.161	0.493603	0.709716	0.219099	0.00108768	0.890129	0.53763	0.00273459	0.211594	0.0117452	0.291682	9.7068425350164e-05	0.311673	1.8915500555758e-06	0.000328018	0.689931	4.63388560653597e-06	0.320055	-0.0248631	0.193293	0.174492	0.536737	0.000682287	0.897294	0.862057	0.00178719	0.197432
ENSG00000167642	SPINT2	serine peptidase inhibitor, Kunitz type 2 [Source:HGNC Symbol;Acc:HGNC:11247]	protein_coding	10653	-0.00112423	-0.00289138	0.630854	0.981689	2.7604435429516e-22	0.949095	0.996624	1.12175367880178e-20	0.734851	-0.000613635	-0.00790647	0.937167	0.95007	3.08406140334199e-22	0.9999	0.991043	1.24596080695016e-20	0.73411	0.817746	0.00615472	0.549091	0.971893	4.22984988140407e-19	0.810049	0.986544	1.45947357599491e-17	0.732137	0.00520407	0.0209602	1.12294353686848e-05	0.850944	2.22086922227612e-26	4.79907995410463e-05	0.960701	1.11484438781149e-24	0.790742	-0.0125622	-0.0245483	0.0836943	0.842493	7.06591842612687e-23	0.858732	0.965249	2.99416494448056e-21	0.74379
ENSG00000128272	ATF4	activating transcription factor 4 [Source:HGNC Symbol;Acc:HGNC:786]	protein_coding	468	0.00178776	-0.0124936	0.6226	0.949067	1.11106236631511e-06	0.948094	0.990434	5.43157039322183e-06	0.329852	0.00101648	-0.00459041	0.932974	0.981318	1.23685874275958e-06	0.9999	0.99636	6.1682845162646e-06	0.327891	2.02043	-0.0856808	0.33959	0.751274	2.63200217373421e-06	0.678971	0.89854	1.31606434094482e-05	0.352254	0.00957995	0.0523395	8.62659859054093e-08	0.748772	1.73877914434376e-12	6.36020589209053e-07	0.925657	1.2985297515153e-11	0.529143	-0.00496004	-0.00893796	0.6628	0.963471	1.1377846024904e-06	0.971111	0.993844	5.59374915865201e-06	0.329418
ENSG00000089737	DDX24	DEAD-box helicase 24 [Source:HGNC Symbol;Acc:HGNC:13266]	protein_coding	57062	0.00232864	-0.142369	0.300917	0.240941	1.32940593667274e-06	0.863259	0.656538	6.411594788691e-06	0.326568	-0.00196798	-0.126261	0.793222	0.301325	2.09661730849416e-06	0.9999	0.731453	1.00257917077751e-05	0.318139	3.46752	-0.364731	0.00448203	0.0185439	2.53482497091523e-08	0.320516	0.17328	1.89915622415781e-07	0.439375	0.00579639	-0.0963771	2.14081670434841e-07	0.348966	7.25728982567115e-12	1.4180780754751e-06	0.719439	4.8148970699271e-11	0.511391	-0.0123197	-0.144994	0.0785873	0.225505	5.27071948274725e-07	0.858047	0.657089	2.76158623918507e-06	0.343286
ENSG00000029363	BCLAF1	BCL2 associated transcription factor 1 [Source:HGNC Symbol;Acc:HGNC:16863]	protein_coding	9774	-0.000574026	0.0122097	0.81512	0.926448	4.99943026200496e-07	0.97833	0.985061	2.60501242252129e-06	0.344226	0.000447883	0.00830457	0.956247	0.949993	5.11931959535119e-07	0.9999	0.991043	2.74065046063456e-06	0.343805	2.75964	-0.171659	0.0460405	0.327549	7.9568807344462e-07	0.407065	0.640867	4.42886197327147e-06	0.376166	0.00286683	0.0255948	0.0272105	0.841427	5.39401648895971e-08	0.0487172	0.95778	1.72951004884105e-07	0.382357	0.00117155	0.0105466	0.878869	0.936298	5.07206962712452e-07	0.991276	0.985884	2.66825488399375e-06	0.343969
ENSG00000197102	DYNC1H1	dynein cytoplasmic 1 heavy chain 1 [Source:HGNC Symbol;Acc:HGNC:2961]	protein_coding	1778	0.00239915	-0.108528	0.257158	0.340895	6.69504972546116e-09	0.845234	0.743934	4.91174910394728e-08	0.415721	0.00589702	-0.105928	0.403056	0.354678	8.80574374072786e-09	0.9999	0.768546	6.45795926223418e-08	0.411461	2.25823	-0.322969	0.0356417	0.0194904	7.2214142680302e-10	0.395533	0.1757	7.04401056074244e-09	0.497031	0.00110623	-0.0891462	0.330827	0.433	7.84556109374142e-09	0.413678	0.776584	2.93640482310459e-08	0.41326	-0.00989244	-0.107764	0.134477	0.340242	4.27471384610004e-09	0.882939	0.756489	3.23299513929325e-08	0.422619
ENSG00000170315	UBB	ubiquitin B [Source:HGNC Symbol;Acc:HGNC:12463]	protein_coding	7314	0.00109645	0.190441	0.664111	0.163876	3.70374569914727e-15	0.954842	0.568312	6.46477625976998e-14	0.598028	-0.00251872	0.200838	0.764231	0.142913	3.88539336513049e-15	0.9999	0.558899	6.8161462356581e-14	0.597535	-0.153803	0.308871	0.903759	0.0613111	1.02752239674179e-14	0.969158	0.299305	2.06556821126663e-13	0.639651	0.00379926	0.218255	0.00405208	0.093218	7.2794371533497e-17	0.00903812	0.423956	1.16954416534822e-15	0.636376	0.0112386	0.210308	0.152779	0.119537	1.50339137071797e-15	0.888271	0.518902	2.77301071446437e-14	0.607188
ENSG00000115053	NCL	nucleolin [Source:HGNC Symbol;Acc:HGNC:7667]	protein_coding	4691	0.00240539	0.0870231	0.113758	0.28625	2.19041995841482e-17	0.726526	0.701581	5.07858362988085e-16	0.647316	0.0011919	0.0979671	0.815048	0.237834	7.23469706526111e-17	0.9999	0.6721	1.59117449407846e-15	0.636434	0.801432	0.0404894	0.371302	0.723836	4.49805755292686e-14	0.700494	0.885878	8.1806455809612e-13	0.623558	0.00417833	0.124119	2.44409451581961e-08	0.070183	1.71018088027494e-23	2.1153007693903e-07	0.375573	6.37670670161298e-22	0.752768	-0.00486917	0.0940419	0.308743	0.252548	4.48091910779587e-17	0.928136	0.681785	9.98179903177741e-16	0.640839
ENSG00000272398	CD24	CD24 molecule [Source:HGNC Symbol;Acc:HGNC:1645]	protein_coding	100133941	-0.00311057	0.459186	0.500497	0.0673753	0.072926	0.92853	0.396766	0.103	0.0699372	-0.00147983	0.444925	0.923309	0.0772015	0.0851016	0.9999	0.439829	0.121584	0.0647862	-2.95557	0.683776	0.221236	0.0290718	0.0596862	0.587872	0.213513	0.0867564	0.0877332	0.00716228	0.483532	0.00302257	0.0422974	0.00297022	0.00695891	0.301693	0.00428412	0.161463	-0.00218119	0.43961	0.880228	0.079714	0.0847082	0.991276	0.441333	0.118699	0.0649423
ENSG00000100906	NFKBIA	NFKB inhibitor alpha [Source:HGNC Symbol;Acc:HGNC:7797]	protein_coding	4792	0.00324265	0.115399	0.607009	0.73396	0.182663	0.945594	0.931892	0.227111	0.037487	0.0161417	0.10448	0.440785	0.758015	0.164608	0.9999	0.944246	0.213873	0.0414208	-0.390148	0.26935	0.911025	0.54765	0.211622	0.971598	0.793207	0.256213	0.0366829	0.0167356	0.229307	6.84594716424811e-08	0.418382	1.27839672426186e-06	5.18895361381953e-07	0.76837	3.22208628043516e-06	0.327286	-0.0123286	0.117722	0.532089	0.727966	0.175583	0.957392	0.936414	0.222268	0.0389905
ENSG00000149428	HYOU1	hypoxia up-regulated 1 [Source:HGNC Symbol;Acc:HGNC:16931]	protein_coding	10525	-0.000713808	-0.425486	0.83484	0.0232065	0.00221973	0.982448	0.248755	0.00499337	0.168813	0.00252254	-0.433814	0.824615	0.0208245	0.00221457	0.9999	0.250463	0.00518236	0.168871	2.63605	-0.595543	0.153488	0.0131678	0.000527293	0.524467	0.15013	0.00145309	0.230695	0.00486476	-0.401361	0.00677515	0.0245221	9.96927194278918e-05	0.0142488	0.234686	0.000182412	0.240755	-0.00275501	-0.432771	0.797153	0.0206949	0.00219913	0.986095	0.251506	0.00500713	0.169046
ENSG00000108953	YWHAE	tyrosine 3-monooxygenase/tryptophan 5-monooxygenase activation protein epsilon [Source:HGNC Symbol;Acc:HGNC:12851]	protein_coding	7531	2.35197185635624e-05	-0.0661266	0.985691	0.350689	5.46500407273353e-05	0.998554	0.751357	0.000184646	0.253572	-0.00278224	-0.0610849	0.522894	0.38766	4.56588571280598e-05	0.9999	0.784139	0.000161726	0.257344	-0.197061	-0.0153494	0.785138	0.868357	6.17280860161452e-05	0.921881	0.948201	0.000220711	0.283365	0.00221307	-0.0532623	0.00116308	0.420297	4.72394863102932e-07	0.00297689	0.769236	1.28445472055928e-06	0.345231	-0.000511896	-0.066633	0.900783	0.345796	5.42850261307848e-05	0.992714	0.761135	0.00018392	0.253713
ENSG00000141367	CLTC	clathrin heavy chain [Source:HGNC Symbol;Acc:HGNC:2092]	protein_coding	1213	-0.00140384	-0.285435	0.506835	0.0138496	1.0134131569451e-08	0.929214	0.192822	7.18401163318561e-08	0.409263	0.00248411	-0.297439	0.724149	0.0106598	1.17492503762944e-08	0.9999	0.186691	8.44268294703765e-08	0.406939	1.75843	-0.476669	0.127046	0.0016872	9.94147266559511e-09	0.501594	0.0563249	7.97694871887281e-08	0.455234	0.00136135	-0.285216	0.228958	0.0130509	6.3233160940876e-09	0.304526	0.17878	2.41222799144823e-08	0.416604	-0.00404404	-0.29806	0.541479	0.0101453	1.04608127442479e-08	0.957392	0.187463	7.40027796099804e-08	0.408765
ENSG00000182534	MXRA7	matrix remodeling associated 7 [Source:HGNC Symbol;Acc:HGNC:7541]	protein_coding	439921	0.00273667	-0.396736	0.259609	0.00305199	9.25440775173846e-06	0.846392	0.100633	3.72864461043126e-05	0.289705	0.00163175	-0.384772	0.840391	0.00431154	1.60474433588355e-05	0.9999	0.127062	6.34035523212935e-05	0.278767	1.90685	-0.464561	0.151438	0.00742654	6.74149846466688e-06	0.523024	0.115331	3.07460800210125e-05	0.33265	0.00482687	-0.35411	0.000112278	0.00383132	1.76867232989217e-08	0.000373113	0.103338	6.20870533081431e-08	0.400456	-0.00369252	-0.386463	0.628213	0.00399194	1.47165843517041e-05	0.96676	0.125427	5.70830078339962e-05	0.280502
ENSG00000117335	CD46	CD46 molecule [Source:HGNC Symbol;Acc:HGNC:6953]	protein_coding	4179	-0.00356964	0.065509	0.050211	0.500328	1.07313944883067e-05	0.594825	0.837475	4.26427413528858e-05	0.286785	-0.00654543	0.0577047	0.284178	0.559521	3.55101220744756e-05	0.9999	0.87582	0.000129437	0.262575	0.0490624	0.0629481	0.963984	0.651426	0.000659044	0.988165	0.851312	0.00176565	0.22489	0.00124509	0.0533096	0.206303	0.587111	2.9090340282823e-05	0.279011	0.860421	5.80690415354904e-05	0.266687	-0.0124488	0.0307264	0.0287098	0.749625	7.00445806305169e-06	0.700973	0.942217	2.90945806468065e-05	0.295156
ENSG00000143153	ATP1B1	ATPase Na+/K+ transporting subunit beta 1 [Source:HGNC Symbol;Acc:HGNC:804]	protein_coding	481	0.00134835	0.0748983	0.601172	0.590002	0.4899	0.945263	0.880605	0.531793	-0.00579545	-0.00625931	0.0932685	0.465139	0.502119	0.460183	0.9999	0.851033	0.511654	-0.00254889	0.00167406	0.110556	0.999081	0.553225	0.532159	0.999792	0.797091	0.568062	-0.01167	0.00659643	0.120177	2.47716586849765e-07	0.308018	1.94443378058696e-05	1.61922441281691e-06	0.687176	3.99603805204389e-05	0.274898	-0.00153805	0.0803082	0.849078	0.563089	0.517755	0.989289	0.874634	0.56156	-0.00876116
ENSG00000083845	RPS5	ribosomal protein S5 [Source:HGNC Symbol;Acc:HGNC:10426]	protein_coding	6193	-0.00446707	0.389548	0.244978	0.0616129	3.30055714474819e-05	0.839138	0.382206	0.000117568	0.264087	-0.0148706	0.39158	0.244392	0.0605115	3.2956451723327e-05	0.9999	0.399534	0.000120912	0.264117	-2.92155	0.73026	0.159447	0.00709517	2.44587885543732e-05	0.530263	0.112981	9.67286741422332e-05	0.304536	0.00702032	0.405718	0.000428996	0.0369341	2.21800702922266e-07	0.00122656	0.283281	6.37739485798563e-07	0.358465	-0.00674537	0.356961	0.576224	0.0874543	5.22334046605111e-05	0.961417	0.455662	0.000177606	0.254524
ENSG00000127603	MACF1	microtubule actin crosslinking factor 1 [Source:HGNC Symbol;Acc:HGNC:13664]	protein_coding	23499	0.00338774	0.0902438	0.22646	0.548501	6.94249616163429e-08	0.829836	0.863246	4.26093142002841e-07	0.378172	0.00689966	0.0964357	0.460028	0.524197	1.06190039537982e-07	0.9999	0.858386	6.46020456908551e-07	0.371047	3.9677	-0.251589	0.00346653	0.138812	1.38423533991386e-09	0.31316	0.437992	1.27548274943524e-08	0.487005	0.00509827	0.137964	0.000455151	0.325795	4.32505738347231e-10	0.00129281	0.700969	2.04655774210882e-09	0.456424	-0.00356692	0.104205	0.685403	0.490995	1.2670125158258e-07	0.975385	0.846392	7.44043533849045e-07	0.368058
ENSG00000104904	OAZ1	ornithine decarboxylase antizyme 1 [Source:HGNC Symbol;Acc:HGNC:8095]	protein_coding	4946	-0.000352823	-0.155027	0.854322	0.136986	5.04481982882329e-05	0.985278	0.532158	0.00017176	0.255254	-0.00841024	-0.142087	0.185711	0.168283	2.3588215982285e-05	0.9999	0.591303	8.97050670311501e-05	0.270976	-0.634777	-0.0296656	0.541765	0.823708	0.000115176	0.805248	0.930809	0.000382744	0.2686	0.00112798	-0.15045	0.272358	0.144534	3.00636097923257e-05	0.352055	0.506942	5.98625194123006e-05	0.26601	-0.00103819	-0.158227	0.863005	0.128246	5.05358128243128e-05	0.990391	0.532165	0.000172369	0.255218
ENSG00000182670	TTC3	tetratricopeptide repeat domain 3 [Source:HGNC Symbol;Acc:HGNC:12393]	protein_coding	7267	-0.000968412	-0.18721	0.645619	0.101591	0.00117054	0.953274	0.472863	0.00283552	0.184554	0.00171385	-0.195491	0.806722	0.0881384	0.00124722	0.9999	0.462043	0.00313138	0.183017	1.52284	-0.375221	0.171889	0.00983665	0.000873762	0.543005	0.130743	0.00226197	0.21745	0.000197745	-0.191326	0.861194	0.0936643	0.00126259	0.89496	0.425165	0.00193329	0.18272	-0.00546592	-0.199233	0.406423	0.0801569	0.00095784	0.938675	0.441904	0.00241532	0.18938
ENSG00000162244	RPL29	ribosomal protein L29 [Source:HGNC Symbol;Acc:HGNC:10331]	protein_coding	6159	-0.00414893	0.294229	0.312659	0.184915	2.90407035128535e-05	0.86991	0.595952	0.000105173	0.266722	-0.0165237	0.300906	0.225863	0.174438	2.38103191796605e-05	0.9999	0.599487	9.04835617994552e-05	0.270785	-2.85903	0.596473	0.188233	0.033928	2.50349027222243e-05	0.557829	0.230613	9.87817534683478e-05	0.304014	0.00693398	0.311627	0.00120965	0.135685	4.04268848029338e-07	0.00308265	0.494755	1.1117126159263e-06	0.347984	-0.000702637	0.270851	0.956585	0.223673	4.55275762184378e-05	0.995932	0.655825	0.000157011	0.257405
ENSG00000123836	PFKFB2	6-phosphofructo-2-kinase/fructose-2,6-biphosphatase 2 [Source:HGNC Symbol;Acc:HGNC:8873]	protein_coding	5208	0.00397507	-0.698425	0.317651	0.00153807	0.000172036	0.871686	0.0710095	0.000515463	0.228839	0.00130204	-0.67916	0.921817	0.00217879	0.000263768	0.9999	0.0953373	0.00078489	0.219307	0.779002	-0.817793	0.738456	0.00765534	0.000626411	0.902778	0.116772	0.00168998	0.226218	-0.00399195	-0.699835	0.0594838	0.00123172	5.63887975133299e-05	0.0963578	0.0612717	0.000107281	0.252912	-0.00319119	-0.680813	0.798352	0.00205274	0.000257521	0.986255	0.0940734	0.000747695	0.219846
ENSG00000179222	MAGED1	MAGE family member D1 [Source:HGNC Symbol;Acc:HGNC:6813]	protein_coding	9500	-0.00026891	-0.470015	0.897247	6.75814950468081e-05	0.00145621	0.988615	0.0156233	0.00344177	0.179243	0.00787679	-0.485387	0.253344	3.64542778010805e-05	0.000848549	0.9999	0.0123148	0.00222494	0.192271	1.49911	-0.562873	0.201385	0.000327617	0.00159627	0.569169	0.0269946	0.0038267	0.201161	0.00312708	-0.453477	0.0041077	5.0651341428552e-05	4.23818521557641e-05	0.00914649	0.012697	8.22111519627846e-05	0.258899	-0.00275976	-0.474892	0.671927	5.46322406202431e-05	0.00136068	0.972614	0.0160096	0.00328016	0.1809
ENSG00000198755	RPL10A	ribosomal protein L10a [Source:HGNC Symbol;Acc:HGNC:10299]	protein_coding	4736	-0.00132583	0.145297	0.698918	0.432156	4.93149086857303e-06	0.960604	0.802162	2.11686814548237e-05	0.301945	-0.0103513	0.156388	0.362739	0.396422	3.62936037526846e-06	0.9999	0.790402	1.64844059374315e-05	0.307806	-1.20334	0.344325	0.518508	0.151789	5.47466032109969e-06	0.79103	0.456972	2.55508709378197e-05	0.337052	0.00763188	0.182028	1.09274343123534e-05	0.266853	6.76620723551839e-10	4.6887234131331e-05	0.651713	3.10151371981043e-09	0.450001	-0.00449439	0.132539	0.675368	0.472355	4.87445548705445e-06	0.974044	0.837336	2.10149027898166e-05	0.302168
ENSG00000122026	RPL21	ribosomal protein L21 [Source:HGNC Symbol;Acc:HGNC:10313]	protein_coding	6144	0.000229909	0.0680983	0.948257	0.721397	5.08389721264418e-35	0.995518	0.927539	7.19561669430441e-33	0.872645	-0.00658812	0.0809817	0.575588	0.671251	4.35686851047275e-35	0.9999	0.919142	6.29506987700666e-33	0.873133	0.451358	0.153714	0.810544	0.524577	7.62390829469326e-33	0.932245	0.78034	1.30018881950318e-30	0.892865	0.00875274	0.119719	7.08170589015803e-07	0.464224	2.34931269051492e-40	4.1156975628667e-06	0.795366	4.40358557106787e-38	0.906161	-0.00336814	0.0651742	0.761337	0.732105	4.86535548980818e-35	0.983633	0.937804	6.93346481650335e-33	0.872784
ENSG00000100201	DDX17	DEAD-box helicase 17 [Source:HGNC Symbol;Acc:HGNC:2740]	protein_coding	10521	0.000389356	0.375352	0.94605	0.228125	0.000424422	0.994997	0.643892	0.00115326	0.20848	0.0118574	0.356521	0.534908	0.251407	0.000360658	0.9999	0.687015	0.00103745	0.212212	-5.43995	0.805623	0.108008	0.0640598	0.000393695	0.48473	0.306538	0.00112486	0.238199	-0.0180212	0.273749	2.84779207671473e-11	0.245461	5.35400630728995e-13	6.66492260383877e-10	0.628815	4.43453245340265e-12	0.543252	-0.00360929	0.372994	0.841197	0.229784	0.000418021	0.989157	0.660982	0.00115303	0.20883
ENSG00000131051	RBM39	RNA binding motif protein 39 [Source:HGNC Symbol;Acc:HGNC:15923]	protein_coding	9584	0.00175259	-0.0486864	0.438532	0.689209	0.076871	0.914856	0.916157	0.107746	0.0681911	-0.00560529	-0.0292784	0.456222	0.810095	0.078083	0.9999	0.957918	0.113062	0.0676704	1.99245	-0.195043	0.119327	0.232404	0.024818	0.495315	0.551255	0.0408709	0.118431	0.00703026	0.00128191	5.06173827260151e-11	0.989014	6.45408474309804e-10	1.05721902156063e-09	0.99821	2.96956406821977e-09	0.450683	-0.00255851	-0.0423473	0.718349	0.728029	0.0904213	0.978218	0.936414	0.12563	0.0627345
ENSG00000138207	RBP4	retinol binding protein 4 [Source:HGNC Symbol;Acc:HGNC:9922]	protein_coding	5950	0.00985435	-1.34054	0.0592287	6.34197478652265e-06	0.000121462	0.623009	0.00488708	0.000378769	0.236473	-0.0132508	-1.26367	0.449692	2.55525586309704e-05	0.000440819	0.9999	0.00984531	0.00124227	0.207607	2.23518	-1.63893	0.449504	4.51015531038805e-05	0.000202894	0.751739	0.0131879	0.000632896	0.254819	0.00876	-1.23666	0.00143043	1.23073894602533e-05	6.49222419549041e-06	0.00357667	0.00533846	1.44932635849113e-05	0.296633	-0.00588076	-1.29436	0.722019	1.68057013494594e-05	0.00053286	0.978465	0.00773779	0.00143554	0.203216
ENSG00000106682	EIF4H	eukaryotic translation initiation factor 4H [Source:HGNC Symbol;Acc:HGNC:12741]	protein_coding	7458	0.00284713	-0.035456	0.319794	0.817625	0.000134045	0.873639	0.956589	0.00041379	0.234323	-0.00425905	-0.012488	0.655223	0.93563	0.000188904	0.9999	0.987952	0.000581497	0.226768	2.03334	-0.165108	0.220355	0.435905	0.000198371	0.586872	0.724976	0.000620369	0.255375	0.0100672	0.0379285	6.10278421126857e-15	0.719665	7.60664250352302e-17	9.40552061478917e-13	0.915302	1.21741387637154e-15	0.635969	-0.0104566	-0.0329607	0.242665	0.829447	0.000113831	0.917721	0.96309	0.000359007	0.237884
ENSG00000125868	DSTN	destrin, actin depolymerizing factor [Source:HGNC Symbol;Acc:HGNC:15750]	protein_coding	11034	-0.00039604	-0.0179562	0.86364	0.885095	0.00246284	0.98564	0.973278	0.00548393	0.166204	-0.00500635	-0.0112623	0.513261	0.92766	0.00209019	0.9999	0.986076	0.00493742	0.170315	0.398126	0.0525632	0.758864	0.751798	0.00339808	0.91057	0.898772	0.00738308	0.179911	0.00668167	0.0183496	1.7962521794159e-09	0.852854	1.9272197225413e-10	2.16528521697145e-08	0.961395	9.772784193808e-10	0.467816	-0.00714425	-0.0289527	0.32099	0.81424	0.00165908	0.929401	0.958033	0.00390574	0.176041
ENSG00000181163	NPM1	nucleophosmin 1 [Source:HGNC Symbol;Acc:HGNC:7910]	protein_coding	4869	0.000478075	0.326941	0.86307	0.0309625	9.32148844893533e-07	0.98564	0.284485	4.62539682014187e-06	0.333045	-0.00716883	0.342196	0.435844	0.0237514	7.15838029735699e-07	0.9999	0.264075	3.73369918442741e-06	0.337812	-0.893701	0.425357	0.564042	0.0347851	4.62177384222804e-06	0.817518	0.233605	2.19845968361675e-05	0.340607	0.0063737	0.366216	5.02330713308974e-06	0.00623724	5.53339656113557e-11	2.35103588945219e-05	0.128232	3.12762425566386e-10	0.484883	-0.00729361	0.320501	0.399709	0.0331655	6.83185660331827e-07	0.93811	0.309713	3.51232044696417e-06	0.338651
ENSG00000071082	RPL31	ribosomal protein L31 [Source:HGNC Symbol;Acc:HGNC:10334]	protein_coding	6160	-0.00212315	0.133825	0.550607	0.485243	3.85798990782985e-05	0.938396	0.828284	0.000135179	0.260855	-0.00834958	0.137055	0.480021	0.474798	3.62224297205044e-05	0.9999	0.838381	0.000131756	0.262163	-1.55983	0.385411	0.401293	0.107958	1.19452717248109e-05	0.72267	0.394184	5.10440179721535e-05	0.320356	0.00677535	0.161301	0.000218715	0.359775	9.20048771875056e-08	0.000672965	0.727548	2.83047977933349e-07	0.373462	-0.0017096	0.12019	0.878133	0.530507	4.46871797767536e-05	0.991276	0.859549	0.000154498	0.257794
ENSG00000113013	HSPA9	heat shock protein family A (Hsp70) member 9 [Source:HGNC Symbol;Acc:HGNC:5244]	protein_coding	3313	0.00453042	-0.141193	0.0780819	0.305074	3.19001602118161e-05	0.675091	0.717254	0.000114197	0.264789	0.00427356	-0.124164	0.620266	0.375615	0.000112128	0.9999	0.779617	0.00036452	0.238211	2.62513	-0.294698	0.0767138	0.120016	2.52043557867413e-05	0.446859	0.410699	9.93373416364727e-05	0.303863	0.0084878	-0.0677667	1.7386147066821e-12	0.508504	9.61579181003888e-15	6.78679504450803e-11	0.820722	1.11147869110927e-13	0.588089	-0.00286229	-0.120161	0.724641	0.389903	0.000118223	0.978622	0.787681	0.000371283	0.237061
ENSG00000026508	CD44	CD44 molecule (Indian blood group) [Source:HGNC Symbol;Acc:HGNC:1681]	protein_coding	960	0.00415774	0.442469	0.575036	0.269514	0.323279	0.94184	0.683537	0.371159	0.0141472	0.0146388	0.439169	0.552665	0.273376	0.319868	0.9999	0.70727	0.375489	0.0146154	3.01718	0.165771	0.470653	0.756724	0.323109	0.762946	0.900607	0.367857	0.0164724	0.0244563	0.605776	1.00611980667886e-12	0.0397436	1.27447353403261e-10	4.36830064793972e-11	0.293229	6.69929488676382e-10	0.473541	-0.0108564	0.451579	0.640201	0.258959	0.331946	0.96799	0.688528	0.382863	0.0129727
ENSG00000118816	CCNI	cyclin I [Source:HGNC Symbol;Acc:HGNC:1595]	protein_coding	10983	0.00349637	-0.0793883	0.126473	0.517115	0.125697	0.745077	0.845442	0.164585	0.0512706	-0.00511677	-0.0513833	0.503684	0.678616	0.22834	0.9999	0.919855	0.282301	0.0287562	1.29446	-0.173501	0.322895	0.301311	0.100753	0.669615	0.617178	0.135681	0.0678517	0.00686722	-0.0208985	4.53228329202826e-10	0.829815	2.15422060152243e-08	6.65366941253988e-09	0.954398	7.44159286655747e-08	0.397301	-0.00612405	-0.0680052	0.39498	0.581666	0.209984	0.935772	0.883304	0.258517	0.0320851
ENSG00000050820	BCAR1	BCAR1 scaffold protein, Cas family member [Source:HGNC Symbol;Acc:HGNC:971]	protein_coding	9564	0.00116214	0.018438	0.509028	0.845647	0.223886	0.929951	0.963029	0.270509	0.0295446	0.00183278	0.0215054	0.75436	0.820906	0.247697	0.9999	0.960859	0.302404	0.0254595	1.80249	-0.11391	0.0732406	0.372844	0.117389	0.441462	0.677146	0.154416	0.0617631	0.000884635	0.0298338	0.348321	0.751326	0.195494	0.431662	0.927075	0.211945	0.0348763	-0.0128653	0.00880915	0.0176647	0.923277	0.0386368	0.618741	0.982041	0.0603988	0.0901684
ENSG00000115268	RPS15	ribosomal protein S15 [Source:HGNC Symbol;Acc:HGNC:10388]	protein_coding	6209	-0.00042785	0.0586771	0.892728	0.731508	1.03322347939882e-09	0.988403	0.930777	8.54543314902429e-09	0.443845	-0.00887761	0.072036	0.399011	0.672582	7.44716366664414e-10	0.9999	0.9194	6.42661498333463e-09	0.448613	-1.48008	0.275846	0.377662	0.200848	6.15437338970755e-10	0.704865	0.517953	6.06287370957648e-09	0.499461	0.00603434	0.0910848	0.000220013	0.561045	1.55709472069602e-12	0.000676559	0.847725	1.17593149759715e-11	0.530484	-0.00136089	0.0546706	0.891034	0.748587	1.03293927590004e-09	0.992714	0.942115	8.56569731940062e-09	0.443849
ENSG00000131711	MAP1B	microtubule associated protein 1B [Source:HGNC Symbol;Acc:HGNC:6836]	protein_coding	4131	0.00435149	-0.366064	0.288166	0.0989364	8.89939344742576e-06	0.86017	0.467091	3.5981496320859e-05	0.290474	0.00508606	-0.35144	0.709713	0.115432	1.38618953801875e-05	0.9999	0.518865	5.54849163678685e-05	0.281698	5.52292	-0.88911	0.013722	0.00221998	1.12476779944752e-06	0.351535	0.0638205	6.09583715428633e-06	0.369361	0.0108839	-0.279818	7.33527159185652e-08	0.131898	2.06762785502636e-11	5.5136438128673e-07	0.488462	1.26563886883432e-10	0.497921	-0.00600945	-0.3499	0.640381	0.115627	1.3376918421349e-05	0.967991	0.511096	5.23946093137402e-05	0.282409
ENSG00000166165	CKB	creatine kinase B [Source:HGNC Symbol;Acc:HGNC:1991]	protein_coding	1152	0.00857798	-0.311217	0.0930911	0.255908	0.00945636	0.707168	0.672415	0.0177198	0.130919	0.00796561	-0.278751	0.64175	0.316682	0.0258075	0.9999	0.742243	0.0437541	0.102352	1.45082	-0.31635	0.628208	0.410682	0.0588743	0.853024	0.705003	0.0857287	0.0882354	-0.0036497	-0.285686	0.184546	0.298193	0.0143074	0.253661	0.679441	0.0184952	0.119406	-0.00655194	-0.272796	0.684515	0.325608	0.0263109	0.975385	0.744773	0.0434396	0.101779
ENSG00000151914	DST	dystonin [Source:HGNC Symbol;Acc:HGNC:1090]	protein_coding	667	0.00152784	-0.112898	0.63917	0.520488	0.000603737	0.951257	0.847229	0.00158323	0.200303	0.00213167	-0.108375	0.84411	0.538105	0.000651965	0.9999	0.866682	0.0017628	0.198501	4.71793	-0.56853	0.0033444	0.00562621	1.96334339893378e-06	0.31316	0.10005	1.00465624097925e-05	0.358215	0.00777586	-0.0598582	1.94405318450731e-06	0.694109	2.52517140250248e-08	1.00767241048478e-05	0.905907	8.61149257506418e-08	0.394745	-0.00932345	-0.116157	0.359894	0.505876	0.000464032	0.933163	0.851616	0.00126785	0.206422
ENSG00000099194	SCD	stearoyl-CoA desaturase [Source:HGNC Symbol;Acc:HGNC:10571]	protein_coding	6319	-0.00099932	-0.30424	0.76302	0.0912155	0.388486	0.96884	0.451304	0.435099	0.0057578	-0.00292151	-0.304501	0.790929	0.09126	0.390584	0.9999	0.467971	0.444825	0.00550294	5.30781	-0.744471	0.00325149	0.00136306	0.0249064	0.310323	0.0514472	0.0409937	0.118312	0.0059461	-0.27544	0.000525583	0.0983222	0.00610862	0.0014698	0.433431	0.00838585	0.142711	-0.0089039	-0.320688	0.389921	0.0734535	0.326324	0.93574	0.42737	0.377132	0.0137322
ENSG00000152234	ATP5F1A	ATP synthase F1 subunit alpha [Source:HGNC Symbol;Acc:HGNC:823]	protein_coding	498	3.79134396845917e-05	-0.11052	0.981356	0.208384	1.66691166069708e-05	0.998554	0.62249	6.33225561666305e-05	0.278003	-0.00296231	-0.105082	0.582543	0.230966	1.45696388629069e-05	0.9999	0.665187	5.80497713867562e-05	0.280703	-0.633076	0.0118101	0.47882	0.917739	5.7326493388108e-05	0.76704	0.965977	0.000207144	0.285089	0.00172861	-0.100366	0.0444184	0.239504	2.70842982792468e-06	0.0746201	0.623396	6.45493596790387e-06	0.313342	-0.00537129	-0.116966	0.288651	0.179224	1.00779726381679e-05	0.926936	0.604856	4.05218312951134e-05	0.288026
ENSG00000099204	ABLIM1	actin binding LIM protein 1 [Source:HGNC Symbol;Acc:HGNC:78]	protein_coding	3983	-0.00116409	-0.114118	0.641905	0.398251	0.000108985	0.951868	0.782807	0.000343308	0.238827	0.0076088	-0.133872	0.35968	0.320656	8.30109250335411e-05	0.9999	0.745353	0.000278215	0.244693	2.41022	-0.363194	0.0778139	0.0389106	0.000182482	0.448063	0.243261	0.000575783	0.257428	-0.00151355	-0.129144	0.258362	0.334565	6.84907379574697e-05	0.337021	0.707774	0.000128623	0.248796	-0.0152449	-0.139314	0.0491584	0.290863	2.17774448653771e-05	0.788262	0.72073	8.12009888654186e-05	0.272601
ENSG00000110955	ATP5F1B	ATP synthase F1 subunit beta [Source:HGNC Symbol;Acc:HGNC:830]	protein_coding	506	0.000214498	-0.126786	0.875717	0.0890504	1.5761255015626e-08	0.986177	0.446884	1.08013396526718e-07	0.402291	-0.000208836	-0.125254	0.963473	0.0932363	1.59267854226246e-08	0.9999	0.472651	1.11610878242886e-07	0.402125	-0.213087	-0.0668268	0.783276	0.501428	6.56986282490432e-07	0.920697	0.766191	3.73272981799452e-06	0.379894	0.00278793	-0.109578	7.04843769438141e-05	0.103591	9.01306509376671e-12	0.000246553	0.442653	5.87671050895989e-11	0.508636	-0.00735783	-0.134735	0.0837535	0.0654284	3.92697537073188e-09	0.858732	0.40515	2.99284430635339e-08	0.423913
ENSG00000112306	RPS12	ribosomal protein S12 [Source:HGNC Symbol;Acc:HGNC:10385]	protein_coding	6206	-0.00143241	0.175581	0.707308	0.393884	2.24777358273017e-07	0.963162	0.780267	1.252133257357e-06	0.358235	-0.0065376	0.179357	0.606121	0.383882	2.12201845270969e-07	0.9999	0.78257	1.21867535798006e-06	0.35923	-2.29695	0.480619	0.27182	0.0748079	2.9375757384207e-07	0.631102	0.331866	1.80399057891326e-06	0.395269	0.00758004	0.211435	0.000106917	0.259326	2.12369551222602e-10	0.000357236	0.644319	1.06814966920784e-09	0.466462	-0.00112926	0.166411	0.92471	0.418172	2.38881455169557e-07	0.993991	0.806422	1.33284192980901e-06	0.357181
ENSG00000234745	HLA-B	major histocompatibility complex, class I, B [Source:HGNC Symbol;Acc:HGNC:4932]	protein_coding	3106	0.000226163	0.279121	0.961349	0.268834	0.00303156	0.9971	0.683053	0.00659156	0.160942	0.00708497	0.267835	0.64775	0.288331	0.00278581	0.9999	0.722512	0.00633114	0.163091	0.711085	0.353624	0.786504	0.294974	0.00223384	0.922782	0.612819	0.00512711	0.191829	0.00969306	0.336134	4.68807896071614e-05	0.139785	2.22831743433963e-06	0.000172424	0.500416	5.39097355103144e-06	0.317001	-0.010191	0.267727	0.484879	0.286088	0.00248409	0.95372	0.715082	0.00558564	0.165988
ENSG00000174437	ATP2A2	ATPase sarcoplasmic/endoplasmic reticulum Ca2+ transporting 2 [Source:HGNC Symbol;Acc:HGNC:812]	protein_coding	488	-0.00224189	-0.0437804	0.278736	0.693728	0.000183334	0.855074	0.918051	0.000544766	0.227432	0.00654094	-0.0674954	0.342269	0.545067	0.000206175	0.9999	0.870125	0.00062917	0.224823	1.43521	-0.199292	0.18652	0.152756	0.000675891	0.556656	0.458491	0.00180521	0.224228	0.000511167	-0.0530007	0.646397	0.634487	0.000277823	0.715141	0.88213	0.000471637	0.218137	-0.000562479	-0.0566392	0.931083	0.612234	0.000303165	0.994856	0.894599	0.000865723	0.216163
ENSG00000105373	NOP53	NOP53 ribosome biogenesis factor [Source:HGNC Symbol;Acc:HGNC:4333]	protein_coding	29997	0.00107112	0.374347	0.745178	0.0374869	0.0369909	0.967566	0.308552	0.057534	0.0915054	-0.00490022	0.388812	0.654643	0.0309294	0.0357247	0.9999	0.297662	0.0577671	0.0925709	-1.07384	0.568132	0.54674	0.0147525	0.0231322	0.808584	0.157377	0.0384416	0.120777	0.00650634	0.417603	0.000119347	0.0112558	8.94171346486972e-05	0.000393899	0.169334	0.000164901	0.243098	-0.00602796	0.372692	0.558822	0.0375758	0.0339021	0.960664	0.325272	0.0541132	0.0941662
ENSG00000074800	ENO1	enolase 1 [Source:HGNC Symbol;Acc:HGNC:3350]	protein_coding	2023	0.00241885	-0.237316	0.267609	0.0453801	0.000201235	0.848762	0.331989	0.000592289	0.225363	0.00290272	-0.229321	0.690043	0.0547187	0.000319119	0.9999	0.38204	0.000929654	0.214999	0.0667555	-0.194212	0.958889	0.244172	0.00110013	0.987041	0.562534	0.00276075	0.211288	0.00555146	-0.192244	3.21181172117923e-07	0.0573225	2.40189433457299e-09	2.03261469747388e-06	0.343605	9.86086348568305e-09	0.431345	-0.00323781	-0.228204	0.636594	0.0549864	0.000310443	0.967961	0.377947	0.000884561	0.215625
ENSG00000168003	SLC3A2	solute carrier family 3 member 2 [Source:HGNC Symbol;Acc:HGNC:11026]	protein_coding	6520	0.00382608	-0.15279	0.127155	0.25672	0.00153287	0.745785	0.673122	0.00359559	0.177986	0.00339755	-0.138035	0.68571	0.312053	0.0037342	0.9999	0.739091	0.00820853	0.155599	2.15673	-0.259127	0.136064	0.161829	0.001472	0.509767	0.467807	0.00356578	0.203384	0.00612163	-0.0968029	1.24591738857743e-06	0.409966	1.26354057161446e-07	6.8127614157009e-06	0.762423	3.8034179879934e-07	0.368104	0.00161315	-0.130036	0.838384	0.339504	0.00392427	0.989157	0.756274	0.00834766	0.154317
ENSG00000115306	SPTBN1	spectrin beta, non-erythrocytic 1 [Source:HGNC Symbol;Acc:HGNC:11275]	protein_coding	6711	-0.00109147	0.189006	0.787839	0.388101	0.567832	0.972776	0.776352	0.604869	-0.013951	0.0101005	0.165245	0.453147	0.449281	0.5086	0.9999	0.823191	0.557814	-0.00779374	2.01349	0.00250604	0.36865	0.993013	0.373606	0.698969	0.99666	0.417288	0.00890444	0.013111	0.258542	3.83480126329255e-12	0.112174	1.14974725117471e-09	1.28688508200105e-10	0.458613	5.015019142126e-09	0.442279	-0.0132243	0.166707	0.296161	0.44228	0.448077	0.928136	0.819273	0.49573	-0.00119759
ENSG00000092841	MYL6	myosin light chain 6 [Source:HGNC Symbol;Acc:HGNC:7587]	protein_coding	4637	-0.0016976	-0.0810162	0.563665	0.60899	5.18472247707099e-06	0.940195	0.887922	2.21414892976065e-05	0.300981	-0.00017748	-0.0899121	0.985529	0.571452	6.02429371951044e-06	0.9999	0.882003	2.6085630619799e-05	0.298083	-0.809172	0.0840306	0.625396	0.692275	2.25596773729469e-05	0.85135	0.870652	9.00840805623118e-05	0.306344	0.0041951	-0.066082	0.0065885	0.661755	2.07941212721314e-07	0.0139192	0.890984	6.00892343316618e-07	0.35958	-0.00937302	-0.101834	0.307511	0.517582	3.7662559478226e-06	0.928136	0.855499	1.66265056758746e-05	0.307102
ENSG00000105640	RPL18A	ribosomal protein L18a [Source:HGNC Symbol;Acc:HGNC:10311]	protein_coding	6142	-0.00383001	0.257713	0.293048	0.190018	1.53318121466589e-12	0.861034	0.601742	1.91818210176419e-11	0.530672	-0.0145509	0.262636	0.229079	0.181244	1.30144107823922e-12	0.9999	0.60745	1.66837850116113e-11	0.532656	-2.74832	0.579082	0.15833	0.0218859	1.1867920043941e-12	0.52902	0.187159	1.77133389120686e-11	0.585115	0.00663462	0.275119	0.00044395	0.132905	6.76198497611312e-15	0.00126411	0.49031	7.98920269239124e-14	0.591787	-0.00199826	0.234461	0.861373	0.234667	2.56924969429662e-12	0.990199	0.666824	3.12789989113724e-11	0.524362
ENSG00000185896	LAMP1	lysosomal associated membrane protein 1 [Source:HGNC Symbol;Acc:HGNC:6499]	protein_coding	3916	0.00311056	-0.177605	0.042169	0.0315776	0.000283951	0.568219	0.285902	0.000806208	0.217644	-0.00437298	-0.153006	0.395253	0.0688974	0.00120577	0.9999	0.420499	0.00303573	0.183837	0.814433	-0.208212	0.349416	0.0643522	0.00131305	0.686325	0.307019	0.0032277	0.206501	0.00463183	-0.134073	3.99382947194559e-10	0.042684	2.92812078836315e-11	5.97810187002158e-09	0.302996	1.74663076613199e-10	0.493354	-0.0070505	-0.169462	0.143769	0.041945	0.00066456	0.885249	0.337346	0.00174667	0.198051
ENSG00000112936	C7	complement C7 [Source:HGNC Symbol;Acc:HGNC:1346]	protein_coding	730	0.0023585	0.288782	0.493846	0.122225	0.0311655	0.92745	0.509183	0.0495173	0.0967135	-0.00522031	0.310797	0.649026	0.0974528	0.0343353	0.9999	0.482189	0.0558603	0.0937801	0.143509	0.250159	0.940623	0.312699	0.0439177	0.981671	0.628137	0.0666243	0.0987924	0.000677062	0.305474	0.71468	0.101925	0.0352809	0.774339	0.439788	0.0427745	0.0929525	0.0147304	0.31982	0.170432	0.0840326	0.0182887	0.895006	0.449	0.0316885	0.112408
ENSG00000185787	MORF4L1	mortality factor 4 like 1 [Source:HGNC Symbol;Acc:HGNC:16989]	protein_coding	10933	0.000786795	-0.246141	0.706274	0.0309698	6.15602365654538e-09	0.9628	0.284485	4.54031294569597e-08	0.417018	-0.00259924	-0.237282	0.708068	0.0375155	6.16126087982552e-09	0.9999	0.326278	4.63788689817836e-08	0.417005	1.61165	-0.326489	0.1647	0.0296743	7.44308555032943e-09	0.535538	0.215048	6.10649991956444e-08	0.460034	0.00637759	-0.205168	1.23483548004342e-10	0.0200161	1.4834524999601e-17	2.21482646532616e-09	0.214447	2.68388806210173e-16	0.650792	-0.00433358	-0.24724	0.506963	0.0295579	5.35206254763509e-09	0.957392	0.291557	3.97696476307484e-08	0.419175
ENSG00000129351	ILF3	interleukin enhancer binding factor 3 [Source:HGNC Symbol;Acc:HGNC:6038]	protein_coding	3609	0.00356561	-0.150725	0.12069	0.222105	0.0464645	0.736981	0.637463	0.0699269	0.0844372	0.00352446	-0.137607	0.646785	0.271517	0.100578	0.9999	0.705618	0.140237	0.0590905	1.99918	-0.289901	0.114796	0.075047	0.0219544	0.489999	0.33236	0.0367869	0.122511	0.00735185	-0.0890709	1.20054528556846e-11	0.341804	2.04751617409504e-10	3.26090668557930e-10	0.714084	1.03374475899591e-09	0.466972	-0.00657876	-0.13953	0.362804	0.261519	0.081381	0.934879	0.691731	0.114732	0.0662883
ENSG00000154277	UCHL1	ubiquitin C-terminal hydrolase L1 [Source:HGNC Symbol;Acc:HGNC:12513]	protein_coding	7345	0.000368336	-0.797018	0.901038	3.14230534657381e-06	1.2063884019825e-05	0.989131	0.00348595	4.73229960249773e-05	0.284465	0.00666194	-0.806787	0.498168	2.36978115980721e-06	9.89106903890462e-06	0.9999	0.00378557	4.08726082271002e-05	0.288395	2.23192	-0.923621	0.186586	5.28414213414817e-05	1.76039467527033e-05	0.556656	0.0136848	7.21852022342817e-05	0.311855	0.000257541	-0.793538	0.871305	3.19718600021424e-06	1.20058228080889e-05	0.903033	0.0034006	2.55412218144271e-05	0.284561	-0.000315491	-0.795411	0.972864	3.11885687708817e-06	1.21413560074475e-05	0.997753	0.00420525	4.79432630652786e-05	0.284338
ENSG00000153201	RANBP2	RAN binding protein 2 [Source:HGNC Symbol;Acc:HGNC:9848]	protein_coding	5903	0.00483897	-0.0332157	0.122218	0.842788	3.15850876539047e-05	0.740657	0.962037	0.000113284	0.264994	-0.00140956	-0.0044749	0.893075	0.979011	8.97073616308594e-05	0.9999	0.996023	0.000298537	0.243028	4.32888	-0.396932	0.0103288	0.0634311	5.16625343498212e-06	0.340473	0.304581	2.42474777731193e-05	0.338272	0.00876039	0.0434533	1.1539407254526e-08	0.753564	2.64187326230963e-11	1.10320550348307e-07	0.927346	1.59093531391069e-10	0.494709	-0.000855863	-0.00802448	0.930939	0.962248	9.01226195683403e-05	0.994856	0.993501	0.000290802	0.242929
ENSG00000123562	MORF4L2	mortality factor 4 like 2 [Source:HGNC Symbol;Acc:HGNC:16849]	protein_coding	9643	-3.22616e-06	-0.253394	0.998747	0.0242238	7.14587636688188e-07	0.999586	0.254168	3.63069850279229e-06	0.337844	0.000560642	-0.254402	0.934569	0.0237945	7.12387597920158e-07	0.9999	0.264288	3.71756618066888e-06	0.337899	2.73404	-0.431901	0.0157374	0.0032164	3.3289064478762e-08	0.359181	0.0757017	2.44135451372972e-07	0.434658	0.0048892	-0.225274	2.04021743722637e-06	0.0208458	1.81287007520252e-11	1.05253568060828e-05	0.218828	1.11825006773387e-10	0.499635	0.0105923	-0.240294	0.0966707	0.0291402	2.01083000023492e-07	0.869234	0.291067	1.13653819040911e-06	0.360158
ENSG00000185950	IRS2	insulin receptor substrate 2 [Source:HGNC Symbol;Acc:HGNC:6126]	protein_coding	8660	0.00499374	-0.117416	0.235098	0.603104	0.00398344	0.834529	0.885932	0.00836913	0.153929	0.0050282	-0.0992066	0.720236	0.663161	0.00667322	0.9999	0.917612	0.0135668	0.140353	5.32502	-0.473777	0.0232398	0.111661	0.0021855	0.371976	0.399454	0.00503411	0.192443	0.00712454	-0.0493224	0.00117119	0.816463	8.33892310380088e-05	0.00299615	0.949225	0.000154455	0.244595	0.00281396	-0.0868406	0.831496	0.702167	0.00689789	0.989157	0.92703	0.0135971	0.139467
ENSG00000179094	PER1	period circadian regulator 1 [Source:HGNC Symbol;Acc:HGNC:8845]	protein_coding	5187	0.00253982	0.245812	0.44014	0.167307	9.79304635872959e-05	0.914856	0.573386	0.000311789	0.24114	0.00248334	0.255204	0.820711	0.153576	0.000124193	0.9999	0.573405	0.0003995	0.235989	-0.099203	0.366752	0.959263	0.143645	0.000970531	0.987054	0.444941	0.00247796	0.21465	-0.00337995	0.240138	0.0532685	0.167482	2.45457673114591e-05	0.0874471	0.542185	4.95680126838997e-05	0.270165	0.00372546	0.264204	0.718007	0.138264	0.000119989	0.978218	0.54603	0.000376261	0.236739
ENSG00000171863	RPS7	ribosomal protein S7 [Source:HGNC Symbol;Acc:HGNC:10440]	protein_coding	6201	-0.00146387	0.13172	0.655433	0.456674	2.90075698437689e-06	0.953675	0.814854	1.31287096107104e-05	0.31205	-0.0114997	0.144089	0.290364	0.413419	1.91178036762712e-06	0.9999	0.803478	9.20752368723377e-06	0.319857	-0.958776	0.319228	0.590542	0.164598	2.31318937894194e-06	0.830948	0.472622	1.16646190543543e-05	0.354889	0.00791416	0.169326	1.43515379874289e-06	0.268947	6.26458959091716e-11	7.74171893612773e-06	0.653242	3.5019089475718e-10	0.483213	-0.00291245	0.120171	0.776837	0.496216	3.06109585760281e-06	0.984007	0.847738	1.37676524888206e-05	0.311034
ENSG00000115310	RTN4	reticulon 4 [Source:HGNC Symbol;Acc:HGNC:14085]	protein_coding	57142	0.00322624	-0.0477218	0.114179	0.662282	0.0806573	0.726526	0.90541	0.112281	0.0665873	0.00172603	-0.0332681	0.800828	0.764368	0.180405	0.9999	0.946519	0.23117	0.0379614	1.7036	-0.123587	0.134299	0.394027	0.0466725	0.507673	0.693285	0.0702096	0.0966298	0.00610053	0.00489022	5.93528893599228e-10	0.95523	1.60982377103643e-08	8.41209956418633e-09	0.990412	5.69722629361864e-08	0.401955	-0.000605835	-0.0309699	0.925098	0.779559	0.183529	0.994006	0.948691	0.230927	0.0373062
ENSG00000108679	LGALS3BP	galectin 3 binding protein [Source:HGNC Symbol;Acc:HGNC:6564]	protein_coding	3959	0.00108763	-0.226679	0.64823	0.0802866	0.0305716	0.953368	0.426574	0.0487151	0.097293	0.00366017	-0.227244	0.644242	0.0797985	0.0305136	0.9999	0.444302	0.0504903	0.0973502	1.58981	-0.282463	0.226686	0.0952719	0.0426679	0.593262	0.370418	0.0649795	0.0998136	0.00331114	-0.201723	0.00823126	0.102898	0.00210447	0.0169229	0.442042	0.00310889	0.170145	-0.00438241	-0.226207	0.55696	0.0799173	0.0290494	0.960235	0.441485	0.0473595	0.0988264
ENSG00000152291	TGOLN2	trans-golgi network protein 2 [Source:HGNC Symbol;Acc:HGNC:15450]	protein_coding	10618	0.00219257	-0.136285	0.277091	0.210475	0.0122282	0.854653	0.625151	0.0221005	0.123813	-0.00107	-0.1225	0.873702	0.263701	0.0191107	0.9999	0.697495	0.0336907	0.11114	0.915536	-0.210317	0.391046	0.126321	0.0107571	0.714752	0.419778	0.0199316	0.145415	0.0049555	-0.0958702	9.33862089334855e-07	0.307463	6.14896298297059e-07	5.25986319185192e-06	0.686749	1.63704828949054e-06	0.340538	-0.0118256	-0.139036	0.0592869	0.193851	0.00475969	0.821559	0.621063	0.00985669	0.149294
ENSG00000100664	EIF5	eukaryotic translation initiation factor 5 [Source:HGNC Symbol;Acc:HGNC:3299]	protein_coding	1983	-0.000227412	0.164594	0.925007	0.208329	1.42781034818936e-07	0.991538	0.62249	8.29805086715859e-07	0.366025	0.000200937	0.163005	0.980044	0.213128	1.43325403029724e-07	0.9999	0.644038	8.52008095838984e-07	0.365961	2.78569	-0.0608526	0.0463614	0.730585	2.72363753316374e-07	0.407077	0.889044	1.68704979205135e-06	0.39669	0.00442392	0.18882	0.000391477	0.118358	3.97505034783517e-10	0.00112844	0.468614	1.894728465912e-09	0.457626	-0.00221105	0.160622	0.770008	0.21806	1.3781361956846e-07	0.984007	0.649993	8.04757274415207e-07	0.366629
ENSG00000123989	CHPF	chondroitin polymerizing factor [Source:HGNC Symbol;Acc:HGNC:24291]	protein_coding	79586	-0.00106831	-0.552847	0.711418	0.000612704	2.9149526285621e-05	0.963555	0.0456915	0.000105469	0.266645	0.00260007	-0.563235	0.786579	0.000498376	2.99826265137611e-05	0.9999	0.0464567	0.000111376	0.266066	1.55456	-0.634165	0.365382	0.00497656	0.00026336	0.696916	0.0946457	0.000792748	0.248344	0.0019987	-0.547139	0.195054	0.000593986	1.46743067387353e-05	0.265909	0.0439701	3.07713793596177e-05	0.28056	0.000223443	-0.558365	0.980292	0.000534209	3.09644621795463e-05	0.998577	0.0470358	0.000111288	0.265403
ENSG00000168385	SEPTIN2	septin 2 [Source:HGNC Symbol;Acc:HGNC:7729]	protein_coding	4735	-0.00250263	-0.0700202	0.0905795	0.37645	0.0122709	0.70287	0.769241	0.0221642	0.123716	9.57343274733503e-05	-0.083766	0.984603	0.299466	0.0364179	0.9999	0.729715	0.058719	0.0919835	-0.788926	-0.0331717	0.379107	0.77234	0.0745937	0.706088	0.907307	0.105078	0.0794366	0.000278667	-0.0819931	0.727742	0.307313	0.0348292	0.785465	0.686646	0.0422688	0.0933453	-0.00924554	-0.0950472	0.0450765	0.226415	0.00779859	0.7828	0.65793	0.0151416	0.136163
ENSG00000168066	SF1	splicing factor 1 [Source:HGNC Symbol;Acc:HGNC:12950]	protein_coding	7536	0.00404314	-0.0338571	0.0926547	0.792103	0.419101	0.706403	0.949846	0.464215	0.00211585	-0.00161085	-0.00907813	0.841663	0.94466	0.755908	0.9999	0.989867	0.785233	-0.033045	1.36117	-0.137379	0.297365	0.411084	0.300717	0.651054	0.705345	0.34579	0.0200779	0.00600698	0.0226481	6.58819867921756e-07	0.839352	0.000104216	3.85255935131536e-06	0.956698	0.000190036	0.239796	-0.0104216	-0.0248302	0.167463	0.847194	0.523644	0.894855	0.966548	0.567031	-0.00938004
ENSG00000092820	EZR	ezrin [Source:HGNC Symbol;Acc:HGNC:12691]	protein_coding	7430	0.00059171	0.189138	0.858716	0.292591	0.0133067	0.98564	0.707185	0.0237678	0.121447	0.00331531	0.186492	0.764155	0.299592	0.0130083	0.9999	0.729715	0.0242388	0.122084	1.0937	0.24958	0.569262	0.312024	0.0215943	0.819789	0.627777	0.0362741	0.123057	0.00775747	0.236994	3.45079454867795e-06	0.131812	1.26504889237278e-06	1.68498548180694e-05	0.488324	3.19037663693432e-06	0.327478	-0.00479151	0.186414	0.645056	0.29782	0.0124038	0.968037	0.725919	0.022646	0.123415
ENSG00000116754	SRSF11	serine and arginine rich splicing factor 11 [Source:HGNC Symbol;Acc:HGNC:10782]	protein_coding	9295	-0.000257328	-0.126105	0.930122	0.426044	0.0366259	0.992178	0.798742	0.0570448	0.0918092	-0.00450344	-0.119547	0.644174	0.450224	0.0339468	0.9999	0.823722	0.0553438	0.0941261	4.03373	-0.424885	0.00905244	0.0306006	0.00449903	0.333825	0.21841	0.00940961	0.171759	0.00842513	-0.0790125	2.7344557196684e-09	0.532765	7.21187532727012e-09	3.12943265695383e-08	0.832305	2.71947822954347e-08	0.414568	-0.0100067	-0.139894	0.274332	0.372757	0.0235087	0.924931	0.777021	0.0393976	0.105105
ENSG00000173230	GOLGB1	golgin B1 [Source:HGNC Symbol;Acc:HGNC:4429]	protein_coding	2804	0.00206739	-0.191572	0.589428	0.354221	0.0731967	0.943073	0.753255	0.10332	0.0698148	-9.23747e-05	-0.180194	0.994219	0.384654	0.0810032	0.9999	0.782854	0.116633	0.0664441	4.36786	-0.54611	0.0354728	0.040038	0.00845782	0.395533	0.2459	0.0162277	0.152848	0.011766	-0.112641	9.36651130329069e-11	0.478482	9.21643530556065e-10	1.76043029969527e-09	0.804171	4.10878836442029e-09	0.445514	0.000728979	-0.179454	0.951581	0.385003	0.0809013	0.995559	0.785383	0.114148	0.0664862
ENSG00000137642	SORL1	sortilin related receptor 1 [Source:HGNC Symbol;Acc:HGNC:11185]	protein_coding	6653	0.00259182	-0.330274	0.424429	0.06118	3.25053858855894e-06	0.913256	0.380955	1.45286156548995e-05	0.309898	0.000560726	-0.317204	0.958631	0.0732732	4.33213331293694e-06	0.9999	0.430164	1.9383734561068e-05	0.30443	0.0532568	-0.402093	0.976884	0.0910794	1.58081596730881e-05	0.992465	0.361451	6.55318928388667e-05	0.314228	-0.00349307	-0.336317	0.0426226	0.0508397	6.68883105879037e-07	0.0719751	0.327166	1.77035770269931e-06	0.339031	-0.00664306	-0.324441	0.513468	0.0654848	3.57620526172062e-06	0.957392	0.405208	1.58311758883743e-05	0.308087
ENSG00000116285	ERRFI1	ERBB receptor feedback inhibitor 1 [Source:HGNC Symbol;Acc:HGNC:18185]	protein_coding	54206	-0.0092217	0.514254	0.0718063	0.0626148	0.26472	0.659747	0.385319	0.312302	0.0227153	-0.0377796	0.530955	0.0257322	0.0524163	0.155563	0.9999	0.375542	0.20364	0.0435241	-3.74106	0.845119	0.199328	0.0253943	0.31538	0.567181	0.201278	0.360102	0.0176973	-0.00741518	0.421551	0.00628543	0.11478	0.0670771	0.0133525	0.462579	0.077819	0.0726846	-0.00471225	0.458391	0.771078	0.101939	0.591571	0.984007	0.486196	0.629931	-0.0163658
ENSG00000169116	PARM1	prostate androgen-regulated mucin-like protein 1 [Source:HGNC Symbol;Acc:HGNC:24536]	protein_coding	25849	0.00183693	-0.325361	0.416892	0.00885999	0.0418535	0.910389	0.155894	0.0638279	0.0876973	-0.00292858	-0.310223	0.697528	0.0127502	0.0503266	0.9999	0.200818	0.0774078	0.0819221	3.06428	-0.567207	0.0140283	0.000518473	0.015798	0.351625	0.0335011	0.0276841	0.133245	0.00124552	-0.308227	0.304491	0.0124549	0.0362002	0.386128	0.175448	0.0438107	0.0921668	-0.00261946	-0.31864	0.712023	0.0103583	0.0505957	0.977639	0.189881	0.0762434	0.0817534
ENSG00000157837	SPPL3	signal peptide peptidase like 3 [Source:HGNC Symbol;Acc:HGNC:30424]	protein_coding	121665	0.000690166	-0.21391	0.772378	0.0988892	0.000357965	0.97013	0.467091	0.000992261	0.212383	-0.0075294	-0.196868	0.341314	0.126739	0.000251446	0.9999	0.536139	0.000752963	0.220383	0.903554	-0.293108	0.508188	0.0967069	0.000629939	0.78493	0.373023	0.00169795	0.226071	0.00514605	-0.18055	2.1908053829528e-05	0.117889	1.15371693037414e-07	8.71213623809555e-05	0.468106	3.49152501139845e-07	0.369645	-0.0132107	-0.226527	0.0741788	0.0745039	9.33262902543386e-05	0.842269	0.429399	0.000299884	0.242177
ENSG00000138796	HADH	hydroxyacyl-CoA dehydrogenase [Source:HGNC Symbol;Acc:HGNC:4799]	protein_coding	3033	0.00529851	-0.947967	0.111659	8.30582723324409e-07	1.79478807861394e-05	0.725908	0.00157101	6.78261384312893e-05	0.276515	-0.00500872	-0.910376	0.653409	2.66953740659466e-06	5.03894388926815e-05	0.9999	0.00378557	0.000176558	0.255279	0.115972	-0.97431	0.952264	0.000191213	0.000140942	0.985515	0.0222256	0.000457549	0.263729	-0.00166589	-0.92881	0.353895	1.48963669378597e-06	3.76903569890285e-05	0.437163	0.00210222	7.37155073804969e-05	0.261339	0.00226247	-0.916421	0.829546	2.2249084585597e-06	5.39567611576471e-05	0.989157	0.00356088	0.000182838	0.253841
ENSG00000174231	PRPF8	pre-mRNA processing factor 8 [Source:HGNC Symbol;Acc:HGNC:17340]	protein_coding	10594	0.00128542	-0.194449	0.550486	0.0961972	0.0114365	0.938312	0.462449	0.0208489	0.125676	0.00357375	-0.193788	0.617732	0.0978209	0.0119267	0.9999	0.482747	0.0224832	0.124509	0.9422	-0.355576	0.382508	0.0117249	0.00307739	0.708175	0.142205	0.00677188	0.182756	-0.00297566	-0.204602	0.00859849	0.0678316	0.000789822	0.0176066	0.370627	0.00124795	0.193974	-0.00945714	-0.199188	0.158536	0.0845911	0.00599292	0.892124	0.449668	0.0120136	0.143219
ENSG00000107581	EIF3A	eukaryotic translation initiation factor 3 subunit A [Source:HGNC Symbol;Acc:HGNC:3271]	protein_coding	8661	0.00242772	0.119035	0.231115	0.275494	2.46357287209777e-10	0.832798	0.689756	2.24614799197485e-09	0.464384	0.000295891	0.131683	0.965142	0.23257	4.85586983555318e-10	0.9999	0.666615	4.33610419736135e-09	0.454771	1.23193	-0.0103645	0.287439	0.944095	3.57215726463139e-09	0.643861	0.97588	3.07243919172884e-08	0.471996	0.00563114	0.164614	1.38015170607608e-08	0.068775	8.86414371464739e-17	1.29348812597382e-07	0.372251	1.4046258501672e-15	0.634549	-0.00679045	0.123796	0.285162	0.256574	2.82901712850264e-10	0.925669	0.686108	2.55693007713406e-09	0.46244
ENSG00000112977	DAP	death associated protein [Source:HGNC Symbol;Acc:HGNC:2672]	protein_coding	1611	-0.00116082	-0.258709	0.642766	0.0576524	0.0972134	0.952453	0.371328	0.131861	0.0602611	-0.00547668	-0.255334	0.510135	0.0607938	0.0902206	0.9999	0.400024	0.127644	0.06281	0.460955	-0.282507	0.737947	0.112656	0.149686	0.902487	0.400666	0.190703	0.0517583	0.00622923	-0.229156	5.77211685514918e-07	0.0492705	3.38278102948685e-06	3.42150037858216e-06	0.323405	7.92591690309723e-06	0.309142	-0.0111833	-0.278857	0.151178	0.038408	0.0509126	0.888271	0.32735	0.0766377	0.0815557
ENSG00000160710	ADAR	adenosine deaminase RNA specific [Source:HGNC Symbol;Acc:HGNC:225]	protein_coding	103	0.000769203	-0.123676	0.783403	0.41294	0.164838	0.972175	0.790907	0.207831	0.0413684	0.00211853	-0.123245	0.819887	0.415036	0.166086	0.9999	0.803925	0.215463	0.0410859	3.39054	-0.475289	0.0167005	0.00911169	0.00459135	0.361957	0.125712	0.00957959	0.171163	0.0083504	-0.0714451	4.25679889105544e-10	0.545251	1.04598632698965e-08	6.33979654454542e-09	0.83909	3.81870354787623e-08	0.408767	-0.0205517	-0.144956	0.0169947	0.319649	0.0227852	0.611752	0.740569	0.0383271	0.106023
ENSG00000130164	LDLR	low density lipoprotein receptor [Source:HGNC Symbol;Acc:HGNC:6547]	protein_coding	3949	0.00166154	0.297833	0.739999	0.271247	0.849925	0.967521	0.685313	0.863539	-0.0435675	0.00150917	0.304182	0.927788	0.261951	0.860618	0.9999	0.695994	0.877058	-0.0448894	6.84675	-0.192653	0.0160251	0.589558	0.203281	0.359181	0.818357	0.247467	0.0384912	0.00993011	0.363997	0.000110193	0.14019	0.00904384	0.000367061	0.500849	0.0120612	0.132139	0.00246533	0.3099	0.87507	0.251531	0.858906	0.991276	0.680996	0.873175	-0.0446752
ENSG00000131507	NDFIP1	Nedd4 family interacting protein 1 [Source:HGNC Symbol;Acc:HGNC:17592]	protein_coding	80762	0.00100077	-0.252491	0.52839	0.00397774	0.000523283	0.933684	0.111473	0.00139422	0.203638	0.0017385	-0.250132	0.742075	0.00441179	0.000591743	0.9999	0.128296	0.00161763	0.200772	0.618489	-0.284804	0.498444	0.016991	0.00306745	0.779091	0.166226	0.00675429	0.182848	0.00401686	-0.223944	3.51636589809198e-07	0.00272462	5.0243533894126e-09	2.19902341075148e-06	0.0893496	1.95322676793944e-08	0.420145	-0.00735626	-0.256172	0.136623	0.00309465	0.000240077	0.882939	0.114365	0.000703131	0.221421
ENSG00000092199	HNRNPC	heterogeneous nuclear ribonucleoprotein C [Source:HGNC Symbol;Acc:HGNC:5035]	protein_coding	3183	0.00160824	0.0641238	0.554214	0.661478	0.00644856	0.939354	0.905144	0.0127186	0.141268	-0.00653314	0.0843875	0.469662	0.564539	0.00601737	0.9999	0.878158	0.012395	0.143111	0.958843	0.0484598	0.534508	0.806251	0.00394561	0.800935	0.922932	0.00840336	0.17559	0.0100796	0.130859	2.08779151332116e-17	0.16395	2.14831227284776e-17	3.11316808851813e-14	0.536811	3.79116074205857e-16	0.64749	-0.00980518	0.060705	0.247995	0.675852	0.00433918	0.917721	0.91976	0.00908534	0.151709
ENSG00000108946	PRKAR1A	protein kinase cAMP-dependent type I regulatory subunit alpha [Source:HGNC Symbol;Acc:HGNC:9388]	protein_coding	5573	0.000491667	-0.182329	0.785756	0.0641216	5.99447487145749e-09	0.972658	0.388452	4.43058771493942e-08	0.417429	0.00572554	-0.189774	0.339811	0.0531849	4.04629262807991e-09	0.9999	0.377638	3.12614795469107e-08	0.423456	0.407045	-0.207787	0.694093	0.120164	4.17112381995663e-07	0.882123	0.410799	2.47725743243353e-06	0.388629	-0.00245184	-0.193773	0.00995642	0.0402186	2.70406866700602e-10	0.0200516	0.294955	1.3309877616685e-09	0.463076	0.00315314	-0.175757	0.577403	0.0729949	5.36474472628569e-09	0.961417	0.425958	3.9835431397252e-08	0.419138
ENSG00000167106	FAM102A	family with sequence similarity 102 member A [Source:HGNC Symbol;Acc:HGNC:31419]	protein_coding	399665	0.00125716	0.0558478	0.726061	0.772662	0.960844	0.966162	0.945636	0.963902	-0.0609306	-0.0008243	0.0641238	0.944934	0.740534	0.967211	0.9999	0.93874	0.971694	-0.0624867	1.84904	-0.0442533	0.333346	0.856158	0.744498	0.674548	0.944097	0.764072	-0.0366053	0.0107561	0.124572	3.39075572356211e-10	0.410014	3.8400472187183e-07	5.19117465669118e-09	0.762423	1.05991008798956e-06	0.34889	-0.00809565	0.0526416	0.470599	0.784339	0.934851	0.95372	0.950339	0.940835	-0.0557008
ENSG00000085063	CD59	CD59 molecule (CD59 blood group) [Source:HGNC Symbol;Acc:HGNC:1689]	protein_coding	966	-0.00113282	0.0693888	0.680265	0.639505	3.39720505698322e-11	0.958571	0.897953	3.52354179539347e-10	0.49139	0.00194284	0.0598118	0.831724	0.686837	3.60535160879668e-11	0.9999	0.922552	3.81357120348875e-10	0.490602	-0.428505	0.185091	0.776363	0.339748	3.01779214497843e-11	0.917672	0.652119	3.69777287210961e-10	0.542955	0.00774823	0.107836	6.32874683703718e-09	0.369168	2.9741354941191e-18	6.59458340814178e-08	0.735579	5.91020659891519e-17	0.664752	-0.00918991	0.0518619	0.284174	0.723945	2.1309060791448e-11	0.925669	0.935747	2.2806395001382e-10	0.497527
ENSG00000072364	AFF4	ALF transcription elongation factor 4 [Source:HGNC Symbol;Acc:HGNC:17869]	protein_coding	27125	0.00224468	0.0234172	0.491723	0.89395	0.000420833	0.927339	0.975022	0.00114456	0.208675	0.00217215	0.031758	0.8416	0.857043	0.000506178	0.9999	0.968787	0.00140627	0.204409	4.27306	-0.323295	0.015523	0.147505	0.000130831	0.359181	0.450528	0.000427664	0.26553	0.00657069	0.0734102	8.6668353426306e-05	0.645645	5.46174346002272e-07	0.00029668	0.8865	1.46855821180192e-06	0.342653	0.00674174	0.043944	0.50959	0.802054	0.000427693	0.957392	0.954222	0.001178	0.208303
ENSG00000161011	SQSTM1	sequestosome 1 [Source:HGNC Symbol;Acc:HGNC:11280]	protein_coding	8878	0.00655081	0.109148	0.0485099	0.537392	1.47281643271676e-09	0.593996	0.857253	1.19235092214416e-08	0.43863	0.0068956	0.132507	0.536672	0.464403	7.67117744238203e-09	0.9999	0.8311	5.67994725502493e-08	0.41361	0.733422	0.106252	0.712255	0.676736	1.4191499841704e-07	0.890859	0.86418	9.32622696482926e-07	0.408777	0.0104285	0.204704	4.9330977920305e-11	0.140655	8.72862477662144e-18	1.03570164138231e-09	0.501707	1.62876921168059e-16	0.655465	-0.0160816	0.12477	0.12366	0.48399	3.01585628756835e-09	0.882939	0.843446	2.33872180093728e-08	0.427917
ENSG00000171223	JUNB	JunB proto-oncogene, AP-1 transcription factor subunit [Source:HGNC Symbol;Acc:HGNC:6205]	protein_coding	3726	0.00451663	0.167121	0.160927	0.334139	1.45402689002233e-07	0.77722	0.739113	8.43157287452746e-07	0.365715	0.0110345	0.172134	0.304301	0.323065	2.21320074386861e-07	0.9999	0.748041	1.26713964438443e-06	0.358503	-0.910019	0.202203	0.625922	0.398768	2.62333238966755e-06	0.851653	0.696281	1.31236003124364e-05	0.352321	-0.00370179	0.170319	0.0308705	0.315324	4.16914745018844e-08	0.0543808	0.692341	1.3653908680721e-07	0.386595	-0.0116749	0.177164	0.248026	0.306767	1.94588303534229e-07	0.917721	0.731218	1.10136132843666e-06	0.360723
ENSG00000177600	RPLP2	ribosomal protein lateral stalk subunit P2 [Source:HGNC Symbol;Acc:HGNC:10377]	protein_coding	6181	0.000192601	0.0708286	0.955503	0.703465	3.15332933779287e-08	0.996051	0.920945	2.05475008462632e-07	0.39115	-0.00973254	0.0890634	0.395361	0.631055	2.2551869838559e-08	0.9999	0.905522	1.5379029952837e-07	0.396566	-1.14106	0.304455	0.534126	0.197532	6.18549699554106e-08	0.800651	0.514284	4.34048736894527e-07	0.423764	0.00592488	0.105972	0.000941546	0.541063	1.83690421735156e-10	0.00246754	0.83628	9.34440810420942e-10	0.468484	-0.000964314	0.0706792	0.928901	0.703351	3.14621776057593e-08	0.994841	0.927291	2.06238836567558e-07	0.391187
ENSG00000248527	MTATP6P1	MT-ATP6 pseudogene 1 [Source:HGNC Symbol;Acc:HGNC:44575]	unprocessed_pseudogene	NA	0.00495741	-0.280819	0.0924979	0.0772261	5.649837493219e-33	0.706327	0.419539	6.91473640493614e-31	0.856793	-0.00214466	-0.250137	0.82819	0.121353	2.26199055338047e-32	0.9999	0.528923	2.61460974742411e-30	0.851755	0.359043	-0.189441	0.824743	0.36321	7.32378159290012e-29	0.938016	0.669545	8.01992630641473e-27	0.860455	0.00363827	-0.232986	0.020418	0.133974	1.58812404016642e-33	0.0377985	0.491617	1.76697907912848e-31	0.86125	-0.00402073	-0.258905	0.665565	0.107561	2.10983866652105e-32	0.971636	0.496006	2.34744937409824e-30	0.852012
ENSG00000229117	RPL41	ribosomal protein L41 [Source:HGNC Symbol;Acc:HGNC:10354]	protein_coding	6171	-0.0015317	0.214285	0.685701	0.294782	6.36105062341133e-10	0.959002	0.70921	5.45540062945986e-09	0.450892	-0.00875093	0.221432	0.486366	0.278547	5.4654968737209e-10	0.9999	0.711647	4.82457055386666e-09	0.453076	-1.31374	0.45148	0.516644	0.0848282	1.57592721044511e-09	0.790157	0.351202	1.44063012040953e-08	0.48498	0.00688242	0.245585	0.000435842	0.194496	1.88595090415846e-12	0.0012434	0.576745	1.39839966186461e-11	0.528152	-0.00690112	0.197429	0.560111	0.332441	5.85370406195428e-10	0.96105	0.750627	5.03065537848082e-09	0.452089
ENSG00000067560	RHOA	ras homolog family member A [Source:HGNC Symbol;Acc:HGNC:667]	protein_coding	387	0.000169749	-0.0497566	0.900269	0.496007	3.92484354837839e-06	0.989105	0.835249	1.72133842469563e-05	0.306316	-0.00350285	-0.0426489	0.435842	0.558283	3.00329458651581e-06	0.9999	0.875054	1.38828143006105e-05	0.311394	-0.42455	0.0371939	0.586662	0.709961	1.67302524010576e-05	0.829402	0.878902	6.89559491791609e-05	0.312979	0.00184806	-0.0381998	0.00944908	0.584314	1.82029056150168e-07	0.0191243	0.85929	5.31774296863296e-07	0.361871	-0.00544505	-0.0555793	0.196875	0.441366	1.85807064277333e-06	0.900907	0.819075	8.76025782767773e-06	0.320387
ENSG00000128641	MYO1B	myosin IB [Source:HGNC Symbol;Acc:HGNC:7596]	protein_coding	4430	-0.00338871	0.111814	0.178799	0.408703	6.04430584658434e-05	0.794769	0.788381	0.000202248	0.251446	-0.00705719	0.105895	0.401332	0.437385	9.80341276246059e-05	0.9999	0.817117	0.000323095	0.241117	-0.689519	0.16648	0.646772	0.388811	0.00220854	0.86141	0.689416	0.00507913	0.192149	-0.00225541	0.0804501	0.0944596	0.548002	3.90818298761691e-05	0.143748	0.840675	7.62009662020192e-05	0.260587	-0.00825926	0.0832015	0.296369	0.539125	8.27973662941345e-05	0.928136	0.863159	0.000269464	0.244748
ENSG00000173575	CHD2	chromodomain helicase DNA binding protein 2 [Source:HGNC Symbol;Acc:HGNC:1917]	protein_coding	1106	0.00359128	-0.254294	0.530974	0.410741	0.0268231	0.934146	0.790188	0.0435467	0.101206	0.00290417	-0.239941	0.879023	0.438993	0.0307964	0.9999	0.81745	0.0509178	0.0970725	6.06127	-0.695143	0.0560142	0.0864069	0.00504367	0.420409	0.353616	0.0103781	0.168396	0.0189952	-0.125491	7.19733089026071e-13	0.575446	2.76209506291513e-12	3.32034737256683e-11	0.855088	1.97893078095772e-11	0.523471	-0.000611347	-0.235569	0.97286	0.44589	0.0310498	0.997753	0.821617	0.0501648	0.0968256
ENSG00000132359	RAP1GAP2	RAP1 GTPase activating protein 2 [Source:HGNC Symbol;Acc:HGNC:29176]	protein_coding	23108	0.00240933	0.0155154	0.335516	0.908108	0.000191737	0.879711	0.978162	0.000567385	0.226438	0.0048481	0.020023	0.56071	0.882121	0.000247294	0.9999	0.975993	0.000741489	0.220757	0.215866	-0.050589	0.877231	0.777588	0.000642494	0.958723	0.909776	0.00172754	0.225555	-0.00338759	0.00908963	0.0102469	0.943967	1.58690523488035e-05	0.0205769	0.987549	3.31098579190941e-05	0.278991	-0.00488382	0.0225374	0.533646	0.866968	0.000242126	0.957392	0.969798	0.000708236	0.221231
ENSG00000128989	ARPP19	cAMP regulated phosphoprotein 19 [Source:HGNC Symbol;Acc:HGNC:16967]	protein_coding	10776	-4.12899e-06	-0.241027	0.998658	0.0711858	0.53503	0.999586	0.404579	0.574523	-0.0105694	-0.00441572	-0.23325	0.588055	0.0803232	0.500136	0.9999	0.445655	0.549845	-0.00689309	2.69715	-0.436824	0.0431807	0.0112794	0.10562	0.406153	0.13951	0.141194	0.0659875	0.00697634	-0.200899	4.27125124740115e-09	0.0617345	5.80200503580122e-07	4.66987143738457e-08	0.355956	1.55122740651349e-06	0.341575	-0.0106662	-0.254259	0.162554	0.0537884	0.327158	0.894508	0.374017	0.378032	0.013619
ENSG00000114867	EIF4G1	eukaryotic translation initiation factor 4 gamma 1 [Source:HGNC Symbol;Acc:HGNC:3296]	protein_coding	1981	0.0011461	-0.122715	0.474307	0.157018	1.79863725385696e-05	0.92253	0.55883	6.79419874795713e-05	0.276472	0.00555248	-0.126305	0.296291	0.144302	1.38913285561557e-05	0.9999	0.561502	5.5581342680649e-05	0.281656	1.76816	-0.302239	0.035308	0.00552973	4.16975594510171e-06	0.395384	0.0988415	1.99990645905454e-05	0.342756	0.00109594	-0.110191	0.200832	0.198636	1.08831714818403e-05	0.272713	0.581613	2.33053999435127e-05	0.286507	-0.0034352	-0.120752	0.493444	0.162756	1.833370068781e-05	0.954929	0.583866	6.95190407345681e-05	0.276086
ENSG00000124762	CDKN1A	cyclin dependent kinase inhibitor 1A [Source:HGNC Symbol;Acc:HGNC:1784]	protein_coding	1026	0.0061759	0.37913	0.0894523	0.0536352	4.68189171247529e-06	0.701005	0.358471	2.02160461543127e-05	0.302942	0.000237524	0.412215	0.984466	0.0397924	1.70750144492725e-05	0.9999	0.331784	6.70686710650487e-05	0.277519	0.522113	0.387051	0.790878	0.12809	1.16010924413359e-05	0.924854	0.422134	4.97059986273549e-05	0.320991	0.00429439	0.437349	0.0268315	0.024297	1.87751547628933e-06	0.048113	0.233831	4.60275562621371e-06	0.320193	-0.0124311	0.397239	0.277461	0.0450916	1.00788463401044e-05	0.925669	0.347042	4.05218312951134e-05	0.288024
ENSG00000197157	SND1	staphylococcal nuclease and tudor domain containing 1 [Source:HGNC Symbol;Acc:HGNC:30646]	protein_coding	27044	-0.000524504	0.0725352	0.771804	0.457331	0.00444611	0.97013	0.815409	0.00920089	0.151075	-0.005636	0.0796443	0.347416	0.412708	0.00321335	0.9999	0.803478	0.0071866	0.159456	-1.39396	0.216589	0.162291	0.09124	0.0109702	0.53276	0.361726	0.0202921	0.144803	-0.000698177	0.0656717	0.471376	0.498242	0.00372745	0.553717	0.814191	0.00528868	0.155646	-0.00595576	0.0623138	0.291358	0.519264	0.00292432	0.928136	0.855499	0.00643368	0.161859
ENSG00000165280	VCP	valosin containing protein [Source:HGNC Symbol;Acc:HGNC:12666]	protein_coding	7415	0.00114814	-0.192579	0.451321	0.020888	1.6148374374617e-05	0.916473	0.236406	6.15691913575738e-05	0.278641	0.00234152	-0.190486	0.64444	0.0226723	1.891210753714e-05	0.9999	0.259958	7.3576161072875e-05	0.275459	0.690186	-0.192871	0.428758	0.0870085	1.52956427757918e-05	0.738207	0.354544	6.36991880690802e-05	0.314952	0.00146827	-0.1779	0.0703305	0.0291437	4.79044140644516e-06	0.111421	0.252757	1.09383349506518e-05	0.302502	-0.00738407	-0.195495	0.119691	0.0175134	7.03759557771898e-06	0.882454	0.232741	2.92147273723107e-05	0.295065
ENSG00000121671	CRY2	cryptochrome circadian regulator 2 [Source:HGNC Symbol;Acc:HGNC:2385]	protein_coding	1408	0.000723289	-0.156223	0.815877	0.351842	0.00939442	0.97833	0.75228	0.0176154	0.131099	-0.00338025	-0.146329	0.743401	0.383277	0.00920029	0.9999	0.782466	0.0179418	0.13167	2.22757	-0.350376	0.21087	0.125657	0.00408865	0.577665	0.418844	0.00865747	0.174554	0.0071676	-0.111048	4.60749984261126e-06	0.449055	1.09687687950602e-06	2.17970990735266e-05	0.787283	2.7950545443971e-06	0.330086	-0.00134876	-0.15397	0.889714	0.357711	0.00952488	0.992714	0.768166	0.0180274	0.130721
ENSG00000138760	SCARB2	scavenger receptor class B member 2 [Source:HGNC Symbol;Acc:HGNC:1665]	protein_coding	950	-0.00250659	-0.0411101	0.153972	0.662531	0.098339	0.769953	0.905486	0.133145	0.0598656	-0.00598503	-0.0441372	0.307407	0.641759	0.136814	0.9999	0.909319	0.182553	0.0482249	0.936841	-0.165598	0.345518	0.194456	0.159392	0.683858	0.511163	0.201122	0.0491005	0.0022259	-0.0418977	0.0170545	0.647998	0.0264423	0.0322519	0.887281	0.0326891	0.101631	-0.0116138	-0.0690915	0.0335085	0.455731	0.0408274	0.735428	0.826438	0.0632693	0.0884665
ENSG00000100380	ST13	ST13 Hsp70 interacting protein [Source:HGNC Symbol;Acc:HGNC:11343]	protein_coding	6767	0.00361873	-0.119739	0.0166006	0.136935	9.03709421003811e-10	0.422364	0.53214	7.54517584807596e-09	0.445801	-0.00295604	-0.0948869	0.562733	0.253478	1.14618855989113e-08	0.9999	0.688868	8.24891012697852e-08	0.407329	0.0713958	-0.118744	0.932947	0.276849	1.6643150692508e-08	0.979606	0.595608	1.28441169624748e-07	0.446567	0.00416697	-0.0761262	3.07647212793553e-08	0.266566	5.83861632515043e-15	2.58831698721498e-07	0.65157	6.9975951187258e-14	0.593319	0.00108115	-0.098769	0.822296	0.233993	1.30933884872965e-08	0.989157	0.66591	9.13245192312071e-08	0.40523
ENSG00000106537	TSPAN13	tetraspanin 13 [Source:HGNC Symbol;Acc:HGNC:21643]	protein_coding	27075	-0.00255034	-0.585698	0.413278	0.000746979	0.02475	0.910048	0.0504599	0.0406239	0.103589	0.00497201	-0.608316	0.631891	0.000499461	0.0291935	0.9999	0.0464567	0.0485998	0.0986781	0.583298	-0.571009	0.746732	0.0156714	0.0644745	0.906476	0.160699	0.0926612	0.0848879	0.00214114	-0.587211	0.199266	0.000649763	0.0170517	0.270923	0.0458208	0.0217415	0.114418	-3.00385e-05	-0.599571	0.997549	0.000580243	0.0318004	0.999764	0.0494611	0.0512304	0.0961049
ENSG00000147140	NONO	non-POU domain containing octamer binding [Source:HGNC Symbol;Acc:HGNC:7871]	protein_coding	4841	0.0018197	-0.0510101	0.206209	0.50926	0.000814098	0.813993	0.841326	0.00206512	0.193256	-0.00230092	-0.0370744	0.63216	0.634417	0.00144554	0.9999	0.906011	0.00356096	0.179423	0.043974	-0.0677613	0.957078	0.518123	0.000593553	0.986425	0.775853	0.0016141	0.227622	0.0030657	-0.0234946	3.14559210280895e-05	0.736367	7.72899934116122e-07	0.000120729	0.921505	2.0197131410726e-06	0.336432	-0.00607245	-0.048659	0.177606	0.527342	0.000741942	0.897563	0.858646	0.00192792	0.195455
ENSG00000070087	PFN2	profilin 2 [Source:HGNC Symbol;Acc:HGNC:8882]	protein_coding	5217	-0.000402308	-0.495413	0.851821	5.04123210332711e-05	0.00155466	0.985212	0.0134472	0.00364177	0.17764	-0.00531511	-0.488208	0.457214	6.10315925013071e-05	0.00125261	0.9999	0.0171047	0.00314264	0.182912	0.224523	-0.487583	0.856681	0.00302826	0.00540423	0.950569	0.0736911	0.0110182	0.166352	0.000642033	-0.493901	0.578286	4.87904570365744e-05	0.00138684	0.653441	0.0125325	0.00210849	0.180435	-0.00277443	-0.501032	0.68063	3.99923951816603e-05	0.00146996	0.974082	0.0136407	0.0035154	0.179013
ENSG00000099783	HNRNPM	heterogeneous nuclear ribonucleoprotein M [Source:HGNC Symbol;Acc:HGNC:5046]	protein_coding	4670	0.00566453	-0.234252	0.118269	0.229143	0.16552	0.733497	0.644489	0.20863	0.0412139	0.00150076	-0.206173	0.901678	0.297015	0.340034	0.9999	0.728154	0.39559	0.0118948	2.56832	-0.377063	0.212633	0.154017	0.127589	0.579071	0.459883	0.166038	0.0583802	0.0123455	-0.132471	1.48610321530912e-13	0.344691	2.01689033047028e-11	9.93443414855297e-12	0.716073	1.23640012421227e-10	0.498245	-0.00468722	-0.209327	0.681857	0.287675	0.326058	0.974268	0.71657	0.376929	0.0137683
ENSG00000182934	SRPRA	SRP receptor subunit alpha [Source:HGNC Symbol;Acc:HGNC:11307]	protein_coding	6734	-0.00144069	-0.258421	0.457343	0.0149736	0.000197948	0.916607	0.198813	0.000583855	0.225729	-0.00236592	-0.262058	0.713901	0.0139797	0.000237125	0.9999	0.209762	0.000714192	0.221699	1.40276	-0.354653	0.212322	0.0154115	0.00060747	0.579012	0.159766	0.00164678	0.227019	0.00372032	-0.244826	0.000195475	0.0120913	5.11826723948004e-07	0.000609206	0.173648	1.38138108943601e-06	0.343808	-0.00356889	-0.270657	0.556764	0.0108736	0.000216485	0.959977	0.193593	0.000640983	0.223735
ENSG00000105193	RPS16	ribosomal protein S16 [Source:HGNC Symbol;Acc:HGNC:10396]	protein_coding	6217	-0.00246945	0.320228	0.478256	0.0902618	1.45174329806282e-07	0.923917	0.449563	8.4206777417048e-07	0.365742	-0.0110818	0.326405	0.337897	0.0838085	1.19798865059086e-07	0.9999	0.452444	7.21229895473176e-07	0.369008	-2.26135	0.635215	0.217369	0.00803535	4.24012866857364e-08	0.583333	0.118689	3.0621352682521e-07	0.430433	0.00688481	0.346455	0.000118944	0.0451994	1.76953879342437e-10	0.000392816	0.310113	9.03707023465572e-10	0.469003	-0.0040956	0.301759	0.707515	0.109984	1.71599367413298e-07	0.97712	0.500618	9.82199845502362e-07	0.362883
ENSG00000152795	HNRNPDL	heterogeneous nuclear ribonucleoprotein D like [Source:HGNC Symbol;Acc:HGNC:5037]	protein_coding	9987	0.00236377	-0.122655	0.140588	0.155677	1.79874192670328e-11	0.761493	0.557202	1.94717089110242e-10	0.499736	-8.40568e-05	-0.109683	0.98751	0.210114	5.0687353090569e-11	0.9999	0.639492	5.21563337488812e-10	0.48606	1.67632	-0.213484	0.070683	0.0723964	1.45384638017405e-10	0.438994	0.326247	1.59539703512138e-09	0.520816	0.00429255	-0.0851274	6.33688441304699e-08	0.241111	3.67619845662015e-17	4.85275516311552e-07	0.624727	6.20835917925641e-16	0.642642	-0.00442655	-0.115314	0.380191	0.184324	3.51164017110239e-11	0.935138	0.609432	3.64178942362464e-10	0.490951
ENSG00000145592	RPL37	ribosomal protein L37 [Source:HGNC Symbol;Acc:HGNC:10347]	protein_coding	6167	-0.000356856	0.146821	0.912361	0.401709	7.39491220627468e-09	0.990203	0.785301	5.39475958498426e-08	0.414179	-0.00828422	0.159517	0.441391	0.361131	5.63250424972478e-09	0.9999	0.771427	4.2645517983906e-08	0.418389	-0.66753	0.342577	0.696577	0.121358	3.05365841573827e-09	0.883072	0.412739	2.64726737491044e-08	0.474512	0.00761425	0.188707	2.92872926313455e-06	0.216634	2.23575429111069e-13	1.45987400691848e-05	0.601535	2.00332057626395e-12	0.553419	-0.00589461	0.137585	0.561083	0.429781	6.34767900253051e-09	0.961417	0.813039	4.6503453988257e-08	0.416545
ENSG00000111885	MAN1A1	mannosidase alpha class 1A member 1 [Source:HGNC Symbol;Acc:HGNC:6821]	protein_coding	4121	0.00132544	0.135915	0.608384	0.330543	8.76639879397823e-10	0.945594	0.737244	7.33388392872984e-09	0.446244	0.00286066	0.138053	0.739552	0.323911	9.41901338348702e-10	0.9999	0.748064	8.00212300762887e-09	0.445197	0.348112	0.0411502	0.818376	0.832233	6.68283175328039e-08	0.935605	0.934353	4.65872849986766e-07	0.422388	-0.00293885	0.126192	0.0319264	0.351586	1.12075397395752e-10	0.0559661	0.720935	5.95769217735314e-10	0.475306	-0.0100324	0.130681	0.213645	0.344384	4.77662410833772e-10	0.906207	0.760025	4.15826113799476e-09	0.455006
ENSG00000132326	PER2	period circadian regulator 2 [Source:HGNC Symbol;Acc:HGNC:8846]	protein_coding	8864	0.00795373	0.0387353	0.147536	0.895184	0.433091	0.765773	0.975198	0.477802	0.000501323	0.00324175	0.0761582	0.859977	0.798361	0.682207	0.9999	0.954968	0.718865	-0.0254869	4.81934	-0.188925	0.122362	0.633848	0.440015	0.497337	0.842235	0.481712	-0.000162543	0.0105318	0.142497	0.00021375	0.601478	0.0082285	0.000659249	0.866872	0.0110524	0.13471	0.0168521	0.102755	0.32877	0.728012	0.566366	0.929401	0.936414	0.606506	-0.0138012
ENSG00000086598	TMED2	transmembrane p24 trafficking protein 2 [Source:HGNC Symbol;Acc:HGNC:16996]	protein_coding	10959	-0.00217361	-0.28771	0.427509	0.0535551	1.82916335537546e-07	0.914645	0.358471	1.03670860179629e-06	0.361787	-0.00403786	-0.29237	0.657961	0.0506842	2.23408365863554e-07	0.9999	0.370013	1.27768951626088e-06	0.35834	1.93826	-0.383124	0.22511	0.0631947	8.31123311702546e-07	0.590995	0.303866	4.61011884022036e-06	0.375314	0.00835649	-0.251408	1.45104505101275e-10	0.030046	7.67408164313771e-16	2.53063229936054e-09	0.256631	1.05530034809731e-14	0.613877	-0.00482499	-0.305477	0.57412	0.0405858	2.11400984780223e-07	0.961417	0.335064	1.19133501878042e-06	0.359295
ENSG00000182985	CADM1	cell adhesion molecule 1 [Source:HGNC Symbol;Acc:HGNC:5951]	protein_coding	23705	-0.00105789	-0.493024	0.700774	0.00128692	0.00296714	0.960807	0.066013	0.00646568	0.161489	-0.00372109	-0.492191	0.684331	0.00132052	0.00294581	0.9999	0.0736704	0.00665839	0.161673	2.15745	-0.63059	0.169299	0.00227734	0.00344551	0.540322	0.0642907	0.00746899	0.179512	-4.23553e-05	-0.499007	0.977142	0.0011016	0.00315081	0.983048	0.0588549	0.00453078	0.159958	-0.00859037	-0.509402	0.31767	0.000828485	0.00209105	0.928136	0.0623246	0.00478633	0.170305
ENSG00000087365	SF3B2	splicing factor 3b subunit 2 [Source:HGNC Symbol;Acc:HGNC:10769]	protein_coding	10992	0.00279118	-0.170343	0.308214	0.248887	0.00122086	0.866891	0.665605	0.00294234	0.183535	-0.000293564	-0.154683	0.974369	0.298237	0.00188034	0.9999	0.729054	0.00450406	0.172947	2.85531	-0.362756	0.0685572	0.0709034	0.000278299	0.43532	0.322352	0.000831222	0.246964	0.0094003	-0.1011	5.44481932970756e-14	0.331779	7.82043461047065e-15	4.77995404953146e-12	0.7059	9.12574102666587e-14	0.590264	-0.0101793	-0.167808	0.23473	0.253677	0.00104387	0.914018	0.683327	0.00260511	0.187316
ENSG00000177954	RPS27	ribosomal protein S27 [Source:HGNC Symbol;Acc:HGNC:10416]	protein_coding	6232	-0.00191003	0.305222	0.631559	0.157269	1.65500316841222e-10	0.949419	0.55883	1.54412537766747e-09	0.469932	-0.0108765	0.31407	0.410834	0.144971	1.33873012015144e-10	0.9999	0.562001	1.28713580775743e-09	0.472863	-1.15475	0.561243	0.581343	0.039221	1.34613924515944e-10	0.826312	0.244029	1.48819198378254e-09	0.521927	0.00827473	0.342483	4.73073833459481e-05	0.079023	6.6070693564227e-14	0.000173901	0.391465	6.51886765932648e-13	0.567207	-0.00293448	0.291226	0.814074	0.17635	1.79810654556799e-10	0.989157	0.600828	1.67313974897529e-09	0.468781
ENSG00000109475	RPL34	ribosomal protein L34 [Source:HGNC Symbol;Acc:HGNC:10340]	protein_coding	6164	-0.00205633	0.252874	0.618354	0.257086	1.90734807627734e-08	0.947914	0.673375	1.29306888481676e-07	0.399251	-0.0104154	0.260114	0.44743	0.243273	1.63576269332274e-08	0.9999	0.677758	1.14437386002935e-07	0.401701	-1.32044	0.503703	0.540404	0.07129	1.24828640157961e-08	0.804293	0.32315	9.86772297540477e-08	0.451424	0.00811006	0.288393	0.000130454	0.15707	2.12559791442964e-11	0.000425829	0.525645	1.2984495069766e-10	0.497559	-0.00444768	0.23621	0.730839	0.288724	2.02650738750827e-08	0.9799	0.718048	1.36894521767848e-07	0.398281
ENSG00000135916	ITM2C	integral membrane protein 2C [Source:HGNC Symbol;Acc:HGNC:6175]	protein_coding	81618	-0.00371462	-0.383535	0.156407	0.00753087	0.0480714	0.773519	0.146437	0.0719498	0.0833688	0.00769907	-0.417285	0.378796	0.00406867	0.0745479	0.9999	0.125472	0.108662	0.0692096	-0.888069	-0.31072	0.557423	0.111991	0.101516	0.81396	0.399945	0.13654	0.0675548	0.00176271	-0.393542	0.210812	0.00612859	0.056368	0.284224	0.127207	0.0662557	0.0783133	-0.0107603	-0.417013	0.190184	0.00377685	0.0534131	0.900609	0.122591	0.0798111	0.080033
ENSG00000143933	CALM2	calmodulin 2 [Source:HGNC Symbol;Acc:HGNC:1445]	protein_coding	805	-0.00363415	0.0241682	0.0660075	0.818672	0.00015796	0.642499	0.956589	0.000478525	0.230722	-0.000800695	0.00586731	0.904041	0.956564	0.000669308	0.9999	0.992818	0.00180524	0.197884	0.0394293	0.0716355	0.971403	0.611601	0.000346424	0.990627	0.829451	0.00100664	0.241449	-0.000695531	0.000450171	0.515973	0.996643	0.000563038	0.595944	0.999559	0.000910293	0.201933	-0.000995173	0.00322059	0.873573	0.976068	0.000666256	0.991276	0.996813	0.00175049	0.197991
ENSG00000151929	BAG3	BAG cochaperone 3 [Source:HGNC Symbol;Acc:HGNC:939]	protein_coding	9531	0.0135149	0.164669	0.000770088	0.431577	0.000329332	0.10796	0.802118	0.000920731	0.214283	0.0144738	0.212423	0.29375	0.341821	0.0212593	0.9999	0.760229	0.0369097	0.108049	0.470668	0.150402	0.836881	0.607946	0.0301979	0.942487	0.827656	0.0483231	0.111805	-0.00714729	0.196853	0.000931499	0.346907	0.000383111	0.00244398	0.717828	0.000635949	0.210831	0.0621829	0.314999	2.26385634180797e-07	0.0990238	3.26919132911437e-07	0.00117754	0.481306	1.77661391787498e-06	0.351716
ENSG00000133639	BTG1	BTG anti-proliferation factor 1 [Source:HGNC Symbol;Acc:HGNC:1130]	protein_coding	694	0.000904546	0.210403	0.779221	0.228202	0.179638	0.970929	0.643892	0.223872	0.0381237	-0.0102042	0.233333	0.340277	0.18004	0.137668	0.9999	0.606346	0.183562	0.0479995	-0.0217868	0.289935	0.990321	0.210285	0.180161	0.996871	0.52868	0.223361	0.0438246	0.00823763	0.262719	2.56420495487562e-07	0.0766788	3.65706191393838e-06	1.66669316748335e-06	0.388076	8.51867780803873e-06	0.307661	-0.0146192	0.197205	0.145325	0.251315	0.0918098	0.887196	0.680663	0.127304	0.0622162
ENSG00000140526	ABHD2	abhydrolase domain containing 2, acylglycerol lipase [Source:HGNC Symbol;Acc:HGNC:18717]	protein_coding	11057	0.00144754	0.0476265	0.618574	0.761014	0.000263496	0.947914	0.942255	0.000754204	0.21933	0.000604557	0.0544115	0.950171	0.728875	0.000292666	0.9999	0.934149	0.000860543	0.216961	1.15759	-0.123157	0.484062	0.56103	0.000526727	0.769749	0.801755	0.00145173	0.230723	0.00497219	0.0840953	0.000995942	0.565228	2.4106913497539e-06	0.00259604	0.849861	5.79713872202724e-06	0.315529	-0.0142754	0.0377996	0.114311	0.806133	9.94531224829247e-05	0.881202	0.955197	0.000317853	0.240807
ENSG00000075415	SLC25A3	solute carrier family 25 member 3 [Source:HGNC Symbol;Acc:HGNC:10989]	protein_coding	5250	0.00225849	-0.0435117	0.228929	0.665843	6.01651107005891e-06	0.830601	0.907	2.52887938027567e-05	0.298108	-0.000342126	-0.0306553	0.956481	0.763134	1.15088389946671e-05	0.9999	0.946472	4.69699694239004e-05	0.2854	0.530078	-0.0591931	0.636137	0.680074	0.000116891	0.856277	0.865621	0.000387635	0.268245	0.00506016	-0.0021373	4.45721182651983e-08	0.97972	1.00138795105176e-11	3.57367049181393e-07	0.997116	6.48455577640304e-11	0.507291	-0.010678	-0.044484	0.0676366	0.654282	2.55867583204244e-06	0.829581	0.912276	1.17259491985628e-05	0.314411
ENSG00000136750	GAD2	glutamate decarboxylase 2 [Source:HGNC Symbol;Acc:HGNC:4093]	protein_coding	2572	0.00393078	-0.294745	0.344092	0.189114	0.0807499	0.885704	0.600251	0.112395	0.0665489	0.0221419	-0.312528	0.107099	0.160046	0.0441013	0.9999	0.580986	0.0691411	0.0860699	2.18278	-0.442517	0.373812	0.161187	0.18252	0.702406	0.467597	0.225989	0.0432566	-0.00657034	-0.311234	0.00251012	0.143577	0.00348966	0.00590387	0.505629	0.00497641	0.157342	0.012105	-0.258429	0.352126	0.247903	0.0815747	0.932059	0.677593	0.114966	0.0662086
ENSG00000101421	CHMP4B	charged multivesicular body protein 4B [Source:HGNC Symbol;Acc:HGNC:16171]	protein_coding	128866	0.00545962	-0.183089	0.418979	0.614532	0.0372674	0.91133	0.889496	0.0578948	0.0912771	-0.000515069	-0.152561	0.981741	0.676178	0.0472966	0.9999	0.919855	0.0733821	0.0838799	4.86639	-0.476274	0.204425	0.331264	0.0118487	0.571841	0.64435	0.0216751	0.142389	0.0247599	-0.0109726	8.51955414307961e-17	0.962982	8.8728761715902e-16	6.81760936541978e-14	0.992502	1.20817448708184e-14	0.612443	-0.0180481	-0.175823	0.393384	0.627615	0.036248	0.935772	0.900128	0.0572019	0.0921265
ENSG00000121653	MAPK8IP1	mitogen-activated protein kinase 8 interacting protein 1 [Source:HGNC Symbol;Acc:HGNC:6882]	protein_coding	9479	0.00584415	-0.117595	0.0205594	0.380293	0.00343346	0.448863	0.772312	0.0073502	0.157759	-0.00032166	-0.0853229	0.96992	0.537936	0.0281684	0.9999	0.866682	0.0471726	0.0997474	2.54103	-0.254357	0.0846918	0.17626	0.0361584	0.456414	0.488902	0.0564009	0.105609	0.00594931	-0.0516515	4.0525052447228e-06	0.66899	3.50198908547207e-06	1.949963555081e-05	0.894308	8.18402616110659e-06	0.308485	0.00330328	-0.0818	0.680754	0.553075	0.0264495	0.974082	0.870482	0.0436269	0.101623
ENSG00000176658	MYO1D	myosin ID [Source:HGNC Symbol;Acc:HGNC:7598]	protein_coding	4642	-0.000381029	-0.338291	0.870711	0.0086696	0.174189	0.986177	0.155034	0.217948	0.0392924	-0.00309481	-0.334892	0.69081	0.00933888	0.167076	0.9999	0.175365	0.216585	0.0408631	2.42605	-0.572722	0.0575791	0.000678575	0.0451796	0.42208	0.0371493	0.0683095	0.0977872	0.0039704	-0.317507	0.00109529	0.00828765	0.00338125	0.00282246	0.144537	0.00483274	0.158152	-0.0110554	-0.35405	0.12878	0.00534335	0.081772	0.882939	0.143821	0.115213	0.0661276
ENSG00000145495	MARCHF6	membrane associated ring-CH-type finger 6 [Source:HGNC Symbol;Acc:HGNC:30550]	protein_coding	10299	0.00120209	-0.0795836	0.411994	0.313977	0.00158193	0.908718	0.724979	0.0036965	0.177213	0.000672761	-0.0742506	0.890388	0.349675	0.00207471	0.9999	0.765275	0.0049039	0.170501	1.09566	-0.176905	0.13292	0.0594919	0.000164718	0.506166	0.296476	0.000526278	0.259936	0.00217469	-0.0605466	0.00467843	0.420596	6.85203436259839e-05	0.0102744	0.769375	0.000128667	0.248787	-0.00343046	-0.0773109	0.454776	0.327058	0.00165893	0.951211	0.745519	0.00390574	0.176043
ENSG00000065978	YBX1	Y-box binding protein 1 [Source:HGNC Symbol;Acc:HGNC:8014]	protein_coding	4904	-0.00207398	-0.0475291	0.295235	0.655303	0.000343916	0.861913	0.90316	0.0009579	0.213297	-0.0047154	-0.0504518	0.474943	0.637144	0.000441765	0.9999	0.9075	0.00124443	0.207558	-0.040608	-0.00938137	0.971903	0.94937	0.00282192	0.990627	0.977839	0.00627208	0.185228	0.00625855	-0.0227611	2.09042065801429e-11	0.778216	5.34023917767416e-13	5.11084514813694e-10	0.935333	4.42489113224567e-12	0.543283	-0.00469422	-0.064594	0.449996	0.544581	0.00043055	0.949714	0.865588	0.00118414	0.20815
ENSG00000004799	PDK4	pyruvate dehydrogenase kinase 4 [Source:HGNC Symbol;Acc:HGNC:8812]	protein_coding	5166	-0.0073289	0.880499	0.277037	0.0168684	0.3632	0.854653	0.210734	0.410693	0.00889651	-0.00394824	0.847713	0.860689	0.0222719	0.485985	0.9999	0.258806	0.536618	-0.00537296	0.42554	0.764622	0.911456	0.12211	0.633306	0.971803	0.413581	0.662338	-0.0235622	-0.00578034	0.807473	0.108661	0.0261916	0.24512	0.161878	0.241552	0.261981	0.0258868	-0.00679745	0.832321	0.748271	0.0242106	0.477681	0.981136	0.269307	0.523416	-0.00447178
ENSG00000198961	PJA2	praja ring finger ubiquitin ligase 2 [Source:HGNC Symbol;Acc:HGNC:17481]	protein_coding	9867	-0.00227493	-0.0951397	0.379166	0.494474	3.02689999475996e-06	0.903002	0.834051	1.3625634204019e-05	0.311246	-0.0016874	-0.104501	0.84481	0.455573	4.2207480321685e-06	0.9999	0.825954	1.89097509813303e-05	0.304928	2.55883	-0.32847	0.0754052	0.0749069	6.78734576490742e-06	0.445451	0.332022	3.09348337315802e-05	0.332506	0.00492989	-0.0791086	0.000221173	0.536815	7.98310897747596e-09	0.000679623	0.833692	2.98520067191526e-08	0.41299	-0.00408577	-0.112541	0.614512	0.419603	3.82940328937969e-06	0.965311	0.807088	1.68730548155091e-05	0.306785
ENSG00000170017	ALCAM	activated leukocyte cell adhesion molecule [Source:HGNC Symbol;Acc:HGNC:400]	protein_coding	214	0.00370063	-0.119681	0.115757	0.342801	1.3569499388492e-06	0.729832	0.745277	6.53686048337494e-06	0.326192	-0.0017954	-0.0964341	0.819809	0.451395	4.07229657770369e-06	0.9999	0.824411	1.83196113720439e-05	0.305612	2.66065	-0.3828	0.0448788	0.024847	2.19429685465427e-06	0.406153	0.19917	1.11135687336749e-05	0.355961	0.00251745	-0.0851168	0.0451757	0.493715	6.72106575620953e-07	0.0757394	0.81197	1.77825238713846e-06	0.338944	-0.00554067	-0.106467	0.454662	0.40286	3.23773106578997e-06	0.951211	0.795569	1.45055978010491e-05	0.309973
ENSG00000167470	MIDN	midnolin [Source:HGNC Symbol;Acc:HGNC:16298]	protein_coding	90007	0.00704112	0.280898	0.0821713	0.196229	0.0175437	0.68441	0.610329	0.030224	0.113603	-0.00346718	0.32522	0.798655	0.142757	0.052724	0.9999	0.558832	0.0806303	0.0804462	1.02808	0.31053	0.65765	0.297759	0.0648718	0.86699	0.614625	0.0931421	0.0846602	0.00662984	0.357252	0.00185542	0.0868439	0.00119576	0.00451402	0.409165	0.00183798	0.184039	-0.022088	0.291741	0.0815768	0.17859	0.0174646	0.858732	0.604072	0.0304558	0.113733
ENSG00000125691	RPL23	ribosomal protein L23 [Source:HGNC Symbol;Acc:HGNC:10316]	protein_coding	9349	-0.00541378	0.299279	0.142168	0.132245	2.23536519735659e-07	0.761493	0.526096	1.2458882479561e-06	0.358331	-0.013375	0.293533	0.276881	0.142439	3.49683414689658e-07	0.9999	0.55843	1.92830986642805e-06	0.350536	-3.22412	0.661156	0.095326	0.00855316	7.5449061115563e-08	0.467937	0.121265	5.20143527359312e-07	0.42022	0.0044279	0.295393	0.0240028	0.128972	5.73567128062781e-08	0.0435703	0.484116	1.83227969698667e-07	0.381342	0.00117178	0.271361	0.919715	0.176368	5.98853064220451e-07	0.993991	0.600828	3.11182239115153e-06	0.34101
ENSG00000067167	TRAM1	translocation associated membrane protein 1 [Source:HGNC Symbol;Acc:HGNC:20568]	protein_coding	23471	-0.00225822	-0.17278	0.457304	0.292062	0.0352135	0.916607	0.70708	0.0550618	0.0930108	-0.00845854	-0.170091	0.402167	0.299559	0.03332	0.9999	0.729715	0.05442	0.094692	2.12932	-0.331851	0.227455	0.143123	0.0546459	0.594003	0.444054	0.0803962	0.0909539	0.00930784	-0.131463	1.12797399473897e-10	0.29929	4.73501969519402e-10	2.06954382138791e-09	0.680476	2.2253629947641e-09	0.455131	-0.000392389	-0.185517	0.967153	0.25863	0.043102	0.997234	0.688203	0.0662222	0.086784
ENSG00000135506	OS9	OS9 endoplasmic reticulum lectin [Source:HGNC Symbol;Acc:HGNC:16994]	protein_coding	10956	-0.00107872	-0.0916619	0.539511	0.334101	7.17374894251075e-08	0.936019	0.739113	4.38604233023446e-07	0.377626	-0.0035731	-0.0912029	0.541039	0.33694	7.18316813026977e-08	0.9999	0.756242	4.50159626862629e-07	0.377604	0.395812	-0.069998	0.697679	0.592073	8.03005739143539e-06	0.883102	0.81966	3.5883456633635e-05	0.328921	0.00325145	-0.0788011	0.000344101	0.367867	2.0857498992271e-10	0.00100737	0.73397	1.05100780826638e-09	0.466714	-0.0099471	-0.109833	0.0682178	0.237999	1.81863214553277e-08	0.829581	0.670362	1.23735972596321e-07	0.400012
ENSG00000162434	JAK1	Janus kinase 1 [Source:HGNC Symbol;Acc:HGNC:6190]	protein_coding	3716	0.00127169	-0.0800882	0.664866	0.61271	0.00366605	0.954842	0.889171	0.00778006	0.156074	-0.01043	-0.0547674	0.283804	0.727779	0.00247406	0.9999	0.934106	0.00570995	0.16609	1.78796	-0.277205	0.302553	0.213063	0.00338241	0.654765	0.530651	0.00735596	0.180044	0.00565861	-0.0406229	0.00017886	0.778749	9.35936477189916e-06	0.000562479	0.935785	2.02781363578188e-05	0.289484	-0.0158384	-0.0928048	0.0821397	0.54964	0.00113638	0.858732	0.868518	0.00280577	0.18527
ENSG00000076554	TPD52	tumor protein D52 [Source:HGNC Symbol;Acc:HGNC:12005]	protein_coding	7163	-0.00179643	-0.446802	0.404278	0.000219292	3.60290367359742e-06	0.906916	0.0288772	1.59309941412377e-05	0.307945	-0.00693901	-0.444292	0.332221	0.000234357	3.22535522693679e-06	0.9999	0.0336278	1.48302189727396e-05	0.310045	0.756319	-0.49355	0.524563	0.00173868	4.52480803172612e-06	0.794233	0.056879	2.15776199651831e-05	0.34105	0.0018231	-0.446055	0.112765	0.000183783	1.57808843262851e-06	0.167036	0.0257106	3.91857118143797e-06	0.323411	-0.0133341	-0.473062	0.0457825	7.00095941869193e-05	8.05340623775061e-07	0.783993	0.0189171	4.07686545456543e-06	0.335691
ENSG00000130402	ACTN4	actinin alpha 4 [Source:HGNC Symbol;Acc:HGNC:166]	protein_coding	81	0.00372676	0.0847097	0.0364912	0.372319	0.00849374	0.55272	0.765979	0.0161418	0.133848	0.00602502	0.0942856	0.31421	0.331457	0.030952	0.9999	0.754165	0.051098	0.0969206	0.259394	0.104618	0.794866	0.414182	0.0297767	0.926567	0.709023	0.0477593	0.112284	0.00396833	0.127766	1.45923531900538e-05	0.141449	1.85556887513786e-05	6.02996028743316e-05	0.503087	3.82815726486052e-05	0.275843	-0.00546844	0.0981546	0.332152	0.31072	0.0317972	0.930287	0.733308	0.0512291	0.096108
ENSG00000118181	RPS25	ribosomal protein S25 [Source:HGNC Symbol;Acc:HGNC:10413]	protein_coding	6230	-0.000743694	0.15958	0.834589	0.406591	6.04998412868301e-05	0.982288	0.786379	0.000202405	0.251426	-0.00657042	0.16715	0.578664	0.384427	5.38459890900863e-05	0.9999	0.78268	0.00018769	0.253884	-0.351336	0.32333	0.853858	0.188571	4.78922461611225e-05	0.94972	0.504065	0.000176393	0.289255	0.00784395	0.200689	1.38517223059441e-05	0.240076	1.12284763781391e-08	5.7559203973931e-05	0.623789	4.07926802031713e-08	0.407653	-0.00337889	0.151361	0.761842	0.429809	5.92298893708552e-05	0.983633	0.813039	0.000198924	0.251874
ENSG00000069275	NUCKS1	nuclear casein kinase and cyclin dependent kinase substrate 1 [Source:HGNC Symbol;Acc:HGNC:29923]	protein_coding	64710	-0.0010013	-0.0819583	0.500501	0.307012	3.22580005531734e-15	0.92853	0.719318	5.66858073909904e-14	0.599446	-0.00827659	-0.0727719	0.0915386	0.357386	1.00800373321478e-15	0.9999	0.770231	1.91529914824354e-14	0.611179	-0.706063	-0.0711098	0.406688	0.513923	3.27441365753066e-13	0.726512	0.773237	5.33496088947399e-12	0.600716	-0.00095008	-0.0928582	0.232238	0.243116	2.01048307639701e-15	0.307905	0.627121	2.5981435333861e-14	0.60426	-0.00478199	-0.0933127	0.303227	0.242346	2.40314703666232e-15	0.928136	0.673468	4.30662164037867e-14	0.602451
ENSG00000156675	RAB11FIP1	RAB11 family interacting protein 1 [Source:HGNC Symbol;Acc:HGNC:30265]	protein_coding	80223	0.00213044	0.489357	0.627157	0.0408264	0.0754245	0.948934	0.317613	0.106004	0.0688221	0.00158889	0.498108	0.913298	0.0378634	0.0815312	0.9999	0.327143	0.117283	0.0662265	2.05628	0.356427	0.403527	0.259484	0.0279728	0.724336	0.579522	0.045299	0.114405	0.0119538	0.569711	2.53592232006951e-08	0.00427713	1.53495015195356e-07	2.18116576235495e-07	0.108334	4.54801664220246e-07	0.364791	-0.0218822	0.473814	0.108486	0.043895	0.0324416	0.87132	0.343467	0.0520737	0.0955015
ENSG00000186468	RPS23	ribosomal protein S23 [Source:HGNC Symbol;Acc:HGNC:10410]	protein_coding	6228	-0.000802676	0.116347	0.770721	0.433812	4.64607600331588e-19	0.97013	0.802842	1.31340023539389e-17	0.68016	-0.00176338	0.115107	0.847324	0.439241	4.7564598631437e-19	0.9999	0.81745	1.35565621798038e-17	0.679969	0.332356	0.187729	0.822	0.322976	4.65874482606331e-18	0.937177	0.636488	1.43599770149738e-16	0.712664	0.00584592	0.145637	3.05946673826522e-05	0.274571	9.33278528084383e-23	0.000117771	0.659558	3.1989774390978e-21	0.74199	-0.00798415	0.102105	0.353363	0.488814	3.17423194885549e-19	0.932393	0.845385	9.05940602577329e-18	0.68323
ENSG00000134352	IL6ST	interleukin 6 cytokine family signal transducer [Source:HGNC Symbol;Acc:HGNC:6021]	protein_coding	3572	0.000785229	0.141117	0.818927	0.445902	0.0161846	0.978843	0.808971	0.0281907	0.115909	0.00404695	0.138229	0.722636	0.455419	0.015732	0.9999	0.82577	0.0285271	0.116716	3.47854	-0.232985	0.0648456	0.330231	0.00423279	0.43172	0.643317	0.00892454	0.173543	0.00945781	0.199808	1.56155916286016e-08	0.18826	1.30535988750576e-08	1.43569597624695e-07	0.567425	4.68425626413331e-08	0.405278	-0.00455176	0.139739	0.671568	0.448859	0.0154087	0.972614	0.823251	0.0273009	0.117306
ENSG00000092096	SLC22A17	solute carrier family 22 member 17 [Source:HGNC Symbol;Acc:HGNC:23095]	protein_coding	51310	0.000378333	-0.33333	0.861047	0.00521599	6.69838426387337e-36	0.98564	0.125752	1.06386704575687e-33	0.878909	0.0075158	-0.344553	0.294023	0.0037474	3.9249308530333e-36	0.9999	0.121679	6.48111994668339e-34	0.880508	0.642825	-0.338157	0.615578	0.0420891	4.59487821730552e-31	0.845785	0.251929	6.12827155059351e-29	0.879441	0.00108763	-0.325019	0.347191	0.00596462	4.3750264653088e-36	0.430672	0.125985	5.91083121020876e-34	0.880185	-0.000801975	-0.332271	0.905671	0.00525046	6.75412492802493e-36	0.992714	0.142612	1.08097171732682e-33	0.878884
ENSG00000131473	ACLY	ATP citrate lyase [Source:HGNC Symbol;Acc:HGNC:115]	protein_coding	47	0.00606422	-0.0861873	0.0707961	0.630458	0.00631879	0.655266	0.895006	0.0125006	0.14181	0.0146531	-0.0791701	0.191291	0.661869	0.0116959	0.9999	0.917612	0.0221143	0.125053	-1.2384	-0.021014	0.529855	0.933609	0.0170048	0.798144	0.97192	0.0294712	0.13087	-0.00913356	-0.105855	3.85565622007224e-08	0.483698	4.33093121277786e-08	3.14838239069164e-07	0.806342	1.4143675217871e-07	0.385971	0.0048993	-0.0472215	0.644208	0.795319	0.0208179	0.968037	0.952261	0.0354624	0.10866
ENSG00000061676	NCKAP1	NCK associated protein 1 [Source:HGNC Symbol;Acc:HGNC:7666]	protein_coding	10787	0.000224697	-0.0413449	0.921897	0.737853	0.0171186	0.990871	0.93329	0.0295945	0.114306	-0.00016123	-0.0398411	0.983119	0.747275	0.017179	0.9999	0.94024	0.0307409	0.114205	2.29114	-0.254272	0.0600528	0.102327	0.0033095	0.425563	0.383662	0.00721776	0.180671	0.00662935	-0.00197267	1.93676264222369e-09	0.984005	2.03855337645452e-09	2.32389178397382e-08	0.997939	8.48622279922222e-09	0.4338	-0.00852152	-0.0506796	0.232953	0.678263	0.00987969	0.912771	0.920121	0.0186125	0.129718
ENSG00000171766	GATM	glycine amidinotransferase [Source:HGNC Symbol;Acc:HGNC:4175]	protein_coding	2628	-0.013151	1.62666	0.236004	0.0075423	0.0869748	0.83498	0.146522	0.119817	0.0640514	-0.037333	1.62126	0.312209	0.00792772	0.099136	0.9999	0.16723	0.13858	0.059588	-8.91141	2.30164	0.14476	0.00404791	0.0266628	0.517217	0.0852979	0.0434754	0.116024	-0.0073256	1.51316	0.218578	0.0123284	0.0837573	0.292779	0.174938	0.095824	0.0653222	-0.0226675	1.52725	0.515445	0.0121998	0.121181	0.957392	0.201183	0.16157	0.0525726
ENSG00000153914	SREK1	splicing regulatory glutamic acid and lysine rich protein 1 [Source:HGNC Symbol;Acc:HGNC:17882]	protein_coding	140890	0.00221881	-0.156594	0.553423	0.437971	0.00980988	0.939118	0.804133	0.0183037	0.129912	-0.00350766	-0.138362	0.778292	0.49407	0.0109157	0.9999	0.847163	0.0208226	0.126968	5.62816	-0.595688	0.00352992	0.0149919	0.00060781	0.31316	0.158255	0.00164706	0.227004	0.0115812	-0.0779046	6.30830807863044e-11	0.614073	5.12576040754033e-11	1.27057752065813e-09	0.872943	2.91304482489167e-10	0.48591	-0.00774466	-0.154149	0.508709	0.443763	0.00948503	0.957392	0.819977	0.0179568	0.130836
ENSG00000163453	IGFBP7	insulin like growth factor binding protein 7 [Source:HGNC Symbol;Acc:HGNC:5476]	protein_coding	3490	0.00364536	0.0719055	0.174457	0.617354	5.21748021247402e-11	0.792074	0.890384	5.24419774399684e-10	0.485672	0.020769	0.0549984	0.0185845	0.695958	8.93216190313421e-12	0.9999	0.925362	1.01964346896947e-10	0.508751	-1.58249	0.233172	0.287237	0.221676	2.27559539853949e-10	0.643861	0.540829	2.41438234890426e-09	0.514295	0.000333129	0.0935986	0.818136	0.518918	1.22375734657496e-10	0.860182	0.825303	6.45084756849216e-10	0.474099	0.00392853	0.0965468	0.641882	0.505848	1.13228845747831e-10	0.968037	0.851616	1.0821494555027e-09	0.475166
ENSG00000182718	ANXA2	annexin A2 [Source:HGNC Symbol;Acc:HGNC:537]	protein_coding	302	0.000325954	0.085506	0.95029	0.761568	0.111793	0.995723	0.942403	0.148586	0.0554157	0.00581994	0.0769949	0.737698	0.784714	0.107804	0.9999	0.951354	0.149153	0.0566853	2.12433	0.0186832	0.481985	0.961443	0.0980822	0.768855	0.98276	0.132633	0.0689076	0.0161841	0.180417	5.70384542266722e-11	0.402588	9.12835646875622e-10	1.17151241721633e-09	0.758123	4.07301275335496e-09	0.445654	-0.00809087	0.0772539	0.620877	0.783127	0.103095	0.965972	0.950062	0.140812	0.0582364
ENSG00000108107	RPL28	ribosomal protein L28 [Source:HGNC Symbol;Acc:HGNC:10330]	protein_coding	6158	0.00258003	-0.0105058	0.374983	0.946417	2.51327428136185e-09	0.903002	0.989804	1.96509525358943e-08	0.430664	-0.000760503	0.004834	0.93746	0.975471	3.62870212877916e-09	0.9999	0.995918	2.82027555066788e-08	0.425114	-2.05894	0.213024	0.186583	0.285207	3.56536731836069e-09	0.556656	0.603418	3.06786734598066e-08	0.472026	0.00413597	0.0272941	0.00685845	0.855244	1.14833657260628e-10	0.0144095	0.962051	6.09341768162362e-10	0.474973	0.00297534	0.00717565	0.744367	0.963451	3.46180995430284e-09	0.981135	0.993844	2.66369888717547e-08	0.425829
ENSG00000154122	ANKH	ANKH inorganic pyrophosphate transport regulator [Source:HGNC Symbol;Acc:HGNC:15492]	protein_coding	56172	-0.00104074	-0.369414	0.639754	0.00270343	4.6049795238926e-06	0.951378	0.0937458	1.99274550694903e-05	0.30326	-0.00144077	-0.372516	0.845573	0.00254697	4.99712372524301e-06	0.9999	0.101859	2.20804884803348e-05	0.301691	-0.212659	-0.333793	0.864857	0.0400328	1.40347041342606e-05	0.953666	0.2459	5.89911220641265e-05	0.316839	-0.00117884	-0.381845	0.322125	0.00181623	3.26437479661535e-06	0.404374	0.075821	7.67415165286592e-06	0.309817	-0.00427774	-0.380358	0.53873	0.00197753	4.28631105783055e-06	0.957392	0.0926678	1.871191520546e-05	0.304633
ENSG00000171988	JMJD1C	jumonji domain containing 1C [Source:HGNC Symbol;Acc:HGNC:12313]	protein_coding	221037	0.00532928	0.0871855	0.309835	0.757142	0.18758	0.868547	0.940651	0.232308	0.0364699	0.00988222	0.0986423	0.571972	0.727842	0.233193	0.9999	0.934106	0.287328	0.0279104	5.95347	-0.355454	0.0379969	0.327817	0.082367	0.398309	0.641271	0.114329	0.0756701	0.0128868	0.190263	9.29395446541676e-07	0.43535	1.82025237257413e-05	5.23754107820859e-06	0.778638	3.76029267943163e-05	0.276231	0.0119702	0.130921	0.466973	0.642722	0.21891	0.953127	0.906486	0.26792	0.0304397
ENSG00000070081	NUCB2	nucleobindin 2 [Source:HGNC Symbol;Acc:HGNC:8044]	protein_coding	4925	-0.00765222	-0.354564	0.0221957	0.0482886	0.00563728	0.460881	0.341887	0.0113054	0.144841	-0.006362	-0.384841	0.57326	0.0380238	0.0375738	0.9999	0.327316	0.0603211	0.0910259	2.95653	-0.493189	0.131474	0.0508679	0.0277061	0.50466	0.276912	0.0449472	0.114729	0.00527369	-0.365726	0.00298727	0.0368846	0.00129609	0.00689289	0.28325	0.00197991	0.182084	-0.00295277	-0.399734	0.781474	0.0310399	0.0410364	0.98441	0.298436	0.0635601	0.0883084
ENSG00000204256	BRD2	bromodomain containing 2 [Source:HGNC Symbol;Acc:HGNC:1103]	protein_coding	6046	0.00135421	-0.043283	0.392302	0.611335	0.0543883	0.903772	0.888671	0.0800173	0.0794563	0.000734538	-0.0372338	0.889254	0.663612	0.0700271	0.9999	0.917616	0.102996	0.0712737	1.29864	-0.187432	0.159787	0.114018	0.028257	0.530277	0.402275	0.0456776	0.114062	-0.00212874	-0.0481878	0.0107578	0.556354	0.00600678	0.0214577	0.845156	0.00825694	0.143158	0.0199303	-0.0112532	2.25685075862362e-05	0.882727	4.69015938934344e-05	0.03354	0.972772	0.000161322	0.256783
ENSG00000155090	KLF10	KLF transcription factor 10 [Source:HGNC Symbol;Acc:HGNC:11810]	protein_coding	7071	0.00797019	0.314851	0.0172431	0.078398	5.10866566114212e-05	0.426417	0.422796	0.000173621	0.25499	0.00509495	0.34909	0.652564	0.0598312	0.000546628	0.9999	0.398213	0.00150498	0.202622	0.46801	0.380214	0.815291	0.141608	0.00203713	0.934546	0.442188	0.00473518	0.194408	-0.000395725	0.355812	0.82859	0.054388	0.000584055	0.868453	0.335421	0.000942077	0.201078	-3.42793e-05	0.358047	0.997435	0.0532125	0.000595797	0.999764	0.373022	0.00158478	0.200612
ENSG00000099860	GADD45B	growth arrest and DNA damage inducible beta [Source:HGNC Symbol;Acc:HGNC:4096]	protein_coding	4616	0.0121986	-0.0343961	0.0271983	0.906588	0.10285	0.503257	0.977477	0.138299	0.0583187	0.0106961	0.012889	0.565741	0.965932	0.406599	0.9999	0.994087	0.460112	0.00358402	4.21747	-0.214886	0.180257	0.592173	0.200715	0.550571	0.819743	0.244788	0.0390589	0.0118238	0.0998292	3.4726022152701e-05	0.712395	0.000882196	0.000131535	0.911908	0.00138382	0.191345	0.00562834	0.0387515	0.748438	0.89763	0.430744	0.981136	0.976077	0.479101	0.000770192
ENSG00000140941	MAP1LC3B	microtubule associated protein 1 light chain 3 beta [Source:HGNC Symbol;Acc:HGNC:13352]	protein_coding	81631	0.00296532	-0.134632	0.432061	0.507735	0.0328915	0.914856	0.840943	0.0519344	0.0950845	0.00121723	-0.120695	0.922872	0.554377	0.0411468	0.9999	0.873353	0.0652025	0.0882252	4.40711	-0.436522	0.0448863	0.118926	0.00963865	0.406153	0.409578	0.0181404	0.148825	0.0121435	-0.0486565	5.88168158151075e-12	0.747872	2.86770937165986e-11	1.83853085835096e-10	0.925095	1.71354282558171e-10	0.493629	-0.0164874	-0.138964	0.161205	0.489531	0.019821	0.89266	0.845506	0.0339895	0.110084
ENSG00000132872	SYT4	synaptotagmin 4 [Source:HGNC Symbol;Acc:HGNC:11512]	protein_coding	6860	0.000865268	-0.336459	0.692279	0.00529108	4.78827893954785e-06	0.960297	0.126391	2.06348651336475e-05	0.302511	-0.00298732	-0.326489	0.681092	0.00677379	4.76184437171436e-06	0.9999	0.156944	2.11112154267822e-05	0.302617	1.97439	-0.499558	0.0707328	0.000546736	1.94136238895905e-06	0.439173	0.0338856	9.95121602973195e-06	0.358443	0.00205604	-0.319932	0.0770029	0.00664831	1.24451928431953e-06	0.120512	0.130238	3.14241119290682e-06	0.327778	0.00645878	-0.323766	0.344309	0.00680098	3.43104378638887e-06	0.930628	0.158258	1.52819376128256e-05	0.308873
ENSG00000095139	ARCN1	archain 1 [Source:HGNC Symbol;Acc:HGNC:649]	protein_coding	372	0.000364527	-0.319886	0.888986	0.0252089	6.92844160422086e-05	0.987868	0.258373	0.000228778	0.248551	-0.000904674	-0.31631	0.917019	0.0269711	6.95473428631257e-05	0.9999	0.281654	0.000236632	0.24847	2.91311	-0.582708	0.0462749	0.00228187	5.49003632313621e-06	0.407077	0.0643067	2.56168862388813e-05	0.336993	0.00753757	-0.274528	2.14726370185815e-09	0.0163151	4.17010398452877e-12	2.53985040255035e-08	0.196779	2.88345574948839e-11	0.518359	-0.00264157	-0.32118	0.74658	0.0242256	6.6748039473697e-05	0.981136	0.269307	0.000221811	0.249343
ENSG00000135535	CD164	CD164 molecule [Source:HGNC Symbol;Acc:HGNC:1632]	protein_coding	8763	-0.00108233	0.269533	0.500966	0.00247366	3.46206301774623e-11	0.92853	0.0893524	3.58902257833722e-10	0.49114	-0.00307739	0.269097	0.565097	0.00255063	3.6693705711614e-11	0.9999	0.101859	3.87341065974551e-10	0.490368	-1.64252	0.403766	0.0799727	0.00108808	1.51497139342882e-10	0.451489	0.0466773	1.65810072654813e-09	0.520221	-0.00275766	0.247791	0.000971228	0.00286975	2.32556716790685e-13	0.00253702	0.0912967	2.07753329735809e-12	0.552966	-0.00395456	0.258764	0.432026	0.00348259	3.20080559759616e-11	0.947304	0.119468	3.33981751572646e-10	0.492178
ENSG00000102804	TSC22D1	TSC22 domain family member 1 [Source:HGNC Symbol;Acc:HGNC:16826]	protein_coding	8848	0.000607975	0.083089	0.722023	0.367911	0.393545	0.965479	0.762199	0.440055	0.00514476	-0.00234835	0.090535	0.679351	0.327066	0.389027	0.9999	0.751083	0.443609	0.00569201	-1.16332	0.166127	0.252171	0.202428	0.306748	0.613503	0.52003	0.351733	0.0190894	-0.00423936	0.0619889	6.34026610238158e-07	0.43177	2.75765927914021e-05	3.72012342149327e-06	0.775939	5.52221934184709e-05	0.267783	0.00956149	0.098229	0.0711788	0.277128	0.157474	0.831461	0.705818	0.202572	0.0430717
ENSG00000163531	NFASC	neurofascin [Source:HGNC Symbol;Acc:HGNC:29866]	protein_coding	23114	0.00195033	-0.262249	0.507226	0.100324	0.000724784	0.929315	0.46938	0.00186424	0.196008	0.00702233	-0.264071	0.472553	0.0981536	0.000701782	0.9999	0.483381	0.00188185	0.196768	3.51392	-0.600433	0.0169943	0.00171865	5.29484693268088e-05	0.361957	0.0566693	0.000193068	0.286934	0.00148042	-0.243148	0.347639	0.124857	0.000600907	0.431019	0.478332	0.000967384	0.200413	-0.00766939	-0.261167	0.404535	0.100346	0.00065059	0.938675	0.484393	0.00171496	0.19855
ENSG00000101558	VAPA	VAMP associated protein A [Source:HGNC Symbol;Acc:HGNC:12648]	protein_coding	9218	0.00356876	-0.0692429	0.280849	0.696877	0.326702	0.855959	0.918401	0.374593	0.0136808	-0.0013806	-0.0474441	0.900499	0.791127	0.44169	0.9999	0.952621	0.493757	-0.000477187	3.01661	-0.242766	0.110912	0.314095	0.129926	0.487804	0.629708	0.168658	0.0576369	0.0110864	0.0139221	3.81479910962464e-13	0.913758	7.86037929870339e-11	2.02994143925448e-11	0.980375	4.31625895193515e-10	0.480144	-0.00747525	-0.0591405	0.471517	0.739705	0.388534	0.95372	0.94051	0.438291	0.00575196
ENSG00000162772	ATF3	activating transcription factor 3 [Source:HGNC Symbol;Acc:HGNC:785]	protein_coding	467	0.000870133	0.705261	0.860416	0.00958507	0.00439887	0.98564	0.162797	0.00911372	0.151353	-0.0013642	0.712391	0.933922	0.00897493	0.00444188	0.9999	0.173816	0.00953941	0.151099	0.364471	0.691729	0.892133	0.0476657	0.00648062	0.964044	0.267292	0.0128845	0.160927	-0.00831766	0.662112	0.00122126	0.00923964	5.24261641362215e-05	0.00310858	0.152571	0.000100311	0.254446	0.0307231	0.748031	0.0446742	0.00490824	0.000840807	0.7828	0.137985	0.00215245	0.192489
ENSG00000125304	TM9SF2	transmembrane 9 superfamily member 2 [Source:HGNC Symbol;Acc:HGNC:11865]	protein_coding	9375	-0.00226952	-0.203763	0.232393	0.0483192	0.00448575	0.832954	0.341948	0.00927094	0.150843	-0.00401507	-0.208984	0.526462	0.0444672	0.00677132	0.9999	0.348882	0.0137377	0.139963	1.55324	-0.325211	0.165969	0.0252056	0.0174052	0.53678	0.200393	0.0300725	0.130116	0.00386889	-0.193809	7.43278925567694e-05	0.0396798	9.70094510716976e-06	0.00025839	0.292901	2.09636335583479e-05	0.288778	-0.00544107	-0.222814	0.361378	0.0314251	0.00569652	0.933624	0.300359	0.0114925	0.144564
ENSG00000196576	PLXNB2	plexin B2 [Source:HGNC Symbol;Acc:HGNC:9104]	protein_coding	23654	0.00320621	0.0500809	0.0428784	0.552593	1.08221135145939e-05	0.571856	0.865233	4.29786016004276e-05	0.286619	0.00652951	0.0559418	0.218547	0.514341	3.42397428727987e-05	0.9999	0.855367	0.000125267	0.263328	1.30762	-0.0677815	0.136124	0.543903	2.97072710975972e-05	0.509767	0.790917	0.000115315	0.300161	0.00149504	0.0760787	0.079491	0.369045	1.71097708981504e-05	0.123834	0.735474	3.55027319544148e-05	0.277478	-0.0138787	0.050286	0.00460535	0.540198	1.83785859617398e-06	0.429229	0.863477	8.67676105105419e-06	0.32059
ENSG00000071553	ATP6AP1	ATPase H+ transporting accessory protein 1 [Source:HGNC Symbol;Acc:HGNC:868]	protein_coding	537	0.000381164	-0.469257	0.838409	1.16040487996403e-05	0.00012744	0.982561	0.00588863	0.000395042	0.235426	-0.00274447	-0.462342	0.658609	1.50741619965237e-05	0.00011919	0.9999	0.00785787	0.000385373	0.236884	0.783292	-0.512373	0.455388	0.000274712	0.000347139	0.755266	0.0256451	0.00100832	0.241396	0.00304938	-0.44964	0.00173337	7.85658539187891e-06	1.63025379505255e-06	0.00424438	0.00484573	4.03846415762154e-06	0.32281	-0.00473684	-0.473056	0.417387	8.94389210409968e-06	9.74072692722805e-05	0.942147	0.00688649	0.000312081	0.241255
ENSG00000138069	RAB1A	RAB1A, member RAS oncogene family [Source:HGNC Symbol;Acc:HGNC:9758]	protein_coding	5861	0.00173406	-0.146769	0.59156	0.399933	2.74186979926987e-05	0.943073	0.784557	9.97331172091064e-05	0.267901	-0.00168759	-0.134381	0.875299	0.441866	3.08143981423027e-05	0.9999	0.817779	0.000114099	0.265503	2.66528	-0.255974	0.145015	0.27312	2.19624025172752e-05	0.517704	0.592227	8.79582345301396e-05	0.306943	0.010608	-0.07631	1.39622883954667e-12	0.548966	1.68455018745563e-15	5.72977065791083e-11	0.841198	2.19328856071351e-14	0.606045	-0.00400509	-0.142322	0.692358	0.413528	2.90640201948012e-05	0.976029	0.803129	0.000105294	0.266705
ENSG00000196531	NACA	nascent polypeptide associated complex subunit alpha [Source:HGNC Symbol;Acc:HGNC:7629]	protein_coding	4666	0.00075776	0.15619	0.802037	0.338813	4.92446496947164e-12	0.976944	0.742192	5.76580856245509e-11	0.51628	-0.00586442	0.170659	0.559166	0.29582	4.30949369538102e-12	0.9999	0.726698	5.15010487226292e-11	0.517949	-0.328414	0.281934	0.843622	0.189005	2.51916792493808e-11	0.945568	0.504547	3.12358807188687e-10	0.545426	0.0080112	0.206407	7.06868409876713e-08	0.130521	3.8689229451296e-18	5.33833180976221e-07	0.486498	7.55838599026915e-17	0.662507	-0.00331709	0.156192	0.725897	0.337432	4.78474379293224e-12	0.978818	0.754303	5.61802366567427e-11	0.51664
ENSG00000204592	HLA-E	major histocompatibility complex, class I, E [Source:HGNC Symbol;Acc:HGNC:4962]	protein_coding	3133	-0.000780337	0.326125	0.762351	0.0210301	0.0174622	0.968757	0.237284	0.0301064	0.113737	-0.0039828	0.328927	0.642373	0.0199975	0.0166481	0.9999	0.245821	0.0299301	0.115103	-0.411893	0.384566	0.778906	0.0437697	0.0140296	0.919016	0.257252	0.0250428	0.137044	0.00344892	0.341741	0.0110999	0.0118689	0.00135309	0.0220409	0.172567	0.00206215	0.181036	-0.00732064	0.312826	0.363812	0.0256551	0.0131536	0.934975	0.275636	0.0238101	0.121772
ENSG00000100422	CERK	ceramide kinase [Source:HGNC Symbol;Acc:HGNC:19256]	protein_coding	64781	0.00307124	-0.0138386	0.216204	0.917246	0.415413	0.822951	0.981443	0.460719	0.00254631	0.00467183	-0.00542881	0.572976	0.967757	0.554464	0.9999	0.995066	0.600843	-0.0125802	2.44271	-0.27851	0.0876982	0.127833	0.118656	0.461357	0.42152	0.155836	0.0613298	0.000142878	0.00364502	0.915036	0.978296	0.592311	0.936763	0.996887	0.604781	-0.0164408	-0.015027	-0.0157878	0.0516432	0.904079	0.220604	0.79673	0.978367	0.26974	0.0301331
ENSG00000124783	SSR1	signal sequence receptor subunit 1 [Source:HGNC Symbol;Acc:HGNC:11323]	protein_coding	6745	-0.00126961	-0.392092	0.604195	0.00377401	0.000110237	0.945329	0.109515	0.000346831	0.23858	-0.00122658	-0.396813	0.880362	0.00346796	0.00012272	0.9999	0.118926	0.000395374	0.236249	2.37214	-0.534805	0.08853	0.00333672	9.92694968606239e-05	0.462276	0.0772235	0.000336209	0.272157	0.00587082	-0.365192	1.72525124829954e-06	0.00191608	3.65462784683209e-09	9.07829475774411e-06	0.0763715	1.45028012552334e-08	0.425006	0.000614021	-0.398219	0.936233	0.00326332	0.000123592	0.995444	0.115667	0.000386512	0.236095
ENSG00000068697	LAPTM4A	lysosomal protein transmembrane 4 alpha [Source:HGNC Symbol;Acc:HGNC:6924]	protein_coding	9741	-0.000922428	-0.125648	0.572967	0.15634	7.96778388349992e-13	0.941797	0.558214	1.02967522658447e-11	0.538542	-0.0065068	-0.119159	0.230104	0.17597	4.6416161683218e-13	0.9999	0.601781	6.25475816049893e-12	0.544931	0.399823	-0.134898	0.66657	0.25848	2.06131604516226e-11	0.869973	0.578335	2.60083333145215e-10	0.548154	0.00405869	-0.107293	6.48861646519265e-07	0.157439	5.57148805634629e-18	3.80287758238868e-06	0.526467	1.06740681860351e-16	0.659369	-0.00132301	-0.13229	0.796396	0.135492	8.99112829012534e-13	0.986095	0.542544	1.16192183356738e-11	0.5371
ENSG00000039068	CDH1	cadherin 1 [Source:HGNC Symbol;Acc:HGNC:1748]	protein_coding	999	0.0022795	0.254352	0.50968	0.174029	0.440744	0.929954	0.583257	0.484909	-0.000370006	3.47808784237673e-05	0.266657	0.997589	0.155807	0.489819	0.9999	0.576865	0.540228	-0.00578668	2.16306	0.0599513	0.269531	0.810474	0.330228	0.629203	0.92469	0.374912	0.0153612	0.0100024	0.324284	2.04359868675689e-09	0.0316136	2.51779219229347e-07	2.43105284600709e-08	0.263101	7.1770358066664e-07	0.356269	-0.0177763	0.244703	0.09814	0.183437	0.23374	0.869439	0.608186	0.283254	0.027816
ENSG00000010404	IDS	iduronate 2-sulfatase [Source:HGNC Symbol;Acc:HGNC:5389]	protein_coding	3423	0.00142687	-0.0156277	0.725138	0.943005	4.25297719166794e-29	0.966023	0.988683	3.58248758906248e-27	0.821067	0.00514065	-0.0169666	0.703194	0.938178	4.20766041116977e-29	0.9999	0.988289	3.60265771665836e-27	0.821115	3.24557	-0.386688	0.107652	0.134208	1.59738237210806e-29	0.484283	0.430715	1.8361954493967e-27	0.866454	0.00576345	0.0252828	0.00682104	0.903404	1.18620720265051e-30	0.0143367	0.977013	9.87209082333858e-29	0.836367	-0.0220211	-0.0351596	0.0803064	0.869572	9.88180079483405e-30	0.858732	0.970321	8.82406640932692e-28	0.827473
ENSG00000125844	RRBP1	ribosome binding protein 1 [Source:HGNC Symbol;Acc:HGNC:10448]	protein_coding	6238	-0.00217837	0.485265	0.496291	0.00594439	0.0104957	0.92745	0.133707	0.0193868	0.128052	0.00464577	0.465242	0.662819	0.00839599	0.011679	0.9999	0.169376	0.0220843	0.125093	-1.80456	0.673168	0.311794	0.00412525	0.00654623	0.661687	0.0863481	0.0129925	0.160624	0.0020842	0.485443	0.223747	0.00547747	0.00701841	0.298511	0.119962	0.00954349	0.139002	-0.00692616	0.46487	0.489625	0.00812833	0.0104361	0.953842	0.171519	0.0195282	0.128209
ENSG00000179010	MRFAP1	Morf4 family associated protein 1 [Source:HGNC Symbol;Acc:HGNC:24549]	protein_coding	93621	0.00150929	-0.154547	0.34171	0.0728371	5.29880137415266e-16	0.884061	0.409028	1.0381060394597e-14	0.617509	0.000867894	-0.147892	0.869737	0.0877464	8.12042626095553e-16	0.9999	0.46184	1.56438508134667e-14	0.613319	0.895758	-0.21198	0.318038	0.0674861	2.32493248918435e-14	0.665018	0.31405	4.42972027197523e-13	0.630843	0.00267891	-0.130941	0.00120269	0.104893	4.92749621271348e-18	0.00306844	0.44515	9.51917234927731e-17	0.660429	-0.00097729	-0.147569	0.844529	0.0873597	8.07486733192032e-16	0.989231	0.455654	1.54559052169213e-14	0.613375
ENSG00000156482	RPL30	ribosomal protein L30 [Source:HGNC Symbol;Acc:HGNC:10333]	protein_coding	6156	-0.00103596	0.195755	0.747327	0.260292	9.8216710238911e-21	0.967566	0.676163	3.33904717848167e-19	0.70987	-0.00755115	0.203472	0.479473	0.241375	8.08128965551042e-21	0.9999	0.675732	2.74289253788825e-19	0.711295	-0.571872	0.34771	0.747269	0.129282	5.47350786432208e-19	0.906862	0.423999	1.86691482991943e-17	0.730112	0.00864018	0.239861	4.30103314957306e-08	0.097148	3.73336766314591e-27	3.46447137863016e-07	0.431051	2.07137193598437e-25	0.79988	-0.00670486	0.181831	0.504994	0.293266	8.30565477967977e-21	0.957392	0.722327	2.80531580107171e-19	0.711095
ENSG00000140391	TSPAN3	tetraspanin 3 [Source:HGNC Symbol;Acc:HGNC:17752]	protein_coding	10099	0.00172953	-0.224253	0.294939	0.013111	0.00181328	0.861913	0.187844	0.00417011	0.173847	0.00375007	-0.221494	0.495442	0.0146861	0.00235473	0.9999	0.214641	0.00547462	0.167333	0.763053	-0.256239	0.396548	0.0285797	0.0039744	0.718879	0.211687	0.00845169	0.175379	0.00362316	-0.194019	1.62070420992568e-05	0.016232	8.2816969647959e-07	6.62352618183339e-05	0.196466	2.15574861816018e-06	0.335186	-0.00613893	-0.222473	0.23464	0.0134232	0.00159057	0.914018	0.208095	0.00376617	0.177079
ENSG00000213639	PPP1CB	protein phosphatase 1 catalytic subunit beta [Source:HGNC Symbol;Acc:HGNC:9282]	protein_coding	5500	-0.00111928	-0.108794	0.475492	0.199609	9.41931250191435e-10	0.922696	0.61386	7.8391286365932e-09	0.445197	-0.00534637	-0.105423	0.304475	0.212613	7.27981574818816e-10	0.9999	0.643905	6.29525546370751e-09	0.448942	0.450712	-0.134657	0.600228	0.223761	1.35416401215386e-09	0.835396	0.543425	1.24998830687104e-08	0.487347	0.00210843	-0.102732	0.0107336	0.207052	5.46890252297159e-11	0.0214179	0.59135	3.09537502429127e-10	0.485041	-0.00215858	-0.117539	0.660594	0.165957	1.09369748042426e-09	0.970902	0.587228	9.05149951380556e-09	0.443012
ENSG00000163349	HIPK1	homeodomain interacting protein kinase 1 [Source:HGNC Symbol;Acc:HGNC:19006]	protein_coding	204851	0.00378496	-0.207835	0.378369	0.369391	0.28863	0.903002	0.763668	0.336292	0.0190699	0.00249151	-0.191702	0.861865	0.410098	0.355019	0.9999	0.801577	0.410106	0.00994101	4.58083	-0.586602	0.0492561	0.0494064	0.0547409	0.410826	0.272003	0.0805017	0.0908909	0.0122375	-0.116872	4.36418523498278e-09	0.531897	2.80992557848507e-07	4.76147026738604e-08	0.832016	7.94986559504493e-07	0.35436	0.00499056	-0.181121	0.711212	0.434477	0.344906	0.97757	0.816	0.395509	0.0112535
ENSG00000187109	NAP1L1	nucleosome assembly protein 1 like 1 [Source:HGNC Symbol;Acc:HGNC:7637]	protein_coding	4673	0.00245466	0.0150779	0.135773	0.864054	0.00299313	0.758777	0.967937	0.00651685	0.161267	-0.00212496	0.0321475	0.699569	0.718887	0.006927	0.9999	0.932505	0.0140116	0.139354	0.709722	0.00783173	0.446034	0.94757	0.00356509	0.749996	0.977201	0.00768974	0.178528	0.00418304	0.0524686	3.64300267363416e-07	0.489271	8.52570854619661e-08	2.27003035722169e-06	0.808737	2.63926929388953e-07	0.37474	-0.004744	0.022519	0.359229	0.799398	0.00525066	0.933163	0.953303	0.0107262	0.146717
ENSG00000114353	GNAI2	G protein subunit alpha i2 [Source:HGNC Symbol;Acc:HGNC:4385]	protein_coding	2771	0.000542904	-0.336471	0.753953	0.000516313	0.00330816	0.968614	0.0424739	0.00711197	0.158712	-0.00111695	-0.331553	0.846247	0.000623987	0.00339102	0.9999	0.0539429	0.00753295	0.158078	-0.92583	-0.209245	0.354208	0.104469	0.00926117	0.689297	0.388416	0.0175251	0.150059	0.000201733	-0.332365	0.828239	0.000575907	0.00337795	0.868172	0.0437127	0.00482864	0.158177	-0.00251394	-0.336639	0.642856	0.00049374	0.00315408	0.968037	0.0460824	0.00687665	0.159932
ENSG00000184292	TACSTD2	tumor associated calcium signal transducer 2 [Source:HGNC Symbol;Acc:HGNC:11530]	protein_coding	4070	-0.000383513	0.597296	0.968305	0.252702	0.148035	0.998003	0.669727	0.188993	0.0453524	-0.00130421	0.597519	0.967582	0.252936	0.148032	0.9999	0.688369	0.195177	0.0453532	1.4693	0.641986	0.78803	0.360581	0.107651	0.923506	0.667939	0.143622	0.0652313	0.0255718	0.742386	7.13606096655987e-08	0.0891467	8.7001926492053e-07	5.37945233587843e-07	0.414673	2.25790455606044e-06	0.334295	-0.0337367	0.553433	0.262412	0.284036	0.0976345	0.921234	0.713449	0.134342	0.0601127
ENSG00000163659	TIPARP	TCDD inducible poly(ADP-ribose) polymerase [Source:HGNC Symbol;Acc:HGNC:23696]	protein_coding	25976	0.00571138	0.354421	0.137943	0.0882463	0.16893	0.759433	0.445946	0.212411	0.0404485	0.00700495	0.373033	0.586429	0.076671	0.29957	0.9999	0.438367	0.355229	0.0174735	2.51233	0.289076	0.268826	0.320349	0.227803	0.628801	0.634646	0.272629	0.0333256	-0.000982259	0.379752	0.636601	0.0705417	0.30578	0.706218	0.376394	0.322832	0.0165853	0.00930751	0.396932	0.442314	0.0586327	0.275399	0.948823	0.388259	0.32564	0.021059
ENSG00000196419	XRCC6	X-ray repair cross complementing 6 [Source:HGNC Symbol;Acc:HGNC:4055]	protein_coding	2547	0.00258497	-0.149539	0.286783	0.253041	4.43853232656461e-07	0.8594	0.669727	2.33911103309279e-06	0.346335	-0.00344944	-0.129423	0.669922	0.325321	6.87012276737819e-07	0.9999	0.749493	3.59596916473134e-06	0.338551	1.99373	-0.246877	0.153099	0.167212	4.00201557049269e-07	0.524405	0.476382	2.38652725593783e-06	0.389417	0.00793258	-0.0898623	2.24978005133794e-12	0.352121	4.71274421066202e-17	8.38869601221095e-11	0.721441	7.79438442345262e-16	0.640377	-0.0111643	-0.149343	0.14046	0.24946	2.75389676306368e-07	0.882939	0.679517	1.52225228619296e-06	0.354711
ENSG00000104723	TUSC3	tumor suppressor candidate 3 [Source:HGNC Symbol;Acc:HGNC:30242]	protein_coding	7991	-0.00318345	-0.157104	0.172592	0.211179	0.242721	0.789188	0.625707	0.289601	0.0262879	-0.00419367	-0.166967	0.590735	0.188809	0.37756	0.9999	0.617225	0.43212	0.00709828	0.16985	-0.150546	0.900151	0.386725	0.672146	0.967884	0.687944	0.697828	-0.0280713	0.0037631	-0.152717	0.00210612	0.201172	0.0173384	0.00505886	0.583947	0.022084	0.11394	-0.0117283	-0.1889	0.107727	0.130902	0.194663	0.871112	0.536473	0.242528	0.035041
ENSG00000112697	TMEM30A	transmembrane protein 30A [Source:HGNC Symbol;Acc:HGNC:16667]	protein_coding	55754	-0.00231188	-0.166504	0.222348	0.104115	0.00256923	0.827123	0.479329	0.00569704	0.165138	-0.00175767	-0.175941	0.78115	0.089215	0.00456855	0.9999	0.463704	0.00977512	0.150366	1.60157	-0.333668	0.138081	0.0172697	0.00741862	0.511231	0.167145	0.0144741	0.156845	0.00380097	-0.15717	9.70206687779713e-05	0.0938765	6.7719836657365e-06	0.00032791	0.425625	1.50741298972198e-05	0.295813	-0.011119	-0.192816	0.0592244	0.0567467	0.00108756	0.821559	0.382605	0.00269989	0.186329
ENSG00000105372	RPS19	ribosomal protein S19 [Source:HGNC Symbol;Acc:HGNC:10402]	protein_coding	6223	-0.00108135	0.350592	0.793847	0.118567	1.05872694880538e-05	0.974154	0.503527	4.21505413257651e-05	0.287052	-0.00955415	0.3616	0.486855	0.107013	8.78879959204904e-06	0.9999	0.500545	3.66672878107424e-05	0.29072	-1.90797	0.619085	0.393617	0.0331277	1.54321879331964e-05	0.716904	0.227252	6.41347619278945e-05	0.314757	0.00785901	0.389956	0.00022564	0.0590055	2.14262612967513e-08	0.000691713	0.348275	7.40522911196357e-08	0.397388	-0.00886569	0.333746	0.493262	0.135129	8.84445837947204e-06	0.954775	0.542237	3.60324654480703e-05	0.290596
ENSG00000224078	SNHG14	small nucleolar RNA host gene 14 [Source:HGNC Symbol;Acc:HGNC:37462]	lncRNA	NA	-0.00072777	-0.0628084	0.782238	0.658101	1.47956277038122e-11	0.971239	0.90399	1.61849542589651e-10	0.50227	-0.003571	-0.0604493	0.683254	0.670252	1.41719726059346e-11	0.9999	0.919019	1.58018254040233e-10	0.502827	1.77419	-0.282199	0.214616	0.124582	3.39897396023245e-11	0.580594	0.417351	4.13320001265905e-10	0.54132	-0.00322342	-0.0853079	0.0204142	0.53332	1.16602218681884e-12	0.0377948	0.832629	9.0590954514387e-12	0.533981	-0.00664515	-0.0749863	0.419376	0.595135	1.12353312611843e-11	0.942203	0.888723	1.25140418747431e-10	0.505817
ENSG00000135447	PPP1R1A	protein phosphatase 1 regulatory inhibitor subunit 1A [Source:HGNC Symbol;Acc:HGNC:9286]	protein_coding	5502	-0.000128525	-1.4823	0.980266	9.36580329722807e-07	0.000107234	0.998554	0.00162387	0.00033856	0.239178	0.0161153	-1.51146	0.34961	5.52221589775849e-07	7.31466940415497e-05	0.9999	0.00127661	0.000248107	0.247396	2.13295	-1.6271	0.484411	8.16118509577609e-05	0.000894181	0.77001	0.0161716	0.00230823	0.216836	0.00444377	-1.45742	0.108225	8.86654441357809e-07	3.45050237895117e-05	0.161322	0.00184477	6.79325818475191e-05	0.263169	0.00927908	-1.4715	0.568045	9.94928072710263e-07	9.30256040815427e-05	0.961417	0.00230005	0.000299056	0.242247
ENSG00000125827	TMX4	thioredoxin related transmembrane protein 4 [Source:HGNC Symbol;Acc:HGNC:25237]	protein_coding	56255	-0.00161995	-0.0405207	0.364147	0.67294	1.7651213669257e-08	0.894818	0.91027	1.19938325147799e-07	0.400488	-0.0060668	-0.0385935	0.30636	0.687487	1.59070783553029e-08	0.9999	0.9228	1.11510334319553e-07	0.402145	1.02018	-0.131158	0.311884	0.310311	1.12139803678891e-06	0.661688	0.626221	6.07915777838199e-06	0.36942	0.000687922	-0.0453497	0.473172	0.636161	2.03897129429287e-08	0.555333	0.882633	7.07283040164347e-08	0.398183	-0.00900207	-0.0604577	0.105309	0.523463	7.60603908548202e-09	0.871112	0.856535	5.48151192284513e-08	0.413742
ENSG00000086758	HUWE1	HECT, UBA and WWE domain containing E3 ubiquitin protein ligase 1 [Source:HGNC Symbol;Acc:HGNC:30892]	protein_coding	10075	0.000985051	-0.0946399	0.690459	0.478137	7.97050830802265e-06	0.960297	0.825433	3.25676346929928e-05	0.292635	0.00465361	-0.0975154	0.571307	0.464851	7.41121164179974e-06	0.9999	0.83133	3.14176180560891e-05	0.294056	1.06474	-0.250567	0.408071	0.130895	7.40730203354546e-06	0.727068	0.426197	3.34018912245225e-05	0.330645	-0.00319793	-0.107701	0.0141758	0.401216	5.57870206853393e-07	0.0273906	0.757366	1.49751578738103e-06	0.342275	0.00279676	-0.0858323	0.718036	0.518957	8.07213265007924e-06	0.978218	0.855499	3.30738069943971e-05	0.292387
ENSG00000150961	SEC24D	SEC24 homolog D, COPII coat complex component [Source:HGNC Symbol;Acc:HGNC:10706]	protein_coding	9871	-0.000771814	-0.244898	0.867574	0.327557	0.159349	0.985692	0.736135	0.201691	0.042632	0.00148441	-0.251707	0.923166	0.314841	0.160294	0.9999	0.74085	0.209069	0.042412	5.82739	-0.734927	0.0198917	0.0218525	0.0150976	0.365824	0.187027	0.0266521	0.1347	0.0131695	-0.173292	4.12783066172444e-09	0.388679	7.65736883451903e-08	4.52257212995465e-08	0.748995	2.3936180284105e-07	0.376537	-0.0103292	-0.261878	0.475367	0.292712	0.136367	0.95372	0.722011	0.178708	0.0483432
ENSG00000116016	EPAS1	endothelial PAS domain protein 1 [Source:HGNC Symbol;Acc:HGNC:3374]	protein_coding	2034	-0.00178949	0.124431	0.480742	0.363357	0.0120356	0.924572	0.759721	0.0217958	0.124256	0.00311293	0.109225	0.7125	0.42609	0.0138531	0.9999	0.809907	0.0255748	0.120316	-0.442027	0.0972422	0.743549	0.574639	0.00590025	0.905118	0.809515	0.0118747	0.163738	-0.0013994	0.10667	0.303405	0.432358	0.0096553	0.385081	0.776112	0.0128183	0.130348	-0.00381103	0.110003	0.631791	0.420994	0.0133574	0.967542	0.808201	0.0241355	0.121341
ENSG00000143549	TPM3	tropomyosin 3 [Source:HGNC Symbol;Acc:HGNC:12012]	protein_coding	7170	0.00350395	-0.177379	0.0832562	0.103307	0.000352467	0.686715	0.476456	0.000978704	0.212737	-0.00565064	-0.148389	0.404201	0.17837	0.00093817	0.9999	0.604912	0.00243022	0.189876	0.610054	-0.192838	0.600972	0.199224	0.000861796	0.835985	0.516583	0.00223656	0.217817	0.00623175	-0.122505	1.26729209476949e-10	0.151227	7.44016637173037e-12	2.25747254484366e-09	0.516993	4.92210179746334e-11	0.511075	-0.00665466	-0.166611	0.296277	0.129134	0.000794242	0.928136	0.533699	0.00204644	0.193842
ENSG00000089597	GANAB	glucosidase II alpha subunit [Source:HGNC Symbol;Acc:HGNC:4138]	protein_coding	23193	0.000552244	-0.077849	0.685516	0.290839	0.00473371	0.959002	0.706337	0.00971584	0.149438	0.0012019	-0.076976	0.791013	0.296943	0.00491624	0.9999	0.728154	0.0104268	0.148446	-0.543912	-0.038558	0.489846	0.702108	0.0222528	0.773827	0.874485	0.0372299	0.122064	-0.000563672	-0.0780972	0.440628	0.286389	0.0039763	0.52375	0.669656	0.00561802	0.153976	-0.003382	-0.0790417	0.427661	0.280994	0.00392096	0.946235	0.710114	0.00834146	0.154338
ENSG00000205542	TMSB4X	thymosin beta 4 X-linked [Source:HGNC Symbol;Acc:HGNC:11881]	protein_coding	7114	0.000737916	0.414385	0.844716	0.0438193	4.23041402400485e-05	0.984457	0.326425	0.000147064	0.258938	-0.00221273	0.422296	0.859789	0.0402191	4.24381106675316e-05	0.9999	0.332856	0.00015166	0.258872	-2.52125	0.67568	0.202045	0.00884659	1.24954921378916e-05	0.569691	0.123283	5.31658914971314e-05	0.319376	0.00204978	0.430185	0.30923	0.0348301	2.7225223126175e-05	0.391067	0.275123	5.45868740833763e-05	0.268046	0.00400238	0.423345	0.734324	0.0389955	4.08929431172198e-05	0.980129	0.329542	0.000142533	0.259644
ENSG00000129757	CDKN1C	cyclin dependent kinase inhibitor 1C [Source:HGNC Symbol;Acc:HGNC:1786]	protein_coding	1028	0.0148098	-0.280505	0.0533197	0.492606	0.526978	0.60857	0.833348	0.566983	-0.00972929	-0.00714423	-0.187544	0.781625	0.653826	0.940119	0.9999	0.914617	0.947496	-0.056656	4.17269	-0.652203	0.348674	0.253719	0.83013	0.685899	0.573104	0.842439	-0.0474406	-0.0104574	-0.260348	0.0103315	0.515348	0.248631	0.0207247	0.82312	0.265514	0.0253053	-0.0162391	-0.220275	0.50294	0.596405	0.910945	0.957086	0.889178	0.919385	-0.0517859
ENSG00000124205	EDN3	endothelin 3 [Source:HGNC Symbol;Acc:HGNC:3178]	protein_coding	1908	-0.00186899	-0.626475	0.775679	0.0790668	0.451959	0.970403	0.424204	0.495666	-0.00163284	-0.00844356	-0.621701	0.698556	0.081467	0.444346	0.9999	0.447197	0.496247	-0.000777429	1.67379	-0.786777	0.662322	0.112165	0.379502	0.867751	0.400033	0.42326	0.0080636	-0.00544241	-0.667936	0.119402	0.0570213	0.237855	0.175221	0.343177	0.254647	0.0271105	-0.00176328	-0.638798	0.931592	0.0728837	0.46021	0.994856	0.425813	0.506943	-0.00255189
ENSG00000167986	DDB1	damage specific DNA binding protein 1 [Source:HGNC Symbol;Acc:HGNC:2717]	protein_coding	1642	0.000941397	-0.217935	0.49511	0.00422308	1.71687583182412e-07	0.92745	0.114707	9.77327457098022e-07	0.362874	0.00132209	-0.215163	0.773488	0.00483775	2.0483394768013e-07	0.9999	0.132965	1.18087423536514e-06	0.359839	0.700322	-0.299352	0.353855	0.00267913	3.1220108114686e-07	0.689297	0.0693308	1.90936381373944e-06	0.394122	0.000244412	-0.211421	0.741674	0.00538999	2.02408893157483e-07	0.797564	0.119186	5.8661644115261e-07	0.360045	-0.00686525	-0.22133	0.109755	0.00321608	6.51840906238436e-08	0.87132	0.115667	4.02558678990707e-07	0.37922
ENSG00000143870	PDIA6	protein disulfide isomerase family A member 6 [Source:HGNC Symbol;Acc:HGNC:30168]	protein_coding	10130	-0.00185528	-0.178506	0.508674	0.239337	3.12422561172004e-10	0.929843	0.654957	2.79701540780753e-09	0.46104	-0.00782094	-0.174757	0.401671	0.248895	2.75338557557586e-10	0.9999	0.683347	2.53931472896415e-09	0.462822	2.14534	-0.27839	0.189308	0.183835	6.0471683211254e-09	0.558844	0.49794	5.0367247433681e-08	0.463449	0.00602661	-0.153886	2.47234380314784e-05	0.256797	7.68853283699991e-14	9.68912886952231e-05	0.641253	7.4996537368317e-13	0.565517	-0.00408643	-0.193631	0.642209	0.201675	3.46907881669009e-10	0.968037	0.62958	3.08884592934855e-09	0.459559
ENSG00000168610	STAT3	signal transducer and activator of transcription 3 [Source:HGNC Symbol;Acc:HGNC:11364]	protein_coding	6774	0.00250494	0.0356654	0.336473	0.798992	0.208486	0.879883	0.952865	0.254473	0.0323667	0.011746	0.0285083	0.174006	0.837917	0.156032	0.9999	0.96436	0.20415	0.0434127	2.93929	-0.284971	0.0355718	0.109394	0.0469388	0.395533	0.396177	0.0705791	0.0964268	0.00396922	0.0720982	0.00368435	0.588621	0.0147511	0.00829886	0.860939	0.0190168	0.118543	-0.0229197	0.0208691	0.00406699	0.875755	0.0158103	0.408278	0.97081	0.0278929	0.116575
ENSG00000147526	TACC1	transforming acidic coiled-coil containing protein 1 [Source:HGNC Symbol;Acc:HGNC:11522]	protein_coding	6867	0.00210493	0.167735	0.366352	0.182885	0.00177144	0.895964	0.593972	0.00408518	0.174424	0.00771648	0.165525	0.318989	0.188556	0.00164586	0.9999	0.617032	0.00399903	0.176238	0.91364	0.101211	0.468699	0.530855	0.003674	0.762223	0.783635	0.00789438	0.177658	0.000796197	0.183736	0.524902	0.144658	0.00210065	0.604344	0.507119	0.00310369	0.170191	0.00222571	0.181911	0.760839	0.149798	0.00238873	0.983633	0.565865	0.00539337	0.166972
ENSG00000166562	SEC11C	SEC11 homolog C, signal peptidase complex subunit [Source:HGNC Symbol;Acc:HGNC:23400]	protein_coding	90701	4.27247441184144e-05	-0.60155	0.990002	0.00151135	0.000219645	0.998554	0.0705049	0.000640854	0.223412	0.00159383	-0.604134	0.888186	0.00145728	0.000217792	0.9999	0.0781446	0.000661611	0.223601	2.53777	-0.772412	0.185442	0.00221841	0.000145796	0.555103	0.0638205	0.00047191	0.262907	0.00764107	-0.557343	9.3003719522817e-06	0.000893633	3.06889371713641e-08	4.06520039578095e-05	0.0524367	1.03285995921611e-07	0.39159	0.00641931	-0.593368	0.547192	0.00165593	0.000187798	0.957883	0.0859184	0.000563502	0.226898
ENSG00000203879	GDI1	GDP dissociation inhibitor 1 [Source:HGNC Symbol;Acc:HGNC:4226]	protein_coding	2664	0.00346128	-0.301297	0.0208787	0.0002728	8.56557815452559e-05	0.449297	0.0315326	0.000276303	0.24402	0.000558919	-0.283507	0.912119	0.000858455	0.000846528	0.9999	0.061378	0.00222085	0.192328	0.96338	-0.363106	0.271535	0.00172304	0.000370269	0.630954	0.0567241	0.00106745	0.23976	0.0022902	-0.269339	0.00405863	0.000818438	2.36153009094196e-05	0.00905078	0.0503799	4.78515729179376e-05	0.270953	-0.00485444	-0.288532	0.307169	0.000627942	0.000547103	0.928136	0.0520517	0.0014701	0.202602
ENSG00000102837	OLFM4	olfactomedin 4 [Source:HGNC Symbol;Acc:HGNC:17190]	protein_coding	10562	-0.0375949	0.0393562	0.0184762	0.962856	0.0507789	0.433516	0.992844	0.0753946	0.0816389	-0.0466153	-0.0822609	0.386673	0.924795	0.249241	0.9999	0.985549	0.303885	0.0252049	-2.40007	0.0327725	0.79252	0.977633	0.0856363	0.925785	0.989232	0.118153	0.0741771	0.0139052	-0.0845673	0.107663	0.921472	0.140663	0.160645	0.983035	0.155598	0.0472183	-0.0345944	-0.207439	0.495491	0.811585	0.270906	0.955728	0.957168	0.320928	0.0217502
ENSG00000065000	AP3D1	adaptor related protein complex 3 subunit delta 1 [Source:HGNC Symbol;Acc:HGNC:568]	protein_coding	8943	0.00364156	-0.251832	0.0277949	0.00515198	7.61915146973489e-06	0.506392	0.125338	3.13041203553128e-05	0.293516	0.00481491	-0.240581	0.387614	0.00902001	4.71855918242088e-05	0.9999	0.174091	0.000166482	0.256656	1.78419	-0.400857	0.0524807	0.000927856	7.98692591325537e-06	0.414578	0.0440692	3.57214059654323e-05	0.329037	0.00389549	-0.209658	4.06443176941553e-06	0.00942594	3.99185589752949e-09	1.9552501131667e-05	0.154207	1.57181214617711e-08	0.423663	-0.00777975	-0.241712	0.136452	0.00793931	2.46036013864072e-05	0.882939	0.170119	9.07467701552188e-05	0.270117
ENSG00000165507	DEPP1	DEPP1 autophagy regulator [Source:HGNC Symbol;Acc:HGNC:23355]	protein_coding	11067	-0.00842818	0.246611	0.170507	0.45487	0.790082	0.78844	0.813549	0.809337	-0.0367006	-0.0291878	0.252441	0.153209	0.444255	0.770813	0.9999	0.819213	0.798682	-0.0346225	-4.07483	0.529652	0.239383	0.232776	0.750547	0.603503	0.551719	0.769635	-0.0373357	-0.0148848	0.115224	1.51191688987154e-06	0.688933	0.000519053	8.10119567619555e-06	0.904008	0.000843308	0.203826	-0.00885088	0.189927	0.64744	0.567702	0.949253	0.968037	0.876752	0.953792	-0.0584224
ENSG00000107331	ABCA2	ATP binding cassette subfamily A member 2 [Source:HGNC Symbol;Acc:HGNC:32]	protein_coding	20	0.00170297	-0.211243	0.539518	0.159898	0.0161843	0.936019	0.562251	0.0281907	0.115909	0.0040395	-0.209139	0.661774	0.16489	0.0173783	0.9999	0.586368	0.0310629	0.113875	2.70395	-0.386848	0.07875	0.0502916	0.0193201	0.44937	0.274853	0.0329082	0.126716	-0.00346889	-0.221968	0.0179612	0.126267	0.001997	0.0337062	0.480508	0.00296085	0.171452	-0.0119457	-0.216799	0.167245	0.144542	0.00890389	0.894855	0.556445	0.0170052	0.132564
ENSG00000138674	SEC31A	SEC31 homolog A, COPII coat complex component [Source:HGNC Symbol;Acc:HGNC:17052]	protein_coding	22872	0.000837611	-0.134792	0.673172	0.209748	0.172774	0.956324	0.624795	0.216485	0.0396007	-0.00174945	-0.127158	0.791103	0.237186	0.17874	0.9999	0.671306	0.229389	0.0383143	-0.0225067	-0.126011	0.984434	0.395191	0.234631	0.995196	0.693987	0.27974	0.0319627	-0.000275657	-0.131834	0.795987	0.21857	0.178926	0.842104	0.602321	0.194744	0.0382747	0.00397764	-0.125322	0.522042	0.241416	0.160501	0.957392	0.672887	0.205931	0.0423638
ENSG00000119801	YPEL5	yippee like 5 [Source:HGNC Symbol;Acc:HGNC:18329]	protein_coding	51646	0.00309887	0.0825907	0.21593	0.539047	0.83018	0.822896	0.857927	0.845873	-0.0412146	-0.00117794	0.101482	0.888021	0.455282	0.960917	0.9999	0.82577	0.966117	-0.0609475	0.399634	0.149042	0.775539	0.407637	0.858367	0.917645	0.702094	0.868765	-0.0513807	0.00300277	0.116683	0.0238953	0.373902	0.403417	0.0434054	0.738809	0.41934	0.00396167	0.00838757	0.10979	0.285331	0.414578	0.871429	0.925669	0.803962	0.884652	-0.0462671
ENSG00000091527	CDV3	CDV3 homolog [Source:HGNC Symbol;Acc:HGNC:26928]	protein_coding	55573	0.00353034	0.0262903	0.324104	0.891282	0.00775631	0.874505	0.974564	0.0149244	0.13631	-0.00230237	0.0495087	0.847073	0.798226	0.011215	0.9999	0.954968	0.0213252	0.126219	3.15163	-0.191296	0.129868	0.470276	0.00370114	0.503532	0.74613	0.00794776	0.177445	0.0122709	0.116064	5.95378302778605e-14	0.39407	7.38053366682949e-14	5.04534117681403e-12	0.752622	7.21613644135594e-13	0.565974	-0.0091508	0.0341091	0.414762	0.859173	0.00876023	0.941875	0.968611	0.0167631	0.133008
ENSG00000137409	MTCH1	mitochondrial carrier 1 [Source:HGNC Symbol;Acc:HGNC:17586]	protein_coding	23787	0.00364883	-0.146991	0.0393772	0.121342	0.00143555	0.564494	0.508659	0.00339757	0.179592	0.000537704	-0.128146	0.928189	0.187817	0.00806227	0.9999	0.616653	0.0159832	0.135263	1.0238	-0.169846	0.332949	0.211072	0.0232702	0.674548	0.529006	0.0386339	0.120579	0.00437219	-0.102033	1.06474434413441e-06	0.221753	2.47635795537652e-07	5.92328096900017e-06	0.606281	7.06861073117901e-07	0.356557	-0.00869079	-0.137959	0.11912	0.149109	0.00303911	0.882454	0.564991	0.00665667	0.160879
ENSG00000164111	ANXA5	annexin A5 [Source:HGNC Symbol;Acc:HGNC:543]	protein_coding	308	0.00264932	-0.103204	0.24494	0.399637	0.00417427	0.839138	0.784198	0.00870587	0.152716	-0.0012231	-0.0866713	0.872263	0.483051	0.00711278	0.9999	0.842022	0.0143386	0.138643	1.01621	-0.102264	0.41311	0.520016	0.00425507	0.730633	0.776981	0.00896225	0.17339	0.00661624	-0.0507538	1.96865854645171e-09	0.60576	7.23605463759866e-10	2.35672668109749e-08	0.869323	3.3001611747014e-09	0.44903	-0.000909164	-0.0899576	0.899011	0.465202	0.00714044	0.992714	0.832602	0.0140089	0.138539
ENSG00000136942	RPL35	ribosomal protein L35 [Source:HGNC Symbol;Acc:HGNC:10344]	protein_coding	11224	-0.00290096	0.164799	0.478738	0.455273	5.65605402192811e-08	0.923918	0.81371	3.52863148366525e-07	0.381573	-0.012193	0.170597	0.370107	0.439167	4.91669942915956e-08	0.9999	0.81745	3.17199529684012e-07	0.383885	-1.93007	0.450551	0.362632	0.0995245	2.86690822748614e-08	0.695566	0.377797	2.13107869171407e-07	0.43725	0.00758039	0.192688	0.000341783	0.344803	1.72540396704457e-10	0.00100157	0.716073	8.83770431765865e-10	0.469354	-0.00186383	0.146753	0.884605	0.506179	7.06967635232952e-08	0.992028	0.851616	4.33387407738857e-07	0.377869
ENSG00000168710	AHCYL1	adenosylhomocysteinase like 1 [Source:HGNC Symbol;Acc:HGNC:344]	protein_coding	10768	0.00125879	-0.257756	0.59112	0.0436354	0.0193506	0.943073	0.326287	0.0328684	0.11078	-0.0024593	-0.246584	0.752392	0.0538172	0.0207971	0.9999	0.379181	0.0362284	0.108689	-0.000472875	-0.340014	0.999722	0.0537383	0.0133491	0.999792	0.284231	0.0239804	0.138625	-0.0024593	-0.265081	0.0479787	0.0334682	0.00465041	0.0798277	0.270318	0.00650173	0.149902	-0.00668784	-0.25921	0.361176	0.041319	0.015696	0.933624	0.336109	0.0277248	0.116781
ENSG00000102317	RBM3	RNA binding motif protein 3 [Source:HGNC Symbol;Acc:HGNC:9900]	protein_coding	5935	-0.000997352	3.64441996606595e-05	0.809722	0.99987	0.00808653	0.978059	0.999946	0.0154626	0.135182	0.00602624	-0.0160179	0.66156	0.94278	0.00766876	0.9999	0.989867	0.0153007	0.136617	0.805618	-0.00826562	0.737701	0.978599	0.0110505	0.902435	0.989608	0.0204243	0.144575	0.00798659	0.0405903	0.000176867	0.842197	2.10852792035164e-05	0.000556884	0.958101	4.31155104774804e-05	0.273257	-0.00501857	-0.0115895	0.698697	0.958453	0.00779714	0.976029	0.992217	0.0151402	0.136168
ENSG00000077782	FGFR1	fibroblast growth factor receptor 1 [Source:HGNC Symbol;Acc:HGNC:3688]	protein_coding	2260	-0.002425	0.178121	0.260238	0.126123	0.230153	0.846452	0.516298	0.276972	0.0284386	-0.00518282	0.17412	0.470283	0.136859	0.286462	0.9999	0.549237	0.341967	0.0193913	0.700526	0.108333	0.561433	0.483656	0.395486	0.815952	0.755063	0.438431	0.0058225	0.00403491	0.188187	0.000295825	0.0816099	0.0030013	0.00088003	0.397373	0.00432624	0.161198	-0.0151927	0.14615	0.0225925	0.196376	0.0629515	0.656297	0.623151	0.0920557	0.074752
ENSG00000009950	MLXIPL	MLX interacting protein like [Source:HGNC Symbol;Acc:HGNC:12744]	protein_coding	51085	0.00727312	-0.439665	0.0399767	0.0216353	0.00724332	0.564494	0.24137	0.0140635	0.138154	-0.00175241	-0.397113	0.88319	0.0426939	0.0363652	0.9999	0.342335	0.0586431	0.0920278	1.17611	-0.528628	0.568277	0.0481881	0.0572286	0.819601	0.268434	0.08364	0.0892723	-0.00133619	-0.407899	0.487059	0.0361819	0.0306486	0.568973	0.280217	0.037497	0.0972173	0.00262683	-0.396955	0.815064	0.0420576	0.0359236	0.989157	0.337597	0.0567609	0.0924013
ENSG00000182899	RPL35A	ribosomal protein L35a [Source:HGNC Symbol;Acc:HGNC:10345]	protein_coding	6165	-0.00195554	0.212473	0.60368	0.296445	1.1888865107121e-08	0.945329	0.709987	8.32300563320185e-08	0.406753	-0.0110016	0.221296	0.378991	0.275899	9.38875520472456e-09	0.9999	0.709709	6.84485432703217e-08	0.410459	-1.23506	0.429248	0.541134	0.100263	1.2967885788899e-08	0.804949	0.379355	1.02183455518612e-07	0.450784	0.00880003	0.25251	3.42868076234734e-06	0.156467	4.77342857280469e-13	1.67536711933769e-05	0.52448	4.00467560023284e-12	0.544603	-0.00188865	0.199525	0.872877	0.326199	1.33250625398795e-08	0.991276	0.744993	9.27848899614235e-08	0.404953
ENSG00000196498	NCOR2	nuclear receptor corepressor 2 [Source:HGNC Symbol;Acc:HGNC:7673]	protein_coding	9612	0.00325354	-0.056282	0.153483	0.644915	9.53334428335165e-10	0.769669	0.899913	7.93085810313532e-09	0.445021	0.0139796	-0.063323	0.063949	0.601359	4.93057720996509e-10	0.9999	0.893706	4.39526947003143e-09	0.454552	0.857778	-0.170136	0.487385	0.28356	6.1472835515074e-09	0.772046	0.602138	5.11192572232866e-08	0.46318	-0.00382382	-0.0606385	0.0013481	0.600091	1.90315683562669e-11	0.00339202	0.865831	1.17185797934445e-10	0.499002	0.00543148	-0.0319049	0.448698	0.795146	1.9011853902304e-09	0.949369	0.952261	1.5249060612619e-08	0.434841
ENSG00000074695	LMAN1	lectin, mannose binding 1 [Source:HGNC Symbol;Acc:HGNC:6631]	protein_coding	3998	-0.00386122	-0.365784	0.215854	0.0311746	0.000720478	0.822896	0.284826	0.00185523	0.196148	0.000851971	-0.388235	0.934849	0.0238045	0.00136767	0.9999	0.264288	0.00339161	0.180775	2.40427	-0.554838	0.179697	0.0171941	0.00210015	0.55037	0.167022	0.00486318	0.193557	0.00613539	-0.35142	0.000137492	0.0245027	2.344887423018e-06	0.000446352	0.234686	5.64934318241229e-06	0.316048	0.00175157	-0.384561	0.858347	0.0246291	0.00135337	0.989954	0.270558	0.00326434	0.181031
ENSG00000108582	CPD	carboxypeptidase D [Source:HGNC Symbol;Acc:HGNC:2301]	protein_coding	1362	0.000151999	-0.291608	0.949859	0.0274355	6.28846493606105e-06	0.995723	0.269722	2.6289221466734e-05	0.297252	0.00262302	-0.295416	0.744056	0.0255691	6.00447320880171e-06	0.9999	0.27394	2.60160494757035e-05	0.298147	2.00363	-0.544903	0.120533	0.00136455	9.00620932064006e-07	0.495907	0.0514472	4.95985153851872e-06	0.373741	0.00244449	-0.276715	0.0567096	0.0316088	1.21538699074295e-06	0.0924541	0.263101	3.07445265528562e-06	0.328212	0.00134884	-0.289113	0.858532	0.0283364	6.21021124181874e-06	0.98997	0.287666	2.6139926177884e-05	0.297494
ENSG00000096060	FKBP5	FKBP prolyl isomerase 5 [Source:HGNC Symbol;Acc:HGNC:3721]	protein_coding	2289	-0.0063373	-0.180802	0.458044	0.694033	0.451319	0.916607	0.918051	0.495025	-0.00156116	-0.0282962	-0.165203	0.318317	0.718728	0.403413	0.9999	0.932505	0.457132	0.00396222	-3.0658	-0.0147338	0.520462	0.980743	0.113293	0.791627	0.99108	0.149916	0.0631913	-0.0219378	-0.341437	2.19681530170863e-07	0.381003	1.70551165692519e-05	1.45158551889246e-06	0.744752	3.53999157362185e-05	0.277543	-0.0034557	-0.219461	0.897338	0.633364	0.512695	0.992714	0.902092	0.556739	-0.00822727
ENSG00000081041	CXCL2	C-X-C motif chemokine ligand 2 [Source:HGNC Symbol;Acc:HGNC:4603]	protein_coding	2920	0.00703346	0.221947	0.556076	0.7301	0.391388	0.939392	0.930275	0.43802	0.00540552	0.0207148	0.223516	0.602133	0.728617	0.399062	0.9999	0.934149	0.453165	0.00448151	0.692217	0.349995	0.917355	0.682393	0.376055	0.974143	0.866354	0.419663	0.0085542	0.0314131	0.440892	9.73960039587685e-08	0.413769	5.9785885034248e-06	7.07549322055215e-07	0.765903	1.34273005615562e-05	0.298231	-0.00993817	0.247795	0.790674	0.699918	0.420194	0.984515	0.926308	0.468872	0.00198861
ENSG00000104805	NUCB1	nucleobindin 1 [Source:HGNC Symbol;Acc:HGNC:8043]	protein_coding	4924	0.00129349	-0.0955064	0.499219	0.355076	0.00806803	0.928107	0.753525	0.0154343	0.135244	0.00229477	-0.0925424	0.718706	0.371509	0.00918163	0.9999	0.778307	0.0179146	0.131726	0.651512	-0.0947624	0.555169	0.503189	0.0211583	0.813274	0.767054	0.0356493	0.123731	0.00252766	-0.0739421	0.0122514	0.455926	0.000739612	0.0240816	0.790895	0.00117361	0.195529	-0.00428118	-0.0937915	0.474967	0.362391	0.00789767	0.95372	0.770793	0.0153097	0.135822
ENSG00000006125	AP2B1	adaptor related protein complex 2 subunit beta 1 [Source:HGNC Symbol;Acc:HGNC:563]	protein_coding	163	0.00164304	-0.240567	0.345628	0.0117581	0.000735939	0.886635	0.179008	0.00188827	0.195647	-0.000750935	-0.230327	0.897128	0.0163353	0.001063	0.9999	0.224253	0.00271238	0.186879	0.170093	-0.271901	0.861808	0.0326598	0.00118451	0.952704	0.226039	0.0029469	0.209294	0.00138702	-0.223671	0.136359	0.0175402	0.000418234	0.196365	0.201411	0.000689413	0.208818	-0.0112678	-0.245609	0.0368005	0.00853904	0.000166341	0.751395	0.175383	0.000504872	0.229582
ENSG00000094975	SUCO	SUN domain containing ossification factor [Source:HGNC Symbol;Acc:HGNC:1240]	protein_coding	51430	-0.00144865	-0.0713084	0.595175	0.62734	0.000832282	0.943878	0.893715	0.00210432	0.192731	-0.0080415	-0.0649641	0.374259	0.657516	0.000671673	0.9999	0.915617	0.00181091	0.197801	2.89013	-0.298012	0.0597576	0.128105	0.00268376	0.425563	0.422134	0.00599767	0.186654	0.0032734	-0.0603282	0.0231472	0.670927	0.000102446	0.0422494	0.895466	0.000187038	0.240166	0.00360469	-0.0747029	0.67292	0.610414	0.00086964	0.972951	0.894237	0.00221683	0.191686
ENSG00000110700	RPS13	ribosomal protein S13 [Source:HGNC Symbol;Acc:HGNC:10386]	protein_coding	6207	-0.00150995	0.245669	0.660296	0.186605	2.73571806789768e-08	0.954842	0.597899	1.80639003873942e-07	0.393452	-0.0128205	0.260121	0.260115	0.159867	1.65677895261905e-08	0.9999	0.580909	1.15751990893862e-07	0.401498	-1.73731	0.511	0.344782	0.0323682	1.95560228090743e-08	0.683323	0.22532	1.49259945181805e-07	0.443823	0.00747593	0.280503	1.82508802224394e-05	0.0913964	5.03751121346673e-12	7.38482718607688e-05	0.419963	3.44884693344485e-11	0.515995	-0.00691797	0.22891	0.519857	0.216391	2.46792183021813e-08	0.957392	0.648544	1.6404978146811e-07	0.395115
ENSG00000124942	AHNAK	AHNAK nucleoprotein [Source:HGNC Symbol;Acc:HGNC:347]	protein_coding	79026	0.00100808	0.7488	0.80726	0.00113855	0.000367588	0.97746	0.0626682	0.001015	0.211777	0.0157573	0.726437	0.249546	0.00145556	0.000213174	0.9999	0.0781446	0.00064891	0.224079	-3.27819	0.99245	0.144412	0.000847517	0.000274116	0.517151	0.0416866	0.000820968	0.247343	-0.00573246	0.721277	0.00827823	0.00103385	1.78410653758308e-05	0.0170127	0.0566061	3.69134055498742e-05	0.276635	0.0233949	0.783243	0.0677412	0.000527494	8.88988573396965e-05	0.829581	0.0470358	0.000287076	0.243223
ENSG00000169714	CNBP	CCHC-type zinc finger nucleic acid binding protein [Source:HGNC Symbol;Acc:HGNC:13164]	protein_coding	7555	0.000642309	0.161827	0.747862	0.135395	0.000542357	0.967566	0.530038	0.00143914	0.202805	-0.00642521	0.17666	0.332207	0.102084	0.000379464	0.9999	0.490033	0.00108584	0.21105	0.0118032	0.196427	0.991275	0.15854	0.000338264	0.997025	0.465058	0.00098664	0.242052	0.00457406	0.191636	5.63340920752201e-06	0.0450653	5.49595120453947e-08	2.596559857592e-05	0.309916	1.75975316653814e-07	0.382048	-0.00611612	0.157737	0.32697	0.142326	0.000376134	0.929401	0.553606	0.00105144	0.211252
ENSG00000119318	RAD23B	RAD23 homolog B, nucleotide excision repair protein [Source:HGNC Symbol;Acc:HGNC:9813]	protein_coding	5887	0.00300449	-0.0853427	0.299587	0.583589	0.0435673	0.863259	0.87688	0.0660831	0.0864496	-0.00226901	-0.065036	0.814309	0.678226	0.0628761	0.9999	0.919855	0.0939395	0.0747909	2.46454	-0.262468	0.140247	0.219187	0.0247566	0.512703	0.537721	0.0407731	0.118514	0.0103183	-0.00965963	1.89142947980618e-15	0.926995	2.59445890642569e-14	4.52334273067211e-13	0.984413	2.76114127913519e-13	0.577472	-0.00777101	-0.0786678	0.392	0.61319	0.0493435	0.935772	0.895236	0.0745781	0.0825455
ENSG00000174738	NR1D2	nuclear receptor subfamily 1 group D member 2 [Source:HGNC Symbol;Acc:HGNC:7963]	protein_coding	9975	0.00421309	-0.183238	0.331153	0.432341	0.293413	0.877593	0.802348	0.341067	0.0183668	0.00100835	-0.162164	0.944392	0.489854	0.379624	0.9999	0.84527	0.434196	0.00684327	3.77699	-0.354959	0.101519	0.227706	0.162763	0.47631	0.547126	0.20452	0.0482081	0.0122817	-0.0896991	5.64819301622772e-09	0.635495	3.92681974106229e-07	5.96529461399157e-08	0.882475	1.08185131796269e-06	0.348497	0.00306696	-0.156584	0.821734	0.503321	0.375051	0.989157	0.850287	0.425017	0.00740941
ENSG00000169908	TM4SF1	transmembrane 4 L six family member 1 [Source:HGNC Symbol;Acc:HGNC:11853]	protein_coding	4071	0.00127739	0.456407	0.878693	0.313011	0.160583	0.986594	0.724015	0.203094	0.0423448	0.00887879	0.447655	0.749615	0.322507	0.156596	0.9999	0.747417	0.204786	0.0432789	-1.13667	0.729771	0.807008	0.223345	0.0712575	0.930434	0.542865	0.100966	0.0811585	0.02076	0.582815	6.29479988580681e-07	0.133043	6.64280183778171e-06	3.69657370657907e-06	0.49031	1.48024135200692e-05	0.296188	-0.000257912	0.463018	0.992148	0.304974	0.161777	0.999764	0.729942	0.207351	0.0420688
ENSG00000005486	RHBDD2	rhomboid domain containing 2 [Source:HGNC Symbol;Acc:HGNC:23082]	protein_coding	57414	0.00431549	-0.382397	0.108351	0.00916483	0.0144435	0.72523	0.158771	0.0255406	0.119139	0.00392212	-0.365913	0.663079	0.0138799	0.035674	0.9999	0.208811	0.0576985	0.0926143	3.15854	-0.589341	0.0369008	0.00280514	0.00757695	0.396152	0.0710742	0.0147484	0.156204	0.00650361	-0.321556	1.61962635195609e-06	0.0124077	2.29108400022413e-06	8.59422236133596e-06	0.175278	5.52806247355718e-06	0.316482	-0.00523414	-0.365468	0.53673	0.0135772	0.0332301	0.957392	0.208095	0.053175	0.094774
ENSG00000112715	VEGFA	vascular endothelial growth factor A [Source:HGNC Symbol;Acc:HGNC:12680]	protein_coding	7422	0.00468091	-0.116195	0.0339767	0.323353	0.000836044	0.546305	0.732464	0.00211255	0.192624	0.00251199	-0.0952377	0.735645	0.430744	0.00510438	0.9999	0.8126	0.0107644	0.14746	0.305509	-0.100068	0.807586	0.534086	0.00337729	0.930595	0.78524	0.00734635	0.180088	-8.37882e-05	-0.0912832	0.944401	0.448417	0.00533359	0.959012	0.787055	0.00739213	0.146304	0.0113989	-0.0766838	0.101014	0.517489	0.00178013	0.870948	0.855499	0.00415684	0.174303
ENSG00000169213	RAB3B	RAB3B, member RAS oncogene family [Source:HGNC Symbol;Acc:HGNC:9778]	protein_coding	5865	0.000584185	-0.398785	0.844905	0.014966	3.45154049507474e-06	0.984457	0.198813	1.52955807328062e-05	0.30876	0.00851355	-0.410653	0.390166	0.0120288	2.51345152181458e-06	0.9999	0.19416	1.17595845205473e-05	0.314746	2.83985	-0.596792	0.0797428	0.00476167	1.38849785664087e-05	0.451096	0.0923311	5.84326181336367e-05	0.317074	0.00208143	-0.383637	0.191772	0.0175331	1.62094800091456e-06	0.262207	0.201411	4.01588998654778e-06	0.322916	0.00718562	-0.386717	0.441399	0.0175177	2.68521045439453e-06	0.948625	0.232741	1.22680036702092e-05	0.313504
ENSG00000125148	MT2A	metallothionein 2A [Source:HGNC Symbol;Acc:HGNC:7406]	protein_coding	4502	0.00619428	0.20231	0.419738	0.624346	0.00137065	0.911595	0.892939	0.00326178	0.180722	-0.0130701	0.258998	0.60904	0.532255	0.00161209	0.9999	0.86314	0.00392799	0.176748	3.61689	0.0443869	0.412365	0.937276	0.00315584	0.729998	0.973248	0.00692108	0.182035	0.00931118	0.289501	0.0218946	0.469728	0.000193344	0.0402029	0.798686	0.000336816	0.226252	0.0146061	0.254002	0.543763	0.538548	0.00154188	0.957392	0.862965	0.0036701	0.177842
ENSG00000168056	LTBP3	latent transforming growth factor beta binding protein 3 [Source:HGNC Symbol;Acc:HGNC:6716]	protein_coding	4054	0.00429441	0.0311219	0.0539108	0.793162	3.28515317968165e-08	0.60857	0.950113	2.13396494088218e-07	0.390484	0.00995522	0.0368355	0.181565	0.759333	8.05555269562292e-08	0.9999	0.945191	5.01207623759361e-07	0.37569	-0.440393	0.0406588	0.731573	0.804755	1.67064704940021e-06	0.899671	0.922473	8.66387899048372e-06	0.36147	0.000404969	0.0567495	0.73769	0.639118	1.74628730502329e-07	0.794265	0.883847	5.12024431627882e-07	0.362583	-0.00796185	0.0445583	0.257285	0.710917	1.01620892968676e-07	0.921234	0.930449	6.0738991643386e-07	0.371789
ENSG00000197043	ANXA6	annexin A6 [Source:HGNC Symbol;Acc:HGNC:544]	protein_coding	309	-0.00114122	-0.138214	0.717107	0.416196	0.294029	0.964289	0.792911	0.341649	0.0182769	-0.00353965	-0.138153	0.735375	0.416853	0.295456	0.9999	0.805222	0.351132	0.0180689	-0.655279	-0.0226271	0.72025	0.923088	0.334061	0.894831	0.968054	0.378649	0.0147695	-0.00465595	-0.171201	0.00478052	0.289425	0.0203951	0.0104742	0.671998	0.0256601	0.109256	-0.010676	-0.157627	0.277436	0.349791	0.215956	0.925669	0.763999	0.264819	0.0309783
ENSG00000166313	APBB1	amyloid beta precursor protein binding family B member 1 [Source:HGNC Symbol;Acc:HGNC:581]	protein_coding	322	-0.00058218	-0.443491	0.801503	0.00061198	0.00188612	0.976751	0.0456915	0.0043195	0.172871	-0.00635575	-0.435424	0.408194	0.000731383	0.00145726	0.9999	0.057572	0.00358686	0.179225	1.16524	-0.467803	0.376079	0.0067689	0.000595684	0.704231	0.110371	0.00161926	0.227529	0.00115973	-0.439975	0.349559	0.00060826	0.00134565	0.432939	0.0445614	0.00205141	0.18117	-0.00829363	-0.456921	0.250835	0.000376245	0.00111771	0.919138	0.0412008	0.0027655	0.18567
ENSG00000179889	PDXDC1	pyridoxal dependent decarboxylase domain containing 1 [Source:HGNC Symbol;Acc:HGNC:28995]	protein_coding	23042	-0.00147371	-0.106726	0.471543	0.333842	0.000599182	0.921573	0.738935	0.00157307	0.20048	-0.00322992	-0.109016	0.635383	0.32493	0.000678609	0.9999	0.749418	0.00182819	0.197559	-0.524931	-0.0894416	0.661502	0.560651	0.00190743	0.867673	0.801601	0.00447015	0.196239	-0.00399161	-0.137694	0.000150234	0.173952	1.30926414528099e-06	0.000482744	0.549369	3.29629111891532e-06	0.326848	-0.00143451	-0.116498	0.823141	0.291949	0.000730745	0.989157	0.721754	0.00190144	0.195814
ENSG00000141837	CACNA1A	calcium voltage-gated channel subunit alpha1 A [Source:HGNC Symbol;Acc:HGNC:1388]	protein_coding	773	0.00212716	0.128484	0.504442	0.454459	2.27949328761781e-08	0.929126	0.813165	1.52449814664661e-07	0.396393	0.00111503	0.138054	0.916299	0.423333	2.79134743256445e-08	0.9999	0.808732	1.87525911146064e-07	0.393126	0.52923	0.109838	0.767713	0.632551	2.88896092132093e-07	0.914633	0.841559	1.77728329180968e-06	0.395583	-0.00552111	0.108249	0.000850752	0.49907	1.48925388581531e-10	0.00225344	0.814851	7.73475195912963e-10	0.471393	-0.000396175	0.139533	0.96837	0.416876	2.80369585882637e-08	0.997234	0.805265	1.85303989957883e-07	0.393055
ENSG00000166794	PPIB	peptidylprolyl isomerase B [Source:HGNC Symbol;Acc:HGNC:9255]	protein_coding	5479	-0.00317348	-0.311881	0.323681	0.0738377	1.45215280726649e-26	0.874481	0.411214	8.96542768782987e-25	0.792957	-0.00521696	-0.319883	0.626361	0.0683342	2.09292326372745e-26	0.9999	0.41928	1.30375333608124e-24	0.791053	1.11752	-0.31371	0.550941	0.19355	5.76721255875857e-23	0.810843	0.50984	3.23430254710326e-21	0.793294	0.00791173	-0.283564	8.7408035909039e-07	0.0598677	1.41688112249508e-31	4.9566955440814e-06	0.35091	1.27067364804451e-29	0.844815	-0.00634088	-0.33695	0.529557	0.054096	1.93498384770424e-26	0.957392	0.375424	1.17373976487856e-24	0.791463
ENSG00000111676	ATN1	atrophin 1 [Source:HGNC Symbol;Acc:HGNC:3033]	protein_coding	1822	0.00406145	-0.173285	0.0499656	0.118992	1.52348358444607e-08	0.593996	0.504124	1.04820104027728e-07	0.402831	0.00521142	-0.160456	0.453936	0.15703	7.02130834653014e-08	0.9999	0.578059	4.40812738255601e-07	0.377984	0.753156	-0.296476	0.474231	0.0303604	8.71558894517081e-08	0.764215	0.21767	5.95522310650981e-07	0.41763	0.00155895	-0.14228	0.16341	0.203154	3.6952717256851e-08	0.22878	0.586045	1.22270711712157e-07	0.388568	0.00361837	-0.14677	0.581154	0.194289	7.90791283236292e-08	0.961417	0.621499	4.82215810053174e-07	0.375999
ENSG00000099875	MKNK2	MAPK interacting serine/threonine kinase 2 [Source:HGNC Symbol;Acc:HGNC:7111]	protein_coding	2872	0.00177743	0.569769	0.618889	0.0039097	0.0433073	0.947914	0.110824	0.0657462	0.0866361	-0.0127586	0.601946	0.2815	0.00226319	0.0309429	0.9999	0.0959915	0.0510869	0.0969296	-0.187356	0.59007	0.928692	0.0305648	0.0709306	0.978031	0.218308	0.100578	0.081331	0.00694028	0.619354	0.000158359	0.00067696	0.00014477	0.000504953	0.0463825	0.000257263	0.232638	-0.00876088	0.568561	0.433063	0.00382053	0.0378607	0.947304	0.123078	0.0593336	0.0907923
ENSG00000198794	SCAMP5	secretory carrier membrane protein 5 [Source:HGNC Symbol;Acc:HGNC:30386]	protein_coding	192683	0.000843974	-0.26081	0.677149	0.0188558	0.00010813	0.957793	0.223032	0.000340975	0.238998	0.00385222	-0.263036	0.567422	0.0178883	0.000101114	0.9999	0.233344	0.000332296	0.240449	2.34739	-0.406736	0.0285771	0.00349805	2.00595351927691e-05	0.385925	0.0787667	8.10877577658352e-05	0.308961	0.00432171	-0.231359	2.80701113306047e-05	0.0198517	4.14604374176195e-08	0.000108737	0.213424	1.35867988803117e-07	0.386686	-0.0136196	-0.273099	0.0295229	0.0114387	1.44005536355318e-05	0.705228	0.196482	5.59779586627088e-05	0.280937
ENSG00000118898	PPL	periplakin [Source:HGNC Symbol;Acc:HGNC:9273]	protein_coding	5493	0.00150296	-0.248868	0.558535	0.0747528	2.68189456382752e-12	0.94003	0.413241	3.25551331942797e-11	0.523834	0.010135	-0.258615	0.233858	0.0627604	1.60053648929883e-12	0.9999	0.404666	2.0219042013571e-11	0.53015	-0.177499	-0.198252	0.903862	0.29433	8.32533971047891e-11	0.969198	0.612195	9.52788877977031e-10	0.528797	-0.00225707	-0.253704	0.0991498	0.0645191	8.55944679633311e-13	0.149856	0.362513	6.85043304226325e-12	0.537688	-0.00357862	-0.245146	0.656545	0.0786498	2.87445838724608e-12	0.970062	0.439313	3.48113976746461e-11	0.522978
ENSG00000122042	UBL3	ubiquitin like 3 [Source:HGNC Symbol;Acc:HGNC:12504]	protein_coding	5412	0.000362279	-0.181375	0.920189	0.353153	0.000291277	0.990812	0.75303	0.000825207	0.217068	-0.00514171	-0.170328	0.668701	0.382994	0.000270373	0.9999	0.782406	0.000803282	0.21875	3.4268	-0.439024	0.0941596	0.09423	0.000371684	0.467339	0.368178	0.00107124	0.239663	0.0113962	-0.113823	1.93803911777308e-11	0.43899	2.44581130705249e-13	4.84649541879648e-10	0.780918	2.17561137471287e-12	0.552385	-0.012264	-0.194598	0.276925	0.31466	0.000175608	0.925517	0.736508	0.000530444	0.228385
ENSG00000164733	CTSB	cathepsin B [Source:HGNC Symbol;Acc:HGNC:2527]	protein_coding	1508	5.53282956386315e-05	0.0739842	0.975702	0.450545	0.691094	0.998554	0.811825	0.718514	-0.0263845	-0.0037448	0.0808985	0.534759	0.408813	0.642501	0.9999	0.800399	0.682905	-0.0214949	-1.205	0.190701	0.263408	0.168211	0.635519	0.623813	0.477554	0.664252	-0.023819	0.00182795	0.0848046	0.057983	0.375176	0.293047	0.094198	0.739477	0.310066	0.0184203	-0.00696119	0.0656631	0.218828	0.497852	0.503933	0.908588	0.848274	0.548542	-0.00729786
ENSG00000104408	EIF3E	eukaryotic translation initiation factor 3 subunit E [Source:HGNC Symbol;Acc:HGNC:3277]	protein_coding	3646	-0.00140944	0.317522	0.603095	0.0319733	7.67506372565385e-05	0.945329	0.287071	0.000250451	0.24637	-0.0139771	0.334563	0.118456	0.022368	2.95162513461666e-05	0.9999	0.259269	0.00010984	0.266388	-0.950352	0.45607	0.511621	0.0159304	4.29377770313701e-05	0.787241	0.161811	0.000159815	0.291769	0.00583069	0.343433	2.34865796239498e-05	0.00987715	2.57171085692116e-08	9.26373034418767e-05	0.15865	8.75871928124107e-08	0.394451	-0.00222724	0.307118	0.793122	0.0376324	8.38373590842574e-05	0.985304	0.325293	0.000272507	0.244481
ENSG00000198431	TXNRD1	thioredoxin reductase 1 [Source:HGNC Symbol;Acc:HGNC:12437]	protein_coding	7296	0.00229251	-0.235905	0.677589	0.427861	0.00066938	0.958064	0.7999	0.00173677	0.197881	0.00248091	-0.22785	0.892409	0.444575	0.000714651	0.9999	0.819314	0.00191365	0.19634	6.1021	-0.687928	0.0476945	0.0805519	8.58029416958646e-05	0.409152	0.342886	0.0002956	0.275622	0.0188553	-0.114953	5.86791165757957e-14	0.582146	2.76028032787035e-15	5.02418806368726e-12	0.857982	3.4940454228194e-14	0.60104	-0.0122961	-0.238697	0.475872	0.420323	0.000580581	0.95372	0.807651	0.00154846	0.201217
ENSG00000030582	GRN	granulin precursor [Source:HGNC Symbol;Acc:HGNC:4601]	protein_coding	2896	0.00215075	-0.0984021	0.259667	0.337994	0.0202453	0.846392	0.741363	0.0341994	0.10947	-0.000963763	-0.0850321	0.879717	0.41138	0.0323778	0.9999	0.802432	0.0531062	0.0955611	-0.0794382	-0.0342024	0.943952	0.8133	0.0981872	0.982937	0.925583	0.132698	0.0688656	0.00139054	-0.0787315	0.17375	0.439647	0.0162121	0.240907	0.781418	0.0207485	0.11586	-0.00756587	-0.0961045	0.204891	0.347138	0.0178003	0.903724	0.762114	0.0309536	0.113186
ENSG00000169710	FASN	fatty acid synthase [Source:HGNC Symbol;Acc:HGNC:3594]	protein_coding	2194	-0.00259838	-0.29683	0.374331	0.0618079	2.49213006126875e-07	0.903002	0.38274	1.37646026160758e-06	0.356447	0.00142659	-0.313446	0.883646	0.0501142	3.54831847757822e-07	0.9999	0.367427	1.95514603401728e-06	0.350279	1.81472	-0.457058	0.240824	0.0229722	1.25834530988921e-07	0.604559	0.190955	8.34325446703473e-07	0.410976	-0.000956486	-0.316431	0.542849	0.0466204	3.02231665799703e-07	0.621	0.314012	8.49416728168123e-07	0.353089	-0.0140682	-0.32835	0.122629	0.0369697	1.19389927326444e-07	0.882939	0.323641	7.04089236948408e-07	0.369066
ENSG00000122218	COPA	COPI coat complex subunit alpha [Source:HGNC Symbol;Acc:HGNC:2230]	protein_coding	1314	-0.000368953	-0.256174	0.846934	0.0146159	1.65542859673288e-05	0.984457	0.196629	6.29208026737747e-05	0.278142	0.00126028	-0.260401	0.842799	0.0131929	1.65390259895769e-05	0.9999	0.203826	6.51725330945336e-05	0.278161	1.95243	-0.415532	0.0698696	0.00315952	4.20722322233937e-05	0.437485	0.0753865	0.000157099	0.292237	0.000910227	-0.252937	0.373811	0.015059	1.18209669248735e-05	0.457662	0.19035	2.51814311292022e-05	0.284869	-0.00196935	-0.260614	0.742044	0.0127915	1.60375637813798e-05	0.98108	0.205197	6.16437376751134e-05	0.278779
ENSG00000188229	TUBB4B	tubulin beta 4B class IVb [Source:HGNC Symbol;Acc:HGNC:20771]	protein_coding	10383	0.00603058	-0.158756	0.0573256	0.348959	5.11183139559492e-06	0.616972	0.750374	2.18526328368087e-05	0.301254	0.00106291	-0.127918	0.920625	0.460457	2.56461628913964e-05	0.9999	0.82849	9.68234558371245e-05	0.269269	-0.503604	-0.0532399	0.781605	0.819077	9.70068497755293e-05	0.919817	0.92839	0.000329469	0.272706	0.00642557	-0.0890602	9.22072135373693e-05	0.570125	2.39632946608224e-08	0.00031327	0.852358	8.20168298590346e-08	0.395589	0.00231113	-0.123178	0.818007	0.475595	2.51608232376287e-05	0.989157	0.839012	9.24904749615024e-05	0.269659
ENSG00000077147	TM9SF3	transmembrane 9 superfamily member 3 [Source:HGNC Symbol;Acc:HGNC:21529]	protein_coding	56889	-0.000747361	0.0360593	0.568933	0.609941	0.000528162	0.940832	0.888428	0.00140559	0.203422	-0.00338549	0.0379845	0.437305	0.590708	0.000468993	0.9999	0.889643	0.00131207	0.206177	1.5031	-0.0472492	0.0456945	0.619294	0.000335335	0.406619	0.833782	0.000979775	0.242272	0.00259233	0.0469243	0.000119036	0.466464	8.567038822004e-07	0.000393058	0.796539	2.22584677485783e-06	0.334574	-0.00367003	0.0274597	0.370941	0.695987	0.00043114	0.935044	0.924931	0.00118545	0.208119
ENSG00000171603	CLSTN1	calsyntenin 1 [Source:HGNC Symbol;Acc:HGNC:17447]	protein_coding	22883	0.00190027	-0.0991931	0.218392	0.232991	0.000111694	0.824958	0.648597	0.000350831	0.238295	-0.00213581	-0.0851119	0.678624	0.309996	0.000200192	0.9999	0.737335	0.000612798	0.225479	0.668505	-0.171945	0.423805	0.110834	3.93609038141601e-05	0.735237	0.398501	0.000148037	0.293763	0.00111024	-0.0824946	0.179919	0.318087	9.86958614335122e-05	0.248137	0.694961	0.000180747	0.240972	-0.0108766	-0.102355	0.022869	0.20713	2.22324538150439e-05	0.656297	0.637224	8.27344722010021e-05	0.272181
ENSG00000123358	NR4A1	nuclear receptor subfamily 4 group A member 1 [Source:HGNC Symbol;Acc:HGNC:7980]	protein_coding	3164	0.0162829	0.478995	0.024718	0.215137	0.0224133	0.484716	0.629194	0.0372648	0.106505	0.00505503	0.558401	0.836418	0.162166	0.133018	0.9999	0.583238	0.178243	0.0492408	-4.64162	0.988719	0.271134	0.0694383	0.064032	0.630444	0.319137	0.0920952	0.0851429	-0.0255821	0.420099	1.44796512909745e-14	0.127794	5.14044795298286e-13	1.69249227393267e-12	0.482295	4.2815116136814e-12	0.543732	0.0413312	0.618517	0.0701735	0.113572	0.0432124	0.831461	0.508019	0.0663526	0.0867044
ENSG00000118503	TNFAIP3	TNF alpha induced protein 3 [Source:HGNC Symbol;Acc:HGNC:11896]	protein_coding	7128	0.00941404	0.0320987	0.0803065	0.911044	0.300675	0.681695	0.97949	0.348397	0.0173145	0.0125377	0.0610248	0.487066	0.834582	0.57453	0.9999	0.964098	0.620261	-0.0146347	5.90071	-0.356405	0.0481097	0.346297	0.199071	0.409762	0.656897	0.243153	0.0394258	0.0132204	0.159256	1.11036712125062e-06	0.527632	0.000104241	6.14913450219335e-06	0.829649	0.000190066	0.239791	0.00644154	0.091147	0.70486	0.754854	0.616908	0.977105	0.943216	0.653633	-0.0189232
ENSG00000170759	KIF5B	kinesin family member 5B [Source:HGNC Symbol;Acc:HGNC:6324]	protein_coding	3799	-0.000632048	0.0415792	0.786057	0.740381	3.72224181735382e-06	0.972745	0.93388	1.64252308063338e-05	0.307325	-0.00174394	0.0412306	0.821793	0.74273	3.76105534215843e-06	0.9999	0.939483	1.70299276276275e-05	0.307128	2.34678	-0.195539	0.0645556	0.226148	5.21857718767058e-06	0.431699	0.545735	2.44764916516398e-05	0.33806	0.00664261	0.0763799	3.68999114947185e-09	0.449299	3.0380400072432e-13	4.08155001892138e-08	0.787332	2.64807123547139e-12	0.549877	-0.00819408	0.0280022	0.259279	0.821651	2.16207940332916e-06	0.921234	0.960922	1.00523405733333e-05	0.317565
ENSG00000136068	FLNB	filamin B [Source:HGNC Symbol;Acc:HGNC:3755]	protein_coding	2317	-0.00420674	0.132897	0.0427644	0.231008	3.75537427269841e-07	0.571346	0.646451	2.00859427037951e-06	0.349283	-0.00373582	0.116674	0.592801	0.304315	2.14969791803678e-06	0.9999	0.732979	1.02466471667063e-05	0.317672	-0.552518	0.130518	0.619444	0.360933	4.33782034822414e-06	0.84846	0.668112	2.07382100563308e-05	0.341932	-0.000944903	0.104638	0.401464	0.353308	1.77784763054089e-06	0.485392	0.72245	4.37646684820561e-06	0.321206	-0.00613461	0.102478	0.350184	0.363233	1.64640982999224e-06	0.931228	0.771401	7.8603035619134e-06	0.322628
ENSG00000108175	ZMIZ1	zinc finger MIZ-type containing 1 [Source:HGNC Symbol;Acc:HGNC:16493]	protein_coding	57178	0.00276429	-0.0535022	0.278114	0.695936	0.0150966	0.855074	0.918354	0.0265376	0.117887	-0.00180775	-0.0353131	0.831658	0.797959	0.0232696	0.9999	0.954968	0.0399858	0.105405	1.03945	-0.176186	0.463599	0.333002	0.0510583	0.760277	0.645482	0.075945	0.0934102	-0.00139478	-0.0465333	0.308121	0.733235	0.01592	0.389878	0.920417	0.0204035	0.116378	0.00585257	-0.0312578	0.46421	0.819602	0.0193102	0.952226	0.960442	0.0332341	0.11084
ENSG00000130518	IQCN	IQ motif containing N [Source:HGNC Symbol;Acc:HGNC:29350]	protein_coding	80726	-0.00177178	0.125534	0.794968	0.732617	0.233389	0.974725	0.931641	0.280186	0.0278765	-0.00107454	0.11782	0.962201	0.748773	0.237988	0.9999	0.940549	0.292283	0.0270878	4.25628	-0.0335377	0.275942	0.94636	0.299698	0.633971	0.976636	0.344808	0.0202464	0.00393344	0.13856	0.280789	0.703244	0.166384	0.361046	0.908424	0.181979	0.0410187	-0.00114647	0.114503	0.957179	0.754819	0.237942	0.996093	0.943216	0.287643	0.0270955
ENSG00000168264	IRF2BP2	interferon regulatory factor 2 binding protein 2 [Source:HGNC Symbol;Acc:HGNC:21729]	protein_coding	359948	0.00652521	-0.00997972	0.06473	0.957742	3.25595769380215e-05	0.642393	0.99213	0.000116198	0.264367	0.00648207	0.0139704	0.584666	0.942052	0.00012781	0.9999	0.989867	0.000409299	0.235363	0.798999	0.0293013	0.695121	0.910652	0.00070761	0.882463	0.963406	0.00188147	0.223025	0.0106034	0.0864439	5.36146953473812e-10	0.567162	2.55077983712352e-12	7.71977405811497e-09	0.850724	1.84084374926091e-11	0.524451	-0.0176937	0.00350603	0.110622	0.985191	4.77515958777757e-05	0.87132	0.997975	0.000163947	0.256406
ENSG00000167972	ABCA3	ATP binding cassette subfamily A member 3 [Source:HGNC Symbol;Acc:HGNC:33]	protein_coding	21	-0.00139891	-0.85151	0.652898	2.19527033964957e-06	1.18594466638462e-06	0.953675	0.00285467	5.76647925421792e-06	0.32866	-0.00251492	-0.854657	0.807951	2.11050077383962e-06	1.26595498003335e-06	0.9999	0.00378557	6.30281390633496e-06	0.327465	2.20945	-1.0176	0.211403	2.33710385564388e-05	6.86577610700588e-06	0.578287	0.0110109	3.12649020972564e-05	0.332262	-0.000612425	-0.862624	0.713795	1.57903791976612e-06	1.22315708855501e-06	0.773622	0.00210222	3.09297598255658e-06	0.328095	-0.00244382	-0.862126	0.801951	1.64530344886378e-06	1.26374707653633e-06	0.987564	0.00285268	6.15629165872512e-06	0.327497
ENSG00000204469	PRRC2A	proline rich coiled-coil 2A [Source:HGNC Symbol;Acc:HGNC:13918]	protein_coding	7916	0.00347302	-0.0331502	0.0972135	0.767049	1.57857236860526e-07	0.709496	0.943945	9.08290284878345e-07	0.364312	0.00556757	-0.0241428	0.426947	0.831509	4.19001203493952e-07	0.9999	0.962854	2.27793627052749e-06	0.347353	0.337346	-0.122981	0.758539	0.382974	1.25649057872231e-07	0.910512	0.684667	8.33361268119106e-07	0.411002	-0.00257038	-0.0291023	0.0211594	0.790885	4.81464066131992e-08	0.0390494	0.940617	1.55669640403142e-07	0.384231	0.00441233	-0.00884463	0.504018	0.937726	4.56069643384885e-07	0.957392	0.986192	2.41572937888643e-06	0.345854
ENSG00000137166	FOXP4	forkhead box P4 [Source:HGNC Symbol;Acc:HGNC:20842]	protein_coding	116113	0.0033775	-0.154309	0.085928	0.14435	1.06013252689436e-15	0.695731	0.542729	2.00701704773103e-14	0.610678	0.00267572	-0.140712	0.684989	0.19057	4.10208096963089e-15	0.9999	0.619923	7.17812419294703e-14	0.596976	0.00701859	-0.159651	0.994722	0.242634	1.45358502857871e-13	0.998177	0.561124	2.47895820529578e-12	0.610233	-0.000194915	-0.137108	0.854808	0.2005	4.37159920689153e-15	0.889851	0.583604	5.34717772478455e-14	0.596319	-0.00124954	-0.137534	0.840626	0.199524	4.35686679514903e-15	0.989157	0.627218	7.51649838639061e-14	0.596354
ENSG00000110958	PTGES3	prostaglandin E synthase 3 [Source:HGNC Symbol;Acc:HGNC:16049]	protein_coding	10728	0.00421085	0.00482732	0.00275094	0.947762	1.36283850581911e-07	0.207829	0.990165	7.94263808181302e-07	0.366819	-0.00333633	0.0335637	0.48696	0.666077	6.5493865089528e-06	0.9999	0.91801	2.80730399063189e-05	0.296463	-0.38342	0.0905445	0.627462	0.372104	3.52833679755711e-05	0.852598	0.676334	0.000134255	0.296259	0.000339964	0.0296276	0.661092	0.702513	7.46524558381763e-06	0.727684	0.908138	1.64745332644155e-05	0.293915	0.0182785	0.0503084	1.96377861351734e-05	0.469167	1.80700828299997e-09	0.0314295	0.83541	1.45441448108694e-08	0.435597
ENSG00000277443	MARCKS	myristoylated alanine rich protein kinase C substrate [Source:HGNC Symbol;Acc:HGNC:6759]	protein_coding	4082	0.000270829	0.176834	0.929837	0.287678	1.45616138277872e-05	0.992178	0.703258	5.61251298129217e-05	0.280714	-0.00128957	0.18058	0.899653	0.278049	1.45087114024699e-05	0.9999	0.711213	5.78513318205803e-05	0.280787	-1.03054	0.331785	0.55009	0.135849	5.84094972255352e-05	0.810564	0.432778	0.000210472	0.284654	0.0081943	0.225463	5.84053452365827e-08	0.104128	1.6581690000451e-11	4.52076492928698e-07	0.444095	1.02953936779881e-10	0.500793	-0.00183865	0.176026	0.848576	0.288595	1.43761053703139e-05	0.989289	0.717813	5.59187228144982e-05	0.280971
ENSG00000089280	FUS	FUS RNA binding protein [Source:HGNC Symbol;Acc:HGNC:4010]	protein_coding	2521	0.00147153	-0.11771	0.455436	0.268842	5.05892849454834e-11	0.916557	0.683053	5.09714606574202e-10	0.486086	-0.00094575	-0.108056	0.885471	0.311813	6.5314823388935e-11	0.9999	0.739091	6.59039871692619e-10	0.482651	2.03526	-0.273097	0.0670008	0.0553898	4.74393296571968e-11	0.433383	0.288013	5.64981507067908e-10	0.536702	0.00456622	-0.0834474	4.36632078466699e-06	0.370912	2.56077739183818e-15	2.0797738141911e-05	0.736584	3.26267816378353e-14	0.601804	-0.0153224	-0.128703	0.011496	0.209363	3.11466992888365e-12	0.560149	0.638689	3.750221211826e-11	0.521986
ENSG00000132640	BTBD3	BTB domain containing 3 [Source:HGNC Symbol;Acc:HGNC:15854]	protein_coding	22903	0.00284192	-0.225634	0.212856	0.0679413	0.000384701	0.82038	0.397857	0.00105609	0.210736	0.00571659	-0.220314	0.45243	0.076561	0.000586084	0.9999	0.438045	0.00160322	0.200996	2.45037	-0.418141	0.0567324	0.0119814	0.000458696	0.421503	0.143763	0.0012862	0.234288	-0.000431599	-0.212701	0.725637	0.0866114	0.00070671	0.783721	0.408847	0.00112552	0.196603	0.0164258	-0.189874	0.0199531	0.113783	7.20271523108577e-05	0.637302	0.508237	0.000237722	0.247725
ENSG00000145284	SCD5	stearoyl-CoA desaturase 5 [Source:HGNC Symbol;Acc:HGNC:21088]	protein_coding	79966	0.00284875	-0.821188	0.469557	0.000206531	3.6462396723856e-05	0.920158	0.0279308	0.000128582	0.262026	-0.0185376	-0.772992	0.155022	0.000404868	1.87417594404183e-05	0.9999	0.0427897	7.30089958654451e-05	0.275642	-1.37583	-0.6576	0.554876	0.0301548	0.000390726	0.813208	0.217019	0.0011176	0.238391	-0.00234332	-0.81922	0.266641	0.000191837	2.6609295643863e-05	0.34602	0.0263838	5.34291647525781e-05	0.268515	0.00301218	-0.802003	0.807325	0.000283793	4.4749649028692e-05	0.989108	0.03785	0.000154661	0.257765
ENSG00000157637	SLC38A10	solute carrier family 38 member 10 [Source:HGNC Symbol;Acc:HGNC:28237]	protein_coding	124565	-0.000689276	-0.240971	0.750187	0.0413708	0.0118594	0.967724	0.319986	0.0215292	0.124667	-0.000560022	-0.243722	0.938002	0.0394427	0.0123089	0.9999	0.331667	0.0231065	0.12363	0.216575	-0.209606	0.867567	0.21041	0.0276364	0.954254	0.528722	0.0448591	0.114814	0.000162203	-0.243777	0.889005	0.0385627	0.0122446	0.91631	0.2896	0.0159755	0.123776	-0.00407074	-0.249752	0.547808	0.0339577	0.0107124	0.957883	0.312685	0.0199589	0.127488
ENSG00000105701	FKBP8	FKBP prolyl isomerase 8 [Source:HGNC Symbol;Acc:HGNC:3724]	protein_coding	23770	0.00283432	-0.104312	0.171059	0.348344	0.051708	0.788462	0.749868	0.0765992	0.0810642	0.00456397	-0.0969965	0.50927	0.387647	0.0858241	0.9999	0.784139	0.122397	0.0645012	-0.426398	0.00137213	0.721282	0.992849	0.100564	0.895189	0.996585	0.13547	0.0679259	0.00244463	-0.0748661	0.0263824	0.490692	0.0165301	0.0473671	0.809321	0.0211153	0.115306	-0.00741923	-0.098124	0.253305	0.378029	0.0633444	0.92077	0.780594	0.0925197	0.0745501
ENSG00000125730	C3	complement C3 [Source:HGNC Symbol;Acc:HGNC:1318]	protein_coding	718	-0.0279414	0.865215	0.00800592	0.122046	0.00188717	0.317884	0.50917	0.00432096	0.172857	-0.0245963	0.757078	0.491433	0.193367	0.0255501	0.9999	0.622016	0.0433707	0.102649	-7.44757	1.22291	0.214602	0.113042	0.00508874	0.580594	0.401082	0.0104642	0.168133	0.00645159	0.750765	0.26242	0.193017	0.0189858	0.341522	0.574031	0.0240046	0.111329	-0.0076648	0.704142	0.820127	0.225714	0.0299249	0.989157	0.657089	0.0486127	0.0979358
ENSG00000221983	UBA52	ubiquitin A-52 residue ribosomal protein fusion product 1 [Source:HGNC Symbol;Acc:HGNC:12458]	protein_coding	7311	-0.000416059	0.122888	0.895497	0.472211	3.28379314202829e-10	0.988403	0.822712	2.93104247589191e-09	0.460336	-0.0104767	0.139135	0.318365	0.413475	2.06469898415668e-10	0.9999	0.803478	1.93330904880126e-09	0.466855	-0.986934	0.314545	0.554347	0.143984	3.86356282890363e-10	0.812979	0.44554	3.92314730200922e-09	0.506464	0.00624022	0.156545	0.000123122	0.314708	2.86647568859523e-13	0.000405073	0.69174	2.50904052069467e-12	0.550551	-0.00796313	0.110769	0.421106	0.514186	2.43586698076853e-10	0.943042	0.853804	2.22283545622237e-09	0.464543
ENSG00000196914	ARHGEF12	Rho guanine nucleotide exchange factor 12 [Source:HGNC Symbol;Acc:HGNC:14193]	protein_coding	23365	-0.00023806	0.191104	0.92197	0.147108	1.51686855543335e-07	0.990871	0.547732	8.76909340493091e-07	0.364993	0.00100103	0.188044	0.901408	0.153946	1.5128428715946e-07	0.9999	0.573667	8.96247402801746e-07	0.365039	1.93542	-0.0152738	0.127755	0.924649	2.33025049564716e-07	0.502754	0.968839	1.46077709588535e-06	0.399609	0.00214452	0.202155	0.0973066	0.117894	4.26051757503559e-08	0.147434	0.468106	1.39268387535256e-07	0.386239	-0.0155233	0.170587	0.0387267	0.182352	2.09526477292582e-08	0.759843	0.607814	1.41218266490102e-07	0.397746
ENSG00000008710	PKD1	polycystin 1, transient receptor potential channel interacting [Source:HGNC Symbol;Acc:HGNC:9008]	protein_coding	5310	0.00223792	-0.125096	0.536977	0.5219	7.25269500443317e-05	0.935796	0.848078	0.000238229	0.247577	0.0109968	-0.132378	0.360852	0.497191	5.94209289469066e-05	0.9999	0.848332	0.000205538	0.251806	1.21557	-0.326286	0.5167	0.176557	4.98976888013484e-05	0.790157	0.489203	0.000183067	0.288308	-0.00703351	-0.153435	0.00016206	0.390834	1.39191278964124e-07	0.000515096	0.749949	4.16093929616029e-07	0.366459	0.00125123	-0.111406	0.912313	0.568275	8.52588783587708e-05	0.993027	0.877216	0.000276825	0.24412
ENSG00000112473	SLC39A7	solute carrier family 39 member 7 [Source:HGNC Symbol;Acc:HGNC:4927]	protein_coding	7922	0.000581085	-0.49982	0.814334	0.000318549	6.20580450809177e-07	0.97833	0.0329738	3.18416691973754e-06	0.340373	0.00443817	-0.504507	0.589294	0.000280278	5.56893516450148e-07	0.9999	0.0355577	2.96108522955834e-06	0.342306	1.26335	-0.554504	0.383426	0.00369152	3.4148844269654e-06	0.708986	0.0807545	1.66666866965616e-05	0.3469	0.00348941	-0.476585	0.00722817	0.000317304	2.263351861781e-08	0.0150927	0.0334504	7.78111348913013e-08	0.396508	-0.00865234	-0.507383	0.262296	0.000230003	3.57571324654869e-07	0.921234	0.0340622	1.9308665924654e-06	0.350144
ENSG00000102003	SYP	synaptophysin [Source:HGNC Symbol;Acc:HGNC:11506]	protein_coding	6855	0.0021392	-0.553347	0.312133	5.17570232350154e-06	8.32680295306362e-08	0.869807	0.00468199	5.04065936111265e-07	0.375136	0.00712473	-0.554326	0.311298	5.0854298800498e-06	8.3131796075077e-08	0.9999	0.00480943	5.16002431127104e-07	0.375163	1.19833	-0.609438	0.308577	0.000121557	3.56060278549386e-07	0.658645	0.0184607	2.14481475260525e-06	0.391637	0.00232132	-0.528383	0.0390076	7.9186221120749e-06	1.84561811362683e-08	0.0665008	0.00484573	6.4591977244945e-08	0.399777	-0.0113215	-0.555764	0.0856606	3.59151774001451e-06	3.39344829370852e-08	0.859608	0.00420525	2.20983052265726e-07	0.389957
ENSG00000090060	PAPOLA	poly(A) polymerase alpha [Source:HGNC Symbol;Acc:HGNC:14981]	protein_coding	10914	0.001636	0.0516361	0.218208	0.469392	9.95291803800714e-07	0.824769	0.821775	4.90595623546024e-06	0.331855	-0.00244113	0.0648229	0.581968	0.368212	1.72999002280235e-06	0.9999	0.775824	8.41378504311027e-06	0.321711	0.621468	0.0246144	0.394064	0.791745	5.68797803784949e-06	0.717188	0.91541	2.63984097826225e-05	0.336247	0.00388484	0.0828694	1.45640128738144e-09	0.149416	6.26571000632851e-14	1.80475790263599e-08	0.513756	6.23752930103689e-13	0.567797	-0.000212648	0.060248	0.959424	0.402117	1.98320334886565e-06	0.99702	0.795428	9.29755044535796e-06	0.319175
ENSG00000143248	RGS5	regulator of G protein signaling 5 [Source:HGNC Symbol;Acc:HGNC:10001]	protein_coding	8490	0.000584286	-0.107767	0.875072	0.590774	0.377197	0.986177	0.880995	0.424191	0.00714315	0.00400341	-0.111668	0.74588	0.57757	0.369254	0.9999	0.884031	0.424014	0.00813312	-0.431193	-0.187662	0.839697	0.492744	0.29253	0.943642	0.760924	0.337681	0.0214421	-0.00753	-0.147934	7.48642155688281e-05	0.41486	0.00126709	0.000260124	0.766229	0.00193946	0.182633	0.00685155	-0.0961116	0.555585	0.629946	0.345964	0.959606	0.901242	0.396482	0.011115
ENSG00000080503	SMARCA2	SWI/SNF related, matrix associated, actin dependent regulator of chromatin, subfamily a, member 2 [Source:HGNC Symbol;Acc:HGNC:11098]	protein_coding	6595	0.000296461	0.0439662	0.89142	0.70724	1.62525610086734e-08	0.987868	0.922518	1.11197232603242e-07	0.401803	0.00822592	0.0310456	0.252718	0.789351	8.89151550724119e-09	0.9999	0.952539	6.51626881450018e-08	0.41131	-0.187195	0.0209038	0.881907	0.896997	4.1045827928155e-07	0.960729	0.959617	2.44069590132379e-06	0.388936	-0.00590652	0.0115814	2.68100949247764e-08	0.904229	6.32161454852545e-15	2.2917454190834e-07	0.977272	7.50727809912217e-14	0.59249	0.00140797	0.0473183	0.835951	0.685303	1.60695281828636e-08	0.989157	0.922114	1.10234950007471e-07	0.401983
ENSG00000175215	CTDSP2	CTD small phosphatase 2 [Source:HGNC Symbol;Acc:HGNC:17077]	protein_coding	10106	0.00063265	0.00993722	0.726495	0.918756	0.358082	0.966162	0.981785	0.405765	0.00954822	0.000243301	0.0129396	0.967739	0.894509	0.369823	0.9999	0.978839	0.424573	0.00806184	-0.202875	0.00110076	0.83761	0.993075	0.255569	0.94273	0.996668	0.301216	0.0279604	0.00294792	0.0303352	0.00175731	0.740134	0.0132383	0.00429694	0.922275	0.0171976	0.121592	-0.00605412	0.00587145	0.283495	0.951514	0.268558	0.925669	0.990385	0.318692	0.0221146
ENSG00000102531	FNDC3A	fibronectin type III domain containing 3A [Source:HGNC Symbol;Acc:HGNC:20296]	protein_coding	22862	-0.00339773	0.0733878	0.323044	0.691268	0.000297734	0.87424	0.917194	0.000841895	0.216572	0.0019794	0.0514592	0.862931	0.782037	0.000446654	0.9999	0.951354	0.0012565	0.207304	-0.0255387	0.0443213	0.989836	0.863042	0.00134402	0.996529	0.94718	0.00329372	0.205867	-0.0093202	0.00131567	3.41257491769498e-08	0.993151	4.22221045940576e-10	2.83102207885015e-07	0.99885	2.00290266343813e-09	0.456768	0.0112972	0.0689466	0.293796	0.70815	0.000282084	0.928136	0.928755	0.000811313	0.217793
ENSG00000145198	VWA5B2	von Willebrand factor A domain containing 5B2 [Source:HGNC Symbol;Acc:HGNC:25144]	protein_coding	90113	0.00111765	-0.410752	0.740134	0.025867	3.74679925176857e-05	0.967521	0.261316	0.000131749	0.261462	0.0102844	-0.422853	0.357552	0.0214473	2.7037527659945e-05	0.9999	0.253972	0.000101542	0.268188	-2.56835	-0.226351	0.196089	0.372435	0.000277618	0.564136	0.67657	0.000829904	0.247025	-0.00645942	-0.441864	0.000195008	0.00918719	7.20365074906254e-08	0.000608023	0.15231	2.2616441449373e-07	0.377557	0.00397788	-0.399762	0.706125	0.0295565	3.69387190232508e-05	0.97712	0.291557	0.000130232	0.261757
ENSG00000172354	GNB2	G protein subunit beta 2 [Source:HGNC Symbol;Acc:HGNC:4398]	protein_coding	2783	0.00281461	-0.204167	0.133213	0.0444149	0.00165313	0.75624	0.328626	0.00384603	0.17613	0.000660905	-0.190065	0.91613	0.0646843	0.00415343	0.9999	0.409687	0.00898392	0.152846	0.238993	-0.174246	0.832901	0.232301	0.0322424	0.941096	0.55116	0.0511248	0.109565	0.00368428	-0.167694	0.000144078	0.0731788	8.26836528473019e-06	0.000465332	0.38137	1.8097160542194e-05	0.291917	-0.00903407	-0.200086	0.123599	0.0480279	0.001575	0.882939	0.357117	0.00373527	0.177321
ENSG00000136698	CFC1	cripto, FRL-1, cryptic family 1 [Source:HGNC Symbol;Acc:HGNC:18292]	protein_coding	55997	-0.00321953	-0.33916	0.342885	0.0657672	4.76444362501703e-15	0.884966	0.393578	8.19248050100036e-14	0.59543	0.0212502	-0.394159	0.0576003	0.0304694	1.27987332259835e-15	0.9999	0.295713	2.39254666217261e-14	0.6088	-0.455771	-0.234886	0.821675	0.366011	5.70577559348516e-13	0.937177	0.671596	8.97990673207656e-12	0.594066	-0.000437898	-0.359146	0.810538	0.0520662	7.16934747981395e-15	0.854265	0.329906	8.41791442804792e-14	0.591175	0.00148645	-0.354785	0.88907	0.0551994	7.30278453236256e-15	0.992714	0.37866	1.22632554463548e-13	0.590982
ENSG00000167748	KLK1	kallikrein 1 [Source:HGNC Symbol;Acc:HGNC:6357]	protein_coding	3816	-0.00781334	1.55878	0.512128	0.0169649	0.112607	0.929954	0.211108	0.149563	0.0551611	-0.0485135	1.60208	0.21934	0.0136931	0.0779195	0.9999	0.207501	0.112881	0.0677402	-2.69404	1.80461	0.689216	0.0394059	0.211619	0.879977	0.244386	0.256213	0.0366836	0.00975525	1.57254	0.12502	0.014534	0.0578697	0.182436	0.187241	0.0679096	0.0774697	-0.0410189	1.46559	0.27054	0.0234914	0.0862824	0.923735	0.264769	0.120628	0.0643214
ENSG00000164638	SLC29A4	solute carrier family 29 member 4 [Source:HGNC Symbol;Acc:HGNC:23097]	protein_coding	222962	0.00677595	-0.223335	0.0177424	0.142616	8.70566600267855e-05	0.428317	0.540866	0.000280431	0.243672	0.0111306	-0.206235	0.247682	0.187221	0.000553665	0.9999	0.615959	0.00152234	0.202324	-0.211636	-0.162094	0.901908	0.462166	0.00462794	0.968779	0.741848	0.00964529	0.17093	-0.00367406	-0.207721	0.0165686	0.170534	8.25978095872291e-05	0.0314302	0.545701	0.000153058	0.2448	-0.00497854	-0.192742	0.58417	0.218836	0.000858823	0.961634	0.65135	0.00219301	0.191985
ENSG00000102265	TIMP1	TIMP metallopeptidase inhibitor 1 [Source:HGNC Symbol;Acc:HGNC:11820]	protein_coding	7076	0.0030005	-0.137239	0.381916	0.457666	3.84505881111605e-06	0.903002	0.815816	1.69026608121869e-05	0.306707	0.00571468	-0.131055	0.617028	0.479898	4.85064875481013e-06	0.9999	0.840852	2.14774628628601e-05	0.302262	1.76898	-0.244412	0.359854	0.323753	3.29079870936183e-05	0.693445	0.636975	0.000126139	0.297843	0.00490304	-0.0927436	0.00658896	0.59944	1.86933638227707e-07	0.0139192	0.865447	5.45413164628478e-07	0.361414	0.00295214	-0.117305	0.783952	0.526097	5.24875523037487e-06	0.98441	0.85829	2.24702883381028e-05	0.300745
ENSG00000033627	ATP6V0A1	ATPase H+ transporting V0 subunit a1 [Source:HGNC Symbol;Acc:HGNC:865]	protein_coding	535	0.00383133	-0.287881	0.0390041	0.00445554	0.00865006	0.564348	0.117196	0.0164014	0.133352	0.00350705	-0.27329	0.574536	0.0082561	0.0390771	0.9999	0.168548	0.0623927	0.0898195	0.74988	-0.338241	0.457091	0.0104296	0.0586091	0.755681	0.134487	0.0854176	0.0884008	-0.000599322	-0.270545	0.552267	0.00860403	0.0385341	0.629437	0.147388	0.0464562	0.0902504	-0.00609758	-0.274648	0.298831	0.00748098	0.0294465	0.928136	0.16749	0.0479317	0.0984194
ENSG00000158710	TAGLN2	transgelin 2 [Source:HGNC Symbol;Acc:HGNC:11554]	protein_coding	8407	-0.000699448	-0.0560797	0.757376	0.645868	0.00187809	0.968628	0.900062	0.00430252	0.172977	-0.00479635	-0.0514027	0.523626	0.673259	0.00165052	0.9999	0.919612	0.00400743	0.176169	-0.996441	0.0723208	0.443382	0.663737	0.00594068	0.749147	0.858386	0.0119445	0.163534	0.00519603	-0.02997	5.29327920246173e-06	0.779311	2.03667871503808e-07	2.46233129537473e-05	0.936163	5.89853389189329e-07	0.359938	-0.00436949	-0.0652856	0.537285	0.591202	0.00166855	0.957392	0.887744	0.00392477	0.175901
ENSG00000008952	SEC62	SEC62 homolog, preprotein translocation factor [Source:HGNC Symbol;Acc:HGNC:11846]	protein_coding	7095	0.00102065	-0.0578735	0.582731	0.563209	7.3527540767701e-15	0.94246	0.869135	1.23571406559999e-13	0.59091	-0.00577096	-0.0421436	0.349291	0.672805	5.5649987375382e-15	0.9999	0.919434	9.59282218170835e-14	0.593818	2.15485	-0.203253	0.0356582	0.119344	1.75151916418263e-14	0.395533	0.410076	3.40899043311354e-13	0.633923	0.00427424	-0.0277374	5.05245203014759e-06	0.751987	3.29506275724839e-19	2.36174605570098e-05	0.927075	7.51722321571382e-18	0.68293	0.000336905	-0.0519193	0.953855	0.603734	8.49814358236945e-15	0.995745	0.891578	1.41223941992635e-13	0.589391
ENSG00000198682	PAPSS2	3'-phosphoadenosine 5'-phosphosulfate synthase 2 [Source:HGNC Symbol;Acc:HGNC:8604]	protein_coding	9060	0.00565028	-0.125152	0.076037	0.462192	0.000865539	0.672714	0.817258	0.00217677	0.191799	0.0196283	-0.129168	0.0635443	0.447567	0.000764301	0.9999	0.821679	0.00203221	0.194753	3.24237	-0.444182	0.0814551	0.0629165	0.00370978	0.453441	0.303349	0.00796138	0.177378	-0.00244744	-0.108585	0.153607	0.524793	0.00137964	0.217308	0.827686	0.00209884	0.180562	-0.00189718	-0.0968492	0.850537	0.575575	0.00315264	0.989289	0.880082	0.00687422	0.159944
ENSG00000130985	UBA1	ubiquitin like modifier activating enzyme 1 [Source:HGNC Symbol;Acc:HGNC:12469]	protein_coding	7317	0.00218978	-0.175871	0.0584368	0.00536933	3.16433121854236e-08	0.619061	0.127338	2.0606283359309e-07	0.391093	0.00420151	-0.171412	0.27838	0.00745467	9.67357023116409e-08	0.9999	0.162922	5.94062285211334e-07	0.372619	-0.0716301	-0.164713	0.915351	0.059673	8.00182614965776e-07	0.973755	0.296739	4.45030726730231e-06	0.376056	-0.00116993	-0.170725	0.0596211	0.00663674	3.21379587207796e-08	0.0965502	0.130238	1.07744500345559e-07	0.390841	0.00281106	-0.16051	0.442046	0.0120163	1.26753406661525e-07	0.948823	0.200461	7.44139779627451e-07	0.368051
ENSG00000159388	BTG2	BTG anti-proliferation factor 2 [Source:HGNC Symbol;Acc:HGNC:1131]	protein_coding	7832	-0.005904	1.10435	0.441169	0.00874773	0.0795435	0.914856	0.15556	0.110931	0.0670522	-0.0132682	1.09576	0.603006	0.00945835	0.0889161	0.9999	0.17645	0.126055	0.0633042	-7.46729	1.70519	0.0681013	0.00151352	0.0221365	0.434503	0.0536817	0.0370532	0.122237	-0.0226833	0.941775	7.06067824910962e-10	0.00479423	7.60199497536679e-09	9.75461299143258e-09	0.113687	2.851404323118e-08	0.41375	-0.00822682	1.06213	0.732145	0.0115922	0.093708	0.9799	0.196728	0.129583	0.0615184
ENSG00000135829	DHX9	DExH-box helicase 9 [Source:HGNC Symbol;Acc:HGNC:2750]	protein_coding	1660	0.00171049	-0.110744	0.513364	0.43252	1.597392295988e-08	0.930174	0.802348	1.09398762706801e-07	0.402078	-0.00104785	-0.0996137	0.904267	0.481528	1.93691743523832e-08	0.9999	0.841733	1.33974415417449e-07	0.399005	3.27522	-0.389838	0.0242897	0.035958	4.61420793941512e-09	0.375249	0.235164	3.89939928462514e-08	0.467859	0.00813583	-0.0546411	4.78035083107564e-11	0.611749	1.86405467433459e-17	1.01697320441063e-09	0.871622	3.3205069823806e-16	0.648759	-0.00748746	-0.110737	0.360214	0.430237	1.31889203518341e-08	0.933163	0.813169	9.18984182318354e-08	0.405115
ENSG00000131143	COX4I1	cytochrome c oxidase subunit 4I1 [Source:HGNC Symbol;Acc:HGNC:2265]	protein_coding	1327	0.00204987	-0.172333	0.497922	0.291283	7.60804165623183e-06	0.927888	0.706657	3.12772875488214e-05	0.293545	-0.000876558	-0.159665	0.930635	0.329738	9.31891897253209e-06	0.9999	0.752911	3.86850415288313e-05	0.289569	0.94125	-0.159443	0.57727	0.461612	1.5434141736661e-05	0.823569	0.741416	6.41347619278945e-05	0.314754	0.00860515	-0.111689	4.37526774881517e-09	0.396098	9.20865342043638e-13	4.77105978940506e-08	0.753448	7.3016479826829e-12	0.536814	-0.00654251	-0.169316	0.489609	0.29851	7.54667209372934e-06	0.953842	0.726408	3.10922890261649e-05	0.293703
ENSG00000196235	SUPT5H	SPT5 homolog, DSIF elongation factor subunit [Source:HGNC Symbol;Acc:HGNC:11469]	protein_coding	6829	0.00386557	-0.264312	0.0841859	0.0293104	0.000399165	0.689627	0.276945	0.00109104	0.20989	0.00179764	-0.246517	0.810828	0.0456145	0.00137439	0.9999	0.352411	0.00340626	0.180655	1.65021	-0.385554	0.189551	0.0183305	0.000336909	0.558929	0.172728	0.000983959	0.242153	0.00713661	-0.202269	1.6852462068911e-11	0.0295152	1.27732624994925e-12	4.32879414575015e-10	0.254148	9.83933726636212e-12	0.532882	-0.0103923	-0.256212	0.139102	0.0349173	0.000560085	0.882939	0.31672	0.00150092	0.202056
ENSG00000153815	CMIP	c-Maf inducing protein [Source:HGNC Symbol;Acc:HGNC:24319]	protein_coding	80790	0.00318012	-0.330382	0.164965	0.00840156	6.27657691718894e-08	0.782727	0.15347	3.88084574558791e-07	0.379848	0.0063905	-0.324417	0.403128	0.0102052	1.10946783403919e-07	0.9999	0.182929	6.71904862839996e-07	0.370307	0.539437	-0.405521	0.668449	0.0139053	1.22747602918126e-06	0.870486	0.153412	6.5940785600685e-06	0.367628	-0.003625	-0.333993	0.00257253	0.00530714	2.20572247190235e-09	0.00603428	0.118731	9.13278840803986e-09	0.432622	0.0117062	-0.298632	0.101779	0.0160421	4.43152459126224e-08	0.870948	0.223558	2.82655734659112e-07	0.385594
ENSG00000170144	HNRNPA3	heterogeneous nuclear ribonucleoprotein A3 [Source:HGNC Symbol;Acc:HGNC:24941]	protein_coding	220988	0.00239686	-0.0358719	0.0381006	0.559795	1.04184024061015e-17	0.559287	0.867826	2.49729585784963e-16	0.653913	0.00132748	-0.0252137	0.733107	0.689713	8.04569504937788e-17	0.9999	0.923435	1.76209190734059e-15	0.635449	-0.0649655	-0.012125	0.917865	0.880614	2.02746956880355e-15	0.974143	0.952413	4.43570261288398e-14	0.656509	0.0013586	-0.01505	0.0282679	0.805299	8.11378866444677e-18	0.0503762	0.94558	1.52086024281513e-16	0.656103	-0.00425325	-0.0281366	0.244153	0.652408	4.39182766296741e-17	0.917721	0.91168	9.80433115404506e-16	0.641022
ENSG00000198380	GFPT1	glutamine--fructose-6-phosphate transaminase 1 [Source:HGNC Symbol;Acc:HGNC:4241]	protein_coding	2673	-0.000331639	-0.3825	0.877927	0.00144732	0.000126601	0.986594	0.0693347	0.000392969	0.23557	0.00413536	-0.391603	0.564207	0.0011168	0.000110655	0.9999	0.0687461	0.000360251	0.238498	1.22894	-0.491423	0.303073	0.00184379	0.000315804	0.65481	0.0586938	0.000928168	0.243787	0.000494567	-0.381453	0.669391	0.00142234	0.000118143	0.734681	0.0663567	0.000213375	0.237076	0.000763946	-0.383353	0.91003	0.00137918	0.000127199	0.993027	0.0794884	0.000396778	0.235467
ENSG00000018236	CNTN1	contactin 1 [Source:HGNC Symbol;Acc:HGNC:2171]	protein_coding	1272	-0.00338248	-0.248924	0.210779	0.0887401	2.18300083328789e-11	0.818587	0.446829	2.33759728962366e-10	0.497211	-0.00250154	-0.262856	0.781721	0.0754397	4.44268279679117e-11	0.9999	0.435637	4.62172291350185e-10	0.487823	0.603147	-0.365821	0.698097	0.0694876	3.43302000761235e-09	0.883102	0.319187	2.96625474578001e-08	0.472635	-0.00043716	-0.26979	0.764201	0.0670119	4.41479591547856e-11	0.815927	0.369778	2.54514391292455e-10	0.487907	-0.00789519	-0.277052	0.351902	0.0591633	3.04832407807892e-11	0.932059	0.38913	3.19569600938434e-10	0.492823
ENSG00000119707	RBM25	RNA binding motif protein 25 [Source:HGNC Symbol;Acc:HGNC:23244]	protein_coding	58517	0.00147264	-0.00192643	0.546786	0.988315	6.16358981398117e-09	0.937662	0.998064	4.54384990925369e-08	0.417	0.00237981	0.00185927	0.769806	0.988751	7.02002271731607e-09	0.9999	0.997187	5.24259126548737e-08	0.414987	3.12582	-0.253959	0.0127942	0.109742	2.36683190992423e-10	0.349799	0.396748	2.50098043259946e-09	0.513718	0.00692733	0.0459307	5.08921481105542e-09	0.665781	5.68826286940976e-16	5.45523974027919e-08	0.892771	7.96969678524844e-15	0.616817	-0.00718892	-0.00284073	0.34669	0.982671	4.82355469837798e-09	0.930635	0.997455	3.6152333953333e-08	0.420771
ENSG00000034152	MAP2K3	mitogen-activated protein kinase kinase 3 [Source:HGNC Symbol;Acc:HGNC:6843]	protein_coding	5606	0.00971439	0.0494281	0.137448	0.887699	0.865725	0.759433	0.97396	0.877417	-0.0455348	0.0111466	0.0824406	0.610384	0.816168	0.991303	0.9999	0.959877	0.992256	-0.0711256	4.92643	-0.132643	0.180227	0.776939	0.699229	0.550571	0.909576	0.722711	-0.0312333	0.0184736	0.208447	7.5718123739521e-09	0.469006	9.06358265555093e-06	7.71872259933598e-08	0.798279	1.9678968997628e-05	0.290115	-0.00663253	0.0939139	0.747608	0.790663	0.994472	0.981136	0.951606	0.99495	-0.0732041
ENSG00000126777	KTN1	kinectin 1 [Source:HGNC Symbol;Acc:HGNC:6467]	protein_coding	3895	-0.000303048	0.062442	0.870543	0.533626	6.85068921442152e-10	0.986177	0.854987	5.84880754186516e-09	0.449821	-0.00202763	0.0643792	0.742886	0.521191	6.59312390122091e-10	0.9999	0.857403	5.74200652527427e-09	0.450375	2.07545	-0.132067	0.0346243	0.288296	1.038273362721e-10	0.394572	0.606256	1.17276414683894e-09	0.525653	0.00459376	0.087236	7.11632981036843e-07	0.3104	5.23648102636397e-15	4.13343208204977e-06	0.689195	6.31229572621835e-14	0.59445	-0.0113871	0.0466953	0.0477609	0.632427	1.08216693092903e-10	0.786543	0.901375	1.03806201774593e-09	0.475786
ENSG00000103769	RAB11A	RAB11A, member RAS oncogene family [Source:HGNC Symbol;Acc:HGNC:9760]	protein_coding	8766	-0.00126783	-0.280891	0.477263	0.00432795	0.106293	0.923286	0.11619	0.142266	0.0571766	-0.00169949	-0.284767	0.774756	0.00396372	0.122436	0.9999	0.124802	0.166128	0.0522068	0.989062	-0.276084	0.311997	0.0297736	0.132752	0.661688	0.215318	0.171833	0.0567528	0.00230555	-0.2745	0.014317	0.00381677	0.014327	0.0276172	0.103338	0.0185163	0.119367	-0.00457237	-0.293432	0.412757	0.00284602	0.100504	0.941554	0.110444	0.137753	0.0591156
ENSG00000115828	QPCT	glutaminyl-peptide cyclotransferase [Source:HGNC Symbol;Acc:HGNC:9753]	protein_coding	25797	-0.000341337	-0.197216	0.892012	0.148082	0.0347582	0.988085	0.549001	0.054485	0.0934075	0.00214753	-0.202861	0.797233	0.137189	0.0341517	0.9999	0.54955	0.0555994	0.0939432	1.07614	-0.245879	0.435562	0.166447	0.0206128	0.743421	0.475242	0.0348703	0.124591	0.00484243	-0.171199	0.000179828	0.169049	0.000112026	0.000565439	0.544043	0.000203174	0.238231	0.000272602	-0.19873	0.972378	0.144091	0.0349803	0.997753	0.555581	0.0555234	0.0932134
ENSG00000163956	LRPAP1	LDL receptor related protein associated protein 1 [Source:HGNC Symbol;Acc:HGNC:6701]	protein_coding	4043	-0.00136642	-0.018412	0.581522	0.890279	0.0582649	0.94246	0.974453	0.0849099	0.077251	-0.000149403	-0.0255609	0.985553	0.848544	0.0648902	0.9999	0.966855	0.0965326	0.0737661	1.01134	-0.00793097	0.482594	0.965666	0.151315	0.769429	0.984643	0.192421	0.0513025	0.00450141	8.17455662877058e-05	0.000448093	0.999472	0.000489378	0.00127433	0.999808	0.000798275	0.205192	-0.0115021	-0.0400699	0.136057	0.760743	0.0289024	0.882939	0.943959	0.0471678	0.0989783
ENSG00000130255	RPL36	ribosomal protein L36 [Source:HGNC Symbol;Acc:HGNC:13631]	protein_coding	25873	-0.000919562	0.121854	0.803268	0.540501	3.497700759063e-10	0.977154	0.85866	3.11395643958343e-09	0.459443	-0.00550813	0.126594	0.65343	0.524905	3.27389286546843e-10	0.9999	0.858386	2.98233865844729e-09	0.460379	-2.54484	0.472751	0.178579	0.0528168	2.48457243920456e-10	0.549751	0.282143	2.6147705700602e-09	0.513005	0.00551353	0.148597	0.00432885	0.431348	7.45359354412457e-12	0.00958762	0.775814	4.92941726888289e-11	0.511053	0.00117509	0.118321	0.919028	0.551421	3.58448317052251e-10	0.993924	0.86975	3.18168757874963e-09	0.459095
ENSG00000169903	TM4SF4	transmembrane 4 L six family member 4 [Source:HGNC Symbol;Acc:HGNC:11856]	protein_coding	7104	-0.00451834	0.543807	0.519445	0.152257	0.279465	0.930728	0.553337	0.327102	0.0204406	-0.000124363	0.519515	0.99575	0.172645	0.314361	0.9999	0.596488	0.369817	0.0153782	-5.10254	1.08933	0.199724	0.0344599	0.0475027	0.567917	0.232513	0.0713244	0.0960003	-0.0183468	0.413706	1.17308667125041e-07	0.19393	4.17173990272261e-06	8.36150780473996e-07	0.575758	9.62595324565228e-06	0.305151	-0.00155212	0.517373	0.943726	0.172962	0.313926	0.995559	0.597091	0.364789	0.0154388
ENSG00000127481	UBR4	ubiquitin protein ligase E3 component n-recognin 4 [Source:HGNC Symbol;Acc:HGNC:30313]	protein_coding	23352	-0.000900863	-0.0344501	0.755344	0.824955	0.0155781	0.968614	0.958341	0.0272758	0.116996	0.000549438	-0.0403077	0.954432	0.796103	0.0161521	0.9999	0.954485	0.0291669	0.115966	3.68184	-0.406751	0.00998095	0.0254441	0.000792808	0.337409	0.201519	0.00208246	0.220028	0.00305611	-0.0217487	0.046228	0.885865	0.00333513	0.0773291	0.971326	0.00477141	0.158504	-0.00822863	-0.0495282	0.362237	0.748837	0.0117183	0.934263	0.942115	0.0215591	0.125
ENSG00000255302	EID1	EP300 interacting inhibitor of differentiation 1 [Source:HGNC Symbol;Acc:HGNC:1191]	protein_coding	23741	0.00034462	-0.175294	0.802916	0.0204878	5.12505183115762e-16	0.977154	0.234023	1.0059606452742e-14	0.617835	0.00122843	-0.175595	0.789024	0.0203783	5.10187137606837e-16	0.9999	0.247875	1.00615673791923e-14	0.617879	1.1981	-0.208341	0.0900063	0.0225311	7.8669327772335e-17	0.463198	0.189178	2.08904007800728e-15	0.687832	0.00234291	-0.159941	0.00109044	0.0233495	2.8879036153347e-18	0.00281102	0.229589	5.75945773603013e-17	0.665002	-0.00027037	-0.17376	0.950145	0.0213136	5.2728068368725e-16	0.995559	0.253918	1.0266973758586e-14	0.617557
ENSG00000035862	TIMP2	TIMP metallopeptidase inhibitor 2 [Source:HGNC Symbol;Acc:HGNC:11821]	protein_coding	7077	0.00402439	-0.190258	0.0906801	0.136916	1.10901802149529e-09	0.70287	0.53214	9.12746398545528e-09	0.442808	0.00770547	-0.182035	0.332801	0.159725	2.74647493726612e-09	0.9999	0.580909	2.17522487798854e-08	0.429329	1.11178	-0.315197	0.396295	0.0631298	8.64354201751454e-08	0.71886	0.303827	5.91376307847443e-07	0.41778	0.00150374	-0.159771	0.241031	0.213358	2.23631689508924e-09	0.317357	0.598669	9.24291007533306e-09	0.432416	-0.00156519	-0.170364	0.834975	0.188853	4.1823354881242e-09	0.989157	0.613374	3.17004270185472e-08	0.422952
ENSG00000095787	WAC	WW domain containing adaptor with coiled-coil [Source:HGNC Symbol;Acc:HGNC:17327]	protein_coding	51322	0.0041014	-0.0745977	0.119115	0.59639	0.134706	0.735183	0.883167	0.174481	0.0487863	-0.0032119	-0.0466749	0.7155	0.743998	0.274051	0.9999	0.939967	0.329096	0.0212655	1.93271	-0.213707	0.185971	0.253008	0.054142	0.555733	0.572431	0.0797395	0.0912901	0.00927412	0.00102658	7.80606763242438e-15	0.991631	9.20113823464346e-13	1.09738542675825e-12	0.998599	7.30125408504927e-12	0.536824	-0.0038861	-0.0571607	0.63949	0.688111	0.267258	0.967966	0.923099	0.317474	0.0223174
ENSG00000184007	PTP4A2	protein tyrosine phosphatase 4A2 [Source:HGNC Symbol;Acc:HGNC:9635]	protein_coding	8073	0.00351748	-0.0838791	0.36597	0.688489	0.434131	0.895611	0.91576	0.478637	0.000382483	-0.00715072	-0.0521671	0.581029	0.803822	0.491843	0.9999	0.956047	0.541874	-0.00600454	2.67195	-0.230013	0.227172	0.415859	0.214453	0.593641	0.710295	0.25908	0.0360817	0.0141475	0.0166248	2.15256957084404e-16	0.903971	9.62020698524877e-14	1.27961035688517e-13	0.977243	9.18999203558705e-13	0.563006	-0.0101274	-0.0773396	0.405971	0.711155	0.448032	0.938675	0.930465	0.495706	-0.00119245
ENSG00000244038	DDOST	dolichyl-diphosphooligosaccharide--protein glycosyltransferase non-catalytic subunit [Source:HGNC Symbol;Acc:HGNC:2728]	protein_coding	1650	-0.00211882	-0.200489	0.353972	0.105488	0.00619241	0.891253	0.480806	0.0122751	0.142349	-0.00511336	-0.202952	0.501623	0.10249	0.00728657	0.9999	0.490887	0.0146393	0.137994	-0.648671	-0.0871127	0.629026	0.612684	0.0227044	0.853323	0.830056	0.0378698	0.121397	0.00429975	-0.187237	0.000272422	0.10141	3.20377420545873e-05	0.000817186	0.439111	6.34654157086302e-05	0.264701	-0.00324488	-0.216002	0.650942	0.0820134	0.00803717	0.968099	0.44417	0.0155454	0.135348
ENSG00000124145	SDC4	syndecan 4 [Source:HGNC Symbol;Acc:HGNC:10661]	protein_coding	6385	-0.00134805	0.380024	0.867917	0.385332	0.278851	0.985692	0.774782	0.326511	0.0205337	-0.00710433	0.385259	0.792058	0.37914	0.275506	0.9999	0.780257	0.330556	0.0210427	-0.505526	0.583097	0.9117	0.319888	0.263112	0.971882	0.634262	0.308881	0.0265776	0.0206108	0.49133	2.90751039147629e-07	0.186228	7.69616485842102e-06	1.86593649614607e-06	0.56523	1.69445932322019e-05	0.29332	-0.0217178	0.345814	0.391111	0.426196	0.226344	0.935771	0.810774	0.275866	0.0291081
ENSG00000113742	CPEB4	cytoplasmic polyadenylation element binding protein 4 [Source:HGNC Symbol;Acc:HGNC:21747]	protein_coding	80315	0.0021498	0.0933402	0.524045	0.607528	8.41785368687568e-06	0.932527	0.887853	3.42475290983839e-05	0.291566	0.00395781	0.0980123	0.724482	0.590674	9.5520239750198e-06	0.9999	0.889643	3.95658791208963e-05	0.289083	3.67637	-0.217073	0.0441108	0.348113	9.92281648920472e-06	0.406153	0.658141	4.32636462435862e-05	0.324374	0.0049949	0.133749	0.00475589	0.439399	2.69351220245653e-07	0.0104269	0.781163	7.64650223554518e-07	0.355097	0.00191676	0.107377	0.856195	0.554666	9.95160166001215e-06	0.989916	0.871235	4.007219356265e-05	0.288275
ENSG00000183283	DAZAP2	DAZ associated protein 2 [Source:HGNC Symbol;Acc:HGNC:2684]	protein_coding	9802	0.00324352	-0.0408104	0.394331	0.842011	0.000856804	0.903772	0.9617	0.00215715	0.192041	-0.0072235	-0.0104561	0.568787	0.959403	0.00101425	0.9999	0.993054	0.00260236	0.188008	2.36692	-0.193219	0.283301	0.493224	0.000824095	0.641029	0.761052	0.00215349	0.219003	0.0135585	0.0548173	1.78884204376602e-15	0.692091	1.69956415400052e-16	4.45320003798559e-13	0.90541	2.58110451008283e-15	0.62844	-0.00978392	-0.0353316	0.411937	0.862697	0.000875918	0.940865	0.969002	0.00223037	0.191515
ENSG00000178209	PLEC	plectin [Source:HGNC Symbol;Acc:HGNC:9069]	protein_coding	5339	0.00625559	-0.00379998	0.0153862	0.977804	2.6774391711472e-08	0.416604	0.996495	1.76959337340815e-07	0.3938	0.0145885	0.00436956	0.0922209	0.974976	1.09694792437613e-07	0.9999	0.995918	6.65202521555516e-07	0.370499	-0.73358	0.0418927	0.582784	0.806441	1.0873059041331e-07	0.827333	0.922962	7.29993115243412e-07	0.413633	5.92692473863772e-05	0.0304774	0.966493	0.82909	4.05103386742352e-07	0.974691	0.953884	1.11371314278031e-06	0.347948	0.00944291	0.0418311	0.24933	0.765389	2.20145854024362e-07	0.917721	0.944917	1.23459693769026e-06	0.358595
ENSG00000079246	XRCC5	X-ray repair cross complementing 5 [Source:HGNC Symbol;Acc:HGNC:12833]	protein_coding	7520	-0.000456614	-0.0548184	0.695579	0.384201	7.83102687458314e-08	0.96058	0.773982	4.76271105386077e-07	0.376163	-0.00128045	-0.0550339	0.741415	0.382885	7.99323696942524e-08	0.9999	0.782362	4.97776978107937e-07	0.37582	0.342415	-0.0743652	0.613936	0.393374	7.2923180226564e-07	0.844815	0.6929	4.10619671933394e-06	0.377867	0.00139313	-0.0492777	0.0239067	0.418126	7.79891762679398e-09	0.0434185	0.76824	2.91999784313614e-08	0.413353	-0.00640422	-0.0652269	0.0768851	0.290889	1.96107959199733e-08	0.853076	0.72073	1.32647015575736e-07	0.398806
ENSG00000136193	SCRN1	secernin 1 [Source:HGNC Symbol;Acc:HGNC:22192]	protein_coding	9805	0.00196114	-0.0334463	0.264642	0.723122	3.71531104796121e-05	0.847391	0.928296	0.00013073	0.261637	0.000490644	-0.0236738	0.933363	0.803605	6.4103358914918e-05	0.9999	0.955941	0.000219943	0.250201	-0.326655	-0.031152	0.745588	0.809158	0.000702084	0.905957	0.924206	0.00186917	0.223231	0.000168289	-0.0218387	0.858977	0.817751	6.3414782654468e-05	0.893147	0.949534	0.000119609	0.25043	-0.00923988	-0.0342506	0.0916219	0.713368	1.82491374713367e-05	0.866531	0.931664	6.92236197317469e-05	0.276179
ENSG00000168036	CTNNB1	catenin beta 1 [Source:HGNC Symbol;Acc:HGNC:2514]	protein_coding	1499	-0.00117807	0.0822401	0.553324	0.44283	0.00728194	0.939058	0.807389	0.0141214	0.138011	-0.00354375	0.0821082	0.591815	0.444134	0.00746936	0.9999	0.819213	0.0149588	0.137327	-0.861174	0.110806	0.456291	0.454452	0.0078918	0.755485	0.73756	0.0152727	0.154965	0.00536975	0.106753	3.58651676785144e-08	0.229685	1.23081943047307e-08	2.95880522886269e-07	0.614069	4.43589625332111e-08	0.406207	-0.0101933	0.063225	0.0988914	0.54807	0.00279157	0.870948	0.86782	0.00617559	0.163038
ENSG00000170004	CHD3	chromodomain helicase DNA binding protein 3 [Source:HGNC Symbol;Acc:HGNC:1918]	protein_coding	1107	0.00324392	0.0738963	0.0510648	0.404945	2.29857361098432e-10	0.597682	0.785693	2.10678953965373e-09	0.465356	0.00292375	0.0863304	0.600898	0.341911	1.22285751808375e-09	0.9999	0.760336	1.0205685327417e-08	0.441373	-0.122239	0.0533576	0.895877	0.655953	7.70104586780945e-09	0.965933	0.853432	6.30074558889671e-08	0.459471	0.000768292	0.0959161	0.393805	0.287907	9.87192515512188e-10	0.477839	0.67117	4.37476623594177e-09	0.444511	-0.00357743	0.0870639	0.496449	0.335673	1.11857130077557e-09	0.955892	0.752715	9.24632279854447e-09	0.442682
ENSG00000181789	COPG1	COPI coat complex subunit gamma 1 [Source:HGNC Symbol;Acc:HGNC:2236]	protein_coding	22820	-0.000515462	-0.447605	0.793285	5.95534227758246e-05	3.57749758966397e-05	0.973866	0.0150391	0.000126373	0.262421	0.00101217	-0.452189	0.877026	5.17496023593794e-05	3.64898468393804e-05	0.9999	0.0149542	0.000132613	0.262011	2.10529	-0.616106	0.0602988	4.36551002520972e-05	1.23319667950963e-05	0.425668	0.0131879	5.25238282781521e-05	0.319663	0.00238112	-0.436697	0.0219166	5.02160531729049e-05	3.51451160352954e-06	0.0402362	0.012697	8.21052418852859e-06	0.308417	-0.00346653	-0.454694	0.573241	4.37112787343842e-05	3.20462964969157e-05	0.961417	0.0144295	0.00011478	0.264695
ENSG00000189143	CLDN4	claudin 4 [Source:HGNC Symbol;Acc:HGNC:2046]	protein_coding	1364	0.00217854	0.486375	0.694783	0.10666	0.00650508	0.96058	0.482428	0.0128119	0.141035	-0.00725453	0.511006	0.694333	0.0905982	0.00650384	0.9999	0.466581	0.0132679	0.14104	-1.01814	0.691547	0.737761	0.079121	0.00538373	0.902455	0.339625	0.0109818	0.166464	0.00945521	0.55261	0.00104585	0.0503527	7.4817907487047e-05	0.00270849	0.325849	0.000139636	0.246914	-0.0100969	0.485688	0.561142	0.105898	0.00604396	0.961417	0.493023	0.0120984	0.142994
ENSG00000104388	RAB2A	RAB2A, member RAS oncogene family [Source:HGNC Symbol;Acc:HGNC:9763]	protein_coding	5862	-0.000875958	-0.202745	0.682671	0.0817708	0.0134278	0.958571	0.429292	0.0239503	0.121193	-0.000162525	-0.20721	0.981808	0.0759341	0.0143245	0.9999	0.436359	0.026321	0.119372	2.32146	-0.360637	0.0521768	0.0193146	0.00319316	0.414578	0.175306	0.00699483	0.181698	0.00707743	-0.166765	8.66168595192807e-13	0.0492895	1.23704773716967e-12	3.85074867341486e-11	0.323405	9.5644798288934e-12	0.533268	-0.0087609	-0.218347	0.189444	0.0582202	0.00728421	0.90058	0.386749	0.0142533	0.138003
ENSG00000104852	SNRNP70	small nuclear ribonucleoprotein U1 subunit 70 [Source:HGNC Symbol;Acc:HGNC:11150]	protein_coding	6625	-0.000708936	-0.117412	0.696712	0.23277	0.169043	0.96058	0.648342	0.212527	0.0404235	0.00193589	-0.124677	0.74892	0.205905	0.171711	0.9999	0.63598	0.221627	0.0398336	0.851358	-0.221988	0.420523	0.103676	0.113298	0.734042	0.38616	0.149916	0.0631896	-0.00277912	-0.137252	0.00348626	0.141266	0.00805018	0.00790229	0.503026	0.0108332	0.135304	-0.0105045	-0.134267	0.0623796	0.163257	0.05482	0.822441	0.584187	0.0815986	0.0792039
ENSG00000182158	CREB3L2	cAMP responsive element binding protein 3 like 2 [Source:HGNC Symbol;Acc:HGNC:23720]	protein_coding	64764	0.00214303	-0.271839	0.360062	0.0331815	0.000294439	0.89364	0.291913	0.000833482	0.216824	-0.00618207	-0.249294	0.427438	0.0507697	0.000321947	0.9999	0.370212	0.000937369	0.214799	1.36603	-0.458406	0.294324	0.00723168	0.000193861	0.648978	0.113971	0.000607762	0.255942	-0.000462329	-0.262874	0.713555	0.0394347	0.000398027	0.773523	0.291881	0.000658956	0.209955	-0.00171353	-0.262335	0.815635	0.0401107	0.000411947	0.989157	0.333151	0.0011387	0.209166
ENSG00000071537	SEL1L	SEL1L adaptor subunit of ERAD E3 ubiquitin ligase [Source:HGNC Symbol;Acc:HGNC:10717]	protein_coding	6400	-0.0158063	0.791743	0.00330171	0.00612558	0.0184401	0.222315	0.136163	0.031528	0.112171	-0.0105635	0.724653	0.564835	0.0166677	0.311801	0.9999	0.226363	0.367263	0.0157359	-4.19057	1.0868	0.171712	0.00669769	0.112716	0.543005	0.109903	0.149326	0.0633958	-0.0059123	0.671968	0.0434636	0.0222775	0.0965811	0.0731993	0.225127	0.109311	0.060485	-0.00977392	0.69389	0.571666	0.0212813	0.312805	0.961417	0.253918	0.363649	0.0155953
ENSG00000083799	CYLD	CYLD lysine 63 deubiquitinase [Source:HGNC Symbol;Acc:HGNC:2584]	protein_coding	1540	0.00479136	-0.139347	0.378401	0.633906	0.257554	0.903002	0.895935	0.304938	0.0238541	0.00478285	-0.121801	0.791874	0.678756	0.315264	0.9999	0.919855	0.370796	0.0152525	6.39944	-0.6125	0.0306331	0.103825	0.0209864	0.39282	0.386644	0.0354016	0.124	0.0192035	-0.00283386	4.11460695892936e-15	0.988677	6.17192296302181e-13	7.31696687072515e-13	0.99821	5.06560272854563e-12	0.541574	-0.0122763	-0.128558	0.47138	0.660083	0.277551	0.95372	0.913905	0.327867	0.020731
ENSG00000065526	SPEN	spen family transcriptional repressor [Source:HGNC Symbol;Acc:HGNC:17575]	protein_coding	23013	0.00518873	0.0377755	0.260349	0.878661	0.048295	0.846452	0.972359	0.0722272	0.0832227	0.00725714	0.0531063	0.636962	0.831298	0.0700688	0.9999	0.962854	0.103028	0.0712541	5.73272	-0.441917	0.0203475	0.157716	0.0106464	0.365824	0.464183	0.0197557	0.145738	0.0123803	0.137175	5.01320249296625e-08	0.50739	2.5468711814101e-07	3.94346658104559e-07	0.819984	7.25297040794121e-07	0.35607	0.00592141	0.0732576	0.682647	0.768206	0.0714479	0.974755	0.945115	0.102549	0.0706127
ENSG00000114942	EEF1B2	eukaryotic translation elongation factor 1 beta 2 [Source:HGNC Symbol;Acc:HGNC:3208]	protein_coding	1933	-0.00573319	0.428085	0.171	0.0591473	0.000385781	0.788462	0.375074	0.00105835	0.210672	-0.0159324	0.425123	0.253365	0.0620057	0.000492	0.9999	0.403068	0.00137035	0.205068	-2.47343	0.753383	0.279092	0.011581	0.000385669	0.637337	0.141322	0.00110527	0.238723	0.00726816	0.438812	0.000881016	0.0402778	6.7748716104124e-06	0.00232619	0.295181	1.50789450926659e-05	0.295805	-0.00515258	0.390601	0.695897	0.0870502	0.000801984	0.976029	0.455058	0.00206409	0.193612
ENSG00000091129	NRCAM	neuronal cell adhesion molecule [Source:HGNC Symbol;Acc:HGNC:7994]	protein_coding	4897	-0.00339822	-0.261799	0.199981	0.068333	3.93657040829614e-06	0.812209	0.398476	1.72611767997913e-05	0.306259	-0.00585452	-0.269894	0.508224	0.0625075	6.77711404612176e-06	0.9999	0.404143	2.90013646325811e-05	0.295798	-0.261456	-0.283113	0.86696	0.159818	9.16086451180698e-05	0.953989	0.466034	0.000313385	0.274069	-0.00276018	-0.29612	0.0508703	0.0366098	1.4708282423223e-06	0.0839273	0.282319	3.67137306889874e-06	0.324709	-0.0104911	-0.293227	0.20641	0.0412766	4.01940524365513e-06	0.904775	0.336109	1.76467072166045e-05	0.305862
ENSG00000101350	KIF3B	kinesin family member 3B [Source:HGNC Symbol;Acc:HGNC:6320]	protein_coding	9371	0.000134422	-0.149366	0.948064	0.181603	1.13819822431679e-10	0.99548	0.592226	1.08495357245468e-09	0.475094	-0.00211397	-0.144903	0.757942	0.194993	1.09013979919494e-10	0.9999	0.622721	1.06485674469717e-09	0.475686	2.07555	-0.294358	0.0600343	0.0379429	6.03374502070748e-11	0.425563	0.241038	7.03294671713389e-10	0.53334	0.00650111	-0.111222	1.99598340483366e-11	0.1869	3.83848283476927e-20	4.91460718591352e-10	0.566132	9.90861958563393e-19	0.699709	-0.0120577	-0.16357	0.0591887	0.134362	2.09097041474067e-11	0.821559	0.54198	2.24135654039642e-10	0.497774
ENSG00000135018	UBQLN1	ubiquilin 1 [Source:HGNC Symbol;Acc:HGNC:12508]	protein_coding	29979	0.00150618	-0.0868694	0.516236	0.487239	0.0932324	0.930728	0.829242	0.127191	0.061692	0.00273435	-0.083528	0.723245	0.505246	0.103097	0.9999	0.852222	0.143308	0.0582356	2.837	-0.324648	0.0244293	0.0437121	0.0129424	0.375249	0.257059	0.0233729	0.139605	0.00742019	-0.0359938	8.38186528746297e-12	0.699993	1.45805087533663e-10	2.47812866948905e-10	0.907192	7.57647515291055e-10	0.471685	-0.00205408	-0.0812424	0.777596	0.51565	0.104698	0.984007	0.854847	0.142544	0.0577017
ENSG00000196262	PPIA	peptidylprolyl isomerase A [Source:HGNC Symbol;Acc:HGNC:9253]	protein_coding	5478	-0.00163978	0.127504	0.514267	0.347304	2.48733629167509e-10	0.930174	0.748887	2.26582832244273e-09	0.46425	-0.0079076	0.132575	0.34346	0.327581	1.98815531098587e-10	0.9999	0.75138	1.86583488499648e-09	0.467382	-3.10314	0.463979	0.0136279	0.0042806	5.02617188461531e-12	0.351535	0.0877459	6.82156113707150e-11	0.56685	-0.00145268	0.110248	0.280589	0.412374	1.75166207977578e-10	0.360834	0.764456	8.95676609285202e-10	0.469144	0.00121421	0.120112	0.877568	0.375828	3.00917976652239e-10	0.991276	0.779571	2.71110452724801e-09	0.46157
ENSG00000130723	NA	NA	NA	NA	0.0019436	0.0110581	0.445181	0.935634	0.000389777	0.915661	0.98711	0.00106791	0.210436	0.00502622	0.0127245	0.552915	0.926131	0.000430195	0.9999	0.98558	0.00121612	0.208169	3.03841	-0.347712	0.0117584	0.0238173	5.14286586939491e-06	0.346549	0.194407	2.41595094329715e-05	0.338367	0.00189589	0.0325132	0.163492	0.81014	0.000217313	0.228865	0.947556	0.000375751	0.22365	-0.0101899	0.00898203	0.199619	0.947222	0.000246975	0.901915	0.989156	0.000720494	0.220786
ENSG00000100644	HIF1A	hypoxia inducible factor 1 subunit alpha [Source:HGNC Symbol;Acc:HGNC:4910]	protein_coding	3091	0.00122699	-0.00154878	0.732778	0.993616	0.264359	0.966567	0.998368	0.311947	0.0227721	0.00339755	-0.000893291	0.776164	0.996322	0.267124	0.9999	0.998915	0.322186	0.0223382	2.86817	-0.235851	0.141157	0.34283	0.097124	0.513715	0.654698	0.131534	0.0692923	0.0129436	0.0796004	4.65173879937588e-16	0.535127	5.91466890266453e-14	1.82611466905311e-13	0.83328	5.90785411372243e-13	0.568437	-0.00778014	-0.00452793	0.488787	0.981249	0.23754	0.95372	0.997455	0.287207	0.0271641
ENSG00000130396	AFDN	afadin, adherens junction formation factor [Source:HGNC Symbol;Acc:HGNC:7137]	protein_coding	4301	0.00272246	0.096692	0.315285	0.507287	0.474039	0.870281	0.840691	0.516569	-0.00407432	0.00429822	0.10387	0.634299	0.478893	0.567108	0.9999	0.840642	0.61314	-0.0138771	2.08891	-0.0758739	0.138427	0.672263	0.113604	0.511231	0.862465	0.150205	0.0630814	0.00811693	0.158176	4.17201831282487e-10	0.170031	9.00220810625092e-08	6.23137207585314e-09	0.545399	2.77481395346158e-07	0.373828	-0.00351819	0.107104	0.67932	0.464012	0.573943	0.974082	0.831918	0.613431	-0.0145748
ENSG00000144224	UBXN4	UBX domain protein 4 [Source:HGNC Symbol;Acc:HGNC:14860]	protein_coding	23190	9.49999302430336e-05	0.00602093	0.95034	0.941605	1.60726012682512e-07	0.995723	0.988597	9.2275535868442e-07	0.364004	0.00180269	0.00335232	0.722155	0.96747	1.51880181035295e-07	0.9999	0.994871	8.99521504873429e-07	0.364972	1.03118	-0.0953395	0.22165	0.376662	9.42817711581951e-07	0.588325	0.680281	5.16217508083528e-06	0.372841	-8.56318e-05	0.00604347	0.916695	0.941182	1.60202680586739e-07	0.938066	0.986809	4.73126610686683e-07	0.36406	-0.000782056	0.00556774	0.869921	0.945851	1.59032304915225e-07	0.991276	0.988566	9.15557868308296e-07	0.364185
ENSG00000089248	ERP29	endoplasmic reticulum protein 29 [Source:HGNC Symbol;Acc:HGNC:13799]	protein_coding	10961	-0.00025461	-0.0742428	0.91659	0.571252	2.49974483833306e-09	0.990812	0.873418	1.95598687876486e-08	0.430745	-0.00428681	-0.0680525	0.595564	0.603411	2.20057444914517e-09	0.9999	0.894873	1.7691326116273e-08	0.432657	0.923275	-0.022294	0.498163	0.898271	6.62573713823948e-08	0.779014	0.960077	4.62426983420205e-07	0.422541	0.00552638	-0.0438186	6.63647694712596e-06	0.703533	1.56193187793828e-13	3.00890257925262e-05	0.908496	1.43858143658184e-12	0.557524	-0.00681971	-0.0840701	0.369105	0.518447	1.71845558062762e-09	0.935044	0.855499	1.38635854247919e-08	0.436344
ENSG00000119335	SET	SET nuclear proto-oncogene [Source:HGNC Symbol;Acc:HGNC:10760]	protein_coding	6418	0.00258822	0.0314654	0.0772834	0.687476	4.89445044482543e-07	0.675091	0.915407	2.55608534086535e-06	0.344602	-0.000721609	0.0467809	0.883347	0.557979	2.01532920454684e-06	0.9999	0.875054	9.65928114024454e-06	0.318876	0.221233	0.0374835	0.795568	0.731974	6.6872503144773e-06	0.926769	0.88938	3.05321329916644e-05	0.332821	0.00427794	0.0701267	1.95676441957323e-09	0.271357	8.494064069096e-14	2.34383652928271e-08	0.65644	8.20081192675691e-13	0.564403	-0.0088222	0.0345803	0.0540037	0.656473	3.73047252753527e-07	0.808346	0.91272	2.00771533501085e-06	0.3494
ENSG00000124486	USP9X	ubiquitin specific peptidase 9 X-linked [Source:HGNC Symbol;Acc:HGNC:12632]	protein_coding	8239	0.000199856	-0.135382	0.916813	0.191494	1.51974692249926e-07	0.990812	0.604403	8.78329290819987e-07	0.364961	-0.00913721	-0.118159	0.14831	0.248028	5.80311307503166e-08	0.9999	0.682555	3.69121279850531e-07	0.381148	0.722894	-0.227912	0.515426	0.112246	5.64910748399883e-06	0.789688	0.400169	2.62451346064197e-05	0.336391	0.000401049	-0.131989	0.69603	0.200816	1.42341562822913e-07	0.758596	0.583763	4.24474495641898e-07	0.366078	0.00319295	-0.130343	0.59375	0.206494	1.33923382872917e-07	0.962058	0.636207	7.83359545699724e-07	0.367116
ENSG00000116717	GADD45A	growth arrest and DNA damage inducible alpha [Source:HGNC Symbol;Acc:HGNC:4095]	protein_coding	1647	0.00771998	0.18071	0.373416	0.698427	0.715989	0.902331	0.91935	0.741581	-0.0289139	0.0160128	0.194308	0.579271	0.678173	0.775555	0.9999	0.919855	0.802915	-0.0351295	7.40366	-0.232967	0.138705	0.714152	0.412865	0.511572	0.881191	0.455176	0.00344445	0.0281862	0.384807	3.12355294172607e-12	0.266863	2.32852337556333e-09	1.09408489066587e-10	0.651713	9.58971839904406e-09	0.43181	-0.0251311	0.191466	0.354644	0.680583	0.707907	0.932445	0.920438	0.736841	-0.0280897
ENSG00000130477	UNC13A	unc-13 homolog A [Source:HGNC Symbol;Acc:HGNC:23150]	protein_coding	23025	0.000901299	-0.459454	0.782138	0.0103587	3.77356484820713e-05	0.971239	0.168769	0.000132533	0.261315	0.00534884	-0.464012	0.621413	0.0096409	3.5042041572853e-05	0.9999	0.177827	0.000127932	0.262849	4.01851	-0.836338	0.0174896	0.000182177	5.51231121924645e-06	0.36284	0.0217837	2.57092910171804e-05	0.336908	-0.00189663	-0.46548	0.276618	0.00874965	2.30974131579702e-05	0.356543	0.148608	4.69255715423032e-05	0.271404	0.000183327	-0.454337	0.98567	0.0110506	3.90276046910878e-05	0.998906	0.19478	0.000136909	0.260615
ENSG00000142156	COL6A1	collagen type VI alpha 1 chain [Source:HGNC Symbol;Acc:HGNC:2211]	protein_coding	1291	-0.00108797	-0.140759	0.77967	0.502272	0.00332084	0.970929	0.838814	0.0071359	0.158614	0.0225701	-0.186525	0.0780832	0.365938	0.000946895	0.9999	0.774458	0.00244947	0.189655	2.21597	-0.372004	0.293905	0.170322	0.000738601	0.648598	0.480896	0.00195513	0.221897	0.00299062	-0.12945	0.149401	0.530667	0.00145513	0.212375	0.83128	0.00220522	0.179261	0.00108273	-0.14532	0.929163	0.487675	0.00341753	0.994841	0.845195	0.00737758	0.157879
ENSG00000140564	FURIN	furin, paired basic amino acid cleaving enzyme [Source:HGNC Symbol;Acc:HGNC:8568]	protein_coding	5045	0.00294007	0.00392988	0.0637816	0.962929	0.0134196	0.638614	0.992844	0.0239376	0.12121	0.00172419	0.0168343	0.746238	0.845527	0.0469964	0.9999	0.966058	0.0729815	0.0840799	-0.547421	0.021152	0.550922	0.857123	0.0377786	0.810843	0.944511	0.0585054	0.104084	-0.000118292	0.0191988	0.890637	0.823516	0.0484788	0.91748	0.951359	0.0575782	0.0831031	-0.00824061	0.00967384	0.0977492	0.909081	0.0175467	0.869439	0.979108	0.030581	0.113598
ENSG00000117298	ECE1	endothelin converting enzyme 1 [Source:HGNC Symbol;Acc:HGNC:3146]	protein_coding	1889	0.000589672	-0.000842719	0.676262	0.991159	0.299185	0.957617	0.998132	0.346943	0.0175289	-0.00506675	0.0113053	0.279038	0.881208	0.223427	0.9999	0.97592	0.27727	0.0296264	-0.542138	0.0653919	0.496102	0.521659	0.257588	0.778392	0.777927	0.303235	0.0275874	-8.08791e-05	0.00189075	0.915061	0.980117	0.313218	0.936763	0.997321	0.330283	0.0155377	-0.00259042	-0.000851952	0.557753	0.99103	0.285113	0.960519	0.998889	0.335581	0.0195922
ENSG00000162909	CAPN2	calpain 2 [Source:HGNC Symbol;Acc:HGNC:1479]	protein_coding	824	0.00529996	0.0411989	0.200793	0.852855	0.2796	0.812615	0.965467	0.32724	0.0204203	0.0071292	0.057359	0.606294	0.798111	0.406507	0.9999	0.954968	0.460038	0.00359481	2.47313	-0.115227	0.284065	0.695881	0.0930833	0.641368	0.872363	0.126821	0.0709512	0.015563	0.159519	6.77964229248386e-18	0.259771	2.3899810057969e-15	1.76321546921774e-14	0.645002	3.05817618736841e-14	0.602506	-0.0101932	0.0573269	0.433433	0.79713	0.371172	0.947304	0.952409	0.421241	0.00789284
ENSG00000130175	PRKCSH	protein kinase C substrate 80K-H [Source:HGNC Symbol;Acc:HGNC:9411]	protein_coding	5589	0.00312649	-0.0607541	0.0628177	0.498247	1.05994478694041e-05	0.636973	0.836821	4.21909531989328e-05	0.28703	-0.00100953	-0.04201	0.858116	0.646674	4.86842622429603e-05	0.9999	0.912059	0.000171218	0.256001	-0.333844	0.041617	0.727015	0.734145	6.87450056606852e-05	0.897552	0.890231	0.000242384	0.280846	0.00412254	-0.0200669	1.18932499829412e-06	0.798979	9.70093909125654e-10	6.53594715121698e-06	0.944227	4.30449432144772e-09	0.444767	-0.000432814	-0.044329	0.935137	0.627532	4.92310630907636e-05	0.995215	0.900071	0.000168498	0.255767
ENSG00000150593	PDCD4	programmed cell death 4 [Source:HGNC Symbol;Acc:HGNC:8763]	protein_coding	27250	-0.00343093	0.527232	0.319366	0.00542713	0.198455	0.873092	0.127446	0.243847	0.034293	-0.0102691	0.526757	0.370318	0.00555889	0.210312	0.9999	0.144573	0.263473	0.0320237	-3.94546	0.785833	0.0209108	0.000465412	0.0182543	0.365824	0.0312188	0.0313288	0.128568	-0.00792484	0.46301	5.36812515148364e-06	0.00560916	8.57886082564971e-05	2.49083880244801e-05	0.121314	0.000158631	0.243987	-0.00488757	0.502566	0.651306	0.00804955	0.251697	0.968099	0.170861	0.301807	0.0248024
ENSG00000123416	TUBA1B	tubulin alpha 1b [Source:HGNC Symbol;Acc:HGNC:18809]	protein_coding	10376	-0.000491499	-0.401102	0.878827	0.0230704	3.68363548202232e-24	0.986594	0.247881	1.79910140467034e-22	0.762123	-0.00175591	-0.400667	0.869875	0.0233282	3.67709412881887e-24	0.9999	0.263079	1.80437784066522e-22	0.762133	-0.381301	-0.361624	0.83828	0.133986	5.00354260440971e-21	0.943077	0.430364	2.15982795492424e-19	0.764653	0.00504761	-0.374718	0.00270967	0.0242736	4.33673707504862e-26	0.00631226	0.233831	2.11311830406233e-24	0.787204	0.00206433	-0.401211	0.837945	0.0226908	3.64992281584107e-24	0.989157	0.260256	1.77430593706517e-22	0.762178
ENSG00000145741	BTF3	basic transcription factor 3 [Source:HGNC Symbol;Acc:HGNC:1125]	protein_coding	689	0.00081142	0.188052	0.789198	0.252012	6.11420979746159e-06	0.973408	0.669053	2.56269639496345e-05	0.297796	-0.0050474	0.201369	0.616747	0.220139	5.64063181082509e-06	0.9999	0.651432	2.45675079455781e-05	0.299356	-0.381048	0.288199	0.823357	0.190303	1.38633120263093e-05	0.937608	0.506	5.83631961887129e-05	0.317108	0.0081977	0.239634	3.51631561816962e-08	0.0786712	4.22872198399052e-12	2.90780853543868e-07	0.391025	2.92107535188934e-11	0.518185	-0.00173598	0.190304	0.855064	0.245371	6.2200288089196e-06	0.989916	0.67564	2.61706611523521e-05	0.297464
ENSG00000104635	SLC39A14	solute carrier family 39 member 14 [Source:HGNC Symbol;Acc:HGNC:20858]	protein_coding	23516	-0.000737842	0.146122	0.812759	0.385021	0.244332	0.97833	0.774646	0.291172	0.0260182	-0.00207217	0.145779	0.841428	0.386591	0.2455	0.9999	0.78372	0.300269	0.0258237	-3.08942	0.313841	0.0783299	0.16111	0.0706425	0.448673	0.467597	0.10021	0.0814836	-0.00695517	0.102091	1.01647949544845e-05	0.491648	0.000131137	4.38500360404323e-05	0.809851	0.000234684	0.234802	-0.00199079	0.139654	0.838268	0.405195	0.245381	0.989157	0.797511	0.295366	0.0258434
ENSG00000155096	AZIN1	antizyme inhibitor 1 [Source:HGNC Symbol;Acc:HGNC:16432]	protein_coding	51582	0.000448959	0.181264	0.764766	0.0271855	1.3979100879184e-16	0.968939	0.268415	2.98001201733915e-15	0.630284	-0.00466237	0.191934	0.34881	0.0190891	9.51699292204132e-17	0.9999	0.240547	2.0734089501151e-15	0.633887	0.447657	0.165253	0.621066	0.157042	6.14205093101110e-13	0.849409	0.463333	9.63010638060415e-12	0.593175	0.00140991	0.191814	0.0771698	0.0171237	3.17955414883538e-17	0.120694	0.200144	5.43134676688578e-16	0.643959	0.0113805	0.197794	0.0135917	0.0125121	7.45537639531993e-18	0.571138	0.203252	1.8071043123989e-16	0.656841
ENSG00000140403	DNAJA4	DnaJ heat shock protein family (Hsp40) member A4 [Source:HGNC Symbol;Acc:HGNC:14885]	protein_coding	55466	0.011746	0.098459	0.00237911	0.626854	4.87175828772015e-05	0.192606	0.893677	0.000166686	0.255987	0.0080866	0.147898	0.5404	0.490148	0.0021625	0.9999	0.84527	0.00508625	0.169466	5.27236	-0.332895	0.0223315	0.253536	0.00815068	0.366997	0.57296	0.0157152	0.15398	0.00267047	0.177549	0.208717	0.402218	0.00131073	0.281821	0.757883	0.00200096	0.18181	0.038758	0.210181	0.00131529	0.296173	3.00959015651875e-05	0.256156	0.724873	0.00010856	0.265988
ENSG00000070831	CDC42	cell division cycle 42 [Source:HGNC Symbol;Acc:HGNC:1736]	protein_coding	998	0.000218104	-0.0345662	0.902593	0.718967	6.49978774684515e-05	0.989469	0.92607	0.000215788	0.249907	-0.00292556	-0.0282158	0.621236	0.768809	5.8769380683959e-05	0.9999	0.94737	0.00020342	0.252039	0.342129	-0.0451544	0.739952	0.732464	5.48330576858676e-05	0.903541	0.88951	0.000199033	0.286123	0.00537575	-0.0024445	2.39670325136686e-10	0.97386	4.97186139347998e-13	3.88341833315559e-09	0.995598	4.15439952420661e-12	0.544124	-0.0054207	-0.0400964	0.329901	0.673885	4.30720924881011e-05	0.929401	0.91976	0.000149459	0.258562
ENSG00000139112	GABARAPL1	GABA type A receptor associated protein like 1 [Source:HGNC Symbol;Acc:HGNC:4068]	protein_coding	23710	0.000776831	-0.119643	0.783896	0.433883	3.35407556135479e-06	0.972237	0.802842	1.49272505089942e-05	0.309304	-0.000606761	-0.114357	0.948643	0.454982	3.46367245847078e-06	0.9999	0.82577	1.58072316672391e-05	0.308694	2.80211	-0.32071	0.0871073	0.125694	7.6136534163596e-06	0.460807	0.418879	3.42090738668133e-05	0.330059	0.00782689	-0.0703833	1.43777120815998e-08	0.572599	9.7198587538478e-13	1.33724934094665e-07	0.85383	7.66027959214232e-12	0.536167	-0.0144509	-0.133326	0.100449	0.374485	1.01787995248093e-06	0.870948	0.778652	5.04719025055248e-06	0.331447
ENSG00000102316	MAGED2	MAGE family member D2 [Source:HGNC Symbol;Acc:HGNC:16353]	protein_coding	10916	-0.000856417	-0.415194	0.689357	0.000530089	0.0126315	0.96019	0.0426725	0.0227011	0.122907	0.000905048	-0.421438	0.898945	0.000452033	0.0133576	0.9999	0.0445735	0.024792	0.12134	-1.65005	-0.21228	0.180902	0.179203	0.0364674	0.551238	0.492913	0.0568128	0.105314	0.00131998	-0.412243	0.249298	0.000507938	0.00798188	0.326549	0.0410801	0.0107468	0.135535	-0.00726592	-0.428838	0.277223	0.000318515	0.00845921	0.925669	0.0385292	0.0162544	0.133959
ENSG00000126524	SBDS	SBDS ribosome maturation factor [Source:HGNC Symbol;Acc:HGNC:19440]	protein_coding	51119	0.0047579	-0.129284	0.222574	0.537104	4.34942913383683e-07	0.827123	0.857238	2.29680767915251e-06	0.346693	-0.00241705	-0.0992035	0.852819	0.638951	8.46418557490531e-07	0.9999	0.908464	4.36121458819911e-06	0.334792	4.17487	-0.410511	0.0619413	0.149942	3.792684980176e-07	0.427955	0.454504	2.27342563231178e-06	0.390439	0.0128118	-0.0297382	1.74411495365993e-12	0.847396	4.29458908659083e-17	6.79551605352968e-11	0.959332	7.15398082751072e-16	0.641226	-0.0106816	-0.116702	0.382878	0.578124	6.0686025731638e-07	0.935138	0.88127	3.151069257231e-06	0.340773
ENSG00000175166	PSMD2	proteasome 26S subunit ubiquitin receptor, non-ATPase 2 [Source:HGNC Symbol;Acc:HGNC:9559]	protein_coding	5708	0.00217678	-0.286783	0.385125	0.0357793	6.93794304734072e-06	0.903274	0.302482	2.87984307332504e-05	0.295342	0.00180426	-0.278161	0.828961	0.0426115	9.53340448688867e-06	0.9999	0.342335	3.94966176332548e-05	0.289121	2.96206	-0.50255	0.0339017	0.00550471	8.56361036469055e-07	0.394572	0.0985637	4.73490505574678e-06	0.374729	0.00722044	-0.233419	2.60496803409531e-09	0.0334828	5.91641956712823e-13	3.0010501061676e-08	0.270331	4.87319974321734e-12	0.542074	-0.0113589	-0.289042	0.146068	0.0325082	3.75983488219984e-06	0.887196	0.306603	1.66087313288853e-05	0.307134
ENSG00000111669	TPI1	triosephosphate isomerase 1 [Source:HGNC Symbol;Acc:HGNC:12009]	protein_coding	7167	0.000946862	-0.196676	0.645832	0.0791268	5.05393521057394e-05	0.953274	0.424313	0.000172014	0.255217	-0.000662752	-0.190369	0.922976	0.0897081	5.52379931148153e-05	0.9999	0.464758	0.000192123	0.253347	-1.54027	0.00395939	0.180648	0.978436	0.000184334	0.550947	0.989565	0.000581186	0.257181	0.00186612	-0.1808	0.0888274	0.0992089	1.53631965425353e-05	0.136344	0.434506	3.21220648441353e-05	0.279641	-0.00737487	-0.200673	0.251327	0.0707243	3.10178812845584e-05	0.91997	0.418989	0.000111403	0.265367
ENSG00000107281	NPDC1	neural proliferation, differentiation and control 1 [Source:HGNC Symbol;Acc:HGNC:7899]	protein_coding	56654	0.00554006	-0.219111	0.00877909	0.0521097	1.00820750340986e-16	0.333317	0.352928	2.18053693512947e-15	0.633349	0.0039353	-0.196007	0.583256	0.0945936	2.46545674565705e-15	0.9999	0.474958	4.46054722175136e-14	0.60219	0.681492	-0.266593	0.593109	0.105759	8.96135484405721e-12	0.83172	0.390978	1.18155861144141e-10	0.559292	-0.000710808	-0.193147	0.539199	0.0978376	2.37604958873585e-15	0.617661	0.432121	3.04409407285949e-14	0.602566	-0.00647719	-0.197078	0.33667	0.0905338	1.82228003022123e-15	0.930287	0.461791	3.31129766888934e-14	0.605253
ENSG00000143420	ENSA	endosulfine alpha [Source:HGNC Symbol;Acc:HGNC:3360]	protein_coding	2029	0.002305	-0.197906	0.219802	0.0522024	5.79036054177314e-07	0.826786	0.353326	2.98647103203104e-06	0.341611	0.00267982	-0.190134	0.669153	0.0642635	1.06049334032296e-06	0.9999	0.408862	5.35809238435152e-06	0.330701	1.74402	-0.30037	0.0984006	0.0275124	2.6281760622002e-07	0.472283	0.208102	1.63180636079192e-06	0.397359	0.00617952	-0.149837	1.56425864744500e-12	0.0464214	5.29373596674566e-17	6.28300490709281e-11	0.313688	8.67255673418191e-16	0.639312	-0.00433989	-0.190776	0.461928	0.0619531	9.00282997920641e-07	0.952134	0.395883	4.51900797460479e-06	0.333676
ENSG00000134287	ARF3	ADP ribosylation factor 3 [Source:HGNC Symbol;Acc:HGNC:654]	protein_coding	377	-0.000563016	-0.151595	0.743182	0.104294	0.00164639	0.967566	0.479544	0.00383164	0.17623	0.00209434	-0.158349	0.713918	0.0902024	0.00162799	0.9999	0.466129	0.00396348	0.176507	-0.260405	-0.153269	0.785619	0.213959	0.00088593	0.922317	0.531728	0.00228977	0.217083	0.00320332	-0.136214	0.000301558	0.112317	5.84824229703506e-06	0.000895596	0.458799	1.31487496468675e-05	0.298657	-0.0132559	-0.171067	0.0120248	0.0569291	0.000116989	0.568607	0.382787	0.000367851	0.237289
ENSG00000128016	ZFP36	ZFP36 ring finger protein [Source:HGNC Symbol;Acc:HGNC:12862]	protein_coding	7538	0.00363249	0.34155	0.442256	0.181595	5.04340039027357e-08	0.914856	0.592226	3.17882425083405e-07	0.383466	0.019558	0.326712	0.212012	0.198812	3.21615457523996e-08	0.9999	0.627675	2.14060499336028e-07	0.390829	-4.08926	0.680462	0.112055	0.0402742	9.12887393006554e-09	0.489474	0.246093	7.37326673093725e-08	0.456653	-0.0139043	0.281234	9.53753365311256e-10	0.165522	1.16232441188044e-15	1.25355606561377e-08	0.539651	1.55021293035797e-14	0.609762	0.00266306	0.364554	0.857463	0.15463	6.53556772132565e-08	0.989916	0.573619	4.03498581631755e-07	0.379177
ENSG00000179295	PTPN11	protein tyrosine phosphatase non-receptor type 11 [Source:HGNC Symbol;Acc:HGNC:9644]	protein_coding	5781	0.00100244	-0.140715	0.72841	0.36671	0.000691167	0.966162	0.761644	0.00178839	0.197128	0.00370679	-0.141824	0.699332	0.363296	0.000682849	0.9999	0.772719	0.00183819	0.197413	3.85284	-0.455538	0.0149547	0.0243059	9.92385144758627e-05	0.355107	0.196785	0.00033617	0.272164	0.00855755	-0.0860268	6.02025111927731e-10	0.482274	1.71255869733535e-11	8.50355361762958e-09	0.805176	1.06046119811784e-10	0.500374	-0.0107062	-0.148537	0.23435	0.335766	0.000398525	0.913691	0.752715	0.00110556	0.209927
ENSG00000136527	TRA2B	transformer 2 beta homolog [Source:HGNC Symbol;Acc:HGNC:10781]	protein_coding	6434	0.00400753	0.00635625	0.0249513	0.94655	0.0564503	0.48697	0.989823	0.0826506	0.0782665	0.00348489	0.0219418	0.563285	0.822332	0.26333	0.9999	0.960859	0.31843	0.0229344	2.76435	-0.197745	0.00870015	0.136324	0.0248565	0.332499	0.433733	0.0409246	0.118379	0.0028401	0.0444423	0.00272968	0.630018	0.0128501	0.00635277	0.880393	0.016712	0.122427	0.0135117	0.0448308	0.0154945	0.633974	0.0417905	0.591522	0.902486	0.0645503	0.0877441
ENSG00000185650	ZFP36L1	ZFP36 ring finger protein like 1 [Source:HGNC Symbol;Acc:HGNC:1107]	protein_coding	677	-0.00689492	1.01092	0.247246	0.00214369	0.000333552	0.841454	0.084154	0.000931154	0.213993	-0.00463104	0.981695	0.815908	0.00306936	0.000577273	0.9999	0.111063	0.00158119	0.20135	-3.8481	1.37637	0.224136	0.00103754	2.29163470509965e-05	0.590078	0.0463242	9.13055374843035e-05	0.305994	0.00205359	0.985335	0.522017	0.00279444	0.000496194	0.601555	0.0904217	0.000808633	0.204871	-0.0158311	0.953909	0.397066	0.00371199	0.000435235	0.936397	0.121746	0.00119576	0.207901
ENSG00000131469	RPL27	ribosomal protein L27 [Source:HGNC Symbol;Acc:HGNC:10328]	protein_coding	6155	-0.00484189	0.200907	0.187645	0.309234	4.55767081460522e-08	0.801836	0.720888	2.89371067954459e-07	0.385133	-0.0106005	0.193363	0.387073	0.331008	7.21043606759795e-08	0.9999	0.753991	4.51732408378329e-07	0.377541	-2.08592	0.482049	0.294691	0.061014	1.07729636569651e-07	0.649114	0.298943	7.2350639718146e-07	0.413801	0.00687155	0.214187	0.000310709	0.243836	2.28430747030708e-10	0.000919315	0.627469	1.14029033654532e-09	0.465443	-0.00261588	0.1714	0.821074	0.38903	9.95939694537696e-08	0.989157	0.787008	5.96302770778455e-07	0.372128
ENSG00000025796	SEC63	SEC63 homolog, protein translocation regulator [Source:HGNC Symbol;Acc:HGNC:21082]	protein_coding	11231	-1.80651e-05	-0.0634067	0.992943	0.564907	0.0100211	0.998659	0.870175	0.0186359	0.129327	-0.00160661	-0.060667	0.81294	0.582004	0.00980304	0.9999	0.886087	0.0189662	0.129932	2.67178	-0.256478	0.0212349	0.0818313	0.00223772	0.365824	0.345265	0.00513394	0.191781	0.00593143	-0.0293681	1.60459192404459e-09	0.737187	8.91659752457508e-10	1.95234734337262e-08	0.921505	3.987934825802e-09	0.445996	-0.00614444	-0.0711144	0.335227	0.515242	0.00693783	0.930287	0.854796	0.013663	0.139312
ENSG00000055118	KCNH2	potassium voltage-gated channel subfamily H member 2 [Source:HGNC Symbol;Acc:HGNC:6251]	protein_coding	3757	0.00386681	-0.273624	0.0496804	0.0105901	0.000180034	0.593996	0.170671	0.000536569	0.227834	0.00258938	-0.257221	0.695946	0.018601	0.00087568	0.9999	0.237577	0.00228798	0.191522	1.5128	-0.44018	0.14845	0.00144184	0.000260551	0.52001	0.0525425	0.000784859	0.248612	0.00021524	-0.251408	0.840569	0.0208861	0.000918081	0.878485	0.219141	0.00143621	0.190393	-0.00584586	-0.259887	0.34772	0.0166132	0.000643433	0.930635	0.227106	0.00169803	0.19881
ENSG00000175727	MLXIP	MLX interacting protein [Source:HGNC Symbol;Acc:HGNC:17055]	protein_coding	22877	0.000996895	0.118693	0.616931	0.27048	0.0245685	0.947914	0.684541	0.0403706	0.103806	0.00467885	0.115837	0.479787	0.281767	0.022359	0.9999	0.715368	0.038622	0.106576	2.19899	-0.125963	0.0348907	0.339485	0.00893126	0.394572	0.65196	0.0169919	0.151176	0.00112153	0.130555	0.293131	0.221827	0.0177458	0.374257	0.606372	0.022556	0.113274	-0.00926204	0.11263	0.135324	0.288448	0.0114756	0.882939	0.717813	0.0211781	0.125581
ENSG00000130066	SAT1	spermidine/spermine N1-acetyltransferase 1 [Source:HGNC Symbol;Acc:HGNC:10540]	protein_coding	6303	0.00537813	0.153851	0.468375	0.699926	0.234266	0.919775	0.919857	0.281028	0.0277252	0.00840445	0.168183	0.733569	0.674595	0.264427	0.9999	0.919855	0.319475	0.0227614	-0.329311	0.323599	0.936208	0.539916	0.179354	0.980271	0.788644	0.222453	0.0440203	0.0222843	0.311278	3.2148300281664e-10	0.32004	1.70090092493099e-08	4.96937247890269e-09	0.697029	5.99203261837354e-08	0.401079	-0.0115909	0.168672	0.617992	0.672418	0.254339	0.965401	0.919206	0.304493	0.0243726
ENSG00000114850	SSR3	signal sequence receptor subunit 3 [Source:HGNC Symbol;Acc:HGNC:11325]	protein_coding	6747	-0.00176168	0.0118551	0.44148	0.923282	0.0204715	0.914856	0.983705	0.0345135	0.109147	-0.00754087	0.015617	0.321133	0.898897	0.0176229	0.9999	0.980185	0.0314488	0.113474	-0.516839	0.135885	0.680786	0.399549	0.0210012	0.876009	0.69705	0.0354208	0.123976	0.000731998	0.0065109	0.551552	0.957737	0.0224085	0.629041	0.991113	0.0280238	0.106511	0.0022765	0.00511749	0.751104	0.96686	0.0246673	0.981937	0.994715	0.0411245	0.103688
ENSG00000173120	KDM2A	lysine demethylase 2A [Source:HGNC Symbol;Acc:HGNC:13606]	protein_coding	22992	0.0023393	-0.00467422	0.305234	0.969573	0.0411766	0.865101	0.994467	0.0629572	0.0882028	0.00685555	-0.00409214	0.366506	0.973423	0.0448717	0.9999	0.995654	0.0701533	0.0855292	2.56297	-0.241055	0.0469356	0.142157	0.0542609	0.407767	0.442857	0.0798919	0.0912106	-0.0021612	-0.00442173	0.0756746	0.970737	0.018726	0.118775	0.994644	0.0236962	0.111727	0.0214227	0.0345479	0.00208813	0.765919	0.00148645	0.317205	0.945065	0.00355198	0.17874
ENSG00000182220	ATP6AP2	ATPase H+ transporting accessory protein 2 [Source:HGNC Symbol;Acc:HGNC:18305]	protein_coding	10159	0.000751287	-0.352551	0.692848	0.000886395	0.00635978	0.960297	0.0553824	0.0125733	0.141638	0.00574687	-0.358625	0.36248	0.000703565	0.0048528	0.9999	0.0570597	0.0103133	0.148787	1.47611	-0.397377	0.159062	0.00384424	0.00921447	0.529838	0.0830093	0.0174446	0.150215	0.00485229	-0.320549	2.64654670661738e-07	0.000379472	5.81821996321956e-08	1.71646043571949e-06	0.0357777	1.85580077502294e-07	0.381105	-0.000731646	-0.349381	0.902263	0.000962316	0.00672814	0.992714	0.0655663	0.0133028	0.140134
ENSG00000105438	KDELR1	KDEL endoplasmic reticulum protein retention receptor 1 [Source:HGNC Symbol;Acc:HGNC:6304]	protein_coding	10945	0.00255208	-0.425557	0.117302	4.85394679643433e-06	1.70205358422026e-09	0.733369	0.00459051	1.3641343171528e-08	0.436487	-0.00242954	-0.407421	0.65609	1.42282729680995e-05	4.91556735626146e-09	0.9999	0.00785787	3.75039583477727e-08	0.420481	-0.532353	-0.351863	0.57694	0.00511168	4.85737681828498e-07	0.823461	0.0960738	2.84523035138618e-06	0.385717	0.00163703	-0.402291	0.0603765	1.14317955252361e-05	1.02551113974451e-09	0.0976215	0.00533846	4.53010292431515e-09	0.443955	0.00363031	-0.407216	0.479401	1.30876986754951e-05	4.26582152619653e-09	0.95372	0.0075866	3.22744300632891e-08	0.42265
ENSG00000179195	ZNF664	zinc finger protein 664 [Source:HGNC Symbol;Acc:HGNC:25406]	protein_coding	144348	-0.00109686	0.019305	0.584871	0.858266	0.00502081	0.94255	0.966527	0.0102354	0.147894	-0.00115833	0.0154005	0.862364	0.886995	0.00559325	0.9999	0.977322	0.0116455	0.145048	1.75002	-0.121581	0.113122	0.387351	0.00055015	0.489734	0.688352	0.00150909	0.229596	0.00589824	0.0473001	9.69167566480794e-10	0.580746	2.83729966121386e-10	1.26820757158487e-08	0.857596	1.39064444643617e-09	0.462399	-0.0126577	-0.00232164	0.0415926	0.982405	0.00102652	0.771654	0.997455	0.00256859	0.187719
ENSG00000176978	DPP7	dipeptidyl peptidase 7 [Source:HGNC Symbol;Acc:HGNC:14892]	protein_coding	29952	0.00306008	-0.256628	0.180374	0.0385635	0.000212103	0.796449	0.311888	0.00062129	0.224192	0.00432222	-0.247661	0.571059	0.0478305	0.000399696	0.9999	0.360044	0.00113794	0.209859	0.605106	-0.213406	0.64365	0.205222	0.00380301	0.859826	0.522926	0.00813378	0.176659	0.0039346	-0.217383	0.000966807	0.0621355	3.77250377942189e-06	0.00252706	0.357121	8.76893236897015e-06	0.30707	-0.00542604	-0.246747	0.449783	0.0475674	0.000359083	0.949427	0.356516	0.00100974	0.212312
ENSG00000122257	RBBP6	RB binding protein 6, ubiquitin ligase [Source:HGNC Symbol;Acc:HGNC:9889]	protein_coding	5930	0.00348284	-0.157957	0.358292	0.43906	0.171372	0.893427	0.804996	0.21504	0.0399081	-0.00462715	-0.13089	0.714171	0.523348	0.213632	0.9999	0.858386	0.26695	0.0314063	5.16383	-0.546602	0.0139663	0.0409206	0.0151621	0.351625	0.248292	0.0267454	0.134564	0.0120025	-0.0699859	1.73212453780023e-11	0.649972	8.38169575019605e-10	4.42267772629347e-10	0.888225	3.76732689087447e-09	0.446897	-0.00504647	-0.145313	0.671391	0.477158	0.210666	0.972614	0.839911	0.259295	0.0319576
ENSG00000220205	VAMP2	vesicle associated membrane protein 2 [Source:HGNC Symbol;Acc:HGNC:12643]	protein_coding	6844	0.00354759	-0.328879	0.0588007	0.00144945	3.98210238085055e-06	0.620704	0.0693347	1.74351056683452e-05	0.30604	-0.00490388	-0.300972	0.436296	0.00403141	1.50866571723477e-05	0.9999	0.125472	5.99010803788356e-05	0.280005	0.716105	-0.342777	0.511111	0.0160669	0.000445038	0.786995	0.162513	0.00125348	0.235064	0.00267891	-0.294216	0.00717199	0.00329861	7.54362690130432e-07	0.0149952	0.0966993	1.97598767856651e-06	0.336869	-0.0117685	-0.324209	0.0449749	0.00159023	3.25077070332197e-06	0.7828	0.0844041	1.4554666505986e-05	0.309897
ENSG00000067334	DNTTIP2	deoxynucleotidyltransferase terminal interacting protein 2 [Source:HGNC Symbol;Acc:HGNC:24013]	protein_coding	30836	0.00563615	-0.147646	0.300757	0.614004	0.0298345	0.863259	0.889424	0.0476866	0.0980266	-0.00298973	-0.11179	0.869288	0.70453	0.043839	0.9999	0.928636	0.0687921	0.0862559	6.70648	-0.570633	0.0279209	0.140516	0.00484052	0.383102	0.440166	0.0100186	0.169609	0.0174684	-0.0165363	7.93538361064675e-12	0.93994	4.15629715835635e-11	2.3721780374011e-10	0.98642	2.41283255236502e-10	0.488711	-0.00275649	-0.120484	0.872001	0.681773	0.0438569	0.991276	0.920923	0.0672595	0.0862431
ENSG00000136854	STXBP1	syntaxin binding protein 1 [Source:HGNC Symbol;Acc:HGNC:11444]	protein_coding	6812	0.00379008	-0.321429	0.113873	0.0138611	6.68280138074294e-08	0.726526	0.192822	4.11262151383897e-07	0.378806	0.00580774	-0.311125	0.468935	0.0185401	1.66725854666711e-07	0.9999	0.237236	9.81300744609785e-07	0.363377	0.384893	-0.389791	0.770905	0.0238271	3.85470113773536e-07	0.915945	0.194411	2.30860425652625e-06	0.390131	-0.000955752	-0.306368	0.460307	0.0198165	1.65142518342011e-07	0.543137	0.213292	4.86128358322563e-07	0.36354	0.00398865	-0.295928	0.597663	0.0246266	1.86769624389988e-07	0.962833	0.270558	1.06201935093142e-06	0.361429
ENSG00000181031	RPH3AL	rabphilin 3A like (without C2 domains) [Source:HGNC Symbol;Acc:HGNC:10296]	protein_coding	9501	-0.000442647	-0.704928	0.900873	0.00040102	0.00413434	0.989131	0.0384214	0.0086298	0.152965	-0.00374469	-0.700715	0.751234	0.000433678	0.00399424	0.9999	0.0439793	0.00870383	0.153859	0.0967126	-0.665059	0.962332	0.0131872	0.00459022	0.987699	0.15013	0.0095782	0.17117	-0.00127685	-0.714678	0.502638	0.000312095	0.00346586	0.583523	0.0334192	0.00494519	0.157518	0.00236416	-0.704401	0.83172	0.000391549	0.00408494	0.989157	0.0417584	0.00863557	0.153277
ENSG00000137076	TLN1	talin 1 [Source:HGNC Symbol;Acc:HGNC:11845]	protein_coding	7094	0.00236453	0.00276758	0.272918	0.980929	2.71238466989916e-10	0.853506	0.996495	2.45578222114543e-09	0.463033	0.00396768	0.00858718	0.581099	0.941255	4.15025306632673e-10	0.9999	0.989547	3.73164067839213e-09	0.457012	-0.523775	-0.0123314	0.656936	0.934919	1.72704940955288e-09	0.866667	0.972499	1.56502569752427e-08	0.483545	-0.00446354	-0.0100935	5.39140867596866e-05	0.923457	1.96857147088497e-13	0.000194949	0.98369	1.77923970561393e-12	0.55488	0.00205047	0.0181345	0.762188	0.876087	4.5904219624409e-10	0.983633	0.97081	4.00622144926784e-09	0.455575
ENSG00000215704	CELA2B	chymotrypsin like elastase 2B [Source:HGNC Symbol;Acc:HGNC:29995]	protein_coding	51032	0.00122976	0.927023	0.925452	0.192863	0.198421	0.991538	0.606392	0.24382	0.0342996	-0.0207233	0.970297	0.635105	0.172914	0.185524	0.9999	0.596921	0.236758	0.0368926	2.86537	0.703188	0.699796	0.46087	0.32836	0.884002	0.74137	0.373142	0.0156512	0.0132558	1.00998	0.0574001	0.145978	0.0595321	0.0934261	0.5089	0.0696953	0.0765582	-0.052655	0.868483	0.198406	0.216396	0.116929	0.901915	0.648544	0.156673	0.0538363
ENSG00000197111	PCBP2	poly(rC) binding protein 2 [Source:HGNC Symbol;Acc:HGNC:8648]	protein_coding	5094	0.00260671	-0.0231619	0.290643	0.861203	3.64281934194821e-10	0.860943	0.967383	3.22795993307387e-09	0.458866	-0.00585179	0.00131494	0.476384	0.992116	4.86170564962897e-10	0.9999	0.998275	4.33945292776407e-09	0.454754	0.861847	-0.0531832	0.543724	0.769754	5.1903593193309e-08	0.807099	0.906801	3.70592367872336e-07	0.426873	0.00744632	0.0338344	2.77050901340658e-10	0.744536	2.75060719657122e-18	4.39345133571209e-09	0.924255	5.50809752953424e-17	0.665415	-0.00756395	-0.0183885	0.327656	0.889432	3.92686135685036e-10	0.929401	0.974491	3.46342846081512e-09	0.4578
ENSG00000072310	SREBF1	sterol regulatory element binding transcription factor 1 [Source:HGNC Symbol;Acc:HGNC:11289]	protein_coding	6720	0.00276878	-0.335987	0.402078	0.0613929	1.29748772124582e-08	0.906172	0.381524	9.03162580402826e-08	0.405374	0.00403031	-0.328085	0.714219	0.0688028	1.69190460399617e-08	0.9999	0.420414	1.18126735539411e-07	0.401164	-1.14533	-0.31177	0.55524	0.212133	1.01825201185756e-07	0.813274	0.529849	6.86289321629687e-07	0.414822	-0.0068508	-0.360394	5.06023751540227e-05	0.0270793	7.56426954889335e-12	0.000184708	0.245389	4.99467445998969e-11	0.510866	-0.00155893	-0.322897	0.880479	0.0724643	1.78232298478701e-08	0.991276	0.424822	1.21464173014997e-07	0.400334
ENSG00000162889	MAPKAPK2	MAPK activated protein kinase 2 [Source:HGNC Symbol;Acc:HGNC:6887]	protein_coding	9261	0.00606805	-0.14428	0.10533	0.471924	0.110458	0.723922	0.822614	0.147037	0.0558361	0.00485576	-0.119938	0.698896	0.556083	0.242183	0.9999	0.873875	0.296753	0.0263782	3.3271	-0.364561	0.124706	0.188242	0.0729954	0.499351	0.503908	0.103091	0.080253	0.0115381	-0.0449578	1.21059336302365e-10	0.774398	6.15438913021353e-09	2.18452779801127e-09	0.934253	2.35426034644645e-08	0.417023	-0.0113967	-0.125476	0.333832	0.534689	0.190784	0.930287	0.861152	0.238585	0.0358184
ENSG00000168280	KIF5C	kinesin family member 5C [Source:HGNC Symbol;Acc:HGNC:6325]	protein_coding	3800	0.0020127	-0.23979	0.421362	0.0776973	2.04725014588238e-06	0.912169	0.420945	9.54522790220394e-06	0.318583	0.00490357	-0.237532	0.556106	0.0812945	2.34601133219609e-06	0.9999	0.447197	1.10758138819314e-05	0.316039	2.95654	-0.561398	0.0235358	0.00101351	3.15798230163332e-07	0.372953	0.0457421	1.93022854781971e-06	0.393906	0.000108255	-0.228248	0.935906	0.0929755	2.73717570022015e-06	0.952505	0.423849	6.52045770766893e-06	0.313144	-0.0101339	-0.241421	0.194571	0.0731999	1.27761442431883e-06	0.900907	0.42661	6.21802238886025e-06	0.327297
ENSG00000173726	TOMM20	translocase of outer mitochondrial membrane 20 [Source:HGNC Symbol;Acc:HGNC:20947]	protein_coding	9804	0.001555	0.0315626	0.583522	0.836255	0.00393788	0.94246	0.960511	0.0082876	0.154227	-0.00294781	0.045205	0.754743	0.767726	0.00427576	0.9999	0.947072	0.009222	0.152092	-0.0614009	0.078852	0.970184	0.708108	0.0042454	0.990549	0.877951	0.00894569	0.173457	0.00824725	0.087463	1.58292556410547e-09	0.472631	3.36151136725732e-10	1.93276527938687e-08	0.800921	1.62348202198598e-09	0.460005	-0.00717408	0.0311135	0.418671	0.837806	0.00341035	0.942203	0.964904	0.00736438	0.157932
ENSG00000005893	LAMP2	lysosomal associated membrane protein 2 [Source:HGNC Symbol;Acc:HGNC:6501]	protein_coding	3920	-0.000625538	0.00101835	0.751704	0.992371	0.440209	0.968118	0.998132	0.48452	-0.00030932	-0.00226117	0.0016186	0.730845	0.987883	0.438214	0.9999	0.997036	0.49053	-8.27967e-05	1.71402	-0.105101	0.130438	0.466435	0.319876	0.503532	0.743981	0.364616	0.0169823	0.0062888	0.0338182	1.11152084187743e-11	0.671716	1.86158333782537e-09	3.08762384994685e-10	0.895592	7.81361769755793e-09	0.435154	-0.0124647	-0.0178124	0.0414464	0.86349	0.134435	0.771326	0.969155	0.176458	0.0488589
ENSG00000163618	CADPS	calcium dependent secretion activator [Source:HGNC Symbol;Acc:HGNC:1426]	protein_coding	8618	0.000525257	-0.171476	0.841669	0.228215	1.86992601571643e-06	0.983731	0.643892	8.77439798894815e-06	0.320268	-0.00203406	-0.165034	0.816016	0.246381	1.85786673287646e-06	0.9999	0.6805	8.96862534668857e-06	0.320389	-0.447757	-0.122406	0.776957	0.546019	6.21562571010393e-05	0.91807	0.792388	0.000222051	0.283204	-0.00537008	-0.199533	6.47283990021698e-05	0.121482	1.15457138028942e-09	0.00022892	0.472609	5.03500568817895e-09	0.442217	-0.00134674	-0.170295	0.870067	0.230297	1.88113457622411e-06	0.991276	0.661525	8.86297237158486e-06	0.320157
ENSG00000099889	ARVCF	ARVCF delta catenin family member [Source:HGNC Symbol;Acc:HGNC:728]	protein_coding	421	-0.000361234	-0.403416	0.899778	0.0105409	0.0889755	0.988969	0.170143	0.122209	0.0632816	-0.00205808	-0.40174	0.82912	0.010906	0.0880417	0.9999	0.188308	0.124952	0.063639	1.61446	-0.488957	0.314783	0.019396	0.161254	0.663128	0.175306	0.203054	0.0486056	-0.00229424	-0.418579	0.133442	0.00706021	0.0402031	0.192831	0.133906	0.0483116	0.088943	-0.00936328	-0.416972	0.29551	0.00773871	0.0610468	0.928136	0.168893	0.0896675	0.0757471
ENSG00000112759	SLC29A1	solute carrier family 29 member 1 (Augustine blood group) [Source:HGNC Symbol;Acc:HGNC:11003]	protein_coding	2030	-0.00229311	-0.162347	0.446699	0.318043	0.030446	0.915793	0.727891	0.0485425	0.0974169	-0.00858456	-0.159624	0.391342	0.326129	0.028726	0.9999	0.750171	0.0479327	0.0991615	-1.74942	0.0428074	0.320771	0.849119	0.0249219	0.667597	0.941943	0.0410096	0.118291	-0.00807997	-0.221289	4.9224540985214e-08	0.103428	1.02098314313014e-07	3.8882528463871e-07	0.442509	3.11611783423292e-07	0.37171	-0.00363551	-0.179289	0.700397	0.270577	0.0357234	0.976314	0.700351	0.0564874	0.0925721
ENSG00000264364	DYNLL2	dynein light chain LC8-type 2 [Source:HGNC Symbol;Acc:HGNC:24596]	protein_coding	140735	0.0039288	-0.227452	0.0255729	0.0167017	2.00780929948078e-12	0.492658	0.210171	2.47479148607803e-11	0.527387	0.00178439	-0.20929	0.76387	0.0321965	2.09283833229507e-11	0.9999	0.303517	2.27976933726342e-10	0.497762	1.07544	-0.289867	0.258596	0.0192658	4.41105991622302e-12	0.619415	0.175306	6.04986899254688e-11	0.568537	0.00488227	-0.17804	2.24086579545626e-08	0.0265085	5.79230189356726e-18	1.96474731311686e-07	0.24247	1.10361385712052e-16	0.659033	-0.00433532	-0.211508	0.43759	0.0294211	1.63844294072819e-11	0.947304	0.291314	1.78012761487157e-10	0.500949
ENSG00000154319	FAM167A	family with sequence similarity 167 member A [Source:HGNC Symbol;Acc:HGNC:15549]	protein_coding	83648	0.000981738	-0.209802	0.828051	0.390019	0.00449586	0.980629	0.777293	0.00928813	0.150784	0.00454316	-0.2125	0.762383	0.384261	0.00441611	0.9999	0.78268	0.00949092	0.151251	4.56419	-0.60981	0.062353	0.052236	0.000375184	0.428016	0.28076	0.00107886	0.239425	0.0123292	-0.133519	2.39747131159762e-08	0.505118	4.21306610074936e-09	2.08100909925323e-07	0.818375	1.65328278559395e-08	0.42284	-0.0142681	-0.222146	0.31189	0.358788	0.00302321	0.928136	0.768785	0.00662394	0.161013
ENSG00000138448	ITGAV	integrin subunit alpha V [Source:HGNC Symbol;Acc:HGNC:6150]	protein_coding	3685	-0.000494821	0.0256398	0.880934	0.885469	0.000475695	0.98706	0.9733	0.00127823	0.205849	0.00397034	0.0159429	0.717654	0.928644	0.000454216	0.9999	0.986236	0.00127553	0.206916	3.57513	-0.287885	0.0466685	0.207376	0.00044015	0.407702	0.525922	0.0012419	0.235347	0.00923584	0.0761096	8.78728936119058e-09	0.59859	1.29343767936984e-10	8.73940451476727e-08	0.865095	6.79234335107745e-10	0.473337	-0.00497918	0.0167889	0.630018	0.92457	0.000434994	0.967401	0.982312	0.00119526	0.207914
[truncated: 20,149 more rows]
[truncated: 235 more columns]
