# Supplementary material for: Proteomic predictors of individualized nutrient-specific insulin secretion in health and disease
Source: Cell Metab. 2024 Jul 2;36(7):1619–1633.e5. doi: 10.1016/j.cmet.2024.06.001 (PMC11250105; doi:10.1016/j.cmet.2024.06.001)
Supplement: Table S8. Linear regression coefficients (adjusted for T2D diagnosis status) between proteins and donor traits, isolation parameters, and functional parameters, related to Figure 3 [file mmc9.xlsx]

## Sheet: Table S8
ID	Genes	ENSG	coeff_Age	coeff.T2D_Age	pvalue_Age	pvalue.T2D_Age	p.model_Age	padj_Age	padj.T2D_Age	padj.model_Age	R2adj_Age	coeff_BMI	coeff.T2D_BMI	pvalue_BMI	pvalue.T2D_BMI	p.model_BMI	padj_BMI	padj.T2D_BMI	padj.model_BMI	R2adj_BMI	coeff_HbA1c	coeff.T2D_HbA1c	pvalue_HbA1c	pvalue.T2D_HbA1c	p.model_HbA1c	padj_HbA1c	padj.T2D_HbA1c	padj.model_HbA1c	R2adj_HbA1c	coeff_Total_Culture_time	coeff.T2D_Total_Culture_time	pvalue_Total_Culture_time	pvalue.T2D_Total_Culture_time	p.model_Total_Culture_time	padj_Total_Culture_time	padj.T2D_Total_Culture_time	padj.model_Total_Culture_time	R2adj_Total_Culture_time	coeff_Cold_Ischemic_Time	coeff.T2D_Cold_Ischemic_Time	pvalue_Cold_Ischemic_Time	pvalue.T2D_Cold_Ischemic_Time	p.model_Cold_Ischemic_Time	padj_Cold_Ischemic_Time	padj.T2D_Cold_Ischemic_Time	padj.model_Cold_Ischemic_Time	R2adj_Cold_Ischemic_Time	coeff_Digestion_Time	coeff.T2D_Digestion_Time
P0C0S8	H2AC11	ENSG00000196747	0.000313147	0.21431	0.824686	0.00220766	0.00751569	0.954611	0.0191402	0.0481353	0.0582119	-0.00495699	0.229401	0.277303	0.00111253	0.0042598	0.981996	0.0137711	0.0422371	0.0664026	-0.12943	0.235597	0.827152	0.0140036	0.0155246	0.941194	0.150298	0.0700248	0.0555885	0.000263675	0.216291	0.740291	0.00192925	0.00740279	0.919203	0.0177658	0.0436482	0.0588714	-0.00886804	0.194748	0.0308525	0.00452583	0.000905556	0.339466	0.0299807	0.0133051	0.0896987	0.0480306	0.213071
P62805	H4C1	ENSG00000276180	9.28281678338966e-05	0.0948253	0.940089	0.116221	0.278474	0.983113	0.272275	0.470545	0.00439101	-0.00631421	0.112094	0.112264	0.0630508	0.0787499	0.973209	0.185809	0.247743	0.0235505	-0.0649445	0.129423	0.899691	0.117457	0.179892	0.969801	0.399313	0.341387	0.0129656	0.000169859	0.0967882	0.806367	0.106367	0.259422	0.943426	0.260901	0.453138	0.00551915	-0.00915589	0.0762379	0.0109502	0.19731	0.011431	0.246587	0.386808	0.0598595	0.0529107	0.105995	0.0882723
P60709	ACTB	ENSG00000075624	-0.000691446	0.166241	0.38686	3.4401555216208e-05	0.000174605	0.794477	0.00132859	0.00445085	0.111175	0.00132951	0.158316	0.607336	8.69676553214896e-05	0.000222698	0.996503	0.00279891	0.00727839	0.107842	-0.620219	0.205164	0.057402	0.00012307	0.000537121	0.288901	0.0215181	0.00934618	0.111131	0.000241786	0.160262	0.590254	5.83192132550651e-05	0.000250053	0.858107	0.00186912	0.0045445	0.107029	-0.00162608	0.162214	0.483707	4.52292501004454e-05	0.000124798	0.814056	0.00157311	0.00438155	0.117455	-0.109829	0.169231
P02768	ALB	ENSG00000163631	0.00171056	-0.55904	0.691714	0.00855176	0.0310739	0.918576	0.0465824	0.117885	0.0374204	-0.0169254	-0.503418	0.223979	0.0177933	0.0160081	0.973209	0.0812974	0.0928095	0.0471928	-3.70781	-0.206127	0.0382101	0.466456	0.00709536	0.235355	0.744556	0.0427493	0.0688186	-0.00238729	-0.537789	0.323754	0.0106232	0.0222381	0.698903	0.0554414	0.0916581	0.0426843	0.00919775	-0.537862	0.468715	0.0115712	0.0245204	0.805957	0.0568186	0.0964827	0.0415494	-0.049992	-0.544749
P10412	H1-4	ENSG00000168298	-0.00267796	0.169361	0.391821	0.266036	0.416322	0.797169	0.4672	0.599001	-0.0017876	-0.0244234	0.216769	0.0147425	0.149755	0.0304051	0.85313	0.326753	0.137795	0.0377425	-1.19005	0.398378	0.343981	0.0486306	0.136584	0.666727	0.265458	0.285255	0.0178517	0.00220463	0.147998	0.209681	0.327286	0.273091	0.591301	0.534488	0.467582	0.00472711	-0.0234092	0.105592	0.0101738	0.479427	0.0221364	0.239106	0.668188	0.0906102	0.0430799	0.527271	0.116719
P68431	H3C1	ENSG00000275714	-0.00239567	0.101879	0.181293	0.242151	0.247735	0.639409	0.440448	0.437672	0.006181	-0.0117455	0.117606	0.0418209	0.176336	0.075953	0.943032	0.361183	0.242008	0.0240935	-1.81824	0.296605	0.0138804	0.0119493	0.0206287	0.142899	0.137962	0.0840789	0.0507391	0.000794117	0.0862696	0.431747	0.321372	0.439524	0.77435	0.529713	0.630767	-0.00264326	-0.016118	0.0514951	0.00181007	0.540515	0.00478083	0.157233	0.718084	0.0348369	0.0657231	-0.0370234	0.0890812
P04406	GAPDH	ENSG00000111640	0.00142087	-0.054385	0.161798	0.27027	0.244753	0.616727	0.471446	0.434406	0.00636612	-1.68729e-05	-0.0452695	0.995918	0.365305	0.653717	0.999051	0.572917	0.815488	-0.00876597	0.667748	-0.0937182	0.109657	0.158877	0.234991	0.399647	0.459441	0.405421	0.00820241	1.71753213954584e-06	-0.0461262	0.99761	0.350708	0.645739	0.999686	0.555796	0.781402	-0.00864127	0.00432543	-0.0354097	0.148151	0.474086	0.236231	0.557117	0.665426	0.411249	0.00701712	0.250589	-0.0622073
P62979	RPS27A	ENSG00000143947	-0.000608484	0.126953	0.490649	0.00360408	0.0136183	0.845624	0.0263367	0.0704538	0.0495599	-0.0049248	0.136076	0.0830916	0.0017984	0.0038283	0.973209	0.0184642	0.0396377	0.0679353	0.361123	0.0864797	0.296464	0.118279	0.016766	0.627882	0.399394	0.0733996	0.0542786	0.000790579	0.120016	0.108963	0.00513919	0.00521103	0.44863	0.0336115	0.0346958	0.0639802	0.000465199	0.125937	0.857282	0.00388749	0.0150384	0.959021	0.0269059	0.0716573	0.0488431	0.140593	0.113591
P14618	PKM	ENSG00000067225	0.00115579	0.0418856	0.313252	0.452087	0.403967	0.751425	0.648896	0.587163	-0.0013234	0.00725013	0.030116	0.0492646	0.586972	0.0966563	0.954919	0.756133	0.278988	0.0204678	-0.744585	0.0942116	0.128975	0.227776	0.292376	0.434049	0.545025	0.468269	0.00429018	0.000192814	0.0483361	0.765398	0.385389	0.650779	0.928445	0.589455	0.785777	-0.00876285	-0.00272103	0.0420872	0.418059	0.450143	0.498924	0.783569	0.644706	0.653722	-0.00465088	0.225746	0.0340457
P05783	KRT18	ENSG00000111057	-0.00423251	0.500325	0.173116	0.00113515	0.00326817	0.629541	0.012707	0.0282681	0.0702009	-0.00569851	0.488354	0.571859	0.00168257	0.00706585	0.996503	0.017706	0.0563717	0.0591058	1.75173	0.326693	0.169258	0.108705	0.00526197	0.49093	0.384627	0.0351891	0.0738207	-0.00017702	0.46937	0.919421	0.00221325	0.0090942	0.978461	0.0195821	0.049363	0.0558641	0.0113843	0.511075	0.204762	0.000761426	0.00238786	0.619256	0.00927692	0.0234953	0.0758025	-1.10972	0.548115
P62807	H2BC4	ENSG00000158373	2.45255119170783e-05	0.0975035	0.984192	0.107131	0.26447	0.995908	0.258568	0.456484	0.00518103	-0.005181	0.111344	0.194242	0.0662573	0.113535	0.973209	0.192034	0.30552	0.0180393	-0.142349	0.123636	0.784455	0.138444	0.251859	0.925907	0.431358	0.424928	0.00696279	0.00111381	0.0973326	0.106454	0.101252	0.067363	0.442633	0.253344	0.193568	0.0260928	-0.00977654	0.0765204	0.00619732	0.191464	0.00650441	0.206304	0.379197	0.0418318	0.061218	0.0995064	0.0909519
P68104	EEF1A1	ENSG00000156508	-0.00178799	0.159772	0.0419251	0.000242954	0.000384374	0.41162	0.00458253	0.00718863	0.100319	-0.00266327	0.155392	0.351935	0.00045089	0.0019858	0.983963	0.00777383	0.0272439	0.0773003	-0.212438	0.161269	0.566327	0.00723567	0.0123332	0.819466	0.11089	0.0599952	0.0594965	1.68536074877398e-06	0.149038	0.997301	0.000679922	0.00303391	0.999686	0.00931156	0.0241506	0.0717972	-0.0020655	0.148948	0.415953	0.000543978	0.00122902	0.783094	0.00766731	0.0160597	0.0853441	-0.106026	0.155505
P00352	ALDH1A1	ENSG00000165092	0.00207827	0.159338	0.287982	0.0950439	0.108705	0.734865	0.238428	0.263953	0.0186959	-0.000455345	0.173809	0.942751	0.0719718	0.191088	0.996503	0.202444	0.412158	0.0101426	0.601786	0.133952	0.454622	0.29751	0.14228	0.746176	0.612983	0.293059	0.0171284	-0.0029963	0.178059	0.00582753	0.0550487	0.00436768	0.125033	0.169036	0.0307889	0.0665387	-0.0108316	0.153469	0.057093	0.103498	0.0298868	0.415531	0.254228	0.109666	0.0385809	0.618835	0.130888
Q00325	SLC25A3	ENSG00000075415	0.00212414	-0.137672	0.0485325	0.00896349	0.00892988	0.430111	0.0483478	0.0538999	0.0557106	0.00532505	-0.138175	0.127461	0.00959221	0.0196201	0.973209	0.0536807	0.104731	0.0442057	-0.802385	-0.0635456	0.0654167	0.357738	0.0093975	0.308909	0.662141	0.0498705	0.064092	0.00174805	-0.12624	0.00347459	0.0137428	0.000935808	0.102656	0.0660957	0.0107562	0.0885702	0.00150938	-0.122061	0.637163	0.0227856	0.0566089	0.88182	0.091474	0.164523	0.0289374	-0.296017	-0.104155
P11021	HSPA5	ENSG00000044574	-0.00144846	-0.105131	0.285642	0.112083	0.124659	0.732503	0.266214	0.287745	0.0166262	0.00159673	-0.118595	0.716488	0.0765127	0.206769	0.996503	0.210614	0.432487	0.00894079	0.647121	-0.149473	0.252032	0.0983943	0.248367	0.58232	0.36697	0.420976	0.00721258	0.0019202	-0.119677	0.0109941	0.0639734	0.00846379	0.163413	0.185833	0.0474088	0.0569151	0.00297737	-0.108402	0.45134	0.0997364	0.164094	0.799995	0.248025	0.325742	0.0126544	-0.458698	-0.0834551
Q9UKD2	MRTO4	ENSG00000053372	-8.4434e-05	0.2604	0.945758	3.05000981181389e-05	0.000145256	0.98446	0.00122313	0.00392998	0.113688	-0.00269502	0.266979	0.501646	2.15666019211395e-05	0.000116074	0.996503	0.00120875	0.00508377	0.116741	0.368707	0.243679	0.474579	0.00363251	0.000218174	0.760508	0.0799788	0.00526618	0.125443	-0.00149418	0.264109	0.0307654	1.59149669001073e-05	1.40435118426728e-05	0.261134	0.000782976	0.000649533	0.146018	0.00206143	0.268515	0.569244	1.63095716109614e-05	8.91048121277191e-05	0.852653	0.000855382	0.00360902	0.122089	-0.0230946	0.261418
P30101	PDIA3	ENSG00000167004	0.000247448	-0.137313	0.78424	0.00215955	0.00881602	0.94346	0.0190002	0.0535337	0.055897	0.00508173	-0.149155	0.0804175	0.000848465	0.00197407	0.973209	0.0115682	0.0272439	0.0773844	0.112631	-0.142202	0.760234	0.0171207	0.0231313	0.919788	0.162627	0.0900988	0.0487787	0.00156146	-0.138532	0.00174683	0.00126916	7.23315578159047e-05	0.0879451	0.0136723	0.00193318	0.124038	0.00065077	-0.135834	0.806627	0.00248454	0.0084937	0.944487	0.0197028	0.0500041	0.0572956	-0.156719	-0.125168
Q71U36	TUBA1A	ENSG00000167552	-0.000531099	0.0603468	0.587816	0.206629	0.418191	0.884511	0.396849	0.600503	-0.00185661	0.00294298	0.0491836	0.352633	0.30505	0.31411	0.983963	0.51144	0.543989	0.00254483	-0.427781	0.0631434	0.288676	0.326184	0.515785	0.621789	0.637918	0.66632	-0.00594613	-0.000138857	0.0567565	0.801252	0.233145	0.478179	0.94118	0.432784	0.665367	-0.00395441	-0.00956483	0.0383453	0.000731186	0.40444	0.0015965	0.130533	0.604352	0.0186556	0.0815978	0.152448	0.0466791
Q99536	VAT1	ENSG00000108828	0.00320548	-0.324682	0.0767108	0.000300173	0.000656654	0.488435	0.00532997	0.00990625	0.0928763	-8.86632e-05	-0.303984	0.987997	0.000855523	0.00316432	0.999051	0.0116339	0.0359958	0.0706628	-0.869645	-0.23693	0.255288	0.0534141	0.00350414	0.586783	0.278176	0.0276465	0.0805806	0.000925564	-0.304737	0.365501	0.000698806	0.00230181	0.729869	0.00943632	0.0199991	0.0757628	-0.00488312	-0.317218	0.361203	0.000472204	0.00193605	0.742201	0.00705474	0.0211814	0.0788264	0.375611	-0.32954
P05787	KRT8	ENSG00000170421	-0.00272121	0.463891	0.378601	0.00240131	0.00880372	0.789568	0.0203133	0.0535011	0.0559173	-0.00231289	0.452627	0.817295	0.00331389	0.012648	0.996503	0.0271437	0.0798798	0.0506401	2.31516	0.26181	0.0656651	0.190391	0.00279184	0.309267	0.502093	0.0241751	0.0843374	-0.000478343	0.443882	0.783164	0.00351715	0.0136528	0.933168	0.026588	0.0652158	0.0498979	0.0170768	0.495792	0.054347	0.000903229	0.00132638	0.40845	0.0103509	0.0166587	0.0842539	-1.06282	0.518168
P23284	PPIB	ENSG00000166794	-0.00234162	0.0504001	0.0571008	0.397235	0.136267	0.453752	0.600321	0.303936	0.0152782	-0.00249499	0.0420405	0.533427	0.488302	0.690024	0.996503	0.68136	0.837747	-0.00960517	0.649809	-0.0241503	0.209928	0.769528	0.38945	0.536411	0.909261	0.558091	-0.000866653	0.000121009	0.0359129	0.862223	0.549819	0.820856	0.96018	0.73246	0.898567	-0.0124006	0.000557063	0.0394273	0.877076	0.509633	0.801504	0.964484	0.693273	0.87057	-0.0121198	-0.366848	0.0601818
P22626	HNRNPA2B1	ENSG00000122566	5.07461913141916e-05	0.0411098	0.954795	0.345962	0.629798	0.987392	0.551086	0.764741	-0.00818764	-0.00518286	0.0551221	0.0717013	0.204372	0.123836	0.967587	0.398322	0.319369	0.0167264	0.0670793	0.0453298	0.855917	0.442503	0.546016	0.952883	0.727211	0.690024	-0.00697903	-0.000733964	0.0425114	0.143355	0.323618	0.218688	0.501481	0.531383	0.409192	0.0081493	-0.00284197	0.0368972	0.280547	0.397954	0.346086	0.68983	0.597201	0.522308	0.00107442	0.361847	0.0170401
P14625	HSP90B1	ENSG00000166598	-0.00270621	-0.109413	0.0524472	0.106186	0.0268254	0.441255	0.256707	0.107641	0.0395951	0.00255565	-0.133439	0.573805	0.0539695	0.151187	0.996503	0.166544	0.359644	0.013703	0.142716	-0.106214	0.806304	0.254132	0.452111	0.934558	0.573617	0.614375	-0.00356075	0.00173503	-0.130579	0.0268402	0.0523624	0.0153559	0.246427	0.163537	0.0707109	0.0481647	0.00379961	-0.119879	0.355099	0.0799181	0.113622	0.740107	0.212784	0.258058	0.0183086	-0.522443	-0.0914693
P08238	HSP90AB1	ENSG00000096384	0.000575305	0.0270637	0.515544	0.529441	0.623907	0.862104	0.713406	0.761304	-0.00804187	-0.00323095	0.0392697	0.258155	0.363575	0.406036	0.973209	0.570899	0.63065	-0.00140209	-0.0688086	0.0368051	0.844563	0.511429	0.782842	0.946931	0.770832	0.860974	-0.0135372	-0.00038891	0.0308079	0.434138	0.471532	0.575871	0.776402	0.6688	0.736885	-0.00685214	-0.000631049	0.0318568	0.808183	0.460461	0.719957	0.94508	0.654074	0.81503	-0.0104243	0.30012	0.0105041
Q16836	HADH	ENSG00000138796	0.00148557	-1.06807	0.560344	1.88076038847919e-14	1.49337741112697e-13	0.877705	1.45269932406133e-10	3.84494904118158e-10	0.355371	-0.00159398	-1.05437	0.846923	5.04232733835734e-14	1.73766559805793e-13	0.996503	3.89469363614721e-10	6.84777447553553e-10	0.353866	-2.83773	-0.857466	0.00585821	5.42597780543406e-07	3.83154602664563e-14	0.0960696	0.00139701	2.95948615098109e-10	0.416535	0.00449047	-1.06695	0.00142811	2.52828715960453e-15	1.43889155666918e-15	0.0787909	1.95284900207854e-11	1.11139983837128e-11	0.402176	-0.0060719	-1.07797	0.413115	8.58615066338949e-15	7.46725185604e-14	0.7817	6.63194277240204e-11	5.7677053336053e-10	0.366675	-0.0970379	-1.05204
P08758	ANXA5	ENSG00000164111	0.000415228	-0.0596703	0.658509	0.192945	0.411606	0.909709	0.37825	0.594101	-0.00161202	-0.00424941	-0.0457964	0.160599	0.317005	0.169023	0.973209	0.523977	0.385378	0.0120094	-0.0453086	-0.0870083	0.904692	0.151486	0.17529	0.972497	0.449166	0.33639	0.0134264	0.000656904	-0.0572812	0.211796	0.205895	0.215055	0.595094	0.399179	0.405043	0.00840687	0.00105879	-0.0559126	0.699891	0.221012	0.409404	0.904763	0.417894	0.580866	-0.00155143	-0.112558	-0.0494314
P04264	KRT1	ENSG00000167768	0.00318252	-0.298401	0.29086	0.042947	0.0939235	0.736395	0.141219	0.2403	0.0208999	0.00828339	-0.29996	0.395756	0.0435801	0.114488	0.990124	0.145594	0.306943	0.017913	0.0503597	-0.391296	0.967952	0.0524143	0.0603274	0.988819	0.275562	0.165003	0.0322064	0.00155307	-0.280553	0.360028	0.0560588	0.110998	0.728546	0.17121	0.268509	0.0185227	0.00958465	-0.259197	0.280748	0.0798043	0.0943854	0.68983	0.212555	0.228901	0.0211497	0.277313	-0.296778
P14174	MIF	ENSG00000240972	0.00316244	0.0192213	0.135809	0.851532	0.304043	0.586621	0.920795	0.497106	0.0030446	0.00625783	0.0228832	0.362831	0.825777	0.612915	0.986836	0.909626	0.788568	-0.00776626	0.768424	-0.0229741	0.388976	0.871567	0.627969	0.701194	0.949638	0.751399	-0.00951949	0.000125523	0.0395404	0.916593	0.701577	0.922843	0.977227	0.832281	0.958196	-0.0142405	-0.00797196	0.019313	0.198984	0.850739	0.41223	0.615476	0.919937	0.583742	-0.00165908	0.33089	0.0171039
P07437	TUBB	ENSG00000196230	-0.000646646	0.0968029	0.534826	0.0576678	0.153111	0.867028	0.171582	0.325166	0.0135111	0.00287282	0.0850873	0.393674	0.0964867	0.128938	0.990124	0.245072	0.326836	0.0161155	-0.201792	0.0813815	0.630411	0.225275	0.457858	0.857572	0.54299	0.619559	-0.00378917	-4.71676e-06	0.0914365	0.993573	0.0714338	0.195555	0.998362	0.200347	0.381334	0.0098671	-0.0103085	0.0734779	0.000608054	0.13339	0.000506287	0.128485	0.300818	0.00911553	0.0979314	0.0755995	0.0875782
P08670	VIM	ENSG00000026025	0.00292233	0.159173	0.209743	0.160506	0.13166	0.671386	0.337438	0.297681	0.0157992	0.017926	0.130485	0.0165007	0.244973	0.0161911	0.85313	0.446161	0.0933978	0.0470262	-0.0800905	0.228098	0.935706	0.151836	0.228206	0.980032	0.449859	0.397265	0.00872582	-0.000433264	0.181938	0.741126	0.108691	0.263789	0.919312	0.264004	0.457764	0.00526174	-0.0105111	0.159766	0.120432	0.154446	0.0822678	0.528171	0.331005	0.20989	0.023249	0.43258	0.148667
P06733	ENO1	ENSG00000074800	0.000448763	-0.0314095	0.695041	0.57283	0.809672	0.918634	0.746231	0.886828	-0.0120919	0.00164308	-0.0328841	0.657219	0.557573	0.79229	0.996503	0.735253	0.899623	-0.0117541	0.228424	-0.0667723	0.629097	0.37686	0.674754	0.857194	0.677734	0.786362	-0.0108274	-0.000389992	-0.0280344	0.544823	0.612961	0.725967	0.835596	0.77768	0.837421	-0.0104743	0.00553776	-0.0174857	0.0995586	0.752682	0.22511	0.50099	0.863851	0.399071	0.00776497	0.0929009	-0.0348074
P30086	PEBP1	ENSG00000089220	0.002712	-0.144323	0.0506004	0.0327148	0.0253064	0.434421	0.117148	0.103696	0.040456	0.00521748	-0.140789	0.247238	0.0402766	0.0879818	0.973209	0.138946	0.263236	0.0218838	0.938102	-0.216803	0.117233	0.0241197	0.0748071	0.411968	0.189715	0.189198	0.0284478	0.000173772	-0.125655	0.824744	0.0645577	0.177383	0.947556	0.186968	0.358291	0.0113631	-0.000820683	-0.131988	0.840019	0.052041	0.150319	0.952792	0.158977	0.308629	0.0140062	0.102496	-0.133919
P61204	ARF3	ENSG00000134287	-0.000227354	0.00948743	0.780651	0.811182	0.941931	0.942885	0.89649	0.966316	-0.0144505	-0.00232792	0.0141842	0.377425	0.722083	0.662365	0.986836	0.847609	0.820539	-0.00896996	0.337768	-0.0392963	0.325177	0.472722	0.606235	0.652212	0.747092	0.735788	-0.008879	-0.000541892	0.0116602	0.230473	0.763737	0.468677	0.612147	0.868904	0.657476	-0.00364207	-0.00542056	-0.00357253	0.0228569	0.927221	0.0731304	0.315254	0.963186	0.194671	0.0250442	0.0627035	0.00380887
P06396	GSN	ENSG00000148180	0.00218874	-0.436213	0.330192	0.000103933	0.000474582	0.760717	0.00261492	0.0081099	0.0973967	0.0212816	-0.478446	0.00296374	1.50764180800272e-05	9.08466972889319e-06	0.85313	0.00094675	0.000963908	0.15069	-1.18636	-0.353965	0.204927	0.0188138	0.000413179	0.530447	0.168974	0.00800928	0.115322	0.00533294	-0.431673	1.22851640222548e-05	3.64163077777426e-05	5.82512195685444e-08	0.0158151	0.001408	1.15367287166009e-05	0.215639	-0.00237793	-0.434494	0.717458	0.00010869	0.000539981	0.910285	0.00268217	0.00943623	0.0970228	-0.133875	-0.413215
P16870	CPE	ENSG00000109472	-0.00113818	-0.437356	0.705155	0.00328153	0.00983509	0.920967	0.0247283	0.0572466	0.0543068	0.00106665	-0.447439	0.912734	0.00284029	0.0105043	0.996503	0.0245946	0.0709633	0.0533486	-3.38964	-0.227325	0.0065522	0.246668	0.000114544	0.10101	0.565024	0.00378641	0.135538	0.00439803	-0.451711	0.0084128	0.00176613	0.000351247	0.148957	0.0169452	0.00564099	0.102312	-0.0155307	-0.479834	0.0778621	0.00121026	0.00213204	0.461202	0.0123651	0.022342	0.0774375	-0.0561281	-0.440838
P25705	ATP5F1A	ENSG00000152234	0.0012512	-0.131234	0.292403	0.0242691	0.0591391	0.736395	0.0966759	0.178891	0.0278432	0.0024424	-0.129697	0.525759	0.0273621	0.0842864	0.996503	0.107829	0.258139	0.0225292	-0.792556	-0.0719966	0.0867277	0.327333	0.0123151	0.356096	0.638197	0.0599864	0.0595213	0.00196351	-0.127882	0.00288423	0.0231241	0.00120831	0.0968459	0.0950723	0.0129086	0.0849517	0.00219794	-0.119077	0.530946	0.0422249	0.0870261	0.834781	0.137905	0.216626	0.0223905	-0.332605	-0.100824
P04179	SOD2	ENSG00000112096	-0.000294351	0.517785	0.919202	0.000346041	0.0015143	0.979494	0.00586457	0.0171001	0.0811402	0.00289863	0.50825	0.757429	0.000476189	0.00145098	0.996503	0.00810213	0.0222051	0.0817439	1.45298	0.362755	0.183479	0.0385246	0.00106919	0.507227	0.236836	0.0139461	0.100037	-0.00249779	0.517926	0.12361	0.000281626	0.000517411	0.475709	0.00526702	0.00727956	0.0969053	0.00244799	0.528237	0.773921	0.000272127	0.00127733	0.931552	0.00490492	0.0163076	0.0847929	-0.976687	0.581749
P04075	ALDOA	ENSG00000149925	0.000649462	-0.0745418	0.51834	0.128896	0.284465	0.862496	0.293253	0.476825	0.00406494	0.00226224	-0.0763704	0.486674	0.122254	0.275103	0.996503	0.286496	0.504246	0.00457758	-0.431065	-0.0487269	0.315313	0.47639	0.16589	0.643795	0.749112	0.324636	0.0144057	0.000476525	-0.0724904	0.398791	0.137014	0.239285	0.751794	0.30567	0.431476	0.0067642	0.000714535	-0.0708648	0.809441	0.15099	0.326384	0.945286	0.326393	0.502789	0.00198887	0.139776	-0.0798185
P60174	TPI1	ENSG00000111669	-0.001803	0.0954107	0.0760396	0.0538669	0.0489378	0.487306	0.164519	0.157695	0.0306709	-0.00206649	0.089358	0.531789	0.0756715	0.195225	0.996503	0.208961	0.416825	0.00981635	-1.02369	0.182441	0.0143149	0.00640082	0.0143082	0.144832	0.104569	0.066217	0.056976	-0.000408243	0.0845965	0.477691	0.0888457	0.188062	0.801703	0.231853	0.373187	0.0104666	-0.00826688	0.0655064	0.00508219	0.175643	0.00499323	0.206304	0.360049	0.0356778	0.0650883	0.135104	0.0747923
P07355	ANXA2	ENSG00000182718	-0.0018629	0.512313	0.467723	6.76173716694839e-05	0.000340752	0.835692	0.00199442	0.00669754	0.101985	0.00641179	0.483486	0.439656	0.00017729	0.000329015	0.996503	0.00430626	0.00902307	0.102469	-0.152893	0.52199	0.884504	0.00234053	0.00130819	0.965586	0.0654439	0.0154032	0.0967591	-0.000971391	0.501135	0.501006	8.96055630205494e-05	0.000391414	0.813381	0.00246304	0.00608306	0.100804	0.00587915	0.524071	0.428829	3.85102999533989e-05	0.000195062	0.790302	0.00138997	0.00538094	0.111275	-0.660363	0.544938
P13639	EEF2	ENSG00000167658	-0.0023048	0.155372	0.0221333	0.00167568	0.00132443	0.3185	0.016123	0.0155288	0.0830321	-0.00327722	0.149314	0.318476	0.00310333	0.0111246	0.981996	0.0261111	0.0736936	0.0525126	-0.257455	0.171575	0.52598	0.00905058	0.0175039	0.795042	0.122219	0.0757422	0.0535445	-0.00130231	0.143192	0.0215916	0.00353993	0.00136647	0.225036	0.0267022	0.0138817	0.0832049	-0.00035626	0.144753	0.903643	0.00354565	0.0126099	0.97448	0.0253111	0.0640783	0.051457	-0.124681	0.149064
P26038	MSN	ENSG00000147065	0.00249435	0.296828	0.138204	0.000379659	0.000301463	0.588812	0.00621603	0.00617638	0.103676	0.00958755	0.28743	0.0776153	0.000590841	0.000190326	0.973209	0.00934793	0.00668217	0.109996	-0.502059	0.358165	0.484628	0.0021998	0.00358054	0.768006	0.0624679	0.0279073	0.0802232	-0.00044364	0.312646	0.640555	0.000197473	0.000898045	0.880051	0.00413354	0.0105098	0.089152	-0.00100424	0.310526	0.840408	0.00025621	0.00100929	0.952792	0.00473437	0.0143548	0.0881548	-0.0255611	0.314475
P30048	PRDX3	ENSG00000165672	0.0028783	-0.221189	0.0077347	3.68169134648125e-05	2.57595847449597e-05	0.213837	0.00136368	0.00135352	0.136963	0.00131577	-0.206289	0.710346	0.000181467	0.000845668	0.996503	0.00438016	0.015719	0.089339	-0.116042	-0.18283	0.78956	0.00944606	0.00320698	0.927954	0.124084	0.0261294	0.0820474	0.00142151	-0.206248	0.0198251	0.000115777	6.19843861024233e-05	0.214211	0.00288063	0.00173466	0.126132	0.00429711	-0.195194	0.181161	0.000340409	0.000380047	0.59882	0.0056696	0.00778642	0.101965	-0.102463	-0.195906
P62081	RPS7	ENSG00000171863	-0.000354305	0.117186	0.777738	0.0566335	0.161362	0.941869	0.169681	0.335765	0.0127142	-0.00468158	0.127289	0.247761	0.0390193	0.0858951	0.973209	0.135943	0.260587	0.0222449	1.27139	0.00465742	0.0139009	0.954346	0.00891053	0.142899	0.983169	0.0486018	0.0649889	-0.00174133	0.118762	0.0126353	0.0471425	0.00752676	0.174902	0.152419	0.0440763	0.0586291	0.00370628	0.126948	0.309729	0.0371808	0.0845166	0.706333	0.127411	0.213335	0.0228374	-0.046597	0.118066
P02545	LMNA	ENSG00000160789	0.00216858	0.195117	0.0756623	0.00119853	0.000526409	0.487306	0.0130234	0.00855996	0.0959564	0.00399585	0.198408	0.313583	0.0011765	0.00154114	0.981996	0.0142211	0.0231141	0.0808919	0.326349	0.210372	0.526647	0.0116287	0.00158237	0.795525	0.137468	0.0173088	0.0936571	3.59741809062581e-05	0.209816	0.958465	0.000564941	0.00253809	0.987762	0.00827098	0.0215905	0.0743616	0.00148823	0.211987	0.681487	0.00057354	0.002598	0.89826	0.00792491	0.0243236	0.0745838	0.112446	0.201381
P62269	RPS18	ENSG00000231500	-0.00070864	0.175779	0.575328	0.00487888	0.0184333	0.883511	0.031936	0.0852566	0.0451228	-0.00646614	0.188332	0.112509	0.00257498	0.00609538	0.973209	0.0229686	0.051794	0.061242	1.37318	0.0569613	0.00957434	0.494527	0.00102053	0.120529	0.760296	0.0136377	0.100791	-0.00185399	0.175021	0.00834628	0.00390952	0.000688787	0.148834	0.0286229	0.00867654	0.0928906	0.00085866	0.17618	0.815543	0.00450877	0.0173451	0.946231	0.0299579	0.0782098	0.0467199	-0.124542	0.179651
O75367	MACROH2A1	ENSG00000113648	-0.000569368	0.0176453	0.673521	0.78833	0.893797	0.913592	0.882089	0.936347	-0.0136322	-0.00602148	0.0299136	0.166952	0.649114	0.374596	0.973209	0.801175	0.601535	-0.000161231	-0.58303	0.105572	0.286792	0.227113	0.437277	0.619458	0.544096	0.602067	-0.00295768	0.00142363	0.0112057	0.0595827	0.862282	0.164386	0.343702	0.925937	0.34138	0.0125288	-0.0129524	-0.0112712	0.000917326	0.858972	0.00393474	0.136258	0.923539	0.0312318	0.068562	0.321282	-0.00764863
P62826	RAN	ENSG00000132341	-0.000756508	-0.0101643	0.406847	0.818569	0.667993	0.805585	0.901325	0.791624	-0.00910129	-0.00292996	-0.00725569	0.320378	0.870647	0.574787	0.981996	0.93531	0.760494	-0.00677097	-0.599716	0.0416962	0.107246	0.480728	0.259172	0.396728	0.752502	0.432365	0.00645053	0.000242243	-0.0155543	0.637361	0.725034	0.844213	0.879471	0.846074	0.912524	-0.0128411	-0.00544275	-0.028849	0.0390723	0.506519	0.10819	0.367594	0.691228	0.249377	0.0190597	0.21415	-0.0294307
P09525	ANXA4	ENSG00000196975	-0.00241424	0.747708	0.612689	0.00156298	0.00657913	0.893076	0.0153204	0.0439595	0.0601383	0.00665634	0.714716	0.666159	0.00263324	0.00681491	0.996503	0.0232714	0.0554088	0.0596291	1.70415	0.624826	0.376165	0.0435596	0.00553016	0.693315	0.250338	0.0362638	0.0729907	0.000638091	0.727527	0.812053	0.00198906	0.00786182	0.94562	0.0182248	0.0452494	0.0579932	0.0199793	0.791661	0.147651	0.000687373	0.00185549	0.556354	0.00883406	0.0205919	0.079438	-1.64033	0.842878
P15086	CPB1	ENSG00000153002	-0.00680727	0.221651	0.420492	0.58947	0.656135	0.812244	0.757835	0.782822	-0.00882327	-0.0212631	0.234351	0.436681	0.571024	0.67077	0.996503	0.7439	0.825575	-0.00916571	2.37094	0.146329	0.492951	0.790688	0.559736	0.772323	0.917835	0.699466	-0.00742939	-0.0130835	0.212648	0.00526295	0.592836	0.0181481	0.119509	0.763499	0.0793747	0.0456961	0.0499897	0.294401	0.0415881	0.466279	0.110696	0.372653	0.659139	0.254166	0.0187087	-2.61026	0.354163
P07478	PRSS2	ENSG00000275896	-0.00699353	0.326926	0.407101	0.425589	0.556812	0.805585	0.626349	0.712528	-0.00627899	-0.0284878	0.357517	0.296138	0.386161	0.454557	0.981996	0.591961	0.667648	-0.00314268	1.43389	0.295354	0.678012	0.592108	0.574366	0.879423	0.821998	0.711122	-0.00789787	-0.0164333	0.325577	0.000393687	0.403686	0.00142202	0.0449856	0.607455	0.0143017	0.0826383	0.0530047	0.405727	0.0304588	0.31451	0.0723265	0.338738	0.518249	0.193371	0.0252126	-2.65948	0.461566
P40925	MDH1	ENSG00000014641	0.000750061	-0.0529099	0.348374	0.174668	0.296603	0.771275	0.356537	0.48969	0.00342452	0.00127901	-0.0514994	0.621501	0.190409	0.408063	0.996503	0.380128	0.632653	-0.00147881	-0.131235	-0.0293264	0.699703	0.589204	0.590297	0.891092	0.820507	0.723051	-0.00839483	0.000472835	-0.0482007	0.292299	0.212691	0.273393	0.671209	0.406841	0.46766	0.00471007	-0.00262975	-0.05741	0.252195	0.132566	0.201018	0.666701	0.299748	0.370387	0.00951839	0.0602471	-0.052183
P11142	HSPA8	ENSG00000109971	0.000167247	-0.0257911	0.813284	0.454431	0.747859	0.951835	0.65121	0.846542	-0.0108561	-0.00413787	-0.0137949	0.069087	0.687141	0.146434	0.96681	0.825681	0.353344	0.0141876	0.3165	-0.0523224	0.272969	0.256174	0.455529	0.605852	0.57512	0.617495	-0.00369693	-0.000863267	-0.0230275	0.0288185	0.494476	0.0697025	0.252664	0.688663	0.197934	0.0255772	-0.000251317	-0.0245885	0.904184	0.478141	0.776297	0.97448	0.667479	0.853126	-0.0116146	0.175543	-0.0365575
P68371	TUBB4B	ENSG00000188229	0.000285494	0.06022	0.834884	0.366778	0.629316	0.958319	0.571168	0.764741	-0.00817576	3.40185844405667e-05	0.0619528	0.993874	0.35652	0.643171	0.999051	0.564295	0.80857	-0.0085136	1.31311	-0.0293384	0.0199245	0.741492	0.0289554	0.175623	0.89433	0.103407	0.0449219	-0.000252074	0.0611715	0.743255	0.35643	0.6232	0.920708	0.562423	0.766375	-0.00808585	0.00394395	0.0724411	0.326837	0.277839	0.38362	0.719433	0.481639	0.557644	-0.000533987	0.166904	0.0507909
Q9BQE3	TUBA1C	ENSG00000167553	-0.0012246	0.143366	0.523693	0.126273	0.28114	0.86419	0.288645	0.473202	0.00424509	-0.000562209	0.137033	0.927945	0.147058	0.34338	0.996503	0.323109	0.573711	0.00117673	0.406192	0.0957022	0.601949	0.441546	0.359015	0.841835	0.726496	0.531843	0.000599718	-0.000680259	0.134837	0.528315	0.147781	0.293638	0.825386	0.322993	0.489228	0.00360711	0.00024723	0.136058	0.965112	0.148423	0.347716	0.992604	0.322844	0.52374	0.00100107	0.17652	0.123648
P29401	TKT	ENSG00000163931	0.00146368	0.040812	0.189478	0.450965	0.273575	0.646275	0.648288	0.465541	0.00466287	-0.00208881	0.055673	0.563721	0.310109	0.549182	0.996503	0.516551	0.742756	-0.0060654	0.356351	0.00722471	0.454559	0.924209	0.605452	0.746176	0.970049	0.735097	-0.00885551	-0.00188023	0.0540036	0.00237764	0.302863	0.00636611	0.0946643	0.511949	0.0396228	0.0610702	0.00122741	0.0526913	0.710297	0.33716	0.608892	0.90784	0.540856	0.733449	-0.00778253	0.252177	0.0331559
P07477	PRSS1	ENSG00000204983	-0.00769932	0.188282	0.30508	0.605589	0.547854	0.744109	0.768326	0.705859	-0.00602792	-0.0263763	0.208791	0.277289	0.569366	0.513642	0.981996	0.742618	0.715412	-0.0050304	1.69259	-0.0487373	0.587211	0.921913	0.830162	0.831157	0.968693	0.892143	-0.0146095	-0.0124712	0.172994	0.00269982	0.622823	0.0100793	0.0967855	0.784138	0.0528531	0.0543574	0.0328499	0.219916	0.132368	0.542159	0.292314	0.544818	0.71867	0.471364	0.00370655	-1.9653	0.271619
P06576	ATP5F1B	ENSG00000110955	0.00267112	-0.195985	0.0121331	0.000193352	0.000143531	0.250577	0.00412583	0.00392998	0.113851	0.00241839	-0.18532	0.487536	0.000587606	0.00265017	0.996503	0.00934217	0.0324212	0.0731945	0.441556	-0.219203	0.311761	0.00202522	0.0050363	0.642316	0.0606608	0.0341794	0.0745519	0.00173515	-0.18169	0.00359429	0.000438997	5.28045385594481e-05	0.103535	0.00703489	0.00156269	0.128301	0.00324819	-0.173044	0.305792	0.00124438	0.00210518	0.704138	0.0125807	0.0221919	0.0776202	-0.0887772	-0.172948
P62258	YWHAE	ENSG00000108953	0.00248193	-0.0586404	0.00954428	0.203568	0.0225805	0.234809	0.392697	0.0965199	0.042137	-0.00432429	-0.0313747	0.166597	0.506195	0.251806	0.973209	0.695111	0.482139	0.00593175	1.29243	-0.151171	0.00124949	0.0167932	0.00457613	0.0535371	0.161734	0.0319328	0.0761483	-0.000807006	-0.0402221	0.137343	0.388227	0.221123	0.49236	0.592608	0.412052	0.00797897	0.00303858	-0.0368945	0.287444	0.435744	0.375055	0.696011	0.63257	0.550537	-0.000181046	0.305031	-0.063359
P07910	HNRNPC	ENSG00000092199	0.000318153	0.0201149	0.700026	0.616601	0.794946	0.919732	0.775857	0.87755	-0.0118061	-0.00641226	0.0390813	0.0152146	0.323895	0.0445116	0.85313	0.531311	0.174522	0.0320836	0.568002	-0.015609	0.0960372	0.773057	0.172249	0.373699	0.910644	0.332613	0.0137375	-0.000591247	0.0230956	0.201965	0.561536	0.380637	0.580132	0.74028	0.575101	-0.000409673	-0.000113736	0.0236009	0.962688	0.558696	0.836568	0.991643	0.731046	0.892863	-0.0127971	0.204989	0.00832684
P08727	KRT19	ENSG00000171345	-0.00414614	0.716474	0.422827	0.0049898	0.0175133	0.813048	0.0324968	0.0829131	0.0458746	0.00831775	0.668037	0.619394	0.00927109	0.0213614	0.996503	0.0524999	0.111108	0.0429545	2.9051	0.450491	0.174718	0.187102	0.0141308	0.497434	0.496966	0.0656322	0.0571879	0.000362673	0.680775	0.900583	0.00722087	0.0262351	0.97193	0.042446	0.101932	0.0402278	0.0193619	0.750938	0.196861	0.0029317	0.00776093	0.614366	0.0220818	0.0469424	0.0586237	-1.25667	0.774722
P10809	HSPD1	ENSG00000144381	0.000993918	-0.134629	0.315608	0.00580047	0.0180256	0.753154	0.0358709	0.0842794	0.0454513	-0.00215386	-0.122596	0.501866	0.0125372	0.0238289	0.996503	0.0640882	0.118363	0.0413437	-0.564672	-0.0704384	0.131126	0.237002	0.0132255	0.437313	0.553585	0.0628981	0.058312	0.00200355	-0.132566	0.000231647	0.00422974	3.44892510292969e-05	0.0429701	0.0295755	0.00118926	0.134039	0.000670761	-0.127139	0.818379	0.00960818	0.030013	0.947167	0.0502122	0.109921	0.0385176	-0.178427	-0.116256
P40926	MDH2	ENSG00000146701	-0.000914085	-0.152945	0.298745	0.000469488	0.000751954	0.741741	0.00717821	0.0108518	0.090983	0.000774329	-0.160826	0.785935	0.000281218	0.00124591	0.996503	0.00579234	0.0203026	0.0838939	-1.16337	-0.0574919	0.000870319	0.291506	7.57052301406243e-06	0.0460435	0.607225	0.000558827	0.176834	0.000663027	-0.159341	0.179227	0.000246701	0.000582523	0.548637	0.00478774	0.00778444	0.0952441	-0.00184486	-0.165139	0.47345	0.000166469	0.000787461	0.807979	0.00351314	0.0121891	0.091684	-0.172244	-0.147169
P61247	RPS3A	ENSG00000145425	-0.00209339	0.174618	0.0745973	0.00250958	0.0040963	0.487306	0.0207537	0.033027	0.0669645	-0.00640554	0.178171	0.0919041	0.00223111	0.00485402	0.973209	0.021119	0.0452732	0.0645251	0.388415	0.14519	0.430313	0.0663637	0.0138425	0.727454	0.306758	0.064682	0.057538	-0.00139525	0.164623	0.0342978	0.00397824	0.00217691	0.273326	0.0288724	0.0193428	0.0765619	-0.00167713	0.161076	0.624691	0.00526172	0.014517	0.876655	0.0330151	0.0699934	0.0493674	-0.201183	0.174816
P0DMV8	HSPA1A	ENSG00000204389	0.00134264	-0.0140701	0.313742	0.82787	0.598672	0.751425	0.906374	0.74388	-0.00740179	-0.000132658	-0.00514826	0.975501	0.937255	0.995876	0.997565	0.969903	0.997803	-0.0153201	1.12535	-0.0814075	0.0323685	0.32804	0.0939866	0.216687	0.638657	0.220654	0.0244441	-0.000366283	-0.00630391	0.625108	0.922131	0.88166	0.87527	0.956572	0.935411	-0.0135228	0.0157962	0.0279434	3.25843664967005e-05	0.646761	0.000172553	0.0464457	0.793202	0.00519032	0.112976	0.361544	-0.0298719
P62937	PPIA	ENSG00000196262	0.00118687	0.169027	0.288028	0.00220488	0.00325617	0.734865	0.0191402	0.0282038	0.0702535	-0.00207759	0.182091	0.565934	0.00112392	0.00486336	0.996503	0.0138235	0.0452732	0.0644974	0.502123	0.143849	0.291965	0.0599004	0.00548507	0.623135	0.293418	0.0360518	0.0731275	-0.00158084	0.18064	0.0110595	0.000831287	0.000227439	0.163413	0.0105647	0.00420272	0.108341	-0.00187072	0.173879	0.570573	0.00181064	0.00498035	0.85272	0.0160752	0.0356187	0.065126	0.139022	0.167232
P00505	GOT2	ENSG00000125166	0.00105214	-0.133398	0.186016	0.000718183	0.00224726	0.641995	0.00929187	0.0222536	0.0755428	0.00193547	-0.131792	0.453051	0.000941673	0.00407527	0.996503	0.0124121	0.0412146	0.0670384	-0.732606	-0.0736617	0.0234944	0.150616	0.000317345	0.189032	0.448136	0.00675253	0.119519	0.00124833	-0.128753	0.00473302	0.000771563	0.000107626	0.116724	0.0101181	0.00250392	0.118625	0.00105697	-0.125583	0.652487	0.0015589	0.0047622	0.886796	0.0146305	0.0347668	0.0657801	-0.194569	-0.113564
O76038	SCGN	ENSG00000079689	0.00280308	-0.617909	0.334078	2.29112161474958e-05	0.000115323	0.761671	0.00107252	0.00339982	0.116829	0.00509592	-0.613472	0.587687	3.04766154650776e-05	0.000158934	0.996503	0.00148994	0.00616287	0.11246	-2.12265	-0.457682	0.0806998	0.0189281	6.42544257111753e-05	0.344635	0.169214	0.00259844	0.144496	0.00297828	-0.604799	0.0668121	2.61889639697932e-05	3.81997738046648e-05	0.359621	0.00113008	0.00125507	0.132666	-0.00863605	-0.623719	0.311348	2.04031999648341e-05	9.91867357865407e-05	0.708143	0.000961956	0.00377398	0.120617	0.487521	-0.63288
P00558	PGK1	ENSG00000102144	0.000893787	-0.0923875	0.266434	0.0191734	0.046492	0.716608	0.0820473	0.15268	0.0314351	-0.00254795	-0.0799521	0.327655	0.0437352	0.0534234	0.982817	0.145985	0.19538	0.0293622	-0.113872	-0.0695125	0.737068	0.200566	0.178186	0.908822	0.514217	0.339448	0.0131351	0.000212704	-0.0865858	0.638883	0.0278408	0.081235	0.879662	0.10817	0.219391	0.0232613	0.000330291	-0.0869781	0.889538	0.0289409	0.0843556	0.969629	0.107782	0.213107	0.0228665	0.107842	-0.0939516
Q06830	PRDX1	ENSG00000117450	0.00135025	0.110377	0.201526	0.0328229	0.0307755	0.662466	0.117372	0.117445	0.0375633	0.0039073	0.108678	0.253519	0.0370319	0.0362734	0.973209	0.131507	0.153353	0.0351264	0.809745	0.0494486	0.0544347	0.458494	0.0116572	0.280292	0.739209	0.0579035	0.0604513	0.000570909	0.117759	0.338062	0.022796	0.0449977	0.710294	0.0939576	0.146837	0.0321661	0.00186768	0.122669	0.549982	0.0191272	0.0604884	0.844405	0.0811306	0.171517	0.0279312	-0.205021	0.132818
P06744	GPI	ENSG00000105220	0.00134287	-0.0875671	0.125631	0.0407737	0.0555345	0.571932	0.13675	0.171949	0.0287833	0.00389686	-0.089286	0.169839	0.0386524	0.0700033	0.973209	0.135333	0.229794	0.0253175	-0.308099	-0.0602942	0.413593	0.316384	0.134522	0.715779	0.629832	0.281743	0.0181209	0.000264924	-0.0802437	0.592586	0.0612982	0.153598	0.859071	0.180719	0.328276	0.0135674	-0.00048196	-0.0821911	0.852201	0.0571885	0.162614	0.957104	0.169373	0.323887	0.0127941	0.248519	-0.0957478
P12236	SLC25A6	ENSG00000169100	-0.00184799	-0.00273856	0.122834	0.962335	0.293322	0.56983	0.980331	0.48723	0.00359504	0.00223593	-0.0204415	0.565388	0.728385	0.820891	0.996503	0.851929	0.913726	-0.0123062	-1.89912	0.1669	6.15166725149299e-05	0.0236423	0.000309191	0.0130699	0.187681	0.00663387	0.119932	0.00225899	-0.0197418	0.000646844	0.723143	0.00281588	0.0531513	0.845041	0.0232377	0.0728698	-0.00628137	-0.0273623	0.0724657	0.635177	0.191392	0.447098	0.784522	0.3589	0.0102775	-0.19713	-0.00124685
P15085	CPA1	ENSG00000091704	-0.00121689	0.095026	0.896823	0.835101	0.973265	0.97395	0.910827	0.983909	-0.0149614	-0.0204109	0.141164	0.500969	0.758359	0.781944	0.996503	0.870496	0.894246	-0.0115495	2.75648	0.0184498	0.471968	0.975903	0.657899	0.759158	0.990689	0.773474	-0.0103668	-0.0143345	0.128609	0.0058116	0.770455	0.0214634	0.125033	0.872503	0.0891786	0.0432104	0.0585792	0.21906	0.0314341	0.624689	0.0953317	0.342933	0.776863	0.230107	0.0209971	-3.02555	0.291223
P07237	P4HB	ENSG00000185624	-0.00262435	0.119625	0.192402	0.221719	0.244079	0.651953	0.415569	0.433594	0.00640827	-0.0031189	0.111108	0.632974	0.262099	0.51074	0.996503	0.464816	0.713588	-0.00494281	1.39028	-0.0287731	0.0873847	0.823423	0.1441	0.35731	0.930511	0.295546	0.0169033	-0.000821077	0.103439	0.469512	0.29031	0.44823	0.799481	0.499608	0.638062	-0.00294818	0.00540034	0.118347	0.35176	0.219223	0.343358	0.737713	0.415122	0.519838	0.00119794	-0.729822	0.152071
P0C0S5	H2AZ1	ENSG00000164032	0.00134712	0.196008	0.421866	0.017348	0.031697	0.812791	0.0763075	0.119254	0.0371263	-0.0151817	0.244704	0.00453455	0.00256364	0.0007683	0.85313	0.0229401	0.0148585	0.0906822	0.0621111	0.207727	0.930024	0.0677535	0.0673469	0.979769	0.309856	0.178207	0.0302851	-0.000288253	0.207494	0.759719	0.0115126	0.0394771	0.927552	0.0586954	0.134809	0.0341282	-0.0133053	0.175253	0.00620074	0.0288973	0.00115119	0.206304	0.107723	0.0154371	0.0862786	0.0970158	0.198068
P68871	HBB	ENSG00000244734	0.000552691	-0.299498	0.929515	0.325327	0.614827	0.982131	0.532492	0.754996	-0.00781456	0.0210741	-0.351628	0.296093	0.249734	0.356849	0.981996	0.451123	0.584954	0.000585311	-2.90204	-0.203394	0.264415	0.623224	0.196224	0.597699	0.838733	0.361123	0.011419	0.00084487	-0.309811	0.809055	0.304168	0.575221	0.944724	0.512511	0.736528	-0.0068345	-0.0138522	-0.352961	0.443678	0.240094	0.410208	0.79687	0.440287	0.581881	-0.00158213	-1.81863	-0.173368
P46781	RPS9	ENSG00000170889	-0.00165366	0.176815	0.239207	0.0104288	0.0264088	0.700392	0.053205	0.106741	0.0398263	-0.00737248	0.185729	0.103933	0.00731879	0.014039	0.973209	0.044688	0.0856232	0.0491148	1.21999	0.0884464	0.0338188	0.33105	0.00286238	0.22039	0.641504	0.0245982	0.0839257	-0.00135478	0.169195	0.0857698	0.0132275	0.0123712	0.401263	0.0643381	0.0610574	0.0513488	-0.00258974	0.163835	0.524677	0.0163685	0.0366824	0.832048	0.0731853	0.124488	0.0354982	-0.264948	0.184119
P07900	HSP90AA1	ENSG00000080824	0.00124327	0.0155472	0.1183	0.68672	0.244047	0.563832	0.821858	0.433594	0.00641028	-0.0015328	0.0275326	0.553238	0.481893	0.696065	0.996503	0.67603	0.842301	-0.00974058	0.0374986	0.0196724	0.909481	0.708646	0.855436	0.973494	0.8812	0.906498	-0.0151579	3.89574508431074e-05	0.0214259	0.930361	0.576778	0.850837	0.981173	0.751651	0.916962	-0.0129638	0.00056745	0.0269049	0.808717	0.489349	0.776473	0.94508	0.676039	0.853126	-0.0116181	0.226617	0.00820712
P15531	NME1	ENSG00000239672	0.00137352	0.0253454	0.127259	0.56142	0.229134	0.575161	0.738363	0.416823	0.00737364	0.00108326	0.0312531	0.711201	0.48077	0.687312	0.996503	0.675544	0.83538	-0.00954401	0.487707	-0.0170683	0.193091	0.774509	0.357415	0.516784	0.911451	0.530695	0.000680118	-0.000645362	0.0376059	0.199892	0.384653	0.309876	0.578049	0.588911	0.506965	0.00277529	0.00142928	0.0363776	0.592368	0.411738	0.646829	0.862214	0.608829	0.761718	-0.00873473	0.134636	0.0250377
P45880	VDAC2	ENSG00000165637	0.00122259	-0.0918229	0.268888	0.0888376	0.158492	0.71714	0.228267	0.332314	0.0129867	0.00329588	-0.0927224	0.357184	0.0883529	0.191281	0.984614	0.231492	0.412352	0.0101272	-1.07615	0.00775172	0.0183873	0.914172	0.0179437	0.166304	0.965791	0.0770839	0.0531212	0.00190192	-0.0865493	0.00182251	0.0947331	0.00234106	0.0879451	0.242131	0.0202037	0.0755205	-0.00529925	-0.0951314	0.103542	0.078386	0.0773055	0.508108	0.209717	0.201725	0.0241981	-0.301405	-0.0636988
P01275	GCG	ENSG00000115263	0.00271493	0.293652	0.572926	0.211112	0.349133	0.883511	0.402524	0.539233	0.000921351	0.0176332	0.264413	0.256784	0.261329	0.214753	0.973209	0.464024	0.443199	0.00836299	-1.68079	0.476809	0.404938	0.140046	0.334566	0.710204	0.433207	0.509501	0.00186892	-0.00126722	0.315834	0.640158	0.177183	0.365413	0.879975	0.362532	0.560567	0.000223214	-0.0401211	0.225232	0.00397089	0.322691	0.0066711	0.193671	0.526615	0.04262	0.0608467	0.908864	0.249714
P62851	RPS25	ENSG00000118181	-0.000141172	0.175373	0.932502	0.032041	0.0976336	0.982131	0.115972	0.246219	0.0203161	-0.00594747	0.190179	0.268866	0.0205242	0.0530485	0.975486	0.0897674	0.194377	0.0294673	1.17221	0.0435576	0.0941484	0.694956	0.058765	0.371431	0.873672	0.161876	0.0326638	-0.00250526	0.182575	0.00655661	0.0208245	0.00225245	0.132857	0.0888196	0.0197479	0.0760734	-0.00449216	0.165757	0.359809	0.0429808	0.0663282	0.741659	0.139606	0.182125	0.0265304	-0.307283	0.195187
P62820	RAB1A	ENSG00000138069	-0.000829604	-0.0404676	0.268184	0.266854	0.243674	0.716608	0.467713	0.433073	0.00643366	-0.00145234	-0.0419281	0.549682	0.254833	0.376744	0.996503	0.457072	0.603728	-0.000249188	-0.406965	0.0013853	0.166883	0.976374	0.239194	0.487074	0.990689	0.410654	0.00788556	0.000930922	-0.0470852	0.0259633	0.187892	0.0385656	0.243374	0.37627	0.132509	0.0344779	-0.00665211	-0.0606158	0.00191564	0.0841644	0.00332554	0.157408	0.220667	0.0283296	0.0710069	-0.0540757	-0.0421184
Q16778	H2BC21	ENSG00000184678	0.00110064	0.0900857	0.406008	0.163087	0.224588	0.805136	0.341285	0.411479	0.00767959	-0.00749415	0.116905	0.0788945	0.0703202	0.0674325	0.973209	0.199437	0.225573	0.0258784	-0.354045	0.145976	0.533433	0.109326	0.254501	0.799887	0.385681	0.42761	0.00677611	0.000649154	0.0972449	0.382834	0.129928	0.209852	0.743643	0.295884	0.399	0.00878329	-0.0112486	0.0738964	0.00347586	0.240522	0.00457807	0.187745	0.440549	0.0341652	0.0663555	0.106818	0.0899113
P04792	HSPB1	ENSG00000106211	-0.000985684	0.472104	0.68335	9.608827792072e-05	0.000480106	0.916242	0.00250281	0.00816814	0.097236	0.00193917	0.46069	0.804116	0.000153498	0.000506052	0.996503	0.00386194	0.0113958	0.0965047	0.98733	0.391525	0.329221	0.0164693	0.000919303	0.655556	0.160011	0.0127989	0.102482	-0.00164946	0.466115	0.222677	9.72420636346525e-05	0.000280034	0.604984	0.00258999	0.00498384	0.10546	-0.000158645	0.473976	0.982005	8.17362803951567e-05	0.000370034	0.995103	0.002223	0.007717	0.102339	-0.164182	0.476879
P62241	RPS8	ENSG00000142937	-0.00324336	0.21711	0.0464859	0.00649785	0.00668289	0.423939	0.0387862	0.044384	0.059912	-0.0115801	0.226988	0.027719	0.00461977	0.00429341	0.878056	0.0328877	0.0424354	0.0662897	-0.120456	0.246703	0.859218	0.0244076	0.029089	0.954769	0.190621	0.103493	0.0448427	-0.000994836	0.198725	0.280581	0.0131381	0.0278739	0.657554	0.0640646	0.106689	0.0393258	-0.00865099	0.181869	0.0676958	0.0210904	0.00811079	0.437561	0.0863591	0.0484515	0.0579749	0.072489	0.191517
P13645	KRT10	ENSG00000186395	0.00409408	-0.318384	0.217202	0.0495395	0.0899678	0.675653	0.155841	0.233856	0.0215478	0.0140112	-0.329252	0.191553	0.0436072	0.0820777	0.973209	0.145621	0.254299	0.0229285	0.268128	-0.457358	0.847398	0.0415537	0.0574886	0.948869	0.245376	0.159498	0.0330465	0.00147095	-0.295634	0.431739	0.0678157	0.143527	0.77435	0.193657	0.314766	0.014604	0.0170499	-0.25602	0.0802651	0.112965	0.0438895	0.462314	0.270306	0.139622	0.0327911	0.0369614	-0.294739
P48304	REG1B	ENSG00000172023	-0.0198841	1.26045	0.0163458	0.00189988	0.00119074	0.286943	0.0175504	0.0146289	0.084532	-0.0172039	1.17895	0.525016	0.00458495	0.0175578	0.996503	0.0327303	0.0974954	0.0458374	1.52389	1.06009	0.655966	0.0540209	0.0241406	0.868844	0.279289	0.0925656	0.0480464	-0.0158438	1.1668	0.000583613	0.00307197	5.94371324621336e-05	0.0518141	0.0243363	0.00169485	0.126701	0.0427818	1.23921	0.079601	0.00249102	0.00402778	0.462314	0.019734	0.0316486	0.0682218	-1.71356	1.24903
Q00839	HNRNPU	ENSG00000153187	-0.000882136	0.0845723	0.207779	0.0138426	0.0312127	0.668703	0.0650116	0.118122	0.0373544	-0.00349761	0.0881781	0.122002	0.010632	0.0208422	0.973209	0.0572853	0.109265	0.0433167	-0.471678	0.132379	0.113554	0.00593728	0.0222752	0.404561	0.10273	0.0882656	0.0494248	0.000109245	0.0783266	0.78221	0.0226112	0.0697001	0.933168	0.0936189	0.197934	0.0255777	-0.0044717	0.071133	0.0286479	0.0357309	0.00598463	0.329491	0.12415	0.0397125	0.0624389	0.168659	0.0675706
P09651	HNRNPA1	ENSG00000135486	0.000220287	0.104824	0.841503	0.0521214	0.135798	0.960226	0.160649	0.303327	0.0153305	-0.00275925	0.113517	0.438242	0.0365179	0.102477	0.996503	0.130767	0.288671	0.0195861	0.642191	0.0627971	0.152474	0.379208	0.0388911	0.467344	0.680215	0.125366	0.0398317	-0.00104602	0.107035	0.088875	0.0435828	0.0344284	0.405456	0.145226	0.123646	0.0361751	0.00579057	0.122164	0.0691176	0.0213041	0.02167	0.438404	0.0870648	0.0894598	0.0433982	0.171098	0.0946954
Q5TEC6	H3-7	ENSG00000273213	-0.00219449	0.0848062	0.254276	0.364653	0.389778	0.711403	0.569236	0.575649	-0.000772711	-0.012002	0.102495	0.0527954	0.272309	0.113921	0.954919	0.475326	0.305832	0.017988	-1.22656	0.234006	0.121248	0.0645504	0.153704	0.419965	0.303355	0.308367	0.0157596	0.000421813	0.0720473	0.697127	0.440288	0.682076	0.905574	0.642021	0.806669	-0.00949774	-0.014575	0.0410784	0.00950486	0.65538	0.0259607	0.232642	0.798699	0.10021	0.0406942	-0.210187	0.084966
P61981	YWHAG	ENSG00000170027	0.00166637	-0.17082	0.029192	8.13830507869724e-06	1.52423933493615e-05	0.359043	0.000561252	0.000937044	0.143902	0.000801582	-0.162299	0.747893	3.22578935690819e-05	0.00015751	0.996503	0.00153737	0.00614449	0.112583	0.0853102	-0.17204	0.797221	0.00150336	0.000942884	0.930593	0.0552417	0.0130283	0.102073	-0.000300481	-0.159346	0.488365	3.59248058823649e-05	0.000142793	0.805968	0.001408	0.00305316	0.114753	0.0013089	-0.158712	0.564582	4.563365222104e-05	0.000142682	0.850395	0.00157311	0.00462877	0.115607	0.277606	-0.178897
P26641	EEF1G	ENSG00000254772	-0.00123889	0.118741	0.150546	0.00509467	0.0112661	0.602166	0.0329023	0.0622902	0.0523284	-0.00158559	0.115019	0.570795	0.00735648	0.027054	0.996503	0.0447766	0.128199	0.0394697	0.276561	0.0857774	0.440024	0.134848	0.0421057	0.735977	0.42642	0.131571	0.0384568	-0.000848967	0.11302	0.0794602	0.00713002	0.0068608	0.385553	0.042201	0.0418496	0.0599802	-0.00165235	0.10992	0.506089	0.00847227	0.0194466	0.822699	0.0459549	0.0837625	0.045015	-0.0962506	0.11732
P02787	TF	ENSG00000091513	-0.00395211	-0.822287	0.615441	0.0331034	0.0756328	0.893993	0.118211	0.209426	0.024157	-0.0198058	-0.795209	0.436129	0.0402771	0.0633167	0.996503	0.138946	0.218037	0.0268217	-9.60684	-0.00446975	0.00190418	0.992617	0.000681522	0.0603922	0.996487	0.0108147	0.107309	-0.00752655	-0.820904	0.0867902	0.030555	0.0210163	0.403836	0.115808	0.0877459	0.0435226	-0.000771982	-0.858546	0.973476	0.0272556	0.0843709	0.993902	0.103859	0.213107	0.0228637	0.760248	-0.89877
P09936	UCHL1	ENSG00000154277	0.000789713	-0.775944	0.784603	1.66970130218893e-07	9.8855366226896e-07	0.94346	4.16024930906688e-05	0.000138829	0.179184	0.0158975	-0.812889	0.0872051	4.33666337491061e-08	2.36394628072413e-07	0.973209	1.75696586752817e-05	9.48181678910804e-05	0.197054	-2.27594	-0.61008	0.0624335	0.00202249	9.2803362361421e-07	0.303103	0.0606608	0.000137849	0.207384	0.00361824	-0.776564	0.0245354	8.75845945648222e-08	9.59632688811884e-08	0.239859	2.25501136139562e-05	1.6113484539963e-05	0.209545	-0.00622065	-0.791936	0.461639	9.17679590404548e-08	5.99600365038086e-07	0.802724	2.4441921228568e-05	0.000124197	0.188081	0.278614	-0.789685
P35080	PFN2	ENSG00000070087	0.00254412	-0.272369	0.170247	0.00290495	0.00740612	0.626879	0.0227564	0.0476164	0.0584247	0.00313687	-0.264412	0.602288	0.00427304	0.01661	0.996503	0.0314472	0.0946135	0.0466516	-0.817015	-0.238769	0.278858	0.0487162	0.00359852	0.610688	0.265737	0.0279936	0.0801402	0.00115101	-0.258459	0.270986	0.00459868	0.0107952	0.647109	0.0312728	0.0555143	0.0533508	-0.0080175	-0.276864	0.139639	0.0024243	0.00547576	0.547688	0.0193843	0.0377969	0.0637398	0.21418	-0.270566
P31946	YWHAB	ENSG00000166913	0.000997984	-0.0172118	0.155329	0.613193	0.344918	0.607474	0.774305	0.534536	0.00110806	0.000567423	-0.0123392	0.803503	0.720834	0.9212	0.996503	0.847176	0.961661	-0.0141033	0.398522	-0.0405609	0.173977	0.38469	0.393954	0.496599	0.684771	0.561453	-0.00107403	-0.000635997	-0.00964228	0.107244	0.775556	0.257993	0.444872	0.876172	0.451254	0.00560433	0.000185837	-0.0102896	0.928852	0.765722	0.948913	0.980815	0.870923	0.966685	-0.0147932	0.197461	-0.0241523
P01308C	INS	ENSG00000254647	-0.00137081	0.100361	0.82249	0.735651	0.928902	0.953934	0.855362	0.959264	-0.0142332	-0.00537575	0.105808	0.785631	0.723665	0.917942	0.996503	0.848579	0.959958	-0.014048	-3.97857	0.284137	0.108391	0.470365	0.263265	0.39871	0.746061	0.437208	0.00617004	0.000788639	0.0933559	0.818561	0.752402	0.92471	0.94711	0.86189	0.95905	-0.0142722	-0.0299108	0.0249913	0.0948197	0.93258	0.236821	0.490739	0.966832	0.411797	0.00697841	-2.18659	0.239018
Q9BVK6	TMED9	ENSG00000184840	-0.00187398	0.0104269	0.171556	0.875287	0.39121	0.627397	0.934575	0.57686	-0.000829174	-0.00195408	0.00362412	0.660442	0.957066	0.907434	0.996503	0.98114	0.95621	-0.0138684	0.966074	-0.0818368	0.0825695	0.354408	0.218343	0.347645	0.659713	0.386011	0.00951462	0.000706626	-0.00316585	0.360719	0.961992	0.657308	0.729428	0.980613	0.789552	-0.008919	0.00677609	0.0138125	0.0874766	0.832753	0.230883	0.477685	0.909143	0.405434	0.00737234	-0.634545	0.0412407
P14550	AKR1A1	ENSG00000117448	0.000252731	0.0321321	0.830465	0.575945	0.819434	0.956438	0.74801	0.891379	-0.0122785	-0.00183108	0.0385816	0.63143	0.504543	0.747038	0.996503	0.693679	0.874853	-0.010839	0.764092	-0.043958	0.10359	0.555264	0.237604	0.389926	0.798611	0.408368	0.00800477	-9.59468e-05	0.0351086	0.885024	0.538986	0.820582	0.965163	0.72503	0.898515	-0.0123953	-0.000401587	0.0326243	0.907212	0.568374	0.834862	0.975003	0.738796	0.891781	-0.0127648	-0.0488813	0.0370409
P50395	GDI2	ENSG00000057608	0.000198095	-0.00568348	0.783741	0.871394	0.955145	0.94346	0.932392	0.97252	-0.014668	-0.000261397	-0.00372845	0.91087	0.916008	0.985727	0.996503	0.958326	0.993573	-0.0151601	0.344216	-0.033114	0.24525	0.482759	0.507486	0.576757	0.754099	0.65968	-0.00565215	-0.000153874	-0.0050977	0.70397	0.883693	0.918793	0.908516	0.936302	0.955164	-0.0141713	0.000681129	-0.00150906	0.747809	0.965741	0.946281	0.923357	0.983818	0.965532	-0.0147492	0.156769	-0.0149873
P63104	YWHAZ	ENSG00000164924	-0.000431459	0.175891	0.6824	0.000790384	0.00350289	0.915861	0.00989453	0.0295442	0.0692082	0.000227925	0.172535	0.946739	0.00107003	0.00380148	0.996503	0.0135048	0.0394659	0.0680361	-0.0964805	0.198972	0.825863	0.00521102	0.00439289	0.940699	0.0951534	0.0311006	0.0768283	0.000344523	0.169769	0.557632	0.00100571	0.0035582	0.841238	0.0119142	0.026683	0.0695005	-0.00151156	0.172192	0.625771	0.00103748	0.00313864	0.876734	0.0113638	0.0273622	0.0718461	-0.0427344	0.176018
P55072	VCP	ENSG00000165280	0.00035098	-0.0584768	0.620176	0.0912265	0.230157	0.895204	0.232476	0.417995	0.00730561	0.000582787	-0.0577753	0.799257	0.0975922	0.252039	0.996503	0.247391	0.482273	0.00591759	0.136677	-0.0797933	0.651182	0.100015	0.209002	0.867494	0.369584	0.376741	0.0102946	0.000338793	-0.0577168	0.394185	0.0930281	0.175988	0.749738	0.239208	0.356311	0.0114842	0.00277285	-0.0516701	0.182613	0.134722	0.10437	0.59882	0.30268	0.243256	0.0196106	0.106939	-0.0634453
P60660	MYL6	ENSG00000092841	0.000467793	0.315963	0.823185	0.00230705	0.00782492	0.953934	0.019712	0.0493002	0.0576276	0.00497647	0.305806	0.462001	0.00329276	0.00611541	0.996503	0.0270667	0.0518501	0.0611946	0.489926	0.320073	0.575408	0.0233216	0.00541123	0.823962	0.187057	0.0358168	0.0733538	-0.000171989	0.320944	0.883867	0.00188486	0.00783021	0.96513	0.0175065	0.0451161	0.058052	-0.00174118	0.317693	0.776762	0.00219863	0.00740029	0.932791	0.0183591	0.0457645	0.0593233	0.0356695	0.316544
P62917	RPL8	ENSG00000161016	-0.00150685	0.200067	0.21176	0.000822303	0.00268927	0.673863	0.0101786	0.0248766	0.0729856	-0.00586252	0.205931	0.132598	0.000613365	0.00189021	0.973209	0.0096098	0.0265937	0.0780004	0.753299	0.116998	0.129339	0.139772	0.00504757	0.434168	0.432963	0.0341995	0.0745146	-0.00154343	0.192963	0.0219883	0.000998501	0.000458921	0.22797	0.011847	0.00673655	0.0985833	-0.00116304	0.191518	0.738825	0.00118531	0.00399874	0.920524	0.012279	0.0315596	0.0683272	-0.122611	0.198713
P39023	RPL3	ENSG00000100316	-0.00310626	0.186221	0.0107969	0.00179675	0.000847674	0.243637	0.0168963	0.0118399	0.0893058	-0.00575616	0.181593	0.147604	0.00290178	0.00772127	0.973209	0.0249314	0.059503	0.0578209	0.194512	0.169166	0.701106	0.0382342	0.0171098	0.892037	0.236262	0.0742868	0.0539327	-0.00123041	0.167862	0.074188	0.00504201	0.0048203	0.37518	0.0332007	0.0327849	0.0651105	-0.00389934	0.162787	0.272737	0.00640139	0.00910126	0.68358	0.0378593	0.0518041	0.0562774	-0.150417	0.176531
P08133	ANXA6	ENSG00000197043	-0.000649618	-0.23155	0.681373	0.00308704	0.00906296	0.91539	0.023773	0.0545189	0.0554956	-0.00144566	-0.23188	0.777621	0.0032536	0.00947615	0.996503	0.0268492	0.0668436	0.0548476	-1.59839	-0.0817609	0.0100238	0.402795	0.00067469	0.122995	0.699773	0.0107672	0.107471	0.001787	-0.239036	0.0431509	0.00187914	0.00134689	0.296528	0.017502	0.0137794	0.08341	-0.00884127	-0.258215	0.0545199	0.000851096	0.00126236	0.40845	0.00992607	0.0161699	0.0849615	0.276928	-0.254367
P01011	SERPINA3	ENSG00000196136	-0.0204181	1.36433	0.0111124	0.000558677	0.000330751	0.245938	0.00789418	0.00658434	0.102397	-0.0120053	1.26568	0.648374	0.00182411	0.00757785	0.996503	0.0186368	0.0590175	0.0580926	1.75831	0.999309	0.602783	0.0657071	0.0268072	0.842392	0.306217	0.0986077	0.0462475	-0.0142449	1.25617	0.00149232	0.00114949	5.83049604921132e-05	0.0816231	0.012944	0.0016804	0.126961	0.0247201	1.30631	0.299487	0.00117857	0.00417025	0.702685	0.012279	0.0323404	0.0677156	-2.28472	1.388
P37802	TAGLN2	ENSG00000158710	0.000339855	0.20521	0.817182	0.00471697	0.0152235	0.952269	0.0313815	0.0754726	0.0479292	-0.00515283	0.220989	0.27753	0.00245649	0.00865224	0.981996	0.0223916	0.063226	0.0561693	1.43566	0.0767339	0.0173934	0.420409	0.0017194	0.161152	0.711177	0.0181182	0.0922998	-0.00196863	0.211267	0.0161388	0.0028687	0.000903204	0.191896	0.023307	0.0105453	0.0890711	-0.00442834	0.20092	0.305105	0.00562949	0.00885894	0.70362	0.0346471	0.0509528	0.0566753	-0.011738	0.208171
P27348	YWHAQ	ENSG00000134308	0.000235958	-0.0662851	0.826542	0.207031	0.449096	0.954861	0.397097	0.626141	-0.00295618	0.000814196	-0.066929	0.81517	0.20571	0.447606	0.996503	0.399725	0.663336	-0.00290489	-0.255129	-0.050758	0.573952	0.483484	0.377545	0.823326	0.754099	0.546916	-0.000306935	0.000961762	-0.0667838	0.110837	0.197542	0.129693	0.452726	0.388007	0.296025	0.0161512	-0.00460194	-0.0759667	0.144471	0.146431	0.150897	0.552421	0.320054	0.30924	0.013947	0.373907	-0.0899854
Q93077	H2AC6	ENSG00000180573	0.00175772	0.211925	0.355764	0.0232121	0.0361674	0.774062	0.0937221	0.129352	0.0351699	-0.00320849	0.23162	0.6027	0.0141095	0.0484341	0.996503	0.0691946	0.183205	0.0308252	-0.445744	0.218073	0.569927	0.0833823	0.189288	0.822188	0.33996	0.353496	0.0120598	-0.00014612	0.222535	0.89166	0.0171444	0.0575912	0.967981	0.0775765	0.173633	0.0284564	-0.00868083	0.199089	0.116808	0.030862	0.0189397	0.523854	0.112284	0.0823706	0.045409	-0.0583018	0.227076
Q6BDS2	UHRF1BP1	ENSG00000065060	0.000755634	-0.0600005	0.522423	0.297077	0.509803	0.863328	0.501616	0.675423	-0.00491441	0.00306514	-0.0632718	0.422303	0.274428	0.453129	0.996503	0.477406	0.667457	-0.00309412	0.645388	-0.113787	0.202728	0.159641	0.318941	0.527882	0.460836	0.493173	0.00272874	-0.000507465	-0.0536778	0.445205	0.348399	0.471985	0.782665	0.553255	0.660138	-0.00375149	0.00371805	-0.0468007	0.28537	0.41713	0.362127	0.693362	0.613559	0.538312	0.000367006	0.203336	-0.0688842
P35527	KRT9	ENSG00000171403	0.00373444	-0.259707	0.244753	0.0972207	0.160765	0.703763	0.241924	0.335154	0.0127704	0.00562711	-0.250728	0.588698	0.113062	0.273773	0.996503	0.27163	0.502764	0.00465174	0.403001	-0.360549	0.762485	0.0921953	0.167077	0.919788	0.357668	0.325884	0.0142791	0.000394628	-0.23564	0.827553	0.132372	0.315878	0.948286	0.299485	0.512284	0.00247864	0.00985566	-0.218578	0.29846	0.165212	0.184184	0.702295	0.346107	0.349973	0.0108709	0.766266	-0.287524
P30041	PRDX6	ENSG00000117592	5.08949845918985e-05	0.0693704	0.95858	0.147231	0.338225	0.989186	0.32002	0.528622	0.00140914	-0.00068234	0.0714975	0.829556	0.137885	0.330896	0.996503	0.309691	0.559764	0.00174563	0.861053	0.0186875	0.031449	0.767513	0.0159526	0.213375	0.908548	0.0712656	0.0551256	-0.000789797	0.0716243	0.150571	0.13003	0.120527	0.511979	0.295919	0.282213	0.0172686	0.00392264	0.0794387	0.168752	0.0935339	0.121908	0.581322	0.237806	0.269561	0.0172283	-0.0233982	0.0712727
P12110	COL6A2	ENSG00000142173	-0.00288844	-0.175425	0.346396	0.240192	0.272938	0.770517	0.438384	0.464868	0.00469852	0.00671961	-0.211612	0.498649	0.160525	0.338483	0.996503	0.339604	0.567864	0.00139741	-2.85151	0.103605	0.0257212	0.607741	0.0503118	0.195429	0.83186	0.147851	0.035367	0.00256712	-0.197421	0.135791	0.182214	0.1429	0.489152	0.369058	0.314328	0.014671	-0.00473176	-0.199028	0.601377	0.186561	0.389402	0.866611	0.373025	0.562757	-0.000767882	-0.404032	-0.166627
P55084	HADHB	ENSG00000138029	0.00177766	-0.113605	0.0354471	0.00602438	0.0052256	0.387772	0.0368719	0.0380779	0.0634629	-0.000557548	-0.100783	0.839752	0.0169406	0.0471483	0.996503	0.0781656	0.180284	0.0312263	-0.44198	-0.0461457	0.165684	0.363226	0.0409791	0.485487	0.667038	0.12956	0.0389265	0.00125347	-0.104028	0.00795423	0.0104199	0.00150627	0.146982	0.0548252	0.0148778	0.0818193	0.00284587	-0.0974794	0.253758	0.0194236	0.0242021	0.667026	0.0819231	0.0957914	0.041745	-0.286756	-0.0829244
P49411	TUFM	ENSG00000178952	0.00311376	-0.0310015	0.00993195	0.593171	0.0349399	0.237808	0.759683	0.126504	0.0356823	-0.00110023	-0.00821725	0.780946	0.890873	0.944917	0.996503	0.945786	0.974258	-0.0144999	-1.10905	0.120109	0.00394111	0.0481223	0.0146669	0.0785898	0.263807	0.0671929	0.0565551	0.00148894	-0.0121727	0.0281971	0.833354	0.0881547	0.251204	0.910383	0.230754	0.0220226	-0.00116169	-0.0142221	0.74728	0.812015	0.930123	0.923357	0.897844	0.955991	-0.0144761	0.0245925	-0.0127809
P07339	CTSD	ENSG00000117984	0.00682123	0.0462522	4.87253394257582e-06	0.507299	1.36655451765867e-05	0.00156814	0.694504	0.000884787	0.145339	0.0101171	0.0630795	0.0423822	0.400098	0.0617037	0.943032	0.604243	0.214491	0.027208	0.967153	-0.0539116	0.123051	0.588341	0.27263	0.423361	0.820507	0.446637	0.00554388	0.000756262	0.087588	0.386276	0.244233	0.33959	0.744758	0.445444	0.537168	0.0013586	0.000134534	0.0867969	0.976508	0.253321	0.516541	0.994575	0.454023	0.667185	-0.00519576	-0.00572801	0.0901856
O60825	PFKFB2	ENSG00000123836	0.00198638	-1.16191	0.492321	1.29562818589565e-13	1.04844990218353e-12	0.846358	5.00371605392899e-10	1.61964540889312e-09	0.33575	0.00406383	-1.15996	0.664275	1.99447517888969e-13	1.20852046943943e-12	0.996503	7.70266314087199e-10	2.33365302648754e-09	0.334297	-2.69994	-0.888488	0.0262357	9.36836512829677e-06	3.9804425528811e-11	0.196599	0.00879751	1.02483127594845e-07	0.338748	0.00425801	-1.15688	0.00805733	4.10988959639416e-14	5.15829125050251e-14	0.147366	1.58723936212742e-10	1.99213208094407e-10	0.368063	-0.00352804	-1.16409	0.676683	1.17335951973976e-13	9.02308012154732e-13	0.896211	4.53151446523494e-10	2.51539368146734e-09	0.34153	0.0119938	-1.15003
P51991	HNRNPA3	ENSG00000170144	0.00124345	-0.0202353	0.157907	0.635467	0.352511	0.612902	0.788064	0.542173	0.000773372	-0.00024754	-0.0116433	0.93101	0.787981	0.955499	0.996503	0.888521	0.980376	-0.0146738	-0.0850258	0.0132835	0.814283	0.818105	0.966436	0.937327	0.929551	0.976682	-0.017392	-0.00069367	-0.0105282	0.161663	0.804363	0.359516	0.524882	0.892659	0.55527	0.000475367	0.000511173	-0.0100333	0.844081	0.815993	0.948638	0.953867	0.899252	0.966638	-0.0147886	0.340276	-0.0352365
P37837	TALDO1	ENSG00000177156	0.00164013	0.133429	0.0742373	0.00314136	0.00132039	0.487306	0.0240236	0.0155288	0.0830752	-0.00116561	0.146978	0.696604	0.00144729	0.00605647	0.996503	0.016116	0.0516722	0.0613345	0.748801	0.0722695	0.0491856	0.231587	0.00252982	0.264976	0.548535	0.0228177	0.0859619	-0.00106038	0.145545	0.0397447	0.00119802	0.000849502	0.289392	0.0132572	0.010033	0.0899364	-0.00155758	0.142766	0.566559	0.00187759	0.00512792	0.851049	0.0164241	0.0362634	0.0646994	0.269072	0.12576
P00338	LDHA	ENSG00000134333	-0.00431652	0.690137	0.165668	1.06583902284667e-05	4.51110264242996e-05	0.622079	0.000658603	0.00191084	0.129491	0.00419434	0.651502	0.678132	3.77885076197802e-05	0.000108552	0.996503	0.00171722	0.00496217	0.117651	0.171447	0.6341	0.893959	0.00247881	0.000708366	0.969801	0.0674168	0.0110534	0.106688	-0.0041221	0.6691	0.0177235	1.32569033515782e-05	7.98069570607569e-06	0.20281	0.000706182	0.000443474	0.153468	-0.00872774	0.650754	0.342381	3.58240179834763e-05	7.42112790956655e-05	0.730541	0.00133031	0.00315301	0.124594	-0.386209	0.688616
P78417	GSTO1	ENSG00000148834	0.00434875	-0.0725269	0.000346517	0.209924	0.00122737	0.0442775	0.400754	0.0148906	0.0841052	0.00401279	-0.0553623	0.318385	0.363059	0.459395	0.981996	0.570669	0.671022	-0.00330608	0.847763	-0.143408	0.0909499	0.0733643	0.147641	0.364177	0.318476	0.300337	0.0164731	-0.000301631	-0.0427776	0.666415	0.477787	0.701888	0.893024	0.674403	0.820924	-0.00994597	0.00226731	-0.0404493	0.537372	0.507175	0.627718	0.837671	0.69158	0.746972	-0.00826214	0.282942	-0.0638385
P30050	RPL12	ENSG00000197958	-0.000760093	0.271913	0.658576	0.00143553	0.00610071	0.909709	0.0145895	0.0421104	0.0612293	-0.00261932	0.273978	0.63781	0.00142183	0.00602053	0.996503	0.0159219	0.0515549	0.0614204	1.12433	0.163159	0.117157	0.153799	0.00503759	0.411958	0.452612	0.0341794	0.0745476	-0.00343551	0.275838	0.000271576	0.00065535	8.63752849432038e-06	0.0429701	0.00910418	0.000464525	0.152429	-0.00262973	0.264777	0.603442	0.00196493	0.00560778	0.867061	0.017057	0.0382865	0.0633912	-0.0057663	0.267449
P61978	HNRNPK	ENSG00000165119	0.000341257	0.044913	0.676861	0.260509	0.450828	0.914466	0.460501	0.62731	-0.00301556	-0.0037674	0.0570416	0.153458	0.153428	0.176898	0.973209	0.330657	0.396275	0.011317	0.478725	0.00879885	0.159527	0.870724	0.175294	0.477592	0.949244	0.33639	0.0134261	-0.000590744	0.0479627	0.198498	0.224981	0.218543	0.575831	0.422503	0.409075	0.00815945	0.000168144	0.0474887	0.944578	0.237869	0.495707	0.985439	0.437349	0.651794	-0.00454934	0.135554	0.0379533
P62263	RPS14	ENSG00000164587	-9.13962e-05	0.227291	0.943425	0.000398987	0.00171473	0.983891	0.00647431	0.0186544	0.0793814	-0.00119777	0.229871	0.77369	0.000375029	0.00164919	0.996503	0.00696328	0.02408	0.0799332	1.16256	0.113582	0.0292484	0.179023	0.000645333	0.20654	0.487063	0.0104938	0.108186	-0.00203396	0.230739	0.00436365	0.000202872	3.14789414579267e-05	0.111237	0.00420391	0.00111024	0.135264	0.00338011	0.236692	0.367092	0.000206505	0.000906068	0.747545	0.00406898	0.0133051	0.0896906	-0.0169185	0.227848
P19338	NCL	ENSG00000115053	-8.01647e-05	0.104268	0.942236	0.0543922	0.153534	0.983358	0.165404	0.325618	0.0134692	-0.00811464	0.125187	0.0219952	0.0196441	0.0110608	0.85313	0.0871516	0.0735226	0.0525965	0.665746	0.0726655	0.141785	0.313676	0.0247811	0.453852	0.62693	0.0941512	0.0475971	-0.000264015	0.102524	0.670171	0.0562984	0.149899	0.894466	0.171538	0.324228	0.0139402	-0.00037445	0.104729	0.908227	0.0536789	0.145565	0.975003	0.162149	0.302445	0.0145011	0.0732861	0.0988155
P20337	RAB3B	ENSG00000169213	0.00104161	-0.32617	0.61948	0.00170261	0.00712363	0.894614	0.016276	0.0463974	0.0589879	0.0034532	-0.32864	0.610785	0.00168812	0.00707931	0.996503	0.0177338	0.0563717	0.0590782	-0.879022	-0.273485	0.301765	0.0454953	0.00377987	0.632594	0.2565	0.0285696	0.0793249	0.00297252	-0.324321	0.010735	0.00132713	0.000333969	0.162384	0.0140614	0.00546531	0.103014	-0.0113911	-0.343878	0.0638802	0.000894395	0.0014536	0.431169	0.0102649	0.0176534	0.0829425	0.266938	-0.337516
O14773	TPP1	ENSG00000166340	0.0132699	-0.287236	7.40191361576655e-10	0.00367138	1.06675527560845e-09	9.52873012803014e-07	0.0266771	6.17337381090693e-07	0.261074	0.0186383	-0.251745	0.0117441	0.0242245	0.00808083	0.85313	0.0996326	0.060609	0.0571609	0.687568	-0.287763	0.465019	0.0570601	0.143924	0.753474	0.286004	0.295503	0.0169249	0.00232058	-0.205436	0.0726962	0.0649861	0.0406156	0.372846	0.187902	0.137338	0.0337023	0.000774621	-0.207294	0.909096	0.0672662	0.176378	0.975529	0.188864	0.341097	0.0115401	0.478287	-0.234763
P23396	RPS3	ENSG00000149273	-0.00124257	0.154946	0.25477	0.00397641	0.0118251	0.711585	0.0281004	0.0645059	0.0516221	-0.00428253	0.158324	0.224828	0.00346095	0.0108235	0.973209	0.0276447	0.0724118	0.0529125	0.773517	0.0779673	0.0919557	0.285266	0.0104258	0.366065	0.602814	0.0539377	0.0623393	-0.00125928	0.149435	0.0391638	0.004758	0.00281897	0.286731	0.0320649	0.0232377	0.072854	0.00065202	0.150627	0.836316	0.0046207	0.0176842	0.952219	0.0303851	0.0792366	0.0464315	-0.310146	0.167922
P02766	TTR	ENSG00000118271	0.00464976	0.117692	0.192593	0.496757	0.296179	0.651953	0.687256	0.489136	0.00344642	0.0226181	0.0876399	0.0491206	0.612089	0.0994859	0.954919	0.775681	0.284182	0.0200328	-3.34417	0.476499	0.0222869	0.0407993	0.0506761	0.185052	0.242911	0.148435	0.0352416	0.00194586	0.14583	0.332974	0.399021	0.428943	0.706088	0.602431	0.623008	-0.00226453	-0.0154992	0.105053	0.137208	0.542216	0.242461	0.546184	0.71867	0.418683	0.00661312	-0.233344	0.163107
P35579	MYH9	ENSG00000100345	-0.0033615	0.335922	0.0691457	0.000251274	0.000529463	0.480443	0.00464316	0.00859153	0.0958759	0.00663263	0.296945	0.269526	0.00133624	0.001507	0.975486	0.0154739	0.0228056	0.0812085	-1.13623	0.437023	0.127789	0.000339146	0.00118731	0.432346	0.0320438	0.0146771	0.0983356	-0.000163211	0.313071	0.876041	0.000676589	0.003026	0.963428	0.00928237	0.0241455	0.0718348	0.000268686	0.322784	0.960463	0.000458287	0.0019748	0.991529	0.00692149	0.0214233	0.0785412	-0.346477	0.33782
P62244	RPS15A	ENSG00000134419	-0.00184516	0.274059	0.160857	3.2469381512281e-05	0.000125416	0.615812	0.00127856	0.00361459	0.115689	-0.0057391	0.277437	0.177702	2.98577140082859e-05	0.000135183	0.973209	0.00147834	0.005554	0.114668	0.460487	0.208468	0.408408	0.0203156	0.00204207	0.712892	0.175327	0.0200164	0.0894826	-0.00110773	0.264959	0.134586	5.24779220859003e-05	0.000115708	0.487956	0.00171754	0.00265991	0.117635	-0.000895539	0.261905	0.815936	6.96055985797872e-05	0.000282565	0.946406	0.00203313	0.00671549	0.106114	-0.352847	0.286066
Q13247	SRSF6	ENSG00000124193	-0.000487068	0.0438429	0.507238	0.220716	0.41474	0.858248	0.414675	0.597436	-0.00172892	-0.00460709	0.0529011	0.0509706	0.137578	0.0764349	0.954919	0.30909	0.242956	0.0239986	-0.0138564	0.0584947	0.963311	0.225179	0.339012	0.987029	0.54299	0.513739	0.00163151	-0.000117784	0.0407853	0.775867	0.253157	0.502684	0.931093	0.456758	0.685389	-0.0047326	-0.00256357	0.0349628	0.23382	0.327235	0.261252	0.650393	0.530561	0.439631	0.00545387	0.0285323	0.0388099
P62491	RAB11A	ENSG00000103769	0.00116655	0.0376683	0.178688	0.371083	0.226512	0.635662	0.575436	0.413711	0.00754935	-0.000406739	0.0461898	0.885142	0.279637	0.555606	0.996503	0.483029	0.747973	-0.00624542	0.729732	-0.0176103	0.039091	0.752774	0.0635888	0.238192	0.90147	0.171494	0.0312878	-3.63223e-05	0.0445647	0.940862	0.291304	0.571182	0.984471	0.500452	0.733225	-0.00672454	-0.000596935	0.0446946	0.816139	0.294957	0.540883	0.946406	0.499288	0.684794	-0.00591925	0.0999389	0.0383783
P10909	CLU	ENSG00000120885	0.00660085	0.0180887	0.0356972	0.905009	0.101052	0.388893	0.951967	0.251248	0.0197974	0.0116383	0.0294913	0.255129	0.84858	0.48293	0.973209	0.92238	0.690385	-0.00407754	-2.35613	0.31177	0.0668676	0.127706	0.160086	0.312195	0.414107	0.317215	0.015038	0.0015034	0.0602509	0.397946	0.693563	0.640801	0.751766	0.827672	0.776906	-0.00852124	-0.00855183	0.0357109	0.355306	0.815725	0.613834	0.740107	0.899252	0.736677	-0.00790981	-0.0119988	0.061038
P53396	ACLY	ENSG00000131473	-1.3315e-05	-0.518487	0.994579	2.44730615714872e-07	1.25610880113504e-06	0.997809	5.10891696157209e-05	0.000161703	0.176153	0.00282511	-0.526034	0.655742	1.97959044086836e-07	1.13688298327195e-06	0.996503	5.09678552175574e-05	0.000250894	0.177416	-1.58907	-0.379999	0.0547187	0.00437199	2.5230220981069e-06	0.281203	0.087898	0.000256419	0.192971	0.000547558	-0.518964	0.619408	2.12155638193334e-07	1.28807709312451e-06	0.873367	4.31234249843504e-05	0.000121331	0.17707	-0.00684713	-0.535682	0.234155	1.05058657181626e-07	6.11014485918782e-07	0.650393	2.61765505829316e-05	0.000124197	0.187842	0.407868	-0.546068
P62701	RPS4X	ENSG00000198034	-0.0016929	0.167365	0.108061	0.00129525	0.00287319	0.546041	0.0137053	0.0259866	0.0720416	-0.00466451	0.168877	0.171653	0.00130265	0.00411133	0.973209	0.0151989	0.0412951	0.066912	0.411442	0.132404	0.352025	0.062076	0.00838895	0.673865	0.299298	0.0469887	0.0660045	-0.000961467	0.158913	0.104894	0.00212131	0.00288222	0.439587	0.0190968	0.0234497	0.072535	-0.000908323	0.157968	0.767152	0.00230057	0.00766254	0.931362	0.0188238	0.0466435	0.0588113	-0.240459	0.172768
P38646	HSPA9	ENSG00000113013	0.00328509	-0.158513	0.00109079	0.00119206	0.00010981	0.0896307	0.0130049	0.0032748	0.117495	0.00420294	-0.148641	0.204256	0.00343542	0.0103381	0.973209	0.0274976	0.0702728	0.0535809	-0.0348078	-0.135774	0.926863	0.0264911	0.019588	0.979222	0.197453	0.0811221	0.0516241	0.00192074	-0.141748	0.000677593	0.00337852	7.30720562279507e-05	0.053653	0.0259143	0.00194624	0.1239	0.00620318	-0.126589	0.0386671	0.0113113	0.0026822	0.36695	0.0557551	0.0247815	0.0741224	0.111632	-0.145066
P62249	RPS16	ENSG00000105193	-0.000988798	0.218146	0.422532	0.00037985	0.00168253	0.813048	0.00621603	0.0184026	0.0796499	-0.00262619	0.218769	0.510377	0.00040356	0.00186953	0.996503	0.00735129	0.026399	0.0781564	0.731771	0.151347	0.158786	0.0686187	0.00213398	0.475966	0.311803	0.0206333	0.08876	-0.00171091	0.214727	0.0126243	0.000331157	0.000112205	0.174902	0.00578361	0.0025871	0.118055	-0.00196513	0.21121	0.586131	0.000565418	0.00167377	0.860084	0.00785483	0.0190401	0.0809193	-0.199317	0.22527
P49755	TMED10	ENSG00000170348	-0.000119356	-0.120953	0.914531	0.0267732	0.078784	0.977926	0.102884	0.215497	0.0235439	0.00266521	-0.128754	0.458303	0.0190806	0.0601243	0.996503	0.0853875	0.210899	0.027596	0.317273	-0.156958	0.492692	0.0350512	0.0844552	0.772307	0.226862	0.205588	0.0263219	0.000973288	-0.12269	0.117602	0.0226234	0.0246399	0.464631	0.0936189	0.0984692	0.0411609	0.00286198	-0.115986	0.380807	0.0335571	0.0554671	0.760432	0.118673	0.16216	0.0292466	-0.281286	-0.102752
P49368	CCT3	ENSG00000163468	-0.000614894	0.0271766	0.337769	0.383627	0.4756	0.764261	0.586746	0.648683	-0.00384134	-0.00296098	0.0310713	0.152692	0.320589	0.270232	0.973209	0.527675	0.500665	0.00485112	-0.12293	0.030509	0.634343	0.459786	0.759113	0.859481	0.740232	0.844551	-0.0129752	-4.28234e-05	0.0221794	0.905265	0.474309	0.769505	0.973311	0.671351	0.866423	-0.0113871	-0.000971674	0.0227521	0.607042	0.468101	0.639828	0.867835	0.660747	0.755616	-0.00856321	0.158819	0.0125444
P22314	UBA1	ENSG00000130985	0.000247948	0.0181895	0.808037	0.714096	0.895313	0.950985	0.841396	0.937554	-0.0136586	0.00397598	0.00927159	0.227178	0.852035	0.443533	0.973209	0.923802	0.660575	-0.00276384	-0.17777	0.0135405	0.678493	0.843105	0.915768	0.879423	0.938516	0.946273	-0.0164053	-0.000104398	0.0201639	0.855802	0.683504	0.906534	0.957981	0.822718	0.948019	-0.0139601	-0.00144597	0.0157671	0.630499	0.751798	0.829609	0.879076	0.863478	0.888752	-0.012665	0.304265	-0.00073934
Q15366	PCBP2	ENSG00000197111	0.000250181	-0.0593874	0.707964	0.0692397	0.189028	0.920967	0.19363	0.370519	0.0103076	-0.00296099	-0.04997	0.169073	0.125629	0.0785012	0.973209	0.291575	0.247184	0.023598	0.00716964	-0.0447585	0.979226	0.309461	0.462516	0.991745	0.622333	0.623686	-0.00397225	-0.000612464	-0.0552854	0.099994	0.0846677	0.0554318	0.427466	0.22481	0.169298	0.0290319	-0.000599655	-0.0579848	0.760651	0.0775346	0.20835	0.928309	0.208513	0.379641	0.00896376	0.274405	-0.076289
Q8IUE6	H2AC21	ENSG00000184270	0.00187808	0.224073	0.349319	0.0228174	0.0350703	0.771275	0.092661	0.126856	0.035627	-0.000521438	0.23744	0.936082	0.01705	0.0542595	0.996503	0.0785297	0.19696	0.0291302	0.037117	0.237693	0.964127	0.0731603	0.0797847	0.987073	0.318476	0.197772	0.0273195	0.000611161	0.234299	0.588886	0.0172132	0.0486682	0.85751	0.0777969	0.155119	0.0309888	-0.0116288	0.207703	0.046922	0.0326142	0.00869783	0.389286	0.116448	0.050688	0.0569458	0.287488	0.216682
P07099	EPHX1	ENSG00000143819	0.000144188	0.179137	0.958101	0.181157	0.396998	0.989186	0.364325	0.58065	-0.00105535	0.00158557	0.17587	0.858246	0.192121	0.391234	0.996503	0.382756	0.616192	-0.000830119	1.05348	0.148913	0.355572	0.41296	0.159006	0.677073	0.706781	0.315724	0.0151581	0.00054548	0.17675	0.723731	0.184668	0.383749	0.916662	0.37281	0.578441	-0.000535982	0.00473487	0.1921	0.553926	0.149112	0.321837	0.846124	0.323886	0.498768	0.00220761	-1.00721	0.247958
P24539	ATP5PB	ENSG00000116459	0.00250621	-0.186048	0.0300981	0.00107035	0.00111813	0.365531	0.0122118	0.0139939	0.0854178	0.00502715	-0.183325	0.181111	0.00152463	0.00483001	0.973209	0.0166063	0.0452312	0.0645965	-0.407414	-0.1427	0.385988	0.0586624	0.00922856	0.699285	0.290751	0.0493638	0.0643979	0.00140061	-0.172386	0.0312006	0.00226702	0.00123846	0.26342	0.0198306	0.0130978	0.0846019	0.00436959	-0.161153	0.20302	0.00517719	0.00577217	0.619256	0.0326171	0.0388703	0.0629683	-0.0599518	-0.166007
P50440	GATM	ENSG00000171766	-0.0100285	0.625703	0.124835	0.0496578	0.0643173	0.571932	0.15597	0.188167	0.026587	-0.012155	0.593783	0.56676	0.06614	0.177942	0.996503	0.191838	0.397366	0.0112275	0.752195	0.70271	0.783982	0.110502	0.0913931	0.92587	0.388314	0.216739	0.0249359	-0.00665168	0.576364	0.0700357	0.0681904	0.040972	0.369253	0.194427	0.138196	0.0335714	0.0292643	0.635213	0.127102	0.0466071	0.0601134	0.539119	0.146775	0.171145	0.0280256	-2.21302	0.71087
P31943	HNRNPH1	ENSG00000169045	-0.00103233	0.117093	0.22143	0.00486591	0.013214	0.680423	0.0319153	0.0692544	0.0500004	-0.00182273	0.115317	0.505374	0.00604555	0.0223992	0.996503	0.0394724	0.11435	0.0422558	-0.634011	0.191977	0.0714288	0.000783375	0.00335093	0.32283	0.0419984	0.0268771	0.0813209	-0.000275142	0.11033	0.562984	0.00782371	0.0253883	0.843992	0.0450301	0.100102	0.040716	-0.0024576	0.107535	0.32214	0.00981169	0.0156266	0.717509	0.0508969	0.0734314	0.0482727	0.0777127	0.105264
P62873	GNB1	ENSG00000078369	-0.000953348	-0.0310821	0.427419	0.594535	0.593372	0.814955	0.760527	0.739466	-0.00726399	0.00690923	-0.0554162	0.0739615	0.341693	0.163922	0.973197	0.549154	0.378515	0.012475	-1.45912	0.102734	0.00257137	0.176242	0.0089663	0.0654525	0.484464	0.0487716	0.0648837	0.00215885	-0.0407318	0.00111299	0.46602	0.00397966	0.0682281	0.665052	0.0287913	0.0678841	-0.0052319	-0.0519839	0.133591	0.367574	0.24861	0.545076	0.569651	0.426157	0.00622434	0.128006	-0.0457978
Q00610	CLTC	ENSG00000141367	-0.00129182	-0.0198501	0.108432	0.610492	0.211522	0.546041	0.771885	0.397799	0.00859425	0.00237029	-0.0343573	0.364151	0.384873	0.509997	0.986836	0.59124	0.713109	-0.00492029	-0.997042	0.052813	0.0036494	0.32632	0.00945343	0.0761837	0.637939	0.0500468	0.0639919	0.000330844	-0.0285187	0.466844	0.466166	0.595781	0.798254	0.665066	0.748831	-0.00738285	-0.00166326	-0.0317014	0.485047	0.422571	0.601987	0.815166	0.618991	0.729408	-0.00760296	0.233003	-0.043805
Q9Y6V0	PCLO	ENSG00000186472	-0.0015742	-0.155356	0.448261	0.125224	0.193649	0.825947	0.287105	0.37591	0.00993985	-0.00546581	-0.15097	0.415594	0.138651	0.18531	0.996291	0.310778	0.404446	0.0106101	1.42526	-0.325819	0.10129	0.019657	0.0619925	0.384966	0.171754	0.167816	0.0317315	0.00140856	-0.168614	0.227273	0.0939548	0.125647	0.609533	0.240859	0.289821	0.0166345	-0.00559161	-0.179656	0.359986	0.0775578	0.163312	0.741673	0.208513	0.325025	0.0127281	0.346277	-0.188749
P12109	COL6A1	ENSG00000142156	-0.00223696	-0.215323	0.464626	0.149104	0.229778	0.834621	0.322059	0.417503	0.00733078	0.00541463	-0.243905	0.584425	0.105231	0.258621	0.996503	0.259268	0.488937	0.00552324	-2.68933	0.057415	0.0349912	0.775722	0.053472	0.224739	0.911882	0.152461	0.0343076	0.00279718	-0.232952	0.102391	0.113881	0.0816935	0.432642	0.272666	0.220091	0.0231761	-0.0030273	-0.231285	0.737354	0.124125	0.301607	0.920084	0.288084	0.480333	0.00321922	-0.137793	-0.220315
P52272	HNRNPM	ENSG00000099783	0.000222058	0.0568619	0.70448	0.0474761	0.11357	0.920967	0.151845	0.271499	0.0180347	-0.00235207	0.0644915	0.21302	0.0250757	0.0560499	0.973209	0.101512	0.200482	0.0286452	0.336227	0.0535463	0.152902	0.15371	0.0079875	0.467914	0.452612	0.0457681	0.0668294	2.59703138827258e-05	0.0580092	0.937197	0.0425061	0.125699	0.982952	0.142871	0.289821	0.0166282	0.000642962	0.0599773	0.708544	0.0370932	0.111985	0.907429	0.127342	0.256136	0.0185312	0.117698	0.050345
O00299	CLIC1	ENSG00000213719	-0.00127817	0.177693	0.22803	0.000727528	0.00248637	0.689124	0.0093516	0.0237708	0.0741037	0.00189043	0.16454	0.582366	0.0019042	0.00442992	0.996503	0.0190379	0.0431963	0.06584	-0.00413439	0.163483	0.992435	0.0202845	0.016875	0.996775	0.175301	0.0735259	0.0541682	-0.000154889	0.168652	0.795366	0.00130124	0.00549205	0.938859	0.0139015	0.0357979	0.0632176	-0.00120624	0.170088	0.699058	0.00127979	0.00414331	0.904359	0.0128046	0.0322285	0.06781	-0.125479	0.177992
P02765	AHSG	ENSG00000145192	0.00295684	-0.680146	0.707989	0.0782228	0.20872	0.920967	0.209891	0.394846	0.0087976	-0.0001473	-0.66088	0.995399	0.0892341	0.223944	0.999051	0.233247	0.454239	0.00772346	-8.07678	0.0506897	0.0116588	0.919833	0.00981559	0.131427	0.968316	0.0515402	0.0633577	-0.00248443	-0.646158	0.575089	0.091868	0.200774	0.849653	0.237259	0.387986	0.00946267	0.0284844	-0.605632	0.218991	0.115831	0.106605	0.634156	0.275033	0.246754	0.0192859	1.75725	-0.779733
P32119	PRDX2	ENSG00000167815	0.000686411	0.0262134	0.372306	0.483408	0.477638	0.784277	0.675616	0.650078	-0.00390737	-0.00100854	0.0332592	0.685667	0.378549	0.655986	0.996503	0.58572	0.817232	-0.00881975	0.143354	-0.00224075	0.649483	0.964475	0.867362	0.867022	0.986803	0.914234	-0.0154112	-4.97117e-05	0.0294008	0.908338	0.429402	0.727666	0.974675	0.632476	0.838378	-0.0105109	-0.00162393	0.0254987	0.467874	0.491956	0.567201	0.805727	0.678775	0.705624	-0.0066663	0.0381127	0.0280262
P21266	GSTM3	ENSG00000134202	0.000492113	0.106923	0.769832	0.192625	0.3827	0.938631	0.37772	0.569662	-0.000490614	0.0017117	0.105543	0.753045	0.201389	0.380139	0.996503	0.395066	0.607104	-0.000387263	-0.0554673	0.13705	0.93693	0.222038	0.345186	0.980603	0.53922	0.518517	0.00130679	-5.33725e-05	0.113043	0.954844	0.165062	0.380008	0.986764	0.346827	0.574399	-0.000384007	0.000629954	0.101543	0.896085	0.20581	0.447699	0.972238	0.397606	0.61331	-0.00295174	0.0241462	0.108436
P18124	RPL7	ENSG00000147604	-0.00153488	0.173316	0.214509	0.00444153	0.0120222	0.673863	0.030306	0.0650277	0.0513809	-0.00551109	0.178073	0.167976	0.00366771	0.0100339	0.973209	0.0288215	0.0688838	0.0540156	1.09368	0.0836339	0.0293565	0.29247	0.00176939	0.2067	0.608413	0.0183693	0.0918309	-0.00144671	0.166325	0.0366046	0.00554013	0.00305058	0.27883	0.0353945	0.0241916	0.0717184	0.00111229	0.169159	0.755013	0.0048496	0.018628	0.925797	0.0311374	0.0816278	0.0456564	-0.274215	0.182003
Q7KZF4	SND1	ENSG00000197157	-0.00246154	0.0732877	0.00805299	0.101919	0.0132161	0.218367	0.250069	0.0692544	0.0499981	-0.000661933	0.0593212	0.827937	0.199628	0.437912	0.996503	0.393148	0.656956	-0.00256709	0.19818	0.0284161	0.609343	0.646072	0.562635	0.845592	0.851435	0.701954	-0.00752319	-0.000673865	0.0587776	0.202108	0.196154	0.201105	0.580329	0.386602	0.388334	0.00943736	-0.000802738	0.0571653	0.769261	0.209264	0.410918	0.931362	0.402378	0.582457	-0.0016092	-0.201378	0.0711488
P11279	LAMP1	ENSG00000185896	0.00489521	-0.0435578	0.00468413	0.599505	0.0178693	0.183703	0.764248	0.0837007	0.0455791	0.00184913	-0.0171901	0.744977	0.841674	0.938303	0.996503	0.918493	0.970523	-0.0143903	0.0891141	-0.0330497	0.898618	0.767181	0.955275	0.969801	0.908293	0.970095	-0.0171791	0.00288198	-0.0179048	0.0030424	0.827747	0.0120698	0.0973294	0.907158	0.0598379	0.0517114	-0.0115464	-0.0428362	0.022277	0.60574	0.0705531	0.312851	0.762631	0.190335	0.0255906	-0.146734	-0.00241446
P68402	PAFAH1B2	ENSG00000168092	0.00276253	-0.209272	0.0264947	0.000648169	0.00067239	0.34452	0.00864508	0.0100845	0.0925457	0.00183125	-0.196472	0.652284	0.00172407	0.00718757	0.996503	0.0179956	0.0569403	0.0588585	0.668547	-0.246032	0.206475	0.00410776	0.0137553	0.531617	0.0850837	0.0644304	0.0576454	0.000993514	-0.196052	0.156577	0.00139241	0.00259864	0.519632	0.0145338	0.0220086	0.0740232	0.00241812	-0.189023	0.51317	0.00245636	0.0061399	0.825697	0.0195396	0.0403957	0.0620636	0.245385	-0.208178
Q02878	RPL6	ENSG00000089009	-0.00368485	0.266458	0.151456	0.0338159	0.0539304	0.602166	0.120089	0.168675	0.0292211	-0.0112294	0.272592	0.176784	0.0312429	0.0606232	0.973209	0.118063	0.212062	0.0274724	1.12311	0.261699	0.269337	0.107841	0.0121178	0.602653	0.383058	0.0594652	0.0597949	-0.000938826	0.243432	0.517277	0.0526015	0.127513	0.820252	0.163894	0.292511	0.0164097	-0.00495842	0.232218	0.501397	0.0592333	0.1127	0.82155	0.173749	0.25691	0.0184336	-0.323139	0.264718
O94760	DDAH1	ENSG00000153904	-3.71723e-05	0.0906825	0.97536	0.123101	0.298738	0.99402	0.283745	0.49177	0.00331452	-0.00336738	0.0993387	0.386375	0.0927465	0.205088	0.990052	0.239241	0.430691	0.00906525	0.897145	0.0268272	0.0536582	0.715449	0.0286798	0.278907	0.88378	0.102715	0.0450865	-0.00164347	0.0941539	0.0141168	0.10012	0.0146692	0.181428	0.251734	0.0684803	0.0488396	0.00447889	0.101887	0.202843	0.0815954	0.123664	0.619256	0.216199	0.272393	0.0170087	-0.204783	0.104251
P30040	ERP29	ENSG00000089248	0.00253325	-0.00262927	0.108693	0.972561	0.270569	0.546041	0.986022	0.462465	0.00483199	0.00550756	-0.00100267	0.282297	0.989662	0.551044	0.981996	0.994684	0.743842	-0.00611779	0.867163	-0.0617123	0.191179	0.55872	0.412574	0.51421	0.800659	0.580201	-0.00190738	0.00106626	0.0115249	0.23136	0.880199	0.479303	0.612624	0.935151	0.665795	-0.00399096	-0.000556602	0.0128797	0.905282	0.868175	0.976681	0.974822	0.928069	0.983813	-0.0152506	0.20793	-0.000474212
Q99623	PHB2	ENSG00000215021	0.00212667	-0.129616	0.0632213	0.0204039	0.0205641	0.47075	0.0854807	0.0913908	0.0435144	0.0010495	-0.118811	0.778279	0.0367961	0.111697	0.996503	0.131106	0.30293	0.0182859	-0.323609	-0.0794646	0.498584	0.298386	0.164532	0.777207	0.612983	0.322467	0.0145517	0.00198111	-0.119796	0.00185179	0.0272521	0.000933711	0.0879451	0.10656	0.0107562	0.0886019	0.00153362	-0.112809	0.651851	0.0470311	0.109438	0.886796	0.14785	0.251769	0.018884	-0.234699	-0.100217
O60701	UGDH	ENSG00000109814	-0.00219904	0.331009	0.472047	0.0273348	0.0793442	0.837891	0.104419	0.216448	0.0234375	-0.00953952	0.342165	0.334446	0.0233224	0.0644433	0.98372	0.0970102	0.220345	0.0265576	1.81032	0.163046	0.135507	0.39788	0.035376	0.44354	0.694671	0.117524	0.0414692	-0.00429529	0.322801	0.0114092	0.0267259	0.00440183	0.16596	0.105185	0.0309651	0.066426	0.0154588	0.361489	0.0799109	0.0141199	0.0171979	0.462314	0.0663397	0.0779557	0.0468469	-0.489282	0.349955
P60842	EIF4A1	ENSG00000161960	-0.00125307	0.190661	0.279144	0.000897126	0.0032571	0.72676	0.0108441	0.0282038	0.0702495	-0.00311335	0.190884	0.406269	0.000976234	0.00414766	0.992864	0.0126943	0.0413909	0.0667857	0.65984	0.142933	0.153491	0.0535901	0.00131515	0.469386	0.278179	0.0154146	0.0966728	-0.0014208	0.185051	0.0280264	0.0010171	0.000562775	0.250261	0.011994	0.00761668	0.0957278	0.00378681	0.195903	0.25506	0.000511686	0.00183517	0.668028	0.00741387	0.0204839	0.0795964	-0.179287	0.194748
P30044	PRDX5	ENSG00000126432	0.00321205	-0.0701582	0.0335498	0.336531	0.0824137	0.382482	0.541761	0.221188	0.0228671	0.00380097	-0.0596908	0.440305	0.423492	0.590099	0.996503	0.62724	0.772007	-0.00717828	0.183382	-0.0681994	0.764319	0.485105	0.77528	0.919915	0.754202	0.855424	-0.0133599	0.000248991	-0.0474918	0.770535	0.518303	0.780906	0.929543	0.708185	0.873909	-0.0116178	-0.0068117	-0.0677128	0.125385	0.357009	0.233875	0.537448	0.560736	0.408471	0.00717258	0.146114	-0.0595024
P10768	ESD	ENSG00000139684	0.000535505	-0.16124	0.63405	0.00372933	0.014618	0.900747	0.026869	0.0734611	0.0485234	-0.00532166	-0.143766	0.142136	0.00942904	0.00555396	0.973209	0.0531125	0.0491395	0.0625844	-0.448255	-0.0671898	0.344642	0.374587	0.131291	0.667171	0.677273	0.276696	0.0185509	0.000576722	-0.158391	0.361571	0.00411127	0.0115243	0.729676	0.0294032	0.0579142	0.0523911	-0.00103605	-0.161049	0.754943	0.00400207	0.0156379	0.925797	0.0275018	0.0734314	0.048262	0.101148	-0.16464
P12111	COL6A3	ENSG00000163359	0.000290117	-0.172813	0.920725	0.224278	0.475647	0.979647	0.418233	0.648683	-0.00384284	0.0111908	-0.200517	0.23406	0.159488	0.234842	0.973209	0.338243	0.466183	0.00699782	-2.26194	0.0541007	0.0594077	0.775802	0.0997071	0.293854	0.911882	0.229413	0.023405	0.000913042	-0.171656	0.577603	0.224866	0.416236	0.851607	0.422492	0.610257	-0.00179736	0.00570051	-0.161173	0.507453	0.259392	0.383873	0.82292	0.461859	0.557644	-0.000544283	-0.344809	-0.147716
P39687	ANP32A	ENSG00000140350	0.00142441	0.0872811	0.299371	0.191659	0.203567	0.741741	0.376979	0.388545	0.00917876	-0.00795027	0.117372	0.0721633	0.0794456	0.0689783	0.967587	0.216252	0.22798	0.0255386	1.45516	-0.0207495	0.0118609	0.819584	0.0128037	0.131838	0.929551	0.0615406	0.0588618	-0.000566631	0.0987431	0.463342	0.138859	0.262346	0.7953	0.308646	0.455771	0.00534636	-0.00185858	0.0918078	0.646993	0.174068	0.32654	0.884022	0.358057	0.502865	0.00198139	0.215092	0.0818743
Q15365	PCBP1	ENSG00000169564	-0.000556648	0.145411	0.382969	6.50549527279161e-06	3.59135498615616e-05	0.791378	0.00052263	0.00163174	0.132539	-0.00209661	0.147394	0.309451	5.57094222898299e-06	3.13325569702529e-05	0.981996	0.000517991	0.00214171	0.134358	0.253873	0.117014	0.336853	0.00627499	0.00021771	0.661376	0.103681	0.00526618	0.125477	-0.000121802	0.142636	0.734581	9.06152085919406e-06	4.97525909624549e-05	0.917527	0.000564445	0.00148869	0.129105	-0.00175357	0.140763	0.346775	1.13539715845825e-05	2.43572356746916e-05	0.733632	0.000701585	0.00162145	0.139701	0.0415153	0.139058
P23528	CFL1	ENSG00000172757	-0.00191208	0.162623	0.0821835	0.00266632	0.00457351	0.497871	0.021565	0.0352905	0.0653814	-0.00274864	0.157675	0.442005	0.00410271	0.0154871	0.996503	0.0308262	0.0913873	0.0476777	-1.25973	0.274632	0.00444973	0.000129281	0.000515401	0.0832152	0.0215181	0.00914087	0.111792	-0.000981122	0.152103	0.113347	0.00477785	0.00625956	0.458117	0.0320905	0.0393569	0.0613159	-0.011303	0.131035	0.000344005	0.0112907	2.91874312928706e-05	0.128485	0.055689	0.00174282	0.137266	0.28042	0.131512
Q08257	CRYZ	ENSG00000116791	0.00228031	0.139746	0.204506	0.11057	0.0934458	0.664796	0.26392	0.239793	0.0209767	-0.00160419	0.158541	0.783221	0.0742304	0.201833	0.996503	0.206021	0.426177	0.00930919	1.8842	-0.0115846	0.0105412	0.920333	0.00859627	0.125843	0.968481	0.0475627	0.0655936	0.0013554	0.152123	0.180021	0.0811513	0.0847068	0.549462	0.218712	0.225457	0.0226274	0.00831592	0.174651	0.114889	0.0465639	0.0562027	0.521566	0.146775	0.163527	0.0290467	-0.331962	0.176683
Q9Y6B6	SAR1B	ENSG00000152700	0.000599038	-0.202652	0.483902	3.01792242790731e-06	1.76354593660681e-05	0.841865	0.000319321	0.00103982	0.141979	-0.00199742	-0.193552	0.470518	8.66217757508158e-06	1.73657601778594e-05	0.996503	0.000689759	0.00149037	0.142182	0.889703	-0.29004	0.0117057	7.83139696820313e-07	4.01739351753194e-06	0.131427	0.00146317	0.000361351	0.186178	0.000854532	-0.199292	0.0732277	2.89307322127295e-06	5.21114695112544e-06	0.373269	0.000282732	0.000315823	0.159043	-0.000287813	-0.199156	0.909249	5.06058389580123e-06	2.66364590494835e-05	0.975557	0.000390894	0.00172891	0.138498	-0.040203	-0.196117
P62753	RPS6	ENSG00000137154	-0.00169569	0.197988	0.178316	0.00147765	0.00418781	0.635662	0.0148999	0.0333127	0.0666474	-0.00528298	0.201115	0.194972	0.00135149	0.00447459	0.973209	0.0155572	0.0433369	0.0656958	0.75652	0.134609	0.148435	0.107505	0.00407308	0.462542	0.382738	0.029877	0.0780847	-0.00132271	0.190159	0.0613131	0.00200956	0.00186072	0.347782	0.0183473	0.0173159	0.0788061	-0.00265746	0.185246	0.468562	0.00274025	0.00634814	0.805957	0.0212223	0.0412368	0.0615746	-0.122567	0.195425
P40429	RPL13A	ENSG00000142541	-0.00182347	0.1682	0.199066	0.0157113	0.0339036	0.660191	0.0712227	0.124224	0.0361289	-0.00861218	0.179304	0.0598539	0.0100967	0.0131153	0.954919	0.0553494	0.0815642	0.05011	1.20557	0.0794236	0.0362963	0.383487	0.00434293	0.228859	0.683762	0.030993	0.0770185	-0.0015214	0.158705	0.0557265	0.020825	0.01306	0.33351	0.0888196	0.0632448	0.0505515	-0.000199101	0.160169	0.961375	0.0201421	0.0631768	0.991543	0.0837789	0.17698	0.0272705	-0.179917	0.168688
Q03252	LMNB2	ENSG00000176619	0.00156304	0.010231	0.0573927	0.796818	0.143574	0.454527	0.887849	0.313711	0.0144866	-0.00272022	0.0273939	0.309002	0.498125	0.523177	0.981996	0.688749	0.722472	-0.00531483	0.222833	0.0173238	0.484742	0.733337	0.506873	0.76803	0.890472	0.659439	-0.00563026	0.000347235	0.0193456	0.455943	0.629165	0.666906	0.789943	0.788355	0.795938	-0.00914577	-0.00239411	0.0144409	0.325952	0.720523	0.550115	0.719039	0.843231	0.692098	-0.00618529	0.219973	0.00538022
P68032	ACTC1	ENSG00000159251	-0.00363444	-0.00458601	0.0499226	0.959136	0.138458	0.43292	0.979036	0.306695	0.0150367	0.00553622	-0.0424101	0.35865	0.641911	0.624562	0.985497	0.796927	0.795576	-0.00805816	-0.943443	0.153291	0.229853	0.221528	0.396156	0.561354	0.53922	0.563563	-0.00117458	0.000632128	-0.0260753	0.545561	0.771938	0.801687	0.835596	0.873747	0.887012	-0.0120298	-0.00899355	-0.0468847	0.100508	0.604038	0.245016	0.503779	0.761902	0.421493	0.00645042	0.162217	-0.0387243
Q96KP4	CNDP2	ENSG00000133313	-0.000696811	0.238754	0.600124	0.000315283	0.00148225	0.887345	0.00550575	0.016854	0.0814426	-0.00130729	0.237758	0.761181	0.000367095	0.00162439	0.996503	0.00691571	0.0238532	0.0801476	0.597933	0.179583	0.266847	0.0379562	0.00220747	0.600442	0.235139	0.021076	0.088204	-0.00138779	0.234678	0.0602458	0.000291462	0.000324282	0.345579	0.00538577	0.00542155	0.103423	0.00789699	0.255458	0.0392779	8.45435480180098e-05	0.000136035	0.36863	0.00225888	0.00454862	0.116266	-0.15944	0.245054
Q9Y4L1	HYOU1	ENSG00000149428	-0.00186475	-0.34995	0.194557	1.59045400706821e-06	1.88052239548239e-06	0.653657	0.000201388	0.00022455	0.171023	-0.00162244	-0.357569	0.727944	1.31084260097126e-06	4.1182801453806e-06	0.996503	0.000171622	0.000622841	0.160965	-0.249	-0.319514	0.668734	0.00079359	6.03719185765849e-05	0.873993	0.0419984	0.0025285	0.145456	0.00240014	-0.365648	0.00257534	2.55985013657699e-07	5.37280627253348e-08	0.0965502	4.82250791583432e-05	1.12160961213645e-05	0.216622	0.0016705	-0.359304	0.693143	1.05632990050584e-06	4.21880252307056e-06	0.903144	0.000151094	0.000549979	0.162949	-0.321843	-0.340157
P08865	RPSA	ENSG00000168028	-0.000350818	0.158579	0.795977	0.0174616	0.058595	0.947117	0.0765876	0.177904	0.0279814	-0.00551258	0.170899	0.207789	0.010624	0.027324	0.973209	0.0572853	0.128493	0.0393229	1.40367	0.0267636	0.0103566	0.755901	0.00326086	0.125053	0.903394	0.0264291	0.0817718	-0.00209138	0.160157	0.00542391	0.0130725	0.00131407	0.120041	0.0638657	0.0135693	0.0837606	0.00878764	0.178216	0.0238694	0.00598434	0.00370841	0.320066	0.0362534	0.0303879	0.0694238	-0.171698	0.167914
Q7Z7H5	TMED4	ENSG00000158604	0.000304263	-0.202977	0.817663	0.00191189	0.00782289	0.952269	0.0175803	0.0493002	0.0576313	0.00296767	-0.208872	0.486589	0.00149986	0.0063014	0.996503	0.0165257	0.0527564	0.0607618	-0.0481238	-0.209293	0.929394	0.017125	0.0110123	0.979769	0.162627	0.0559396	0.0614142	0.00163758	-0.201674	0.0248102	0.00147506	0.000710809	0.239859	0.0150308	0.00886185	0.0924479	-0.00200039	-0.20705	0.605676	0.00157777	0.00659797	0.867807	0.0147361	0.0422226	0.0610085	-0.302074	-0.18067
Q99735	MGST2	ENSG00000085871	-0.000139649	0.0305953	0.91249	0.620776	0.883477	0.977599	0.779274	0.930233	-0.0134511	0.0106869	0.00147881	0.00841891	0.980527	0.0272635	0.85313	0.989898	0.128493	0.0393557	0.57963	-0.0288689	0.291167	0.741239	0.534866	0.622982	0.894271	0.682071	-0.00660475	0.00167963	0.0266227	0.0175579	0.658477	0.0521893	0.201511	0.806035	0.162676	0.0299388	0.00212583	0.0364804	0.569121	0.555898	0.740047	0.852653	0.728803	0.829506	-0.010859	-0.139008	0.0390749
P13010	XRCC5	ENSG00000079246	0.00014976	0.0300329	0.768911	0.227039	0.433466	0.938631	0.421753	0.614025	-0.00240971	-0.00148001	0.0348978	0.368743	0.162473	0.30176	0.986836	0.342506	0.532632	0.00316017	-0.367751	0.058729	0.0790876	0.0788553	0.14338	0.340509	0.330124	0.294695	0.016992	-3.98877e-05	0.0307882	0.889403	0.21372	0.457633	0.967162	0.407901	0.647274	-0.00327108	-0.00193083	0.0274934	0.196783	0.267474	0.195124	0.614366	0.470331	0.363603	0.00997886	0.147488	0.0210462
P21281	ATP6V1B2	ENSG00000147416	0.000473637	-0.393079	0.740488	9.10926603647803e-08	5.57220842563272e-07	0.931368	2.60592484687986e-05	9.15739103821003e-05	0.186391	0.00269737	-0.397179	0.559646	8.08240483199456e-08	4.96313408604724e-07	0.996503	2.97278547249171e-05	0.000152133	0.187839	-0.991234	-0.309306	0.0907842	0.00115558	8.25141938692506e-07	0.364062	0.0487745	0.000129278	0.20906	0.00240391	-0.394745	0.00236238	2.76146746421863e-08	6.65897111901208e-09	0.0946643	8.53182987744988e-06	2.53515712371374e-06	0.241575	-0.00434066	-0.401781	0.301073	5.05435656468612e-08	3.19734100723144e-07	0.70362	1.59944450256168e-05	8.86151536251371e-05	0.196019	0.165863	-0.401236
P35606	COPB2	ENSG00000184432	-0.00119203	-0.0579629	0.0421399	0.0422147	0.0093292	0.41162	0.139634	0.0554298	0.0550748	0.00166669	-0.0699747	0.382834	0.0165378	0.050583	0.988807	0.0768119	0.188322	0.0301776	0.124127	-0.0811661	0.618812	0.0432669	0.0888146	0.851776	0.249537	0.212869	0.0254385	0.000112612	-0.0655225	0.734953	0.0234324	0.0731163	0.917527	0.0955102	0.205085	0.0248545	0.000288902	-0.0655279	0.86722	0.0236234	0.069662	0.961491	0.0939099	0.188753	0.0257841	-0.0343475	-0.0632574
P15880	RPS2	ENSG00000140988	-0.00221122	0.196881	0.123083	0.00522459	0.0102789	0.570382	0.0333786	0.0589416	0.0536644	-0.00696481	0.201159	0.133337	0.00462971	0.0109413	0.973209	0.0328977	0.0729799	0.0527548	0.419928	0.167916	0.480643	0.0789231	0.022337	0.764672	0.330229	0.088376	0.0493774	-0.00114464	0.185336	0.156499	0.00829333	0.0127333	0.519632	0.0468237	0.0622414	0.0509243	-0.00257769	0.178875	0.536915	0.010709	0.0252389	0.837671	0.0535727	0.0985568	0.0411167	-0.000101184	0.182771
P06748	NPM1	ENSG00000181163	0.000668928	0.196875	0.534069	0.000244719	0.000660169	0.867028	0.00459904	0.00993986	0.0928018	-0.00625988	0.217678	0.0704685	5.13185451781966e-05	0.000155126	0.96681	0.00200194	0.00610524	0.112791	0.206946	0.189913	0.648165	0.00971288	0.00201826	0.867014	0.125455	0.0198771	0.0896749	0.000507433	0.199343	0.401495	0.000190571	0.000621091	0.754354	0.00404387	0.00811726	0.0943444	-0.00608599	0.190948	0.0531308	0.000328404	0.00011928	0.40698	0.00553842	0.00428521	0.118079	0.233063	0.185433
P08962	CD63	ENSG00000135404	0.00424126	-0.00118497	0.000427929	0.983465	0.0017966	0.0493332	0.991294	0.0193812	0.0787206	0.00256481	0.0191177	0.519893	0.751231	0.738643	0.996503	0.866071	0.870769	-0.0106633	1.1812	-0.0583802	0.0183142	0.45985	0.043983	0.166304	0.740232	0.135619	0.0377007	0.00194747	0.0220991	0.00435993	0.702625	0.0153335	0.111237	0.833323	0.0707109	0.0481862	-0.00101857	0.022508	0.777955	0.707227	0.882574	0.933208	0.834552	0.925469	-0.0136447	-0.154326	0.0362954
P62750	RPL23A	ENSG00000198242	-0.00153884	0.145464	0.3279	0.0585442	0.127416	0.759486	0.173321	0.291133	0.0162951	-0.0120398	0.167438	0.0169393	0.0279974	0.0117707	0.85313	0.109717	0.0764653	0.0516893	0.853472	0.0802419	0.195578	0.444602	0.0745423	0.519878	0.728954	0.18873	0.0285099	-0.00198935	0.14123	0.0233871	0.0606705	0.0153707	0.234905	0.179673	0.0707109	0.0481504	-0.00609961	0.127585	0.183136	0.0939215	0.0765526	0.599195	0.238399	0.200707	0.0243473	0.111701	0.12811
P69905	HBA1	ENSG00000206172	0.00374765	-0.365271	0.428225	0.11373	0.240123	0.815084	0.268836	0.429418	0.00665802	0.0129564	-0.375564	0.397078	0.106207	0.229572	0.990316	0.260924	0.461055	0.00734447	-3.0658	-0.202775	0.108401	0.50372	0.0390523	0.39871	0.766615	0.125683	0.0397602	0.00132932	-0.339367	0.61729	0.13978	0.301325	0.872463	0.309735	0.496996	0.00320785	-0.00486256	-0.364492	0.724085	0.112373	0.27837	0.914255	0.269388	0.456696	0.00446714	-0.398465	-0.314483
Q16555	DPYSL2	ENSG00000092964	0.00135376	-0.132514	0.342397	0.0573565	0.127977	0.767685	0.170919	0.292194	0.0162287	0.00452536	-0.135824	0.326462	0.053005	0.12409	0.982817	0.164422	0.31949	0.0166954	-0.926779	-0.040287	0.123001	0.672846	0.0797452	0.423361	0.863873	0.197772	0.0273281	0.000914587	-0.126259	0.254097	0.0684485	0.10523	0.634134	0.194803	0.258813	0.0193343	-0.0063549	-0.138825	0.129096	0.0463649	0.0604834	0.542373	0.146473	0.171517	0.0279324	0.34349	-0.147028
P28072	PSMB6	ENSG00000142507	0.000859598	-0.000604282	0.289883	0.98777	0.565521	0.736048	0.993459	0.719073	-0.00651928	-0.00384628	0.0150418	0.1424	0.703655	0.336948	0.973209	0.835979	0.565829	0.00146725	0.451314	-0.0604135	0.188525	0.269439	0.386706	0.512554	0.589112	0.555499	-0.000739158	-0.000524278	0.00635269	0.251215	0.871352	0.511957	0.631018	0.930213	0.692775	-0.0050174	-0.000331312	0.00302608	0.889854	0.939218	0.98611	0.969837	0.969246	0.990745	-0.0154031	0.172784	-0.00676463
Q9UHL4	DPP7	ENSG00000176978	0.00277535	0.0674293	0.317045	0.616748	0.494226	0.753154	0.775857	0.66345	-0.00443479	0.00360049	0.0756382	0.688701	0.57839	0.753639	0.996503	0.749863	0.87787	-0.0109758	-1.76425	0.239941	0.138821	0.206498	0.296691	0.449658	0.52192	0.472699	0.00402728	0.00014342	0.0828133	0.926897	0.538498	0.822256	0.980705	0.724651	0.899081	-0.0124273	-0.00885961	0.0629276	0.277678	0.64145	0.463373	0.687809	0.788942	0.62466	-0.00349114	0.179904	0.0730193
P05141	SLC25A5	ENSG00000005022	-0.000463368	0.149785	0.69733	0.0106835	0.0379185	0.918764	0.0540401	0.133675	0.0344678	-0.000690137	0.14865	0.857912	0.0118627	0.0402567	0.996503	0.061619	0.163999	0.0335786	-0.73994	0.22074	0.109666	0.00318727	0.0124276	0.399647	0.0752858	0.0603715	0.0593672	0.000324027	0.146404	0.628913	0.0121726	0.0369216	0.875542	0.0607372	0.1291	0.0351298	-0.00103295	0.147324	0.767971	0.0122165	0.0360628	0.931362	0.059197	0.12343	0.0357549	-0.326081	0.16881
P09210	GSTA2	ENSG00000244067	-0.0103957	0.66963	0.105641	0.0327886	0.0419486	0.54266	0.117304	0.142485	0.0329663	-0.0234903	0.665303	0.259586	0.0360557	0.0824902	0.973209	0.129532	0.254964	0.0228531	3.14428	0.420935	0.239646	0.323442	0.0597654	0.570776	0.634723	0.16407	0.0323696	-0.00998956	0.624393	0.00527002	0.0412904	0.00320884	0.119509	0.140659	0.0248262	0.0709901	0.0294501	0.683617	0.115866	0.0285119	0.0385493	0.522232	0.106906	0.128675	0.0347498	-1.72133	0.719306
P35232	PHB	ENSG00000167085	0.00174547	-0.08446	0.0887529	0.090423	0.0791941	0.512997	0.231038	0.216402	0.023466	0.00139372	-0.0769976	0.676002	0.128817	0.310514	0.996503	0.297277	0.540792	0.00272152	-0.639751	-0.0212691	0.127186	0.74943	0.101342	0.430682	0.899974	0.232069	0.0231187	0.0016492	-0.0755905	0.00378263	0.118722	0.00526196	0.105833	0.279408	0.034887	0.063839	-0.00223952	-0.0776991	0.461165	0.124596	0.262322	0.802724	0.288713	0.440627	0.00539035	-0.205398	-0.0594699
P50990	CCT8	ENSG00000156261	2.39155476256759e-05	0.00170573	0.968246	0.953455	0.997143	0.991603	0.976615	0.998269	-0.0153399	-0.00283326	0.00934129	0.143206	0.748916	0.340352	0.973209	0.865132	0.570009	0.0013128	-0.0485016	0.0141141	0.844469	0.720574	0.937598	0.946931	0.885837	0.960478	-0.0168368	-0.000325706	0.00246139	0.334606	0.932364	0.625571	0.707888	0.961053	0.767435	-0.0081452	-0.000570758	0.00163598	0.747201	0.955576	0.944958	0.923357	0.978506	0.964923	-0.014727	0.141602	-0.0076876
P54819	AK2	ENSG00000004455	0.00266843	-0.00692594	0.00172823	0.864698	0.00703385	0.112963	0.929086	0.0459844	0.0591715	0.00194467	0.0049735	0.488071	0.906673	0.762922	0.996503	0.952808	0.883125	-0.0111663	0.599781	-0.0596445	0.0764376	0.267464	0.206145	0.334696	0.587068	0.37342	0.0105401	-0.000388596	0.0114937	0.42552	0.783971	0.704074	0.770625	0.881554	0.822733	-0.00999466	0.00435356	0.0194562	0.0866793	0.642645	0.221535	0.475167	0.790035	0.39433	0.00801311	-0.227357	0.0254366
P36578	RPL4	ENSG00000174444	-0.00370316	0.245062	0.0429113	0.00621478	0.00610611	0.413791	0.0376475	0.0421104	0.0612166	-0.00860061	0.244136	0.147614	0.00718756	0.01668	0.973209	0.0443175	0.0946893	0.0465899	0.180908	0.271315	0.811081	0.0262967	0.0141612	0.936864	0.197453	0.065734	0.0571514	-0.00107108	0.223303	0.300994	0.013115	0.0290405	0.680386	0.0640332	0.109206	0.0387149	-0.00702808	0.209185	0.187678	0.0189565	0.0182878	0.605778	0.0805807	0.0807631	0.0459313	0.00709394	0.220943
P26373	RPL13	ENSG00000167526	-0.00158623	0.20207	0.40158	0.0292904	0.0793575	0.80233	0.108689	0.216448	0.023435	-0.00772616	0.212349	0.205796	0.0225559	0.0505849	0.973209	0.0952032	0.188322	0.0301771	1.67897	0.113169	0.0288608	0.351679	0.00253738	0.205457	0.658036	0.0228177	0.0859128	-0.00137635	0.193663	0.194837	0.0350314	0.0508434	0.571621	0.125677	0.15964	0.0303317	-0.00447943	0.184082	0.416367	0.0454777	0.0780003	0.783094	0.144615	0.202853	0.0240616	-0.0649172	0.19632
P62906	RPL10A	ENSG00000198755	-0.00143915	0.163216	0.229212	0.00561091	0.0151994	0.690766	0.0351775	0.0754424	0.0479524	-0.00687083	0.172175	0.0749921	0.00353811	0.0063962	0.973197	0.0280867	0.0532794	0.060546	0.751914	0.0818241	0.128653	0.29877	0.0194508	0.433684	0.613203	0.0808601	0.0517442	-0.00227205	0.158731	0.000579669	0.00488278	8.61532147178737e-05	0.0518141	0.0325969	0.00216054	0.12166	0.000851042	0.159917	0.807337	0.00647665	0.0241384	0.94508	0.0381875	0.0957108	0.0417845	-0.0929263	0.160293
Q14103	HNRNPD	ENSG00000138668	-0.000269059	0.0544577	0.780206	0.246754	0.505864	0.942826	0.445832	0.672324	-0.0047945	-0.00365164	0.0623843	0.240505	0.185671	0.263455	0.973209	0.373469	0.494155	0.00523984	0.0268676	0.0824437	0.946208	0.196174	0.255637	0.982734	0.510023	0.428502	0.00669641	-0.000720493	0.0542002	0.182913	0.244014	0.217887	0.553683	0.445269	0.408385	0.00820573	-0.00560317	0.0421122	0.0472268	0.365717	0.0730803	0.39011	0.568484	0.194646	0.0250547	0.392044	0.0263106
P61604	HSPE1	ENSG00000115541	0.00189298	-0.0233965	0.460688	0.85117	0.757793	0.832764	0.92066	0.852972	-0.0110614	0.00591095	-0.0269228	0.476422	0.830224	0.772068	0.996503	0.911212	0.889273	-0.0113517	-1.10139	0.103754	0.291392	0.532709	0.571724	0.622982	0.785797	0.709738	-0.00781412	0.00216948	-0.0141692	0.131458	0.908472	0.318273	0.484017	0.948633	0.51492	0.00236185	-0.0102013	-0.0357212	0.174208	0.773486	0.392621	0.589483	0.875756	0.565917	-0.000896613	0.0981098	-0.0179255
O15240	VGF	ENSG00000128564	0.00356476	0.252534	0.46937	0.292578	0.393868	0.836759	0.497216	0.578554	-0.000933437	-0.002616	0.2822	0.869748	0.24386	0.505352	0.996503	0.445289	0.710344	-0.00477887	-2.03851	0.44752	0.305894	0.15983	0.360413	0.637503	0.460836	0.532708	0.000529715	0.00123319	0.270418	0.656705	0.258467	0.471166	0.887421	0.461966	0.659903	-0.00372449	-0.0296127	0.206372	0.0390557	0.382712	0.0638424	0.367594	0.584503	0.178085	0.0271112	0.928312	0.21271
Q5SSJ5	HP1BP3	ENSG00000127483	-0.000791883	-0.0230129	0.469986	0.665798	0.668227	0.836759	0.806686	0.791624	-0.00910673	-0.0054033	-0.0137977	0.126172	0.795565	0.268445	0.973209	0.893647	0.49915	0.00495267	-0.617502	0.0748166	0.146789	0.269633	0.331786	0.459771	0.589317	0.507167	0.00201899	0.000731056	-0.0297736	0.235256	0.573545	0.428349	0.615822	0.74908	0.622262	-0.00224299	-0.00872969	-0.0466946	0.00611102	0.370341	0.0196685	0.206304	0.571984	0.0841687	0.0448456	0.156046	-0.038588
P18669	PGAM1	ENSG00000171314	0.000296569	-0.0867331	0.78455	0.101951	0.260751	0.94346	0.250069	0.452492	0.00539774	0.0033801	-0.0937669	0.334613	0.0783152	0.169662	0.98372	0.213975	0.386114	0.011952	-0.285087	-0.0635445	0.531221	0.382184	0.252661	0.798589	0.682384	0.425732	0.00690592	0.000259695	-0.0849488	0.67048	0.107501	0.253398	0.894466	0.262429	0.446087	0.00588137	-0.00163087	-0.0913901	0.606792	0.083763	0.212505	0.867835	0.219839	0.38431	0.00865798	0.344167	-0.108042
P07305	H1-0	ENSG00000189060	-0.00580479	0.344154	0.0818482	0.0344386	0.0367755	0.496619	0.121685	0.130961	0.0349224	-0.0291022	0.383957	0.00653693	0.0174076	0.00410572	0.85313	0.0797961	0.0412924	0.0669316	-2.71769	0.718275	0.0400987	0.000819764	0.00360834	0.240095	0.0427828	0.0280109	0.080095	0.00135241	0.304881	0.473532	0.0619724	0.1307	0.799824	0.181867	0.297269	0.0160333	-0.0214612	0.265053	0.0282456	0.10097	0.0153145	0.329491	0.249901	0.0725254	0.0485727	0.4701	0.275404
P04843	RPN1	ENSG00000163902	-0.00211373	0.0607256	0.140398	0.382599	0.266372	0.589708	0.586116	0.45788	0.00507133	-0.000513565	0.0485878	0.912191	0.491134	0.788215	0.996503	0.683289	0.898358	-0.0116738	0.562581	0.0115216	0.341589	0.902659	0.444064	0.665386	0.960789	0.607038	-0.00323605	0.000306392	0.0462926	0.705309	0.507033	0.741435	0.910091	0.699218	0.847166	-0.0108046	0.00343048	0.0574972	0.413593	0.408783	0.545891	0.782387	0.60685	0.688964	-0.00606412	-0.508828	0.0815337
P38117	ETFB	ENSG00000105379	0.00184024	0.0218161	0.0812193	0.669158	0.175272	0.495074	0.809107	0.353658	0.0114574	-0.00155032	0.0376589	0.651532	0.468955	0.72776	0.996503	0.664926	0.864084	-0.0104325	-0.529367	0.0816112	0.157091	0.171497	0.294909	0.473048	0.47632	0.470927	0.00413542	0.000533027	0.034052	0.369774	0.505293	0.526788	0.734121	0.69769	0.701668	-0.00546247	0.00326395	0.0395313	0.296017	0.44503	0.469843	0.701031	0.641172	0.630353	-0.00370859	-0.219883	0.0483876
P12956	XRCC6	ENSG00000196419	0.00113378	0.000286938	0.0990429	0.993116	0.248758	0.529161	0.996083	0.438879	0.00611793	-0.000340973	0.0084256	0.878745	0.803372	0.963408	0.996503	0.89762	0.983482	-0.0148025	0.456645	-0.0436095	0.109232	0.33599	0.275667	0.399255	0.645409	0.449168	0.00534535	-0.000334072	0.00745262	0.388666	0.822963	0.674852	0.745875	0.904334	0.801035	-0.0093311	0.000762436	0.0095106	0.708086	0.778261	0.905696	0.907429	0.87842	0.940251	-0.0140544	0.218822	-0.00722665
P09429	HMGB1	ENSG00000189403	0.000670778	0.127853	0.617172	0.0517389	0.11268	0.894187	0.159725	0.269789	0.0181535	-0.011023	0.161247	0.0101524	0.0129246	0.00463346	0.85313	0.0653335	0.0441837	0.0651941	0.72465	0.112964	0.196898	0.207361	0.0206314	0.521192	0.52276	0.0840789	0.0507369	-0.000867939	0.132784	0.24889	0.0415219	0.0689606	0.629066	0.141036	0.196333	0.0257388	-0.00305178	0.125825	0.440933	0.056919	0.0992805	0.796819	0.168898	0.236024	0.0203761	0.394942	0.10551
P21796	VDAC1	ENSG00000213585	0.00202358	-0.0576202	0.0344585	0.213175	0.0668162	0.384539	0.404786	0.193075	0.026016	0.00580115	-0.0600228	0.0614028	0.199499	0.108872	0.954919	0.392994	0.298626	0.0186727	-0.476532	-0.00179565	0.221058	0.976869	0.30646	0.549197	0.990689	0.481411	0.00344577	0.00166152	-0.0481488	0.00183178	0.285984	0.00486083	0.0879451	0.494653	0.0329632	0.0649892	-0.00188772	-0.0485233	0.507318	0.30483	0.508176	0.82292	0.508774	0.660466	-0.00493934	-0.106441	-0.0375258
Q04837	SSBP1	ENSG00000106028	0.00269044	-0.156268	0.0342957	0.0117966	0.0087354	0.383597	0.0578885	0.0531696	0.0560304	0.00613849	-0.155304	0.137179	0.0136885	0.0273038	0.973209	0.0679064	0.128493	0.0393339	-0.22505	-0.114912	0.678614	0.186447	0.14165	0.879423	0.496764	0.292307	0.0172069	0.000794823	-0.139032	0.268097	0.0254659	0.0479345	0.644693	0.101758	0.153758	0.031217	-0.00315648	-0.148121	0.399462	0.0182367	0.0522577	0.774045	0.0785175	0.156389	0.0301502	-0.0365383	-0.136629
P61586	RHOA	ENSG00000067560	-0.000989203	-0.0468011	0.308484	0.321862	0.313395	0.748109	0.528276	0.506415	0.00257983	-0.00312549	-0.0448616	0.319908	0.345591	0.32101	0.981996	0.552919	0.550629	0.00221135	-1.21482	0.0767429	0.00222803	0.21779	0.00703062	0.0626721	0.536541	0.0425918	0.0689724	-0.000167496	-0.0500534	0.756881	0.283421	0.530367	0.925902	0.491722	0.705434	-0.00556802	-0.0121157	-0.0785973	1.1221604731249e-05	0.0761235	3.16777546961283e-05	0.0288919	0.206537	0.00176028	0.136161	0.254645	-0.070283
Q86YB8	ERO1B	ENSG00000086619	-0.00121836	-0.611421	0.58946	1.33399253400661e-07	4.46007831683174e-07	0.884934	3.67991369023822e-05	7.48905324330616e-05	0.189173	-0.000920988	-0.616767	0.899705	1.30403174117442e-07	5.12099559528867e-07	0.996503	4.0289364675325e-05	0.000152133	0.187448	-1.8312	-0.505329	0.0523451	0.00096286	1.9583876179508e-07	0.274856	0.0450449	4.50435453330179e-05	0.229294	0.00371038	-0.623238	0.00283568	2.49357340693151e-08	6.89258151190944e-09	0.0967855	8.06399943312163e-06	2.53515712371374e-06	0.241169	-0.00414998	-0.633311	0.531212	5.49581187179078e-08	3.6457461824448e-07	0.834933	1.62838955547523e-05	9.17356274103737e-05	0.194369	0.350223	-0.642809
P46778	RPL21	ENSG00000122026	-0.00116528	0.141287	0.322065	0.0145086	0.0401142	0.757297	0.0672254	0.138508	0.0336313	-0.00543401	0.148199	0.152591	0.0106344	0.023497	0.973209	0.0572853	0.11747	0.0415505	0.813491	0.081519	0.0931348	0.289823	0.0109624	0.368919	0.605516	0.0558904	0.0614909	-0.00131872	0.136507	0.0452207	0.0163828	0.00906976	0.301888	0.0746551	0.0492997	0.0559035	-0.00119433	0.133971	0.726413	0.0192209	0.0526659	0.914818	0.0813491	0.156903	0.0300323	0.0545449	0.13017
Q14108	SCARB2	ENSG00000138760	0.00946667	-0.1026	5.64558425116065e-13	0.0766118	3.92751083030281e-12	2.18032463779824e-09	0.206978	5.05601560887648e-09	0.322116	0.00708897	-0.0608863	0.128194	0.386688	0.260651	0.973209	0.592397	0.490921	0.00540363	0.810708	-0.117845	0.155235	0.19508	0.309451	0.470421	0.508709	0.4833	0.00327133	0.00224258	-0.0472181	0.00518931	0.487915	0.0165196	0.119509	0.682356	0.0741497	0.0470861	-0.000802941	-0.0479735	0.849283	0.494065	0.785984	0.955969	0.680606	0.860394	-0.0118106	0.0281736	-0.044063
Q99497	PARK7	ENSG00000116288	0.00258806	-0.0479136	0.00907465	0.315242	0.0265864	0.230568	0.521287	0.107233	0.0397273	-0.00177987	-0.0266905	0.583809	0.587386	0.697052	0.996503	0.75654	0.842571	-0.00976258	1.22647	-0.118376	0.00341961	0.0730802	0.0135011	0.0746131	0.318476	0.0635479	0.0579621	-0.000275499	-0.0305744	0.62609	0.529964	0.722588	0.875279	0.718022	0.83502	-0.0104012	0.00249395	-0.0275704	0.398929	0.573724	0.56052	0.774009	0.742659	0.7009	-0.00647994	0.185793	-0.0439164
P09104	ENO2	ENSG00000111674	0.00219305	-0.520049	0.397528	6.2512698711409e-05	0.000308111	0.799889	0.00192342	0.0062548	0.103375	-0.00167141	-0.501634	0.842205	0.000125436	0.000432612	0.996503	0.00337586	0.0106079	0.0986816	-2.2014	-0.343261	0.0429622	0.0478524	0.000101401	0.246905	0.263069	0.003544	0.137434	0.00197403	-0.510403	0.17517	7.39137001628517e-05	0.000187733	0.542507	0.00222065	0.00360709	0.110989	-0.00960741	-0.527839	0.207877	5.1139717830935e-05	0.000203539	0.621619	0.00164585	0.00553377	0.110684	0.554972	-0.543462
P62266	RPS23	ENSG00000186468	-0.00222585	0.173049	0.0861287	0.00654198	0.0100245	0.509873	0.0388694	0.0579557	0.0540293	-0.0102336	0.185867	0.0141408	0.0034015	0.00214156	0.85313	0.027425	0.0283792	0.0762278	0.204092	0.163701	0.706485	0.0603239	0.0328631	0.895692	0.294499	0.111871	0.0427409	-0.0018595	0.163174	0.0103167	0.00895194	0.00164909	0.160013	0.049673	0.0159073	0.0805289	-0.00442234	0.153868	0.243237	0.0152735	0.0186802	0.659643	0.0700965	0.0816738	0.0456148	-0.0292285	0.160809
Q5JWF2	GNAS	ENSG00000087460	0.00064756	-0.141153	0.559308	0.00975363	0.034028	0.877705	0.0508004	0.124308	0.0360746	0.00463485	-0.14926	0.195242	0.00643893	0.0173963	0.973209	0.0411084	0.0969548	0.045973	-0.568412	-0.1248	0.184695	0.068961	0.00286093	0.50903	0.311949	0.0245982	0.083934	0.00163445	-0.140133	0.00797797	0.00821618	0.00123958	0.147069	0.0465262	0.0130978	0.0845891	-0.00403566	-0.147379	0.214669	0.00691733	0.017101	0.629978	0.0401526	0.077882	0.046931	-0.0235519	-0.135431
P49189	ALDH9A1	ENSG00000143149	0.00107084	-0.222112	0.327115	5.02937870305525e-05	0.000240241	0.759337	0.00166012	0.00533225	0.106801	0.00180252	-0.220036	0.610583	6.80513209425637e-05	0.000341542	0.996503	0.00237841	0.00915998	0.101953	-1.10856	-0.11117	0.0126006	0.113821	6.39660868071623e-05	0.134615	0.391256	0.00259844	0.144565	0.00124871	-0.2188	0.0409348	4.86921896826868e-05	4.80447855906409e-05	0.292703	0.00163521	0.00146102	0.129577	-0.00386212	-0.226127	0.227508	3.63282074551586e-05	0.00015341	0.643688	0.00133619	0.00481683	0.114604	-0.143602	-0.205595
P04844	RPN2	ENSG00000118705	-0.00116836	0.0137627	0.431237	0.848673	0.72992	0.816177	0.919076	0.833639	-0.0104786	-0.00026908	0.00701441	0.955365	0.923226	0.99456	0.996503	0.962998	0.997659	-0.0152994	1.02627	-0.0554069	0.0890704	0.562848	0.203601	0.359258	0.803475	0.370268	0.0107614	0.000152682	0.0055351	0.855167	0.938714	0.980133	0.957847	0.964781	0.988322	-0.015188	0.0079252	0.0257501	0.0657065	0.716766	0.180764	0.436155	0.841127	0.346371	0.0111606	-0.400292	0.0332892
P40939	HADHA	ENSG00000084754	0.000622323	-0.0687864	0.535098	0.160009	0.337482	0.867028	0.336759	0.527888	0.00144291	0.00046441	-0.0660399	0.8863	0.180753	0.405184	0.996503	0.367405	0.630087	-0.00136974	-1.48248	0.083985	1.40884691140146e-05	0.109492	3.69613070258412e-05	0.00725462	0.385821	0.00177322	0.152977	0.00166758	-0.0679339	0.00266631	0.14952	0.00451991	0.0967855	0.325505	0.0314804	0.0660427	-6.36417e-05	-0.0655929	0.982846	0.183123	0.40707	0.995216	0.368825	0.579661	-0.00146197	-0.148277	-0.0548174
P24752	ACAT1	ENSG00000075239	0.00171549	-0.181881	0.102089	0.000469675	0.00114077	0.535049	0.00717821	0.0141889	0.0851357	0.00286125	-0.178486	0.401058	0.000703414	0.00306244	0.992864	0.0105294	0.0351466	0.0711305	-0.246374	-0.154061	0.550857	0.0208279	0.00415124	0.80844	0.177566	0.0301463	0.0777689	0.00045152	-0.170409	0.444957	0.00102615	0.00361491	0.782665	0.0120273	0.0268994	0.0692723	0.00248074	-0.167289	0.420078	0.00130199	0.00286432	0.785437	0.012993	0.0257394	0.0731716	-0.161159	-0.160065
P61224	RAP1B	ENSG00000127314	0.0018698	-0.0491703	0.0202634	0.206143	0.0426351	0.309745	0.396254	0.143829	0.0327248	0.00495364	-0.0503163	0.0581322	0.20195	0.105184	0.954919	0.395702	0.293405	0.0191928	-0.0542644	-0.00577059	0.872305	0.914696	0.956552	0.961416	0.965791	0.971009	-0.0172036	0.000232115	-0.0373781	0.61211	0.343373	0.56734	0.869426	0.547579	0.730721	-0.00661919	-0.000662436	-0.0390645	0.78254	0.327342	0.609828	0.935621	0.530617	0.733958	-0.00780672	-0.0662332	-0.0327683
P26599	PTBP1	ENSG00000011304	-0.000458596	0.118024	0.548848	0.00184135	0.00755787	0.87317	0.0172186	0.0483654	0.0581309	-0.00448434	0.126939	0.0683703	0.000792385	0.00170869	0.96681	0.0112095	0.0247616	0.0794314	0.361395	0.0934107	0.234686	0.0554819	0.00316109	0.565261	0.28208	0.025918	0.0822858	-0.00121736	0.115918	0.0037365	0.0013911	0.000147163	0.104948	0.0145338	0.00308044	0.114339	-0.0012249	0.115448	0.583867	0.00223514	0.00618479	0.859212	0.0185238	0.0406219	0.0619568	0.0677419	0.110529
O43707	ACTN4	ENSG00000130402	-0.00119812	0.257468	0.387882	0.000200339	0.000911033	0.794694	0.0041822	0.012367	0.0882953	0.00199479	0.24455	0.657078	0.000446245	0.00119976	0.996503	0.00772824	0.0199266	0.0844258	-0.072913	0.266066	0.894563	0.00297209	0.00174328	0.969801	0.0731096	0.0182323	0.0920742	-0.000112733	0.248178	0.885066	0.000312788	0.00147041	0.965163	0.00557962	0.0146737	0.0821623	0.00231013	0.25906	0.569214	0.000180386	0.000870979	0.852653	0.00367626	0.0129623	0.0902522	-0.0396088	0.252489
P39656	DDOST	ENSG00000244038	-0.00295289	0.0506844	0.0551824	0.495995	0.14425	0.450084	0.686571	0.314209	0.0144155	-0.00135689	0.0354165	0.78678	0.641066	0.880218	0.996503	0.796757	0.941808	-0.0133935	0.27645	0.0266952	0.664652	0.793013	0.74017	0.872295	0.919127	0.832574	-0.0125141	0.000156009	0.031466	0.858176	0.67548	0.899439	0.95882	0.818373	0.945206	-0.0138366	0.00647035	0.0474715	0.147262	0.520159	0.311655	0.556013	0.701729	0.488892	0.00270868	-0.573378	0.0704868
P13073	COX4I1	ENSG00000131143	0.0029143	-0.0757254	0.0272342	0.235039	0.0582571	0.34885	0.431529	0.177226	0.0280678	0.00447182	-0.0689307	0.298421	0.289774	0.391303	0.981996	0.493979	0.616192	-0.000832843	0.525399	-0.118617	0.315071	0.156144	0.356665	0.643471	0.455744	0.529683	0.000717948	0.00108243	-0.0568002	0.144536	0.372444	0.239519	0.503117	0.578824	0.431548	0.00674915	0.00369458	-0.0506416	0.346702	0.436592	0.430183	0.733632	0.633283	0.599988	-0.00232649	-0.124597	-0.0487206
P62280	RPS11	ENSG00000142534	-0.00103565	0.150091	0.337959	0.00485905	0.0158476	0.764261	0.0319143	0.0775218	0.0473405	-0.00463359	0.155717	0.184352	0.00363085	0.0103748	0.973209	0.0287049	0.0704176	0.0535292	0.666473	0.0861095	0.140311	0.231701	0.0142065	0.451569	0.548535	0.0658651	0.0570971	-0.00177132	0.147566	0.00311886	0.00418351	0.000320854	0.0973294	0.0294548	0.00541108	0.103571	-0.000518636	0.145803	0.869008	0.00589506	0.0197855	0.961776	0.035814	0.0843863	0.0447571	-0.161808	0.154388
P21333	FLNA	ENSG00000196924	-0.00372241	0.346413	0.0970008	0.00173782	0.00349059	0.524674	0.0165307	0.0295305	0.0692586	0.0087114	0.299642	0.231076	0.00713669	0.00677055	0.973209	0.0442052	0.0552225	0.0597235	-1.52199	0.486749	0.0993513	0.00117656	0.0047407	0.381027	0.0491229	0.0326939	0.0755599	0.00132627	0.319226	0.295049	0.0038878	0.00842082	0.673849	0.028545	0.0473036	0.0569895	-0.00280532	0.324044	0.671154	0.00363188	0.0107796	0.893946	0.0257656	0.0579411	0.0537786	-0.164503	0.333739
P61088	UBE2N	ENSG00000177889	0.000281283	0.0427009	0.843396	0.537816	0.794523	0.961108	0.720571	0.877326	-0.0117979	0.000834363	0.042293	0.856249	0.544436	0.797003	0.996503	0.723417	0.901722	-0.0118464	0.289196	0.0164919	0.626474	0.861856	0.753846	0.856214	0.945593	0.84117	-0.0128482	-0.000595624	0.0475663	0.45588	0.488962	0.603261	0.789943	0.683327	0.753491	-0.00757774	-0.00872784	0.0243835	0.0351663	0.720517	0.0899287	0.355511	0.843231	0.221849	0.0218892	0.308808	0.0236786
P62424	RPL7A	ENSG00000148303	-0.00251471	0.180279	0.11844	0.0221003	0.0330565	0.563832	0.0906549	0.12227	0.036504	-0.00887018	0.187652	0.0883653	0.0178498	0.0261615	0.973209	0.0814364	0.125506	0.0399653	0.539921	0.171838	0.415552	0.105949	0.0263405	0.716457	0.380098	0.0980009	0.0465493	-0.00100044	0.165841	0.270856	0.0350831	0.0632496	0.647105	0.125769	0.184983	0.0270437	-0.00394138	0.159019	0.400083	0.042069	0.0705995	0.774045	0.137745	0.190335	0.0255806	-0.0632177	0.168487
P02792	FTL	ENSG00000087086	0.0123367	-0.130985	0.000347293	0.424004	0.00154961	0.0442775	0.625239	0.0173722	0.0808143	0.00665562	-0.0698048	0.560204	0.686438	0.804572	0.996503	0.825309	0.906038	-0.0119935	1.61126	-0.205007	0.227923	0.335786	0.45939	0.558882	0.645271	0.620919	-0.00384961	0.00359684	-0.0650784	0.0679882	0.699458	0.177632	0.363168	0.830787	0.358606	0.0113417	-0.0193863	-0.098142	0.0603632	0.564099	0.159975	0.422344	0.735376	0.320282	0.0130465	0.780388	-0.104836
P36542	ATP5F1C	ENSG00000165629	0.00085363	-0.146967	0.400984	0.00341639	0.0122947	0.80176	0.0254959	0.0659475	0.0510537	0.00274364	-0.148763	0.404012	0.00325314	0.0123505	0.992864	0.0268492	0.0791006	0.0509876	-1.01086	-0.0562574	0.0117407	0.373463	0.000722095	0.131427	0.676508	0.011141	0.106379	0.00151237	-0.143474	0.00725288	0.00316977	0.000513379	0.140404	0.0247556	0.00724926	0.0970148	-0.000302154	-0.142994	0.919799	0.00469015	0.0175948	0.978358	0.0304939	0.0789875	0.046507	-0.303687	-0.121044
P84098	RPL19	ENSG00000108298	-0.00481445	0.284895	0.011409	0.00221385	0.00104432	0.246896	0.0191487	0.0133549	0.0863781	-0.0107138	0.282456	0.0837958	0.00291302	0.00578511	0.973209	0.0250002	0.0503757	0.0619962	0.599672	0.249132	0.444376	0.0481232	0.00907802	0.738584	0.263807	0.0489502	0.0646751	-0.000674471	0.255562	0.533703	0.00686981	0.0221064	0.829274	0.0411018	0.0911639	0.0427724	-0.00783007	0.239367	0.158504	0.0100255	0.008681	0.572826	0.0514873	0.0506435	0.0569743	-0.0467642	0.257312
P25786	PSMA1	ENSG00000129084	0.00107324	0.0243227	0.141567	0.49202	0.229085	0.59106	0.682537	0.416823	0.0073769	0.000501136	0.0298508	0.832633	0.406305	0.662658	0.996503	0.609733	0.820646	-0.00897681	0.887101	-0.064805	0.00309595	0.168967	0.0110156	0.07117	0.47383	0.0559396	0.0614092	-0.000359062	0.0312704	0.382901	0.377303	0.471518	0.743643	0.58309	0.659903	-0.00373609	0.000972117	0.0338505	0.652978	0.345914	0.604192	0.886796	0.549866	0.730669	-0.00766053	0.175263	0.0193591
P38159	RBMX	ENSG00000147274	0.00143734	0.0911567	0.175518	0.0780909	0.0602125	0.633064	0.209727	0.181036	0.0275741	-0.00366074	0.110001	0.286804	0.0356655	0.0855868	0.981996	0.12885	0.260162	0.022299	1.6657	-0.0439456	0.000117443	0.510485	8.69904499390296e-05	0.0180351	0.770089	0.00316941	0.139813	-0.000494915	0.100747	0.408051	0.0517798	0.111565	0.758735	0.162184	0.269544	0.0184451	0.00201364	0.10661	0.519475	0.0412747	0.114156	0.828655	0.135894	0.259032	0.0182366	0.220418	0.0854735
P80404	ABAT	ENSG00000183044	-0.00191029	-0.145927	0.213389	0.0517009	0.0490835	0.673863	0.159672	0.158	0.0306265	-0.00520705	-0.144371	0.294824	0.056252	0.061547	0.981996	0.171288	0.214236	0.0272461	-0.752621	-0.0692163	0.237916	0.495475	0.118441	0.568798	0.760845	0.257339	0.0203706	-0.000398259	-0.155065	0.644721	0.0385027	0.102442	0.882039	0.133721	0.254753	0.0197425	0.00688128	-0.143016	0.118436	0.0510667	0.0304366	0.525994	0.156959	0.111144	0.038307	-0.446196	-0.128043
P48047	ATP5PO	ENSG00000241837	0.00232001	-0.130331	0.0436435	0.0201283	0.0157223	0.415477	0.084633	0.0771563	0.0474569	0.000648144	-0.117232	0.862738	0.04047	0.119468	0.996503	0.139238	0.313761	0.0172695	-0.501375	-0.0919484	0.268229	0.203623	0.0337372	0.601835	0.517613	0.113644	0.042288	0.00155797	-0.117283	0.0153661	0.0335484	0.0067826	0.188693	0.122635	0.0415125	0.0601472	-0.00253592	-0.123211	0.455798	0.0302646	0.0842897	0.802724	0.111105	0.213107	0.0228784	-0.278844	-0.0967222
P29692	EEF1D	ENSG00000104529	-0.00105635	0.152067	0.425071	0.0193569	0.0571717	0.814132	0.0824114	0.175267	0.028349	-0.00434535	0.1568	0.310049	0.0165093	0.0469082	0.981996	0.0767255	0.179763	0.0313023	1.26732	0.0360265	0.0169312	0.666604	0.00479893	0.160069	0.860004	0.0330071	0.0753566	-0.00166724	0.146934	0.0235089	0.0204379	0.00644818	0.235233	0.0876524	0.0400046	0.0608837	0.00465051	0.158992	0.226585	0.0135332	0.0311535	0.642603	0.0643527	0.11276	0.0379571	-0.15898	0.156041
O75131	CPNE3	ENSG00000085719	-0.000852678	0.00316468	0.422074	0.951096	0.72289	0.812791	0.975545	0.828796	-0.0103282	0.00362132	-0.0118431	0.291427	0.819366	0.571413	0.981996	0.906702	0.759263	-0.00667979	-0.782473	0.116878	0.0721501	0.0920427	0.14707	0.324381	0.357435	0.299729	0.0165418	0.00125014	-0.00617881	0.0348423	0.902716	0.106751	0.275889	0.946076	0.261262	0.0191162	-0.0101604	-0.023042	0.00084187	0.640947	0.00370939	0.13567	0.788531	0.0303879	0.06942	0.326255	-0.0242731
O43390	HNRNPR	ENSG00000125944	-2.94806e-05	-0.000778462	0.970117	0.983776	0.99897	0.991644	0.991403	0.999229	-0.0153685	-0.00338431	0.00797156	0.182202	0.835039	0.409206	0.973209	0.914312	0.63379	-0.00152192	-0.192203	0.041317	0.547557	0.418135	0.711136	0.806355	0.710541	0.8113	-0.0117843	-0.000374861	-0.000631352	0.396501	0.986744	0.696565	0.750998	0.993606	0.817147	-0.00982677	-0.00142114	-0.00298495	0.539985	0.938106	0.828173	0.839373	0.968837	0.888063	-0.0126375	0.241222	-0.0172285
Q15233	NONO	ENSG00000147140	0.000482816	0.0553736	0.535931	0.145804	0.248677	0.867644	0.318696	0.438836	0.00612292	-0.00174385	0.0630615	0.489408	0.100172	0.237135	0.996503	0.25114	0.467949	0.00684939	0.53235	0.0156634	0.0960005	0.757482	0.0711116	0.373699	0.903688	0.18407	0.0293343	-0.000266496	0.0580816	0.542926	0.12487	0.261425	0.834984	0.288066	0.455504	0.00540054	-0.00055379	0.0599043	0.807848	0.114493	0.261152	0.94508	0.272808	0.43956	0.00545978	0.247327	0.0417825
Q05639	EEF1A2	ENSG00000101210	2.26500837270161e-05	-0.475658	0.992533	8.81340228669907e-05	0.000393701	0.997051	0.00237446	0.00732758	0.0999875	0.00722155	-0.494586	0.355509	5.02319478003137e-05	0.000256504	0.984213	0.00198923	0.00789337	0.1059	-2.46485	-0.332879	0.0147726	0.0383532	1.00931632421727e-05	0.147802	0.236726	0.000660675	0.172557	0.00228761	-0.48054	0.0913314	5.95479749628379e-05	0.000100936	0.411098	0.00187734	0.00239887	0.119501	-0.0041768	-0.4887	0.557177	5.98926620755391e-05	0.000307006	0.84639	0.00182725	0.00703654	0.104955	0.519155	-0.510512
P31948	STIP1	ENSG00000168439	0.00144344	0.00123754	0.192615	0.981619	0.418489	0.651953	0.990597	0.600711	-0.00186762	-0.00544114	0.0248231	0.128493	0.64558	0.307637	0.973209	0.799946	0.538181	0.00286436	1.02778	-0.0656973	0.0257329	0.367132	0.0718644	0.195429	0.670227	0.184876	0.0291501	-0.000383453	0.00965369	0.538254	0.857038	0.815759	0.832072	0.923405	0.895653	-0.0123028	-0.000831	0.00987131	0.798674	0.855068	0.94585	0.942437	0.921521	0.965347	-0.0147419	0.321278	-0.0112061
Q9NVJ2	ARL8B	ENSG00000134108	0.00515311	-0.131685	9.37301626086278e-07	0.0077243	1.02558435395348e-06	0.000452482	0.0435371	0.000141457	0.178719	0.0037227	-0.108619	0.294394	0.0445059	0.103307	0.981996	0.147439	0.290054	0.0194645	0.0703712	-0.115301	0.869542	0.093776	0.145506	0.960712	0.36054	0.297405	0.0167312	0.00146993	-0.101063	0.0162205	0.0538475	0.0103111	0.191905	0.166834	0.0536299	0.054024	-0.000211346	-0.103801	0.947341	0.0522564	0.148904	0.98662	0.159285	0.306947	0.0141518	0.0229658	-0.100335
P63000	RAC1	ENSG00000136238	-0.00050208	0.073279	0.521912	0.0562004	0.148826	0.863215	0.168973	0.319682	0.0139417	-0.00113462	0.0730703	0.654728	0.0587658	0.16538	0.996503	0.176392	0.380515	0.0123405	-0.703136	0.141119	0.0265485	0.00556756	0.0165853	0.197929	0.0990872	0.0728382	0.0544633	-0.000536182	0.0725116	0.221562	0.055799	0.0814356	0.604299	0.17063	0.219856	0.023224	-0.00661655	0.0570173	0.00366874	0.12663	0.00273068	0.191469	0.291533	0.0250496	0.0738633	-0.0261367	0.0718357
P35908	KRT2	ENSG00000172867	0.00467462	-0.21936	0.132901	0.147024	0.146186	0.58322	0.319711	0.316482	0.0142133	0.0102168	-0.2165	0.311094	0.15704	0.271341	0.981996	0.335077	0.501157	0.0047884	-0.170804	-0.30407	0.896138	0.1472	0.166598	0.969801	0.44361	0.325662	0.01433	-5.59479e-05	-0.187622	0.97461	0.216308	0.463319	0.992601	0.411416	0.652201	-0.00346316	0.0181189	-0.15129	0.0473386	0.315373	0.0651908	0.39011	0.519146	0.180155	0.0267934	0.300804	-0.209795
Q14974	KPNB1	ENSG00000108424	-0.000681775	-0.0457313	0.305898	0.158745	0.177096	0.745072	0.335231	0.355988	0.0112999	-0.000996853	-0.0474511	0.644046	0.147767	0.269268	0.996503	0.324071	0.500199	0.00490581	-0.409223	-0.023221	0.1427	0.600653	0.0798263	0.454288	0.827188	0.197799	0.0273103	9.83896747945664e-06	-0.0507244	0.979073	0.117877	0.293025	0.993959	0.278431	0.488523	0.00363941	-0.000565364	-0.0526013	0.773358	0.107993	0.272126	0.931552	0.262224	0.450955	0.00481996	0.165423	-0.0612357
P18085	ARF4	ENSG00000168374	-9.44104e-05	-0.0869325	0.939118	0.149855	0.340806	0.982818	0.322867	0.530937	0.00129234	6.41208415213929e-05	-0.0877046	0.987205	0.149025	0.341761	0.999051	0.325918	0.571873	0.00124933	1.20602	-0.187937	0.0177005	0.0204726	0.031664	0.16276	0.175896	0.109202	0.0433818	8.04699993992244e-05	-0.0842181	0.906736	0.155879	0.362774	0.974267	0.333983	0.557847	0.000335579	-0.00278775	-0.0917544	0.444095	0.130195	0.266685	0.797006	0.296556	0.445186	0.00513396	-0.268722	-0.0694195
P27797	CALR	ENSG00000179218	-0.00174569	0.0247132	0.12962	0.657853	0.306472	0.579387	0.802093	0.499506	0.00292254	0.000432346	0.0124267	0.908026	0.826405	0.964273	0.996503	0.910049	0.983759	-0.0148165	-0.698668	0.0764094	0.145746	0.317535	0.340456	0.458313	0.630515	0.514917	0.00155503	0.000670069	0.0114348	0.302308	0.83763	0.570763	0.681462	0.912206	0.733019	-0.00671307	-0.0068618	0.000763044	0.0409814	0.988979	0.118963	0.370798	0.995164	0.266262	0.0176037	-0.0993938	0.0202691
P13667	PDIA4	ENSG00000155660	-0.0018916	0.0814675	0.405765	0.461554	0.578778	0.804869	0.656895	0.728923	-0.00687816	-0.00245944	0.0758869	0.738541	0.496623	0.774267	0.996503	0.687071	0.890428	-0.0113959	1.11918	-0.00189184	0.236797	0.989969	0.345719	0.567841	0.995455	0.519082	0.00127903	-0.00050438	0.0693175	0.69391	0.529925	0.763893	0.904655	0.718022	0.861737	-0.0112724	0.0080627	0.0889843	0.223997	0.417773	0.38056	0.63967	0.614059	0.555661	-0.000408795	-0.652779	0.113398
P61803	DAD1	ENSG00000129562	-0.00123045	0.161079	0.544819	0.104689	0.24704	0.87198	0.254611	0.437446	0.00622391	-0.000679396	0.155018	0.917732	0.121257	0.295374	0.996503	0.284847	0.526649	0.00348815	0.925614	0.068098	0.276295	0.614968	0.203734	0.608548	0.83435	0.370268	0.0107498	-0.000502975	0.156484	0.659684	0.113059	0.262148	0.888629	0.271221	0.455701	0.00535798	-0.00122933	0.152724	0.837277	0.125732	0.286098	0.952219	0.290418	0.465617	0.00404109	-0.672012	0.198527
P18077	RPL35A	ENSG00000182899	0.000453139	0.129002	0.732352	0.0469481	0.115074	0.928496	0.150831	0.273487	0.0178358	-0.00178505	0.136609	0.677023	0.036751	0.111855	0.996503	0.131106	0.30304	0.0182645	0.690772	0.0748079	0.209582	0.393568	0.0673296	0.536296	0.691519	0.178207	0.0302896	-0.00245995	0.139304	0.000717904	0.0242203	0.000369382	0.0549019	0.097895	0.00583457	0.101612	-0.0011407	0.130357	0.770421	0.0460411	0.118178	0.931362	0.145797	0.264998	0.0177054	-0.17467	0.14367
P00403	MT-CO2	ENSG00000198712	0.00318344	-0.0415103	0.0630311	0.616078	0.170823	0.47075	0.775857	0.348045	0.0118483	0.00170519	-0.0256905	0.759729	0.760862	0.92354	0.996503	0.872072	0.962805	-0.0141428	2.21256	-0.255237	0.00127268	0.0185125	0.00475658	0.0535371	0.168007	0.0327742	0.0755042	-0.000156029	-0.0186884	0.871945	0.82252	0.961507	0.962954	0.904047	0.977966	-0.014886	0.0155954	0.013098	0.00171778	0.871444	0.00704573	0.157233	0.929829	0.0442368	0.0600446	-0.346491	0.00217151
P63244	RACK1	ENSG00000204628	-0.00305389	0.234942	0.0267283	0.000548021	0.000586141	0.345255	0.00785328	0.00920194	0.0944602	-0.00280935	0.222866	0.532242	0.00132586	0.00566079	0.996503	0.0153999	0.0497428	0.0623096	-0.0679955	0.235862	0.90627	0.0116401	0.010134	0.972835	0.137468	0.0527461	0.0628187	-0.0013999	0.219006	0.0720748	0.00126526	0.00138745	0.371881	0.0136492	0.014027	0.0829883	-0.00631852	0.204204	0.115149	0.00245344	0.00170333	0.52165	0.0195364	0.0192911	0.0806679	-0.00692473	0.215913
Q14240	EIF4A2	ENSG00000156976	0.00137245	-0.153535	0.205302	0.00403477	0.0108259	0.665018	0.0283314	0.0606828	0.0529093	-0.0022374	-0.138864	0.524225	0.0098998	0.0197586	0.996503	0.0548537	0.105325	0.0441022	0.544623	-0.200893	0.220086	0.00520102	0.0171454	0.54784	0.0951534	0.0743537	0.0538972	-0.000604774	-0.14319	0.322001	0.00711905	0.0154624	0.697458	0.0421684	0.0709675	0.0480626	1.82049843713296e-05	-0.145481	0.995434	0.0065826	0.0233177	0.998456	0.0386626	0.0936588	0.0423022	0.296456	-0.164758
P35268	RPL22	ENSG00000116251	-0.000608896	0.202514	0.627462	0.00114519	0.00494302	0.898501	0.0127649	0.0370522	0.0642636	-0.00468145	0.210991	0.247715	0.000739621	0.00284495	0.973209	0.0108091	0.0336873	0.0721826	1.09283	0.0877786	0.0381605	0.293205	0.00269681	0.235237	0.608959	0.0236706	0.0849086	-0.00155838	0.20106	0.0258026	0.000957197	0.000500434	0.243374	0.0115342	0.00711975	0.0973723	5.81863678303708e-05	0.201712	0.987284	0.00110821	0.00449101	0.996183	0.0117569	0.0338635	0.0666355	-0.113913	0.206307
P84103	SRSF3	ENSG00000112081	0.00166882	0.0800729	0.123334	0.128471	0.068857	0.570745	0.292566	0.196622	0.025565	0.000609205	0.0891178	0.862563	0.0961428	0.223361	0.996503	0.244439	0.453451	0.00776323	1.42855	-0.0154334	0.00179757	0.828929	0.00108639	0.0601056	0.931625	0.0139461	0.0997776	-0.000251971	0.0871933	0.6736	0.0920362	0.224314	0.895814	0.237517	0.415666	0.00775858	0.00629802	0.104725	0.0471186	0.0466038	0.0300257	0.390079	0.146775	0.109921	0.0385112	0.0998431	0.0839959
P53621	COPA	ENSG00000122218	-0.0020013	-0.0203446	0.00410076	0.542478	0.00999887	0.170292	0.722772	0.0578945	0.0540665	0.000778736	-0.0351777	0.733914	0.311316	0.589686	0.996503	0.517427	0.771596	-0.00716742	-0.312733	-0.0112926	0.30046	0.814326	0.338124	0.631737	0.92894	0.512997	0.00167868	0.000415678	-0.0337411	0.296054	0.324278	0.365713	0.675746	0.532049	0.560804	0.000210501	-0.00177677	-0.0366918	0.393519	0.288529	0.434675	0.771337	0.492725	0.603199	-0.00248921	-0.0587192	-0.0291625
P09093	CELA3A	ENSG00000142789	-0.0048645	0.0960752	0.58773	0.8257	0.853135	0.884511	0.904896	0.911553	-0.0129064	-0.0342685	0.155526	0.236749	0.722179	0.489712	0.973209	0.847609	0.696258	-0.004293	1.86726	0.0629135	0.610037	0.914195	0.771695	0.846251	0.965791	0.853294	-0.0132753	-0.00979743	0.0901288	0.0507766	0.833418	0.145496	0.319687	0.910383	0.31782	0.0143958	0.0603153	0.199552	0.0205108	0.640656	0.066387	0.304251	0.788343	0.182199	0.0265169	-3.10776	0.274528
P01034	CST3	ENSG00000101439	0.00612479	-0.0404064	0.0236102	0.756581	0.076428	0.325072	0.867166	0.210983	0.0239999	0.00614985	-0.0175475	0.486223	0.895496	0.783942	0.996503	0.947452	0.895338	-0.0115892	-1.62761	0.048401	0.129815	0.776625	0.237513	0.434228	0.912017	0.408368	0.0080116	0.00192665	-0.00494838	0.208998	0.970002	0.452824	0.59003	0.984765	0.642415	-0.00310677	-0.0193854	-0.0495811	0.0139187	0.701267	0.0478355	0.272172	0.830841	0.147818	0.0314892	0.138919	-0.0106704
Q04917	YWHAH	ENSG00000128245	0.00110064	-0.0743671	0.384104	0.227308	0.37245	0.792662	0.42205	0.561089	-7.28117e-05	-0.00150505	-0.0633656	0.713258	0.307657	0.509047	0.996503	0.514737	0.712508	-0.00489148	0.503944	-0.115667	0.346286	0.17644	0.393306	0.668375	0.484464	0.561355	-0.00104432	-0.00179474	-0.0623503	0.0107111	0.297849	0.0211832	0.162384	0.506736	0.088252	0.0434053	-0.000110837	-0.0666122	0.976295	0.282784	0.557752	0.994575	0.487223	0.69823	-0.00640208	0.570181	-0.105779
Q08211	DHX9	ENSG00000135829	-0.00117011	0.0580787	0.111178	0.104147	0.102254	0.548913	0.253683	0.252983	0.0196189	-0.00126753	0.0539562	0.595335	0.136809	0.317176	0.996503	0.307991	0.547282	0.00239578	-1.16999	0.158277	0.000177338	0.00134457	0.000439333	0.0207539	0.0519155	0.00829685	0.114344	-8.50302e-06	0.0504217	0.983672	0.16015	0.371445	0.995753	0.339555	0.565216	-3.05692e-05	-0.00606635	0.0392492	0.00452734	0.261793	0.00633163	0.194273	0.464314	0.0412368	0.0616128	0.209383	0.0364932
Q01130	SRSF2	ENSG00000161547	0.000246608	0.032851	0.856284	0.620063	0.857051	0.964267	0.779138	0.914093	-0.0129778	-0.00293516	0.0421773	0.504838	0.526712	0.69696	0.996503	0.709756	0.842571	-0.00976053	0.847434	-0.00442508	0.112313	0.958323	0.155561	0.402183	0.984844	0.311042	0.0155467	-0.00013575	0.0318564	0.858433	0.62687	0.875985	0.958863	0.786771	0.932056	-0.0134214	0.00787642	0.0532151	0.047289	0.416141	0.117617	0.39011	0.612943	0.264092	0.0177784	0.182793	0.0221025
O75369	FLNB	ENSG00000136068	-0.00360639	0.226012	0.011055	0.00116371	0.000604806	0.245371	0.0128775	0.00938534	0.0940234	-0.00206989	0.208455	0.655995	0.00354828	0.0139876	0.996503	0.0281385	0.0854072	0.0491685	-0.776186	0.291445	0.178722	0.00188344	0.00643382	0.501611	0.0593783	0.0402061	0.0704593	-0.00131933	0.203548	0.0996161	0.00351798	0.00435603	0.426956	0.026588	0.0307889	0.0665773	-0.000884416	0.206292	0.832938	0.00353547	0.0120346	0.951437	0.0252851	0.0622189	0.0521489	0.102919	0.19605
Q14204	DYNC1H1	ENSG00000197102	-0.00105149	-0.025824	0.255356	0.565056	0.400565	0.711853	0.740754	0.583657	-0.00119312	0.00134311	-0.0360841	0.654008	0.426792	0.693269	0.996503	0.630073	0.83989	-0.00967806	-1.16334	0.0595522	0.00303232	0.332971	0.00756075	0.0705295	0.64345	0.0443763	0.0677521	0.000768351	-0.0341545	0.139119	0.443508	0.256708	0.495413	0.644769	0.449821	0.00568132	-0.00565106	-0.0448996	0.0369657	0.314531	0.0847571	0.361194	0.518249	0.213483	0.022794	0.152515	-0.0428185
Q99798	ACO2	ENSG00000100412	0.00329154	0.000675879	0.000789469	0.988445	0.00316532	0.0717746	0.993623	0.0276571	0.0706582	0.00554316	0.00704942	0.0854614	0.884483	0.204814	0.973209	0.942513	0.430354	0.00908567	-0.574579	0.0647753	0.0897556	0.229138	0.228687	0.361644	0.547318	0.397812	0.00868824	0.000637119	0.0205355	0.257476	0.670856	0.474142	0.637468	0.816142	0.662136	-0.00382246	0.00375508	0.0286063	0.200636	0.555739	0.39909	0.616885	0.728803	0.572117	-0.0011522	-0.144934	0.03146
P04080	CSTB	ENSG00000160213	0.00540568	0.0188921	0.0241095	0.870018	0.0700795	0.326969	0.931912	0.199005	0.0253012	0.0108954	0.0246267	0.162459	0.834204	0.338126	0.973209	0.913698	0.567511	0.00141362	-0.636176	0.127304	0.527219	0.428094	0.714543	0.795981	0.718054	0.813137	-0.0118715	0.00103684	0.0539736	0.445127	0.643975	0.664482	0.782665	0.796742	0.794744	-0.00908879	-0.00877064	0.0303696	0.213927	0.794729	0.423753	0.628201	0.888348	0.593916	-0.00209069	0.488156	0.0204937
P67936	TPM4	ENSG00000167460	-0.00134436	0.109015	0.506131	0.268427	0.471743	0.857704	0.469265	0.645481	-0.00371557	-0.0024822	0.106988	0.704477	0.281174	0.547909	0.996503	0.483695	0.74138	-0.00602947	-0.468581	0.196212	0.580832	0.148981	0.327711	0.827433	0.446194	0.503229	0.00224118	0.000599058	0.0968446	0.598066	0.322735	0.525657	0.860716	0.530271	0.700755	-0.00542897	-0.0088336	0.0834681	0.136672	0.395204	0.19441	0.545842	0.59526	0.36271	0.0100355	0.537962	0.0641658
P22392	NME2	ENSG00000243678	0.000203777	0.0658638	0.863773	0.255433	0.495934	0.967606	0.456462	0.664112	-0.00448811	0.00109063	0.0642843	0.776485	0.27008	0.483361	0.996503	0.473039	0.690745	-0.00409133	-0.405174	0.0900875	0.406217	0.247847	0.50293	0.71164	0.56683	0.656631	-0.00548876	-0.000618014	0.0695976	0.353918	0.225703	0.321362	0.725879	0.423447	0.517557	0.00221242	-0.00794775	0.0494909	0.021458	0.383738	0.0371392	0.309797	0.585502	0.125652	0.0353117	0.0811845	0.0616917
Q02978	SLC25A11	ENSG00000108528	0.00101836	-0.202775	0.342603	0.000153974	0.000691069	0.767897	0.00346733	0.0102257	0.0921631	0.00386327	-0.206477	0.265399	0.000128094	0.000582735	0.975486	0.00342352	0.0120996	0.0945414	-0.758809	-0.130708	0.0845297	0.062882	0.000569069	0.350648	0.300371	0.0097461	0.110205	0.00177891	-0.198573	0.0026731	0.000117946	1.32312714380852e-05	0.0967855	0.0028921	0.000623161	0.146807	-0.00329028	-0.203102	0.298175	0.000162063	0.000677664	0.702295	0.00347714	0.0110428	0.0938127	-0.18216	-0.183993
O75390	CS	ENSG00000062485	0.00118039	-0.0652387	0.11693	0.075258	0.0839451	0.559929	0.204465	0.224048	0.0225903	-0.000298314	-0.0569151	0.902969	0.126157	0.286122	0.996503	0.292624	0.516235	0.00397596	-0.991844	0.0352698	0.00029591	0.406752	0.000390371	0.0245765	0.702696	0.00773136	0.116227	0.000731276	-0.0585312	0.0835731	0.107316	0.066767	0.394903	0.26223	0.1925	0.026227	0.00116786	-0.0556335	0.600307	0.133923	0.253277	0.866352	0.301709	0.431952	0.00593551	-0.192119	-0.0447514
O15260	SURF4	ENSG00000148248	-0.00106628	-0.230738	0.539074	0.00701496	0.0164979	0.869088	0.0407084	0.0796537	0.0467509	0.00464274	-0.249807	0.408096	0.00377491	0.0141413	0.992864	0.0292745	0.0858031	0.0490087	-0.0221991	-0.235137	0.97499	0.0392991	0.0369326	0.990945	0.238637	0.120944	0.0407252	0.0021256	-0.239323	0.0275065	0.00417485	0.00190902	0.248654	0.0294548	0.0175958	0.07844	-0.00218288	-0.244763	0.66823	0.00434636	0.0168055	0.893239	0.0292688	0.0771664	0.0471905	-0.612837	-0.196231
P20073	ANXA7	ENSG00000138279	0.00198795	-0.110849	0.0407245	0.0192913	0.0144848	0.406323	0.0821876	0.0730769	0.0486574	0.00728875	-0.117408	0.0200812	0.0135045	0.0078623	0.85313	0.0671387	0.0600083	0.0575585	-0.12947	-0.109899	0.751497	0.0940873	0.0681808	0.917462	0.361019	0.179614	0.03007	0.000659449	-0.0991719	0.230172	0.037094	0.0596472	0.612147	0.130618	0.17713	0.0279279	-0.00354306	-0.105847	0.216637	0.0270802	0.0540577	0.632071	0.103548	0.159489	0.0296369	0.201389	-0.111734
Q9NQC3	RTN4	ENSG00000115310	0.00080143	-0.071773	0.41036	0.130792	0.261389	0.808318	0.295742	0.452928	0.00536038	0.00322363	-0.0751705	0.305632	0.115601	0.216901	0.981996	0.276153	0.445333	0.00821115	-0.608928	0.0221698	0.138955	0.734462	0.267541	0.449658	0.890683	0.44184	0.00588148	0.000964673	-0.068021	0.0766313	0.1461	0.0784407	0.379667	0.319864	0.215155	0.0237913	-0.00739135	-0.0801959	0.00916019	0.0858991	0.0126537	0.231907	0.223848	0.0642162	0.0514057	0.269773	-0.0848432
P07195	LDHB	ENSG00000111716	9.45923977432276e-06	0.401832	0.99684	0.000717954	0.00290615	0.998749	0.00929187	0.0261622	0.0718788	-0.00107656	0.404735	0.889175	0.000713648	0.00287799	0.996503	0.0106089	0.0337145	0.0720178	0.767813	0.35276	0.442735	0.0285958	0.00409729	0.737796	0.204925	0.0299846	0.0779863	-0.00293114	0.408658	0.0277581	0.000443645	0.000267032	0.249307	0.00705015	0.00478552	0.106119	0.00882398	0.426259	0.205083	0.000308851	0.00105622	0.619259	0.00533683	0.0148332	0.087507	-0.544485	0.438598
P60900	PSMA6	ENSG00000100902	0.000467329	0.0129802	0.50995	0.706582	0.721087	0.859514	0.836804	0.827358	-0.0102893	0.000262792	0.0152696	0.90888	0.660586	0.890788	0.996503	0.80822	0.948107	-0.0135796	0.336533	-0.0204536	0.250782	0.660999	0.493233	0.581345	0.857356	0.648686	-0.0051361	-0.000533211	0.0171591	0.180556	0.61555	0.364855	0.550193	0.7793	0.560267	0.0002469	-0.000103697	0.0168291	0.960477	0.62797	0.883689	0.991529	0.778812	0.926009	-0.0136647	0.302685	-0.00444163
P19823	ITIH2	ENSG00000151655	0.0028521	-1.02866	0.760846	0.0253894	0.0814151	0.936947	0.0998048	0.220109	0.0230503	-0.00424077	-0.99925	0.88875	0.0309513	0.0844566	0.996503	0.117363	0.258139	0.0224989	-11.1066	-0.045904	0.00300128	0.937495	0.00106213	0.0705295	0.9763	0.0139417	0.100144	-0.00342735	-0.990561	0.514437	0.0299327	0.0736303	0.818106	0.113948	0.205984	0.0247486	0.0288195	-0.962485	0.295756	0.036488	0.0489587	0.700767	0.126213	0.149943	0.0311379	1.92092	-1.13995
P51149	RAB7A	ENSG00000075785	0.00270994	-0.0879793	0.000118127	0.00905139	7.76053333380826e-05	0.0212189	0.0485507	0.00261757	0.122195	0.0016072	-0.0749236	0.492236	0.0358527	0.104232	0.996503	0.129193	0.291804	0.01933	0.0282725	-0.0793045	0.923355	0.0928728	0.131783	0.978638	0.359034	0.277558	0.0184847	0.000228092	-0.0710272	0.575529	0.0443114	0.115835	0.850141	0.146704	0.276657	0.0178734	-0.00264408	-0.0760571	0.212849	0.0317762	0.0609399	0.627007	0.114531	0.172544	0.0278182	0.151503	-0.0808923
P05026	ATP1B1	ENSG00000143153	1.75304542357913e-05	0.0540432	0.987748	0.331311	0.616264	0.995908	0.537389	0.756039	-0.00785074	0.00330748	0.0454198	0.369674	0.415689	0.411523	0.986836	0.619017	0.635699	-0.0016089	-0.336382	0.0886627	0.456742	0.219957	0.46955	0.74759	0.539005	0.629434	-0.00424532	-6.6819e-05	0.0545646	0.917177	0.324722	0.612707	0.977276	0.532291	0.759964	-0.00782047	-0.000731123	0.0540391	0.827994	0.333843	0.592007	0.950004	0.537322	0.721836	-0.00733979	-0.0647442	0.0585198
P52209	PGD	ENSG00000142657	-0.000397677	-0.0035475	0.657231	0.935119	0.896929	0.909709	0.967304	0.938264	-0.0136868	0.00126618	-0.00943039	0.662285	0.829828	0.8997	0.996503	0.911212	0.951536	-0.0137349	-0.44159	0.0343875	0.247925	0.571978	0.506009	0.578716	0.8118	0.659184	-0.00559934	-0.000153669	-0.00531149	0.760634	0.902612	0.946392	0.927556	0.946076	0.969616	-0.0146368	-0.00157451	-0.00766118	0.550897	0.861041	0.831833	0.844708	0.924623	0.8899	-0.0127073	-0.0119964	-0.00527757
Q9Y2H2	INPP5F	ENSG00000198825	8.95217411749658e-05	-0.44737	0.982918	0.0292971	0.0889823	0.995908	0.108689	0.23251	0.0217136	-0.00601157	-0.430922	0.656581	0.0367669	0.0805948	0.996503	0.131106	0.251623	0.0232025	-5.17092	0.0352773	0.00150613	0.889592	0.000717517	0.0556621	0.956727	0.0111287	0.106481	-0.00138305	-0.435829	0.554267	0.0317711	0.0806744	0.839896	0.118584	0.218259	0.0233662	0.0019479	-0.447921	0.874237	0.029716	0.0856783	0.963877	0.109821	0.214588	0.0226289	0.423316	-0.475337
Q15717	ELAVL1	ENSG00000066044	0.000294358	-0.0160501	0.648742	0.609674	0.812392	0.906948	0.77131	0.887878	-0.0121441	-0.0019931	-0.00890692	0.339697	0.777732	0.570541	0.983963	0.882347	0.758642	-0.00665613	0.0335335	-0.00389141	0.900179	0.927316	0.991903	0.969852	0.972121	0.995641	-0.0178689	-0.000299738	-0.0131167	0.409263	0.674507	0.644623	0.759652	0.818078	0.780706	-0.00861423	-0.00225356	-0.0178318	0.234975	0.570235	0.449298	0.650752	0.739754	0.614534	-0.00300761	0.268521	-0.032273
Q99714	HSD17B10	ENSG00000072506	0.00346108	-0.102027	0.000718046	0.0376611	0.000919745	0.0693274	0.129444	0.0124415	0.0881618	0.00460163	-0.0920842	0.172248	0.0719484	0.112615	0.973209	0.202444	0.304152	0.0181622	-0.505882	-0.0280978	0.16891	0.630767	0.109694	0.490495	0.842882	0.244559	0.0217239	0.000778006	-0.0808946	0.184485	0.109446	0.122416	0.556365	0.265376	0.285146	0.0170316	0.00375882	-0.0731519	0.222114	0.152492	0.136258	0.637535	0.328457	0.289933	0.015518	0.0650582	-0.0843168
P07858	CTSB	ENSG00000164733	0.00558704	0.148494	0.00136785	0.0761415	0.000602404	0.0978266	0.205923	0.00938534	0.0940789	0.00919131	0.159887	0.108638	0.0656972	0.0283662	0.973209	0.190697	0.131909	0.0387696	0.379323	0.0912665	0.603682	0.434148	0.35298	0.842885	0.721032	0.526031	0.000904926	-0.00106672	0.186479	0.285975	0.0313609	0.0595454	0.66377	0.117575	0.177032	0.0279536	-0.00307579	0.174378	0.55341	0.0443446	0.0934944	0.846124	0.142006	0.227449	0.0212948	0.509043	0.149845
Q9Y678	COPG1	ENSG00000181789	-0.00157653	-0.0179434	0.0418808	0.631445	0.094899	0.41162	0.786152	0.242059	0.0207442	0.000844442	-0.0302384	0.738144	0.429563	0.716715	0.996503	0.632522	0.855091	-0.0101948	0.0926033	-0.0532564	0.776292	0.306844	0.547257	0.924013	0.621085	0.690736	-0.00702022	0.000260065	-0.0287344	0.55389	0.447519	0.635479	0.839896	0.648038	0.77347	-0.00839084	0.00151992	-0.0243	0.506073	0.521583	0.616168	0.822699	0.702723	0.739019	-0.0079696	-0.0177099	-0.0268142
P39019	RPS19	ENSG00000105372	-0.00130806	0.299835	0.450658	0.00050923	0.0022373	0.828191	0.00746355	0.0222016	0.075606	-0.00489232	0.304406	0.382944	0.000454571	0.00203151	0.988807	0.00780246	0.0275105	0.0769772	1.05432	0.201495	0.154081	0.0884517	0.00311426	0.469754	0.35021	0.02559	0.0825325	-0.0023128	0.295917	0.0166792	0.000443945	0.000180729	0.194358	0.00705015	0.0035214	0.111513	-0.00483758	0.282147	0.341805	0.00104587	0.00195764	0.730541	0.0113939	0.0212969	0.0786669	-0.193067	0.3045
P07737	PFN1	ENSG00000108518	0.000127511	0.283272	0.936566	0.000389816	0.00156846	0.982818	0.00633882	0.0175322	0.0806434	0.00580067	0.268766	0.261887	0.000760015	0.000836499	0.974716	0.0109232	0.0156066	0.0894917	-0.205472	0.293183	0.757721	0.00666449	0.00715358	0.919228	0.106258	0.042964	0.0686815	-0.00121762	0.286004	0.175303	0.000296814	0.000681328	0.542521	0.00540706	0.00862717	0.0930438	-0.00606291	0.272549	0.196946	0.000609031	0.000719832	0.614381	0.00823312	0.0114403	0.0929575	0.0208481	0.282681
P15121	AKR1B1	ENSG00000085662	0.00136975	-0.126804	0.217751	0.0199132	0.0432808	0.675653	0.0839114	0.145243	0.032501	-0.00451858	-0.106125	0.208725	0.0521533	0.0419733	0.973209	0.162563	0.168154	0.0329575	0.0882296	-0.126961	0.84876	0.0875436	0.138868	0.949706	0.34837	0.288184	0.0175581	-0.00071016	-0.11493	0.255036	0.0334402	0.0517772	0.63545	0.122471	0.161717	0.030058	-0.00341346	-0.126911	0.297196	0.0205131	0.0506802	0.702295	0.0845029	0.153355	0.0306146	0.0691851	-0.122723
P62140	PPP1CB	ENSG00000213639	-0.000947897	-0.0523804	0.30413	0.243332	0.249836	0.744109	0.441881	0.440244	0.00605187	-2.90739e-05	-0.0583551	0.992242	0.198779	0.424447	0.999051	0.391975	0.647144	-0.00208553	-0.312534	-0.026939	0.419025	0.662131	0.380659	0.719508	0.857407	0.550086	-0.000454982	-0.000239528	-0.0581785	0.645085	0.194935	0.381259	0.882039	0.384888	0.575615	-0.000435006	-0.0010401	-0.0591826	0.702645	0.191741	0.414186	0.905861	0.379473	0.585496	-0.0017332	0.267337	-0.0764542
P30153	PPP2R1A	ENSG00000105568	0.00011872	-0.0450304	0.843104	0.124437	0.305797	0.961108	0.285888	0.498729	0.00295634	-0.00059083	-0.042712	0.760721	0.147472	0.297685	0.996503	0.323759	0.528336	0.00336868	-0.167715	-0.0369683	0.497871	0.349555	0.204292	0.776724	0.657158	0.371107	0.0107011	-0.000417894	-0.0436619	0.214316	0.132245	0.142756	0.597393	0.299285	0.314235	0.0146863	-0.000380872	-0.0464802	0.828783	0.113356	0.284019	0.95056	0.270987	0.463555	0.00415458	0.191218	-0.0571633
Q9UBR2	CTSZ	ENSG00000101160	0.00231248	0.194978	0.307712	0.0782335	0.0966425	0.747412	0.209891	0.244823	0.0204699	0.00671573	0.192005	0.359979	0.0851437	0.106982	0.985634	0.22623	0.296725	0.018937	-0.194568	0.157794	0.830526	0.277936	0.481482	0.942548	0.596161	0.640021	-0.00469952	-0.00124559	0.209592	0.327852	0.0570417	0.106527	0.70156	0.172938	0.26094	0.0191481	-0.00715783	0.190969	0.280401	0.0836642	0.0982694	0.68983	0.219729	0.234487	0.0205328	0.611238	0.168535
P61353	RPL27	ENSG00000131469	-0.000157076	0.145087	0.900809	0.0191899	0.062692	0.975308	0.0820502	0.185502	0.0269702	-0.00440167	0.15571	0.279185	0.0122912	0.0351017	0.981996	0.0631652	0.149873	0.0356137	1.49347	0.00515332	0.00390948	0.9493	0.0015811	0.0785898	0.98066	0.0173088	0.0936701	-0.00182955	0.14737	0.0089274	0.0142406	0.00214677	0.152894	0.0678977	0.0191917	0.0767615	0.00318098	0.155263	0.382042	0.0109811	0.0332088	0.761234	0.0547215	0.11734	0.0369963	0.016179	0.142994
P31150	GDI1	ENSG00000203879	0.00223386	-0.222568	0.168501	0.00529535	0.0123749	0.625884	0.0336636	0.0662394	0.0509588	0.00243011	-0.214725	0.644373	0.00785008	0.0288032	0.996503	0.0465699	0.13306	0.0385434	-0.555271	-0.169211	0.415951	0.12177	0.0325951	0.716504	0.404556	0.111086	0.0428821	0.000337652	-0.208735	0.712491	0.00898801	0.0311572	0.912499	0.0498373	0.115313	0.0376658	-0.00269009	-0.214821	0.574676	0.00768596	0.0274631	0.855041	0.0430816	0.103476	0.0398505	0.505482	-0.242384
Q07955	SRSF1	ENSG00000136450	0.000350134	0.013158	0.652979	0.728278	0.83053	0.908758	0.851017	0.896823	-0.012488	-0.00442258	0.0270736	0.0774647	0.473059	0.192268	0.973209	0.66836	0.413647	0.0100489	0.299236	0.00548334	0.358829	0.915923	0.475437	0.67873	0.966299	0.635122	-0.00447081	-0.000714581	0.0165996	0.101295	0.65675	0.239987	0.430128	0.805087	0.4317	0.0067191	-0.000847153	0.0137877	0.712631	0.717824	0.859517	0.908624	0.842113	0.90832	-0.0132255	0.294689	-0.00447303
P30740	SERPINB1	ENSG00000021355	-0.000986525	0.359229	0.642375	0.000672809	0.0030167	0.902961	0.00885312	0.0267703	0.0713455	-0.00555925	0.367614	0.418134	0.000541258	0.00241902	0.996503	0.00881999	0.030445	0.0744948	1.94781	0.170045	0.0249864	0.216405	0.00073272	0.19261	0.535228	0.0112099	0.106143	-0.00429669	0.359564	0.00021677	0.000316749	3.89668333603047e-06	0.0429701	0.00562443	0.000255068	0.162825	0.00791057	0.379088	0.195067	0.000254723	0.000866753	0.611572	0.00471818	0.0129243	0.0903214	-0.301051	0.373227
P08729	KRT7	ENSG00000135480	-0.00562201	0.727674	0.352083	0.0142257	0.0409398	0.771948	0.0661526	0.140384	0.0333284	0.00716105	0.67287	0.714436	0.0244877	0.059118	0.996503	0.099907	0.20822	0.0278485	2.13015	0.539498	0.398628	0.181408	0.0553057	0.706628	0.489041	0.155942	0.0337207	0.00199454	0.677744	0.556368	0.0214429	0.0573854	0.840345	0.0900284	0.173278	0.0285103	0.0134728	0.746108	0.442559	0.0112716	0.0358375	0.796819	0.055666	0.122997	0.0358493	-1.64092	0.802404
P38606	ATP6V1A	ENSG00000114573	0.00050989	-0.395409	0.712544	3.16586560797573e-08	2.00057820157032e-07	0.921582	1.3221388099962e-05	4.06643842866556e-05	0.199113	0.00493828	-0.405196	0.268972	1.69430294092601e-08	1.15977696660186e-07	0.975486	8.49835322474838e-06	5.59882330627048e-05	0.205802	-1.09321	-0.305464	0.0557548	0.000984187	2.30768513001041e-07	0.284104	0.0450449	5.0927314126287e-05	0.227011	0.00245355	-0.396295	0.00129609	8.08659608604433e-09	1.42861641918876e-09	0.0744521	3.67416871580038e-06	8.48817940139536e-07	0.25946	-0.00237288	-0.400603	0.558977	2.26308490753331e-08	1.53036665963775e-07	0.847241	9.71114879210403e-06	6.18115630275493e-05	0.205222	0.119893	-0.400236
P00367	GLUD1	ENSG00000148672	0.000420829	-0.0511977	0.640154	0.243366	0.480476	0.902574	0.441881	0.652346	-0.00399887	0.00228724	-0.0545518	0.431827	0.216396	0.393203	0.996503	0.412803	0.617674	-0.000907438	-0.741621	0.0367159	0.0414187	0.523403	0.0968054	0.243755	0.779857	0.224812	0.0239246	0.0013267	-0.0505872	0.00788472	0.233989	0.0159059	0.146751	0.433828	0.0722687	0.0476453	0.00150487	-0.0444344	0.570229	0.312918	0.47277	0.85272	0.516658	0.632267	-0.00380601	-0.238729	-0.0324173
P46779	RPL28	ENSG00000108107	-0.00128884	0.175692	0.322362	0.00617316	0.0191969	0.757297	0.0374854	0.0875207	0.0445263	-0.00262168	0.174388	0.534211	0.00704188	0.0258516	0.996503	0.0439077	0.124733	0.0401413	0.982948	0.116285	0.0621841	0.16528	0.00194758	0.302579	0.469422	0.019536	0.0902595	-0.00168268	0.169611	0.0203185	0.00678561	0.00227372	0.217741	0.0407912	0.0198443	0.0759388	-0.00128372	0.166129	0.733456	0.00875568	0.0258599	0.917152	0.0471939	0.0999522	0.0407525	-0.283407	0.18657
P16233	PNLIP	ENSG00000175535	-0.00332507	-0.192625	0.729856	0.680919	0.846895	0.927516	0.81795	0.907521	-0.012792	-0.0270858	-0.142316	0.383938	0.762229	0.614581	0.988807	0.873152	0.789855	-0.00780836	2.79454	-0.326652	0.472883	0.598832	0.765835	0.759257	0.825813	0.849046	-0.0131362	-0.0155668	-0.174109	0.00349713	0.699675	0.0125129	0.102656	0.830918	0.0614819	0.0511813	0.0626805	-0.0664223	0.0237768	0.884026	0.0706881	0.319951	0.938329	0.190508	0.0255615	-2.66226	-0.0343778
P27824	CANX	ENSG00000127022	-0.00146372	-0.179935	0.215453	0.00205387	0.00234651	0.67499	0.0182912	0.0228916	0.074928	0.00588348	-0.204818	0.123142	0.000504127	0.00153736	0.973209	0.00850191	0.0231022	0.0809266	0.146146	-0.177846	0.766472	0.0251114	0.0364823	0.919915	0.193393	0.119993	0.0409372	0.00212543	-0.193872	0.00114752	0.00058689	2.64887697323817e-05	0.0684747	0.00841245	0.00099032	0.137575	0.00131946	-0.187157	0.703287	0.00140861	0.00455635	0.905969	0.0136514	0.034069	0.0664249	-0.119359	-0.181233
P23526	AHCY	ENSG00000101444	-7.51774e-05	0.0262016	0.912772	0.433063	0.734545	0.977599	0.632799	0.83756	-0.0105768	0.00151309	0.0217255	0.495129	0.517614	0.58505	0.996503	0.703139	0.767362	-0.00704513	0.0844338	0.0318792	0.762548	0.475098	0.518233	0.919788	0.748507	0.667918	-0.00603195	-0.000945773	0.0283132	0.0131611	0.383479	0.0334612	0.176838	0.588	0.121191	0.0366008	0.00319398	0.0333	0.111038	0.315119	0.20037	0.516924	0.518972	0.369633	0.00956837	-0.0129211	0.0265927
Q8IV08	PLD3	ENSG00000105223	-0.0022896	-0.0925026	0.286826	0.376029	0.332582	0.733523	0.58031	0.5229	0.0016676	-0.000644315	-0.105418	0.926334	0.318629	0.585233	0.996503	0.525668	0.767459	-0.00704996	-1.38204	-0.0587167	0.110216	0.668985	0.0678941	0.400329	0.861344	0.179348	0.0301437	-0.000343153	-0.105337	0.777102	0.313531	0.572653	0.931398	0.521472	0.734258	-0.00676467	-0.0127058	-0.138461	0.0419649	0.179519	0.0688522	0.37386	0.36432	0.186949	0.0259621	0.543212	-0.14374
P59998	ARPC4	ENSG00000241553	0.000890062	0.0750094	0.305977	0.0773201	0.0952084	0.745072	0.208454	0.242543	0.0206952	0.0030198	0.072716	0.282857	0.0886945	0.0903047	0.981996	0.23223	0.267554	0.0214915	0.0271878	0.0582839	0.939925	0.312425	0.424236	0.981524	0.625454	0.590415	-0.00241071	-0.000761691	0.0817481	0.118337	0.0520844	0.0493382	0.466343	0.162951	0.156255	0.0307834	-0.00597609	0.0697117	0.0187912	0.0966606	0.0100675	0.299729	0.243432	0.0552826	0.0547884	0.18624	0.0681363
P25398	RPS12	ENSG00000112306	5.61598274961096e-05	0.254727	0.977481	0.00938232	0.0315912	0.994376	0.0493701	0.118923	0.0371759	-0.00406544	0.265822	0.527279	0.00705675	0.0258598	0.996503	0.0439568	0.124733	0.0401366	0.715347	0.171917	0.392274	0.198529	0.0616877	0.703161	0.511315	0.167302	0.0318175	-0.00324345	0.264615	0.00316187	0.00507098	0.000380994	0.0976892	0.0333631	0.00595302	0.10118	-0.00364806	0.251322	0.533283	0.0105832	0.0248421	0.836022	0.0532192	0.0972533	0.0413541	-0.428962	0.284003
P52565	ARHGDIA	ENSG00000141522	0.00204309	0.0171265	0.0174177	0.678779	0.0451575	0.29735	0.816619	0.149505	0.031869	-0.00321303	0.0386556	0.251639	0.361859	0.39873	0.973209	0.569478	0.623166	-0.0011224	1.03179	-0.07127	0.00497734	0.217403	0.0164594	0.087574	0.536541	0.0725228	0.0545931	-0.000328015	0.0295351	0.500276	0.480739	0.62827	0.812988	0.675888	0.769302	-0.00821248	0.00133766	0.0343632	0.600397	0.417607	0.655256	0.866352	0.613931	0.768128	-0.00893875	0.0704384	0.0254212
P42766	RPL35	ENSG00000136942	-0.000820072	0.189422	0.635941	0.0259256	0.0816213	0.901291	0.100881	0.220294	0.0230123	-0.00879952	0.207427	0.114765	0.0147213	0.0262092	0.973209	0.0713347	0.125583	0.0399384	1.7507	0.0789141	0.0119754	0.47199	0.00127643	0.132141	0.74688	0.0151677	0.097159	-0.00170907	0.187064	0.0778736	0.0254847	0.0200096	0.381703	0.101781	0.0847801	0.0442502	-0.00285286	0.18086	0.570431	0.03154	0.0704695	0.85272	0.113873	0.190299	0.0256087	0.0488972	0.180891
P00441	SOD1	ENSG00000142168	0.00400057	-0.078474	0.00668087	0.268358	0.019021	0.204829	0.469265	0.0869855	0.0446616	0.00399683	-0.06349	0.408217	0.385593	0.541722	0.992864	0.591876	0.737056	-0.00585375	0.436849	-0.0787415	0.490912	0.436636	0.708662	0.771006	0.722798	0.80996	-0.0117208	0.00030941	-0.0539038	0.713223	0.457283	0.713182	0.912802	0.657257	0.828363	-0.0101959	-0.00421568	-0.0635521	0.337459	0.383235	0.470894	0.726255	0.584886	0.631018	-0.00374365	0.411829	-0.0806972
P23246	SFPQ	ENSG00000116560	-0.000608127	0.0915872	0.446287	0.019497	0.0584891	0.82413	0.082881	0.17776	0.0280084	-0.00392269	0.098065	0.127547	0.0125172	0.0243972	0.973209	0.0640707	0.120181	0.040996	0.111517	0.0924973	0.719248	0.0636663	0.0367331	0.899963	0.302249	0.120427	0.0408188	-0.000592546	0.086846	0.181107	0.0236615	0.0347644	0.550736	0.0962912	0.124488	0.03603	-0.002185	0.084908	0.352487	0.0306364	0.0480795	0.738435	0.111832	0.148368	0.0314122	0.157602	0.0770803
Q8NBS9	TXNDC5	ENSG00000239264	-0.00243487	-0.14227	0.0168737	0.00428282	0.000433973	0.292068	0.0295362	0.0076881	0.098638	0.000328392	-0.158682	0.921505	0.00201901	0.00758405	0.996503	0.019866	0.0590175	0.0580807	-0.592087	-0.0778969	0.169044	0.256194	0.0230307	0.490495	0.57512	0.0897978	0.0488533	0.00101073	-0.158704	0.0787302	0.00155526	0.00177897	0.383667	0.0155336	0.0167571	0.0794475	-0.0042036	-0.169735	0.157077	0.000723337	0.00200437	0.570946	0.00908465	0.0216528	0.0783272	-0.0487449	-0.154529
Q01844	EWSR1	ENSG00000182944	0.000442544	0.043409	0.756731	0.532423	0.760512	0.936947	0.71558	0.855102	-0.0111171	-0.00266428	0.0532708	0.564075	0.446421	0.675307	0.996503	0.64669	0.828474	-0.00927037	1.18797	-0.0281441	0.0415935	0.760135	0.0675326	0.243755	0.904338	0.178515	0.030237	5.06405873078523e-05	0.0452909	0.949772	0.513092	0.804202	0.985575	0.70393	0.889158	-0.0120789	-0.000565098	0.0461629	0.893419	0.509749	0.785944	0.970957	0.693274	0.860394	-0.0118098	0.484284	0.0135865
O75964	ATP5MG	ENSG00000167283	0.00321322	-0.135305	0.17138	0.235977	0.234885	0.627397	0.432634	0.423891	0.006995	0.00344665	-0.123894	0.651199	0.283962	0.542138	0.996503	0.487297	0.737204	-0.00586562	-0.818028	-0.0482313	0.38722	0.749003	0.405667	0.700002	0.899736	0.572607	-0.00160266	0.000776562	-0.112658	0.556522	0.322221	0.522286	0.840345	0.52994	0.699721	-0.00532867	-0.00868738	-0.138617	0.205808	0.223524	0.252143	0.61951	0.421224	0.430778	0.00600522	0.278543	-0.133569
P61106	RAB14	ENSG00000119396	0.00117885	-0.0914177	0.131901	0.017031	0.0286196	0.582856	0.0753232	0.112269	0.038638	-0.00346913	-0.0747296	0.170806	0.0521843	0.0348801	0.973209	0.162594	0.149528	0.0357077	0.151959	-0.0848205	0.635836	0.0995423	0.211461	0.859954	0.368583	0.37949	0.010086	0.000312246	-0.0842808	0.479771	0.0279826	0.0722223	0.802428	0.108448	0.203371	0.0250405	-0.00125187	-0.0849981	0.588061	0.0280024	0.0852655	0.86075	0.105662	0.214315	0.0227027	0.21537	-0.0984109
O14818	PSMA7	ENSG00000101182	0.0011591	0.0335618	0.161198	0.403146	0.221292	0.615812	0.605499	0.40784	0.00790531	0.000676425	0.0391751	0.801169	0.33617	0.574156	0.996503	0.543242	0.760032	-0.00675397	1.08678	-0.071471	0.00134142	0.177832	0.00449279	0.0546522	0.485704	0.0315476	0.0764541	-0.000809802	0.0425062	0.0813761	0.286073	0.130463	0.390403	0.494653	0.296992	0.0160609	0.00356563	0.0486665	0.143595	0.228221	0.200272	0.552123	0.427547	0.36963	0.00957589	0.246	0.0243776
Q04760	GLO1	ENSG00000124767	0.00104122	0.0278947	0.284289	0.554777	0.429122	0.730879	0.732307	0.610668	-0.00225439	-0.00624665	0.0510398	0.0458558	0.27859	0.103139	0.943032	0.481932	0.28977	0.019489	0.307515	0.0190305	0.450047	0.769329	0.494245	0.741977	0.909261	0.649464	-0.00517323	-0.0012299	0.0388408	0.0229805	0.40002	0.0555528	0.234311	0.603232	0.169534	0.028999	0.000317111	0.0351866	0.912111	0.460806	0.760857	0.97601	0.654397	0.843007	-0.011297	-0.130461	0.0433368
O95336	PGLS	ENSG00000130313	0.0016513	0.0203517	0.0615062	0.633533	0.133327	0.468977	0.787518	0.300015	0.0156087	0.000459185	0.0296809	0.873143	0.495798	0.761185	0.996503	0.686355	0.881997	-0.0111308	0.864629	-0.0494644	0.0214119	0.404581	0.0565806	0.182504	0.701613	0.158102	0.0333239	-0.000216984	0.0312205	0.664498	0.468713	0.704919	0.892003	0.667476	0.823258	-0.0100134	-0.00124382	0.027648	0.635228	0.525149	0.700686	0.880871	0.705803	0.802361	-0.00999607	0.167199	0.0196221
P27635	RPL10	ENSG00000147403	-0.00210307	0.170989	0.0859172	0.00448374	0.00729668	0.509696	0.0305132	0.0472023	0.0586403	-0.00458978	0.169684	0.248074	0.0053433	0.0164133	0.973209	0.0362987	0.0941173	0.0468263	0.218701	0.160602	0.664376	0.0477179	0.02081	0.872243	0.263069	0.0845722	0.0505895	-0.00137122	0.160207	0.0462127	0.00716993	0.0045672	0.304303	0.0423269	0.031667	0.065892	-0.00246641	0.154745	0.490737	0.0100234	0.0222179	0.816731	0.0514873	0.0907997	0.0430249	-0.0125435	0.158408
Q13838	DDX39B	ENSG00000198563	-1.46448e-06	0.0301137	0.998063	0.305771	0.58549	0.998794	0.509773	0.733786	-0.00705677	-0.0017547	0.0347387	0.367798	0.239444	0.389687	0.986836	0.440034	0.615027	-0.000769127	0.166074	0.0316504	0.494269	0.414506	0.254666	0.773604	0.708171	0.427654	0.00676449	-0.000821727	0.0309854	0.013974	0.276985	0.0291802	0.181066	0.484144	0.109465	0.0386434	0.000342002	0.0316857	0.847267	0.283116	0.559629	0.95446	0.487577	0.699898	-0.00645491	0.126988	0.0215436
Q12905	ILF2	ENSG00000143621	0.000736756	0.0534542	0.469588	0.281357	0.382652	0.836759	0.483531	0.569662	-0.000488673	-0.00215757	0.063856	0.512755	0.201742	0.40124	0.996503	0.395596	0.62597	-0.00121906	0.407763	0.0151141	0.337607	0.823399	0.391613	0.662351	0.930511	0.560386	-0.000966532	-0.000704057	0.0586724	0.217923	0.23281	0.238923	0.601929	0.432473	0.431476	0.00678754	0.000422481	0.0606344	0.888196	0.225187	0.477886	0.968987	0.423463	0.635919	-0.00397483	0.392653	0.0316873
P61019	RAB2A	ENSG00000104388	0.00200024	-0.152485	0.0692759	0.00478265	0.00673639	0.480443	0.0316548	0.044586	0.0597967	0.000613127	-0.141335	0.864176	0.0101252	0.0347865	0.996503	0.0554659	0.149273	0.0357476	-0.00411949	-0.141836	0.992433	0.0426325	0.0426632	0.996775	0.248498	0.132608	0.0382289	0.00121166	-0.141188	0.0499035	0.00832827	0.00551277	0.315786	0.0469202	0.0359004	0.0631629	-0.00682576	-0.153641	0.0350343	0.00451334	0.00386639	0.355511	0.0299579	0.0309793	0.068817	0.0423618	-0.142571
Q9H2U2	PPA2	ENSG00000138777	0.00128676	-0.110122	0.11933	0.00664395	0.0123672	0.564089	0.0392405	0.0662394	0.0509679	0.00529546	-0.115893	0.0468775	0.00437589	0.00575621	0.9479	0.0319163	0.0502869	0.0620685	-0.57552	-0.0638731	0.0849435	0.229252	0.00608003	0.351727	0.547318	0.0385885	0.0714061	0.0013696	-0.10442	0.0028432	0.00797387	0.000505847	0.0967855	0.0456561	0.00718228	0.0972217	0.00336551	-0.0967034	0.166991	0.0174953	0.0153283	0.579555	0.0765524	0.0725463	0.0485593	0.122575	-0.110171
Q13509	TUBB3	ENSG00000258947	0.000987354	0.0442972	0.566321	0.596822	0.703979	0.88099	0.762338	0.81706	-0.00991622	-0.00177365	0.0552848	0.750236	0.512487	0.789152	0.996503	0.699157	0.89872	-0.0116923	0.16013	0.00623092	0.824643	0.956906	0.950293	0.940571	0.984173	0.96785	-0.0170832	-0.00232144	0.0569015	0.0154024	0.485637	0.0433157	0.188838	0.680155	0.142857	0.0327376	-0.00235034	0.0446531	0.643079	0.595664	0.754441	0.883114	0.757102	0.839548	-0.0111633	0.389035	0.024374
P36871	PGM1	ENSG00000079739	-0.00107267	0.053964	0.288496	0.272387	0.356674	0.735428	0.473536	0.546292	0.000592855	-0.0031883	0.0555366	0.329579	0.262256	0.38963	0.982817	0.464816	0.615027	-0.000766875	0.451046	-0.0086984	0.244068	0.887707	0.402433	0.575829	0.95603	0.569824	-0.00145819	-0.000942782	0.0500196	0.09607	0.303341	0.154368	0.421349	0.51234	0.329131	0.0134909	0.000469597	0.0443864	0.870686	0.354434	0.649283	0.961776	0.558818	0.764103	-0.0087944	-0.0880109	0.0530492
P61254	RPL26	ENSG00000161970	-0.000815771	0.169935	0.544701	0.0103787	0.0357514	0.87198	0.0530191	0.128431	0.0353416	-0.00904151	0.188606	0.0364868	0.00423071	0.00478381	0.924844	0.0314212	0.0451162	0.0647348	1.36838	0.064038	0.012398	0.457526	0.00125049	0.134121	0.738853	0.0150214	0.097493	-0.00175367	0.168667	0.0194889	0.00922194	0.00285043	0.212917	0.0507584	0.0233069	0.0726945	0.00128488	0.171479	0.741317	0.00877576	0.0318259	0.921697	0.0472692	0.114095	0.0376361	-0.257319	0.182074
P50991	CCT4	ENSG00000115484	-0.000394878	0.0481496	0.523764	0.111472	0.255834	0.86419	0.265335	0.446669	0.00568899	-0.00276816	0.0529396	0.16584	0.0807093	0.119675	0.973209	0.2182	0.313883	0.0172433	-0.19486	0.0609614	0.446025	0.136615	0.325065	0.738954	0.4286	0.499961	0.00238691	0.000132992	0.0452895	0.703021	0.133029	0.295256	0.908015	0.300491	0.491076	0.00352223	-0.00160161	0.0444584	0.377065	0.140468	0.192159	0.75707	0.310912	0.359988	0.0102157	0.168847	0.034246
P12277	CKB	ENSG00000166165	0.00147152	0.395865	0.609586	0.00537814	0.014099	0.89127	0.0340498	0.0719291	0.0490525	0.00135272	0.401686	0.884668	0.00507567	0.0159018	0.996503	0.035004	0.0928095	0.0472904	1.11187	0.338515	0.353997	0.0785005	0.0122353	0.675618	0.328995	0.0598514	0.0596315	-0.00320147	0.411391	0.0467919	0.00327	0.00233174	0.306289	0.0252575	0.0201773	0.0755776	0.000147183	0.405812	0.986165	0.00455544	0.0167523	0.995897	0.030151	0.0771125	0.0472377	-0.0836364	0.410897
P46776	RPL27A	ENSG00000166441	-0.00222624	0.155461	0.110685	0.0227154	0.0323795	0.548033	0.0923441	0.121055	0.0368107	-0.00735978	0.160686	0.102984	0.0193536	0.0305742	0.973209	0.0862614	0.138264	0.0376604	0.286487	0.137865	0.623455	0.140447	0.0834247	0.854127	0.433439	0.203786	0.0265373	-0.000847671	0.144542	0.281119	0.0338839	0.0628827	0.658388	0.123336	0.184049	0.0271315	-0.00740895	0.129169	0.0672205	0.0545848	0.0194549	0.437238	0.163924	0.0837625	0.0450086	-0.000433991	0.141277
P46782	RPS5	ENSG00000083845	-0.00203894	0.163394	0.0678864	0.00292326	0.00439939	0.480443	0.0228304	0.0343936	0.0659394	-0.00379023	0.160387	0.29617	0.00398424	0.0135555	0.981996	0.0302599	0.083495	0.0496274	0.176412	0.148944	0.708493	0.049804	0.0253295	0.895793	0.268994	0.095567	0.0472214	-0.00127559	0.152951	0.042107	0.00494386	0.0030825	0.294334	0.032778	0.0243314	0.0715685	-0.0036301	0.144827	0.264806	0.00801519	0.0109729	0.67653	0.0441579	0.0586038	0.0535157	-0.177635	0.162352
P60981	DSTN	ENSG00000125868	-0.00165255	0.10515	0.140585	0.0546166	0.0746073	0.589766	0.165695	0.207964	0.0243619	-0.000945718	0.0970977	0.795136	0.0800081	0.214509	0.996503	0.217069	0.443199	0.00838036	-1.02281	0.202514	0.0280575	0.00673291	0.0194113	0.203226	0.106786	0.0808264	0.0517789	-0.000535205	0.0970981	0.39685	0.0754954	0.149507	0.751291	0.207371	0.323652	0.0139802	-0.0102957	0.076268	0.00154749	0.150997	0.00139682	0.156272	0.326393	0.0171254	0.0835133	0.147849	0.0846329
Q9P2E9	RRBP1	ENSG00000125844	-0.00299474	0.386905	0.218117	0.00130296	0.00411336	0.676019	0.0137487	0.033061	0.0669049	-0.00266733	0.374831	0.735227	0.00205395	0.00831545	0.996503	0.0201053	0.0615216	0.0567456	2.05815	0.16282	0.0396001	0.304132	0.00308175	0.238885	0.618676	0.0253892	0.082706	-0.00349897	0.373269	0.00972337	0.00145739	0.000334503	0.157621	0.0149376	0.00546531	0.102992	0.00927574	0.394035	0.189597	0.000970638	0.00286196	0.606396	0.0108813	0.0257394	0.0731835	-0.417518	0.395933
P49748	ACADVL	ENSG00000072778	0.00155074	-0.0481092	0.181109	0.392736	0.323026	0.639409	0.596088	0.514976	0.00211525	0.00348403	-0.0474108	0.353833	0.404482	0.514881	0.983963	0.60813	0.71603	-0.00506768	-0.697791	0.0482156	0.0883005	0.45809	0.220079	0.358211	0.73899	0.388014	0.00937328	0.0013912	-0.0402849	0.0319048	0.466843	0.0797014	0.264982	0.665662	0.217001	0.0235499	0.000406398	-0.041127	0.905023	0.467129	0.750719	0.974679	0.659651	0.837274	-0.0110851	-0.205781	-0.0243366
Q9BS26	ERP44	ENSG00000023318	-0.00222643	-0.174333	0.0290688	0.000532116	9.56259769580859e-05	0.359043	0.00768236	0.00307756	0.11937	0.00380394	-0.198594	0.25215	0.000119845	0.000540861	0.973209	0.00328257	0.0116693	0.0955796	-0.643629	-0.123559	0.138639	0.0754605	0.00195006	0.449558	0.322657	0.019536	0.0902386	0.00214646	-0.19166	0.000130424	7.47501076315147e-05	7.59472838846915e-07	0.0429701	0.00222065	8.26220874261066e-05	0.183783	-0.00419018	-0.199225	0.163476	9.9911861432675e-05	0.000340371	0.57946	0.00254693	0.00742663	0.103511	-0.154853	-0.178108
Q15084	PDIA6	ENSG00000143870	-0.0030041	0.0374004	0.0518009	0.616261	0.145445	0.439199	0.775857	0.315361	0.0142903	-0.000608362	0.0198287	0.903794	0.794718	0.963746	0.996503	0.893415	0.983482	-0.0148079	0.5162	-0.0233326	0.410665	0.815471	0.677735	0.714409	0.929011	0.78814	-0.0109077	0.00108677	0.0151874	0.213218	0.839366	0.447034	0.596485	0.912542	0.637057	-0.00290664	0.00357891	0.0269282	0.427438	0.718625	0.703163	0.789358	0.842541	0.803318	-0.0100518	-0.293192	0.0379873
P21397	MAOA	ENSG00000189221	0.00150534	0.223391	0.375527	0.00757587	0.0132785	0.786143	0.0429436	0.0694448	0.0499293	0.000252262	0.232335	0.963439	0.00599563	0.019673	0.996503	0.0392793	0.104941	0.0441661	-0.829342	0.341594	0.210009	0.00150609	0.00468753	0.536411	0.0552417	0.0324722	0.0757478	0.000640687	0.232493	0.502942	0.00536512	0.015735	0.813988	0.0345498	0.0716608	0.0478048	0.00424337	0.244726	0.39609	0.00366375	0.012804	0.771911	0.0258119	0.0647588	0.0512306	-0.233697	0.248756
P47985	UQCRFS1	ENSG00000169021	0.00182708	0.00447621	0.125289	0.93818	0.295614	0.571932	0.968655	0.488725	0.0034757	0.0048889	0.00322847	0.205433	0.955819	0.430004	0.973209	0.980444	0.651245	-0.00228606	-0.175195	0.0355868	0.72151	0.650082	0.896367	0.901329	0.853769	0.93473	-0.0160132	0.000934856	0.014724	0.163633	0.798079	0.362005	0.526186	0.889898	0.557331	0.000368442	-0.000607781	0.0156085	0.863416	0.790012	0.944934	0.960053	0.885131	0.964923	-0.0147266	-0.320451	0.0377434
P42330	AKR1C3	ENSG00000196139	-0.00382368	0.987332	0.490167	0.000348551	0.00159713	0.845624	0.00587818	0.0177245	0.0803871	-0.000467708	0.964157	0.979202	0.000525127	0.00202763	0.998151	0.00870067	0.0275105	0.0770044	2.93042	0.649079	0.182855	0.0654542	0.00257179	0.50632	0.305639	0.0229117	0.0856909	-0.00218078	0.962867	0.483919	0.000450243	0.00175075	0.804038	0.00708284	0.0165917	0.0796758	0.0286488	1.04187	0.0728474	0.000121344	0.000268612	0.447276	0.00287503	0.0065244	0.106821	-1.33792	1.05312
P05388	RPLP0	ENSG00000089157	-0.000944439	0.11099	0.434502	0.0604555	0.147939	0.818051	0.176541	0.318829	0.0140324	-0.00327046	0.113598	0.40273	0.0562828	0.141448	0.992864	0.171288	0.345788	0.0147129	1.04255	0.00400641	0.0338214	0.958822	0.0292545	0.22039	0.984889	0.103801	0.0447451	-0.00228297	0.109493	0.000603485	0.0521849	0.000563993	0.0523744	0.163057	0.00761668	0.0956975	0.00673092	0.120907	0.0538257	0.0370349	0.0278664	0.407998	0.127342	0.104334	0.0396318	-0.100632	0.111744
P63241	EIF5A	ENSG00000132507	-0.00212724	0.272715	0.150792	0.00021419	0.0006857	0.602166	0.00422565	0.0102007	0.092272	-0.00631345	0.275809	0.187714	0.000204749	0.000808718	0.973209	0.0047068	0.0151984	0.0899647	-0.0622949	0.326149	0.920071	0.00130123	0.000537248	0.977528	0.0510187	0.00934618	0.111127	-0.00131209	0.262525	0.115071	0.000331711	0.000572984	0.459989	0.00578361	0.00772378	0.0954757	-0.00372734	0.254169	0.394256	0.000611246	0.0013156	0.771388	0.00823312	0.0166049	0.0843707	-0.176912	0.271061
P49257	LMAN1	ENSG00000074695	-0.0012693	-0.161882	0.208743	0.00119881	0.00135359	0.670387	0.0130234	0.015756	0.0827249	0.00232604	-0.176129	0.477304	0.000510528	0.00232189	0.996503	0.00857243	0.0297418	0.0750781	0.330699	-0.206292	0.436346	0.00282806	0.00545262	0.733001	0.0723758	0.0359575	0.0732266	-0.000223387	-0.169374	0.69512	0.000732081	0.00293415	0.904746	0.00968253	0.023657	0.0722782	0.00797469	-0.152159	0.00541976	0.0014553	5.85455142171683e-05	0.206304	0.0139366	0.00275735	0.127831	-0.379839	-0.144379
P60866	RPS20	ENSG00000008988	-0.000328838	0.210735	0.812267	0.00212299	0.00863155	0.951702	0.0187835	0.052662	0.0562041	-0.00152515	0.212663	0.73343	0.00206928	0.00837725	0.996503	0.0201053	0.0618012	0.0566382	0.668969	0.140577	0.255407	0.135037	0.0158679	0.586783	0.42642	0.0710102	0.0552163	-0.00233434	0.213011	0.00228278	0.0012493	8.92362708066344e-05	0.0946643	0.0135338	0.00221023	0.121181	-0.00121322	0.208591	0.765618	0.00240789	0.00798789	0.931362	0.0193422	0.0479025	0.0581996	0.0470749	0.205462
P31930	UQCRC1	ENSG00000010256	0.000862839	0.042397	0.400926	0.396181	0.440163	0.80176	0.599433	0.619497	-0.00264619	0.00463784	0.0356565	0.161779	0.476165	0.234804	0.973209	0.671762	0.466183	0.00700026	-0.954796	0.141949	0.0126976	0.0200133	0.0257544	0.134905	0.17404	0.0965666	0.0469358	0.00122128	0.0455011	0.0333349	0.353519	0.0644688	0.27078	0.559201	0.187579	0.0267557	1.27472258504045e-05	0.0490889	0.996644	0.32977	0.616955	0.998456	0.53388	0.739487	-0.00798969	-0.183886	0.060302
P00390	GSR	ENSG00000104687	0.000220269	0.17172	0.827155	0.000623798	0.0022697	0.954999	0.00846786	0.0224111	0.0754015	0.00183735	0.168273	0.573199	0.000846979	0.00198236	0.996503	0.0115682	0.0272439	0.077325	0.380523	0.130856	0.342435	0.0422537	0.00434962	0.665912	0.247963	0.030993	0.0769929	-0.000761866	0.173358	0.176763	0.000467173	0.00103943	0.543616	0.00724588	0.0115188	0.0870849	0.00323661	0.184187	0.266686	0.000201892	0.00079729	0.67804	0.00400877	0.0122188	0.0915079	-0.0596985	0.17715
O14950	MYL12B	ENSG00000101608	0.000507256	0.254059	0.7747	0.00373258	0.0118269	0.940255	0.026869	0.0645059	0.0516199	0.00110742	0.254373	0.846833	0.00392726	0.0120947	0.996503	0.0300041	0.0780384	0.0512931	0.868928	0.238893	0.236872	0.04282	0.00211077	0.567845	0.248678	0.0205579	0.0889395	-0.00141221	0.262259	0.15464	0.00245841	0.00429959	0.51752	0.0208822	0.0306158	0.066766	0.00193603	0.263237	0.711082	0.00284561	0.0114547	0.908134	0.0217467	0.0599027	0.05288	-0.294735	0.277167
P53007	SLC25A1	ENSG00000100075	-0.000161809	-0.287857	0.90495	2.46246114525759e-05	0.000106888	0.976779	0.00110582	0.00321246	0.117861	0.00262724	-0.295829	0.548658	1.66804549688576e-05	8.98716210728512e-05	0.996503	0.00103072	0.00439347	0.120211	-1.1577	-0.17866	0.041272	0.0482848	9.58771983599883e-05	0.243347	0.264317	0.0034127	0.138304	0.00160061	-0.291943	0.0342554	1.30287597181228e-05	1.26061881180901e-05	0.273326	0.000703735	0.000608564	0.147446	-0.0028066	-0.295644	0.481854	1.64116236556089e-05	8.84754952046366e-05	0.812452	0.000855382	0.00360902	0.122186	-0.037088	-0.28639
P35237	SERPINB6	ENSG00000124570	0.000183504	0.122147	0.868828	0.0252097	0.0728746	0.968287	0.099296	0.204961	0.0247145	0.00156964	0.119173	0.662232	0.0298885	0.0671313	0.996503	0.114855	0.225154	0.0259455	0.954037	0.036843	0.038084	0.612477	0.0126649	0.235237	0.833469	0.0611399	0.0590466	-0.00180811	0.126333	0.00324838	0.0162675	0.00101182	0.0987816	0.0741932	0.0112938	0.0874659	0.000398913	0.12752	0.901081	0.0178371	0.0590655	0.973556	0.0771843	0.169473	0.0282927	-0.119083	0.131346
P46459	NSF	ENSG00000073969	-3.96753e-05	-0.0965913	0.959329	0.0116997	0.0382924	0.989421	0.0574863	0.134809	0.034322	0.00166754	-0.101249	0.507232	0.00862737	0.030748	0.996503	0.0496584	0.138482	0.0375765	-0.429861	-0.0641667	0.189712	0.219679	0.0213846	0.513722	0.538496	0.0861962	0.0501234	0.00109646	-0.0973683	0.0104535	0.00829902	0.00156492	0.161164	0.0468237	0.0153394	0.0812754	-0.00528845	-0.109486	0.0190205	0.0036187	0.00209512	0.299729	0.0257172	0.0221919	0.0776892	0.058006	-0.100755
P50502	ST13	ENSG00000100380	0.0026439	-0.13887	0.0329001	0.0214364	0.0134694	0.38013	0.0886851	0.0700121	0.0497205	-0.00149093	-0.118054	0.712318	0.0554393	0.12352	0.996503	0.169724	0.319086	0.0167651	0.992699	-0.234306	0.0514556	0.0043383	0.0160679	0.272106	0.087898	0.0715479	0.055003	0.000789071	-0.124055	0.261013	0.0411976	0.070649	0.639009	0.140428	0.200166	0.0253734	-0.000384823	-0.124171	0.916817	0.0438579	0.129005	0.977311	0.141326	0.279036	0.016359	0.237662	-0.138013
Q9HDC9	APMAP	ENSG00000101474	0.00312496	-0.08927	0.0386578	0.222114	0.0749208	0.397688	0.415905	0.208311	0.024299	0.0158031	-0.111057	0.0010652	0.122602	0.00296462	0.85313	0.286785	0.034486	0.0715943	0.162377	-0.0973763	0.785408	0.307247	0.544644	0.926431	0.621413	0.689349	-0.00693339	0.00262739	-0.0717066	0.00164179	0.309703	0.00460574	0.0866491	0.517893	0.03182	0.0657703	0.00147178	-0.0724437	0.740364	0.326301	0.557313	0.920865	0.530041	0.697793	-0.0063897	-0.100941	-0.0625151
P61764	STXBP1	ENSG00000136854	0.00192571	-0.559644	0.400294	1.51570561262564e-06	8.966633663966e-06	0.80176	0.000195122	0.000665945	0.150861	0.00831369	-0.569307	0.261121	1.14767438312787e-06	6.78532480342026e-06	0.974716	0.000167257	0.00081236	0.154495	-2.38038	-0.377258	0.0116807	0.0122464	8.21352332755782e-07	0.131427	0.140343	0.000129278	0.209126	0.0021278	-0.551053	0.0973117	1.63967244659869e-06	3.6619069095669e-06	0.42446	0.000189027	0.000241748	0.163631	-0.00714135	-0.567793	0.287394	1.09202612421235e-06	6.04584710693428e-06	0.696011	0.00015336	0.000696987	0.15823	0.346198	-0.570689
P46940	IQGAP1	ENSG00000140575	-0.00168233	0.0128725	0.0146441	0.697779	0.0501443	0.273877	0.831094	0.160157	0.0303076	0.00172518	-0.002424	0.443739	0.94327	0.743456	0.996503	0.97365	0.87333	-0.0107643	-0.465825	0.0316984	0.101329	0.48257	0.24581	0.384966	0.754071	0.418674	0.00739769	0.000111441	0.00242243	0.776192	0.942754	0.957231	0.931093	0.966914	0.975415	-0.0148159	0.00107684	0.00498313	0.598208	0.88307	0.866697	0.865273	0.937724	0.913658	-0.0133572	0.0585769	-0.00181658
P21695	GPD1	ENSG00000167588	0.00120117	-0.625137	0.665098	8.3195932010827e-06	4.61927300178376e-05	0.910325	0.000563689	0.00191241	0.129173	0.00781323	-0.638104	0.383518	6.09082144197491e-06	3.46645907481231e-05	0.988807	0.000547041	0.00230818	0.133011	-1.42371	-0.588783	0.216994	0.0016933	1.03643183996354e-05	0.545318	0.0574666	0.000667117	0.172162	0.00339282	-0.623834	0.0283617	5.64323569441063e-06	5.10165938440319e-06	0.252009	0.000435884	0.000315823	0.15932	-0.00753541	-0.64227	0.351358	4.24093172765692e-06	2.30980471401511e-05	0.737672	0.000359755	0.00157884	0.140414	-0.0866142	-0.61163
P46977	STT3A	ENSG00000134910	-0.00268521	0.0852701	0.125453	0.315907	0.222923	0.571932	0.521835	0.409512	0.00779325	-0.00149531	0.0720768	0.79284	0.403642	0.69971	0.996503	0.607767	0.844858	-0.0098217	0.490234	0.0510068	0.490665	0.652935	0.449405	0.771006	0.854074	0.612098	-0.00345221	0.000253437	0.0668573	0.798074	0.433437	0.707446	0.940256	0.635708	0.824926	-0.0100695	0.00343171	0.0788646	0.502616	0.353432	0.553531	0.821712	0.557921	0.694635	-0.00628264	-0.608553	0.109153
Q9UIJ7	AK3	ENSG00000147853	0.00319437	-0.188374	0.00554755	0.000839167	0.000282551	0.193888	0.0103208	0.00597925	0.104569	-0.000856499	-0.165719	0.820788	0.00437072	0.0130781	0.996503	0.0319087	0.0814641	0.0501515	0.431794	-0.242339	0.377835	0.00234696	0.005061	0.694613	0.0654439	0.0342289	0.0744703	0.000616744	-0.169423	0.347807	0.00316749	0.0089191	0.720332	0.0247556	0.0488243	0.0561486	-0.0014568	-0.172259	0.672537	0.00305479	0.012198	0.894438	0.0227753	0.0628953	0.0519492	0.0250908	-0.169672
P61313	RPL15	ENSG00000174748	-0.00764848	0.311609	0.0109918	0.0325397	0.00796022	0.24467	0.116955	0.049745	0.057379	-0.0107764	0.291242	0.272874	0.0514718	0.111805	0.978665	0.160959	0.30301	0.0182713	-0.57236	0.451161	0.648061	0.0257128	0.0468754	0.867014	0.196251	0.141101	0.0365958	0.000324252	0.262036	0.849972	0.0774984	0.203636	0.9555	0.211668	0.391111	0.00924525	-0.0217455	0.215101	0.0121533	0.131765	0.00883156	0.258638	0.299217	0.0509237	0.0567209	-0.0120604	0.263594
Q06210	GFPT1	ENSG00000198380	-0.00164258	-0.0546924	0.17762	0.355219	0.218125	0.635662	0.560314	0.404129	0.00812526	-0.00267668	-0.0581095	0.498182	0.331855	0.431382	0.996503	0.539404	0.652437	-0.00233541	0.761078	-0.146613	0.132666	0.0701317	0.167242	0.438661	0.313878	0.326124	0.0142616	-0.000520946	-0.0647676	0.448358	0.274027	0.403211	0.784754	0.480386	0.598463	-0.00130368	0.00551462	-0.0521443	0.121982	0.376533	0.17059	0.530812	0.578199	0.334587	0.0120552	-0.0548061	-0.0614841
P11940	PABPC1	ENSG00000070756	-0.00021452	-0.0140615	0.733088	0.64591	0.82856	0.928496	0.794302	0.896707	-0.012451	-0.00218222	-0.00966755	0.282565	0.7527	0.492002	0.981996	0.867093	0.698313	-0.00436508	0.700585	-0.0632546	0.00475428	0.10587	0.0181923	0.0850594	0.379992	0.07779	0.0528863	-0.000225148	-0.0157359	0.523579	0.604396	0.706607	0.822681	0.771339	0.824386	-0.0100509	0.00240251	-0.0084613	0.188006	0.779166	0.380842	0.606124	0.87842	0.555968	-0.000420362	0.0601418	-0.0194854
Q15102	PAFAH1B3	ENSG00000079462	0.00084031	0.0596961	0.522024	0.350213	0.480415	0.863215	0.555593	0.652346	-0.0039969	-0.00336806	0.073956	0.427415	0.250348	0.430202	0.996503	0.45148	0.651314	-0.00229315	0.38916	0.00557054	0.478176	0.949214	0.649672	0.763742	0.98066	0.768111	-0.0101377	-0.00158315	0.0673918	0.0305134	0.281329	0.0575931	0.259852	0.489515	0.173633	0.0284559	-0.00465311	0.0561519	0.224396	0.376154	0.280172	0.640278	0.577846	0.45891	0.00436677	0.356888	0.0410013
Q16769	QPCT	ENSG00000115828	0.00665603	-0.320676	0.027464	0.0289508	0.0147803	0.350375	0.108132	0.073907	0.0483618	0.0120357	-0.309971	0.220737	0.0382763	0.0798909	0.973209	0.134568	0.250234	0.0233343	-3.29425	-0.097284	0.0086054	0.621555	0.001526	0.116406	0.838241	0.0169595	0.0942492	0.00159154	-0.28029	0.352529	0.0584538	0.113472	0.724361	0.175954	0.272615	0.0181872	-0.0133111	-0.313253	0.134522	0.0345418	0.0493741	0.545076	0.121079	0.150797	0.03101	0.0928424	-0.284442
P50914	RPL14	ENSG00000188846	-0.00153039	0.144882	0.237745	0.0225563	0.0502251	0.699604	0.0919876	0.160239	0.0302836	-0.00786963	0.155896	0.0594778	0.01412	0.0170029	0.954919	0.0692024	0.0955132	0.0463086	0.753162	0.102206	0.160548	0.232168	0.0178217	0.478424	0.548855	0.0767419	0.0532376	-0.00152612	0.138893	0.0353676	0.0262356	0.0110273	0.275889	0.103654	0.0563328	0.0530386	-0.00146924	0.135099	0.696707	0.032215	0.0815906	0.904349	0.11558	0.209014	0.0233752	-0.0705762	0.139869
P61956	SUMO2	ENSG00000188612	0.00104134	0.114699	0.294382	0.0185748	0.0251215	0.738457	0.0802174	0.103212	0.0405643	0.000830678	0.119154	0.796361	0.0156155	0.0421886	0.996503	0.0740871	0.168929	0.0328814	0.754377	0.0749312	0.0692785	0.255981	0.00537019	0.317579	0.57512	0.0357348	0.0734809	-0.000405764	0.120161	0.465283	0.0129634	0.0364816	0.796685	0.0634133	0.128142	0.0353092	-0.00440004	0.112109	0.12805	0.0201641	0.0138412	0.540148	0.0837824	0.0680519	0.0500752	0.346821	0.0979667
Q9BVC6	TMEM109	ENSG00000110108	0.00162622	-0.0818849	0.185613	0.170732	0.201578	0.641467	0.351734	0.386349	0.00932845	-0.00501971	-0.0582455	0.206696	0.332552	0.218179	0.973209	0.539813	0.446888	0.00812152	0.780688	-0.143462	0.142694	0.0919108	0.203204	0.454288	0.357282	0.370002	0.0107962	0.000565883	-0.0720221	0.413938	0.227717	0.354498	0.76223	0.425984	0.551378	0.000693164	0.00210952	-0.0660248	0.561584	0.274225	0.425818	0.848731	0.477375	0.595621	-0.0021668	-0.0411845	-0.0687265
P05023	ATP1A1	ENSG00000163399	-0.000171297	0.0180606	0.887856	0.759901	0.949258	0.972046	0.869136	0.969337	-0.0145715	0.00630632	0.000311499	0.10676	0.99578	0.259793	0.973209	0.997725	0.490262	0.00545406	-0.690631	0.0688283	0.145577	0.361993	0.3445	0.458313	0.666357	0.518167	0.0013426	0.000132138	0.0174082	0.846679	0.767278	0.937781	0.955382	0.870769	0.965532	-0.014493	0.00127416	0.0197836	0.722018	0.739136	0.898862	0.912446	0.85427	0.935941	-0.0139344	-0.136126	0.0261438
P00568	AK1	ENSG00000106992	0.0019704	0.00102563	0.0108462	0.977976	0.0360543	0.243637	0.988858	0.129047	0.0352164	0.000215148	0.0130366	0.932318	0.733977	0.933582	0.996503	0.855734	0.968358	-0.0143116	0.500661	-0.0272999	0.133889	0.606896	0.291019	0.44063	0.83186	0.466936	0.00437363	-0.000768479	0.016137	0.0789654	0.66645	0.197532	0.384378	0.812272	0.384037	0.00971261	-0.00255402	0.00775985	0.267529	0.838706	0.50994	0.678841	0.911858	0.661868	-0.00499378	0.215684	-0.000935384
P62277	RPS13	ENSG00000110700	-0.000305377	0.155752	0.806242	0.0110824	0.0390643	0.950608	0.0553687	0.136654	0.0340255	-0.00447403	0.165618	0.265526	0.00712586	0.0216101	0.975486	0.0442049	0.111776	0.0427841	1.36246	0.0250549	0.00937329	0.761144	0.002885	0.120366	0.904923	0.0247322	0.0837957	-0.00212488	0.157807	0.00200457	0.00739869	0.000352745	0.0899777	0.0430831	0.00564099	0.102253	0.00175975	0.159962	0.628854	0.00894021	0.031909	0.87819	0.0477223	0.114316	0.0375969	-0.129461	0.16253
Q9H9B4	SFXN1	ENSG00000164466	0.00223844	-0.305465	0.0693177	9.92241862669044e-07	3.43744514801287e-06	0.480443	0.000152255	0.000344816	0.163294	0.00207469	-0.296654	0.60488	2.81751024246074e-06	1.57408422060874e-05	0.996503	0.000310892	0.0013975	0.143478	-1.1463	-0.210482	0.0245875	0.00996081	2.20896595933442e-06	0.192026	0.12675	0.000236918	0.194902	0.00228971	-0.295201	0.000791811	9.55319502799859e-07	7.29864534910529e-08	0.0583506	0.000122981	1.35479350634961e-05	0.212892	-0.00434602	-0.302014	0.232762	1.67440885800276e-06	8.55876085274843e-06	0.649811	0.000195957	0.000881438	0.153646	0.0328823	-0.293391
Q14194	CRMP1	ENSG00000072832	0.000843162	-0.299646	0.667996	0.00208742	0.0086189	0.91137	0.0185325	0.0526264	0.0562254	0.00366712	-0.303948	0.564053	0.00192526	0.00799871	0.996503	0.0191633	0.0603627	0.057309	-1.41891	-0.189736	0.0792705	0.140578	0.00217825	0.340777	0.433469	0.0208967	0.0884228	0.00133302	-0.296561	0.227141	0.00211635	0.00482181	0.609533	0.0190743	0.0327849	0.065106	-0.00950593	-0.316479	0.0988326	0.00110963	0.00227505	0.499825	0.0117569	0.0229615	0.0765011	0.434941	-0.323584
P13861	PRKAR2A	ENSG00000114302	0.000627458	0.0666519	0.397917	0.0662753	0.10223	0.799889	0.187969	0.252983	0.0196226	0.00242698	0.0642478	0.311819	0.0781715	0.0875716	0.981996	0.213885	0.26295	0.0219541	0.309041	0.0306911	0.329989	0.543814	0.214885	0.65607	0.791337	0.383307	0.00979953	-0.00041488	0.0705584	0.319015	0.0502132	0.0943522	0.695104	0.159084	0.240892	0.0209919	0.0016278	0.0739696	0.453318	0.0413799	0.109089	0.801557	0.136124	0.251298	0.0189329	-0.107018	0.0778722
P16152	CBR1	ENSG00000159228	0.000307675	0.274997	0.837883	0.00024943	0.00095116	0.95964	0.0046385	0.0126935	0.0876906	-0.00081305	0.279109	0.867261	0.000223503	0.000957832	0.996503	0.00493239	0.0168526	0.0875924	0.548653	0.198817	0.39277	0.0539016	0.0083891	0.703398	0.279046	0.0469887	0.0660042	0.000233354	0.276493	0.782795	0.000219563	0.000990555	0.933168	0.00439354	0.0111046	0.0877664	0.00212397	0.28033	0.632247	0.000209582	0.00100915	0.879211	0.00410866	0.0143548	0.0881568	-0.104048	0.283976
Q53GQ0	HSD17B12	ENSG00000149084	-3.86148e-05	-0.129329	0.969329	0.00898621	0.0302583	0.991603	0.0484027	0.116218	0.0378142	0.000753977	-0.131567	0.816451	0.00829871	0.0294729	0.996503	0.0483403	0.135103	0.0382034	0.516785	-0.140256	0.195202	0.0286966	0.0903879	0.519731	0.205424	0.215347	0.0251301	3.28158549253764e-05	-0.128471	0.953611	0.00902556	0.0326435	0.986564	0.0500096	0.119102	0.0369703	0.00317674	-0.120999	0.280828	0.0141795	0.0196691	0.68983	0.0664983	0.0841687	0.0448452	-0.0408325	-0.126823
P51148	RAB5C	ENSG00000108774	0.00168573	-0.00687096	0.0533934	0.870497	0.15302	0.44393	0.932055	0.325063	0.01352	0.00118906	0.000750519	0.675694	0.98608	0.912038	0.996503	0.992935	0.95843	-0.0139473	0.368147	-0.0358515	0.313109	0.537572	0.599678	0.642453	0.788515	0.730355	-0.00868134	0.000383885	0.000802722	0.432489	0.984767	0.73342	0.77435	0.992433	0.841869	-0.0106343	0.00280947	0.010833	0.276702	0.799964	0.547822	0.687809	0.89072	0.690622	-0.00611964	0.0839426	-0.00176803
P14678	SNRPB	ENSG00000125835	0.000812656	-0.0279011	0.359643	0.517579	0.570034	0.774559	0.703398	0.721403	-0.00664238	-0.00450741	-0.0108086	0.1151	0.802016	0.249816	0.973209	0.897285	0.479517	0.00605309	0.858014	-0.0875235	0.0174252	0.125678	0.05788	0.161152	0.410632	0.160155	0.0329283	-0.000715064	-0.0203478	0.15071	0.633497	0.311258	0.511979	0.79068	0.508278	0.0027065	0.00146057	-0.0187166	0.572126	0.66247	0.749273	0.85272	0.80341	0.836327	-0.0110547	0.359394	-0.0469413
P46777	RPL5	ENSG00000122406	-0.000705968	0.142852	0.563697	0.0174489	0.0567097	0.879595	0.0765767	0.174304	0.0284703	-0.00461042	0.150521	0.242832	0.0125964	0.0338045	0.973209	0.0642079	0.146854	0.0361722	1.35992	0.0268696	0.00545219	0.726266	0.00118642	0.0914061	0.888169	0.0146771	0.0983477	-0.00189613	0.141903	0.00517092	0.0146773	0.00138657	0.119509	0.0693378	0.014027	0.0829973	0.00515654	0.153583	0.143167	0.00919366	0.0174033	0.552123	0.0486907	0.0782894	0.04667	-0.122819	0.146625
Q14697	GANAB	ENSG00000089597	-0.00122868	-0.0281086	0.11673	0.459016	0.185638	0.559669	0.654502	0.366718	0.0105831	0.00301892	-0.0439257	0.234402	0.253026	0.313927	0.973209	0.4544	0.543794	0.00255378	-0.773934	0.0566396	0.0173579	0.27039	0.0541298	0.161152	0.589483	0.153871	0.0340948	0.00128863	-0.0387033	0.00309179	0.294656	0.00794406	0.0973294	0.504193	0.0454839	0.0578412	0.000971712	-0.0339146	0.675627	0.379217	0.590962	0.896012	0.58153	0.720997	-0.00731199	-0.0809066	-0.0304983
P62899	RPL31	ENSG00000071082	-0.00062351	0.158651	0.648468	0.0182714	0.0604666	0.906728	0.0794193	0.181376	0.0275111	-0.00739468	0.1742	0.0929792	0.00948207	0.0162806	0.973209	0.0531491	0.0936269	0.0469454	1.1941	0.0468074	0.039942	0.61061	0.0134747	0.239619	0.832699	0.0635014	0.0579952	-0.00207169	0.160445	0.00629333	0.0136978	0.00154859	0.130594	0.0660022	0.0152179	0.0814248	-0.00150413	0.153313	0.706926	0.0221835	0.058963	0.906878	0.0897567	0.169305	0.028319	-0.193075	0.167686
Q96AG4	LRRC59	ENSG00000108829	-0.00559853	0.488953	0.0767685	0.00171099	0.00300373	0.488435	0.0163157	0.0267291	0.0714071	-0.00936986	0.477958	0.361984	0.00250858	0.00953328	0.986836	0.0226656	0.0670189	0.0547602	1.12571	0.375097	0.390592	0.0746088	0.0136839	0.702094	0.321046	0.0642129	0.0577337	-0.00374622	0.45943	0.0348046	0.00286962	0.00165667	0.275889	0.023307	0.0159354	0.0804635	0.00711394	0.478884	0.441488	0.00214484	0.00818522	0.796819	0.0180465	0.0487453	0.0578404	-0.943519	0.516818
P55327	TPD52	ENSG00000076554	0.000213587	-0.243842	0.912504	0.0108738	0.0376006	0.977599	0.054716	0.132912	0.0345929	-0.0116769	-0.211639	0.061542	0.0256325	0.00654495	0.954919	0.103048	0.0542121	0.0602136	1.2973	-0.388755	0.107127	0.00285792	0.0112207	0.396478	0.0723758	0.0567281	0.061097	0.00127015	-0.244099	0.244216	0.0100652	0.0202548	0.625233	0.0535389	0.0853509	0.0440697	-0.00803536	-0.261775	0.158785	0.0061906	0.0132114	0.572826	0.0369237	0.0661049	0.0507662	0.507181	-0.27667
P61619	SEC61A1	ENSG00000058262	-0.00335766	0.17166	0.0323769	0.0246512	0.0148006	0.38006	0.0977443	0.0739456	0.0483417	0.00035609	0.149284	0.944563	0.0558808	0.146973	0.996503	0.1704	0.354313	0.0141318	0.110066	0.138177	0.868217	0.193442	0.220591	0.960104	0.507022	0.388474	0.00933179	-0.000770478	0.151274	0.386457	0.0495643	0.104408	0.744758	0.157805	0.257734	0.0194535	-0.00111768	0.151381	0.808287	0.0492652	0.128415	0.94508	0.15276	0.278696	0.0164295	-0.501617	0.18404
P42765	ACAA2	ENSG00000167315	0.00286264	-0.0805578	0.0149297	0.155934	0.0283601	0.275924	0.331071	0.111719	0.0387727	0.00374674	-0.0721779	0.329317	0.215035	0.34416	0.982817	0.411121	0.574021	0.00114185	-1.04478	0.0334039	0.0168773	0.62787	0.0297204	0.159951	0.841372	0.104774	0.0444731	0.00120098	-0.0645578	0.0710475	0.257728	0.10944	0.370351	0.461427	0.266073	0.0187377	0.00402326	-0.0538113	0.250132	0.353369	0.291364	0.665	0.557921	0.470565	0.00375719	-0.182719	-0.0499646
O15173	PGRMC2	ENSG00000164040	0.0011792	-0.186006	0.202519	5.8889658774765e-05	0.000238183	0.662876	0.00185726	0.00533002	0.106919	-1.06257e-05	-0.17845	0.997176	0.000135672	0.000538194	0.999051	0.00355678	0.0116693	0.0956484	1.1647	-0.267423	0.00255997	2.12825300016187e-05	9.94113583514174e-05	0.0654525	0.00987639	0.00350618	0.137742	0.00110105	-0.180445	0.0334448	7.45218891408647e-05	6.12641323922565e-05	0.27078	0.00222065	0.00172702	0.126291	0.00459416	-0.169238	0.0896591	0.000224608	0.000133745	0.481373	0.00431004	0.00452008	0.1165	-0.0779153	-0.173226
P20339	RAB5A	ENSG00000144566	0.00270575	-0.13651	0.000780082	0.000503101	4.33736888256917e-05	0.0717746	0.00743896	0.00185093	0.130017	0.00260435	-0.126115	0.327027	0.00204701	0.00773333	0.982817	0.0200903	0.059503	0.0577982	0.527109	-0.160322	0.120026	0.0034757	0.0133518	0.418359	0.0788252	0.0631238	0.0581508	0.000923672	-0.119594	0.0430203	0.00257493	0.00177341	0.296457	0.0215857	0.0167251	0.0794922	-0.00301523	-0.125938	0.212926	0.0020214	0.00581471	0.627007	0.0173867	0.0389918	0.0628607	0.168148	-0.130572
Q16698	DECR1	ENSG00000104325	0.00111977	-0.063798	0.410979	0.335791	0.491316	0.808318	0.541133	0.661349	-0.00434352	-0.00409833	-0.0458253	0.352069	0.491574	0.446622	0.983963	0.683289	0.662386	-0.00287093	-0.78593	-0.00448226	0.110122	0.954202	0.130124	0.400329	0.983169	0.274987	0.0187087	0.00130058	-0.0581457	0.0878948	0.373386	0.163106	0.405456	0.579427	0.339303	0.0126484	-0.00286465	-0.0635675	0.47258	0.337022	0.523185	0.807484	0.540856	0.671722	-0.0053965	-0.309614	-0.0357769
P00387	CYB5R3	ENSG00000100243	-0.00103522	-0.15746	0.350738	0.00402409	0.00687602	0.771689	0.0282822	0.0452003	0.0594999	0.00437851	-0.175633	0.221865	0.00145911	0.00503344	0.973209	0.0161729	0.0461173	0.0640026	-1.55794	-0.0344099	0.000810188	0.634537	5.33900948598773e-05	0.0440697	0.844893	0.00232986	0.147346	0.00152395	-0.16658	0.0136048	0.00185975	0.000541301	0.178271	0.0174541	0.00747944	0.0962731	-0.00352094	-0.169828	0.281649	0.0020742	0.00675651	0.690375	0.0176834	0.0429822	0.0606601	0.0815779	-0.169568
Q15005	SPCS2	ENSG00000118363	-0.00213643	0.0626706	0.197472	0.436108	0.360222	0.657826	0.635802	0.549873	0.000440648	2.4827394659346e-05	0.0489659	0.996318	0.547975	0.829142	0.999051	0.726744	0.91706	-0.012462	0.925732	-0.0173376	0.181687	0.874947	0.301127	0.504761	0.950487	0.476398	0.00376094	-0.000137889	0.0506596	0.882782	0.529399	0.812891	0.964579	0.717561	0.894412	-0.0122476	0.0025807	0.0561904	0.591599	0.481487	0.70253	0.862214	0.670211	0.802951	-0.0100376	-0.570224	0.0874727
P48444	ARCN1	ENSG00000095139	-0.000381084	-0.0795012	0.593376	0.0232975	0.0537047	0.885355	0.0939408	0.168261	0.0292837	-0.000602069	-0.080344	0.794343	0.0229016	0.0598891	0.996503	0.096137	0.210361	0.0276546	0.734094	-0.149096	0.0130588	0.00173049	0.00548734	0.137419	0.0574666	0.0360518	0.0731206	-0.000495328	-0.0803532	0.216182	0.0206856	0.0302865	0.600535	0.0883714	0.112956	0.0380886	0.00135811	-0.0795312	0.518698	0.0239891	0.0515457	0.828655	0.0948753	0.154839	0.0303581	0.108362	-0.0892393
O15145	ARPC3	ENSG00000111229	0.000211015	0.0761636	0.815678	0.0854328	0.203823	0.952269	0.222922	0.388819	0.0091596	0.00373181	0.0676547	0.201135	0.126348	0.0922337	0.973209	0.29289	0.270674	0.0211733	0.2504	0.0537039	0.492354	0.356535	0.206531	0.772221	0.661401	0.373944	0.0105067	-0.00130018	0.0803866	0.0097544	0.0617426	0.00743521	0.157621	0.1814	0.0437567	0.0588077	-0.0036923	0.0718153	0.163275	0.102619	0.0750505	0.57946	0.252701	0.197577	0.0246493	0.190995	0.0646349
Q07020	RPL18	ENSG00000063177	-0.00447094	0.211139	0.0721136	0.0807125	0.0630874	0.485836	0.214049	0.186266	0.0268761	-0.0118466	0.213884	0.141544	0.080112	0.108111	0.973209	0.217085	0.297897	0.0187786	1.08692	0.218055	0.276461	0.1719	0.0270103	0.608548	0.476924	0.0989694	0.0461178	-0.00129758	0.18424	0.355846	0.128796	0.213619	0.726422	0.294239	0.403521	0.00850983	-0.00716023	0.167984	0.32111	0.161362	0.19107	0.717044	0.340908	0.35882	0.0103035	-0.0821145	0.188132
Q9HC38	GLOD4	ENSG00000167699	0.00133245	-0.0528133	0.101781	0.181682	0.139009	0.534991	0.364686	0.307653	0.0149764	-0.00507926	-0.0308921	0.0533403	0.434861	0.0818269	0.954919	0.637114	0.253954	0.0229745	0.628151	-0.0893009	0.0640133	0.0983989	0.1412	0.306914	0.36697	0.291612	0.0172632	-0.000444017	-0.042898	0.334159	0.278549	0.339323	0.707328	0.486218	0.536918	0.00137077	0.000639158	-0.0430467	0.791348	0.283799	0.520081	0.939703	0.488101	0.669853	-0.00530304	0.143444	-0.053977
P41227	NAA10	ENSG00000102030	-0.000221245	0.0813078	0.759091	0.0217985	0.0712896	0.936947	0.0897025	0.201752	0.0250444	-0.00324634	0.0884691	0.162694	0.0126924	0.0280981	0.973209	0.0644551	0.131056	0.03891	0.536438	0.0286165	0.0828116	0.559625	0.0322611	0.347818	0.801466	0.110601	0.0430597	0.000120382	0.0783133	0.765701	0.0256781	0.0773267	0.928445	0.102394	0.213107	0.0240077	0.000387411	0.0832442	0.854238	0.0185732	0.0616686	0.958196	0.0795227	0.174097	0.0276376	0.097212	0.0733418
P06703	S100A6	ENSG00000197956	0.00562636	0.549535	0.151424	0.00441669	0.00356305	0.602166	0.0301655	0.0297525	0.0689644	0.0106461	0.557337	0.402635	0.00433719	0.00704227	0.992864	0.0317841	0.0563717	0.0591542	1.77784	0.394922	0.271834	0.127062	0.016075	0.604736	0.41306	0.0715479	0.0549955	-0.000446844	0.584873	0.840191	0.00258787	0.0104282	0.953495	0.0215857	0.0540951	0.0538583	0.00105212	0.589914	0.927612	0.00256016	0.0100419	0.980415	0.0201782	0.0552447	0.054826	-0.820618	0.640776
P20700	LMNB1	ENSG00000113368	-0.000576424	0.0626401	0.560276	0.194362	0.394219	0.877705	0.380643	0.578668	-0.000947181	-0.00505372	0.0723075	0.112918	0.133905	0.132408	0.973209	0.30429	0.332129	0.0157134	0.457471	0.0393797	0.265489	0.547256	0.161547	0.599209	0.793942	0.318824	0.0148767	-0.00115789	0.0597888	0.0352572	0.204056	0.0527487	0.275889	0.39651	0.163956	0.0297785	0.00386701	0.0678315	0.183778	0.160038	0.188137	0.599195	0.339131	0.355211	0.0105427	0.0635559	0.0546756
P52907	CAPZA1	ENSG00000116489	0.000821796	0.119409	0.351054	0.00596529	0.0100079	0.771689	0.0365682	0.0579031	0.0540535	0.00510031	0.111185	0.0722799	0.0101381	0.00306002	0.967587	0.0554972	0.0351466	0.0711418	0.44111	0.0827504	0.221653	0.151306	0.0148895	0.55032	0.448805	0.0678707	0.056299	-0.000615362	0.124952	0.213114	0.0037529	0.00775159	0.596485	0.0278457	0.0449788	0.0581994	0.00426483	0.135232	0.0981851	0.00182274	0.00349298	0.49828	0.0160945	0.0293174	0.0702936	0.0796453	0.119286
P15311	EZR	ENSG00000092820	-0.00258451	0.289237	0.0750799	6.49323874987177e-05	0.000165118	0.487306	0.00196624	0.00425124	0.111939	-0.00202359	0.278082	0.668385	0.000155134	0.000738639	0.996503	0.00389045	0.0144437	0.0912329	0.435836	0.227	0.458528	0.0167912	0.00198317	0.748102	0.161734	0.0197651	0.0899626	-0.00168177	0.275381	0.0390342	0.000120131	0.000105883	0.286597	0.00292711	0.00249341	0.118848	-0.00277846	0.274775	0.509887	0.00013335	0.000372662	0.824154	0.00303566	0.007717	0.10224	0.0245844	0.27108
P27338	MAOB	ENSG00000069535	0.00310126	0.306797	0.120141	0.00183177	0.00122803	0.564458	0.0171498	0.0148906	0.0840976	0.0124569	0.293696	0.0530134	0.00285429	0.000630562	0.954919	0.024633	0.0128848	0.0934419	-1.3649	0.493069	0.099577	0.000273087	0.00104368	0.381704	0.0292961	0.0137802	0.100428	0.000359288	0.327794	0.749777	0.000934085	0.00379463	0.92306	0.011362	0.0277817	0.0685719	-0.00260705	0.324514	0.655377	0.00103869	0.00324831	0.887717	0.0113638	0.0279513	0.0713479	0.100167	0.319843
P36543	ATP6V1E1	ENSG00000131100	0.00108847	-0.383489	0.396112	8.18139711868853e-09	5.70632531761853e-08	0.799149	5.26609261206251e-06	1.65911498968164e-05	0.214421	0.00152986	-0.38058	0.712654	1.34253231882698e-08	7.65170468058265e-08	0.996503	7.81233405343754e-06	3.94011779685469e-05	0.210867	-0.750406	-0.316737	0.15157	0.000220851	1.98275575002927e-07	0.466054	0.0266539	4.50435453330179e-05	0.229122	0.00203261	-0.38004	0.00425262	3.86630639721006e-09	1.63634769559172e-09	0.109944	2.29718081631158e-06	9.02796400053603e-07	0.2579	-0.00296564	-0.385338	0.43173	8.0021011147646e-09	5.5746395902094e-08	0.792208	4.41487350074584e-06	2.87056774631849e-05	0.217665	0.0519012	-0.380039
Q13087	PDIA2	ENSG00000185615	-0.000610939	0.603127	0.941721	0.139548	0.331843	0.983358	0.309388	0.522559	0.00170177	-0.0230323	0.660057	0.393538	0.107561	0.230892	0.990124	0.263495	0.462023	0.00725692	3.81107	0.426339	0.27726	0.445629	0.124638	0.608945	0.729863	0.266604	0.01947	-0.00979025	0.616687	0.0357391	0.122852	0.0372718	0.276669	0.285386	0.129504	0.0349886	0.0143239	0.643888	0.558055	0.11399	0.263599	0.846695	0.272084	0.441753	0.00531486	-2.30709	0.754757
Q9UJZ1	STOML2	ENSG00000165283	0.00298995	-0.100072	0.00352744	0.0428906	0.00383304	0.152212	0.141093	0.0314962	0.0679176	0.00439087	-0.0925807	0.191089	0.0694985	0.116543	0.973209	0.198063	0.310228	0.0176442	0.0782948	-0.0891566	0.857577	0.201945	0.343083	0.953906	0.515644	0.517169	0.00141675	0.00177855	-0.084323	0.00199297	0.0845386	0.00233678	0.0899777	0.224699	0.0201894	0.0755467	0.00634387	-0.0670149	0.0370128	0.181926	0.0330095	0.361194	0.367563	0.116903	0.0370868	-0.167403	-0.0696987
P18206	VCL	ENSG00000035403	-0.000499935	0.0952469	0.675784	0.103062	0.258065	0.913823	0.251677	0.449888	0.00555616	0.00455291	0.0800307	0.237917	0.170998	0.140033	0.973209	0.353813	0.343696	0.0148652	0.169303	0.112375	0.734714	0.160437	0.132817	0.908134	0.461534	0.278998	0.0183465	-7.87735e-05	0.0929604	0.906785	0.110135	0.276954	0.974267	0.266588	0.471603	0.00451036	0.00117336	0.0967322	0.738596	0.0989513	0.252575	0.920524	0.246649	0.431231	0.0059786	-0.118091	0.100016
P09669	COX6C	ENSG00000164919	0.00203485	-0.0889013	0.221918	0.272355	0.303343	0.681007	0.473536	0.496507	0.00307996	0.00153879	-0.0799747	0.775821	0.329099	0.615844	0.996503	0.536459	0.790241	-0.00784019	0.841859	-0.159627	0.180616	0.112224	0.24952	0.504177	0.390664	0.422467	0.00712972	0.000472439	-0.0745992	0.614135	0.355541	0.580682	0.870324	0.56148	0.739104	-0.00698202	0.00163707	-0.0750778	0.738276	0.356316	0.590818	0.920524	0.560297	0.720997	-0.00730814	-0.105716	-0.0687838
O75323	NIPSNAP2	ENSG00000146729	0.00163409	-0.239339	0.246402	0.000624917	0.00223699	0.705152	0.00846817	0.0222016	0.075608	0.00274813	-0.236165	0.547515	0.000828233	0.00366169	0.996503	0.0115059	0.0386378	0.0685732	-0.625636	-0.202176	0.254691	0.0222446	0.000852044	0.586009	0.183249	0.0122783	0.10371	0.00182484	-0.231115	0.0201239	0.000726	0.000323272	0.216185	0.00961857	0.00542155	0.103467	-0.000807578	-0.231421	0.845741	0.00100168	0.00428686	0.954091	0.0111163	0.0330071	0.0673138	-0.276757	-0.21025
P02794	FTH1	ENSG00000167996	0.012626	-0.0493885	1.3583968228276e-05	0.716664	7.31800312675469e-05	0.00374723	0.843442	0.00251219	0.122987	0.00931559	0.00661378	0.337667	0.964074	0.615923	0.98372	0.984077	0.790241	-0.00784216	1.98993	-0.131144	0.0780044	0.464094	0.195109	0.338106	0.744359	0.35975	0.0115205	0.00110364	0.0258657	0.513711	0.858747	0.792086	0.81798	0.924328	0.880678	-0.0118407	-0.00840208	0.00979142	0.342468	0.946737	0.625937	0.730541	0.971999	0.745757	-0.00821737	0.413929	0.0033122
O75746	SLC25A12	ENSG00000115840	0.00106056	-0.403677	0.490909	2.98642093592595e-07	1.88966015237213e-06	0.845624	6.07029350239264e-05	0.00022455	0.170961	0.00390438	-0.407218	0.432927	2.80707692019181e-07	1.76105872364344e-06	0.996503	5.85996273825987e-05	0.000331766	0.17186	-1.88794	-0.241191	0.0023169	0.0140102	6.40627824541e-08	0.063731	0.150298	1.83267011731655e-05	0.244656	0.00302137	-0.401368	0.000340144	8.4502621495448e-08	4.49963884082092e-09	0.0437936	2.25068361527876e-05	1.93084502258338e-06	0.24617	-0.00589514	-0.412345	0.19132	1.65741440244429e-07	8.92315454999278e-07	0.609133	3.65767681270849e-05	0.000172306	0.183022	-0.0427503	-0.394025
P26885	FKBP2	ENSG00000173486	-0.000582751	-0.0364717	0.727601	0.654094	0.830867	0.927516	0.799355	0.896837	-0.0124943	0.00363821	-0.0498009	0.501146	0.542992	0.703621	0.996503	0.722415	0.846405	-0.00990831	0.0393648	-0.0739372	0.954547	0.502715	0.730656	0.98438	0.765996	0.825931	-0.0122781	0.00042637	-0.0379907	0.648839	0.637345	0.810552	0.882905	0.79273	0.893281	-0.0122023	-0.00803187	-0.0588467	0.101139	0.467153	0.225183	0.504376	0.659651	0.399109	0.00775994	-0.108166	-0.0329001
Q9H3N1	TMX1	ENSG00000139921	-0.000363305	-0.152485	0.638198	8.21054211263903e-05	0.000264279	0.902172	0.00227305	0.0057179	0.10549	-0.00304654	-0.146759	0.221722	0.000149631	0.000139563	0.973209	0.00377697	0.00564239	0.114233	-0.175309	-0.12389	0.58333	0.0164244	0.00334755	0.828806	0.160011	0.0268771	0.0813376	0.00100777	-0.156243	0.0190311	3.64577054761515e-05	2.11317970905722e-05	0.210296	0.001408	0.000872845	0.140591	-0.00491909	-0.166387	0.0282955	1.37262496080219e-05	2.20955318048356e-05	0.329491	0.000776278	0.00156295	0.14101	0.162221	-0.165741
Q6P2Q9	PRPF8	ENSG00000174231	-0.00137443	0.0807703	0.0343171	0.0108721	0.00819447	0.383597	0.054716	0.0504408	0.0569583	0.000539631	0.0705706	0.79896	0.029246	0.0751076	0.996503	0.112835	0.240419	0.0242616	-1.05911	0.172198	0.000108082	8.14859412939789e-05	7.64827357090281e-05	0.0170373	0.0186815	0.00295044	0.141806	0.000353821	0.0710411	0.336397	0.026081	0.0504471	0.708866	0.103493	0.158783	0.0304493	-0.00288549	0.066148	0.1337	0.0389953	0.0264775	0.545076	0.130899	0.101302	0.0403987	0.0724632	0.0671107
Q12765	SCRN1	ENSG00000136193	0.00174416	-0.18574	0.214617	0.00720948	0.018264	0.673863	0.0414639	0.0847894	0.0452583	0.000879651	-0.176928	0.847021	0.0113555	0.038831	0.996503	0.059976	0.159707	0.0341145	-0.824745	-0.120699	0.154061	0.190823	0.0118032	0.469754	0.502397	0.0584149	0.0602405	0.000461286	-0.17555	0.560784	0.0110404	0.0344332	0.842867	0.0568884	0.123646	0.036173	-0.00331204	-0.184483	0.422455	0.00782386	0.0256326	0.78736	0.0436053	0.0993408	0.0408848	0.512893	-0.209181
P32969	RPL9	ENSG00000163682	-0.00136494	0.225224	0.267957	0.000243247	0.000976108	0.716608	0.00458253	0.0128004	0.0873271	-0.00355417	0.225897	0.372939	0.000261933	0.00121326	0.986836	0.0055194	0.0200241	0.0842681	0.712308	0.147077	0.173637	0.0791478	0.00321404	0.496294	0.330631	0.0261555	0.082011	-0.000959755	0.218851	0.165856	0.00032721	0.000719561	0.528932	0.005731	0.00892117	0.0922757	-0.00679402	0.206025	0.0548457	0.000554021	0.000204185	0.409047	0.00775228	0.00553377	0.11064	-0.270778	0.234764
Q96FW1	OTUB1	ENSG00000167770	0.00100956	0.057447	0.364948	0.289511	0.327753	0.778475	0.49342	0.518939	0.00189219	-0.00173849	0.0684836	0.629984	0.211205	0.44043	0.996503	0.406516	0.658386	-0.00265554	0.595118	0.0162588	0.201541	0.826301	0.214698	0.526823	0.93114	0.383228	0.00981504	-0.000920552	0.0660913	0.141186	0.219093	0.16739	0.498551	0.415383	0.345609	0.0122514	0.000809913	0.0674029	0.803744	0.21384	0.458022	0.943053	0.408476	0.619681	-0.00330905	0.267621	0.0458506
P49207	RPL34	ENSG00000109475	-0.00235661	0.204762	0.191483	0.0205213	0.0413714	0.650115	0.0858648	0.141457	0.0331724	-0.012295	0.222189	0.0341739	0.0117673	0.0102507	0.919353	0.0613295	0.0698207	0.0537044	0.311453	0.195054	0.683093	0.111015	0.0712794	0.882534	0.389103	0.184258	0.029293	-0.00212548	0.195701	0.035244	0.0244691	0.010384	0.275889	0.0986943	0.0539019	0.0539207	-0.00901054	0.171773	0.0861276	0.0489987	0.0220565	0.473657	0.152117	0.0905231	0.043134	-0.179643	0.201827
P07602	PSAP	ENSG00000197746	0.0103305	-0.0961054	1.04959790295513e-08	0.2443	6.90436666316104e-08	9.00788244713939e-06	0.442996	1.90461886093771e-05	0.212114	0.00326977	-0.0387906	0.598473	0.679808	0.824997	0.996503	0.820828	0.915839	-0.0123839	2.20365	-0.267112	0.0038081	0.0267255	0.0124856	0.0779147	0.198167	0.0605769	0.0592884	0.00211921	-0.0328044	0.0478422	0.719954	0.133818	0.309141	0.843843	0.301873	0.0156735	0.000257987	-0.0362166	0.963246	0.696655	0.922573	0.991742	0.828023	0.951142	-0.0143469	0.197481	-0.043468
P09211	GSTP1	ENSG00000084207	0.000384495	0.467964	0.891423	0.000831228	0.0031308	0.972046	0.0102562	0.0274536	0.070815	-0.0010686	0.473241	0.90664	0.000789665	0.00313847	0.996503	0.0112093	0.0357545	0.07078	2.48241	0.273411	0.0286168	0.128701	0.000323255	0.205043	0.416459	0.00684062	0.119226	-0.00147615	0.468603	0.348535	0.000707806	0.00227191	0.720847	0.00952455	0.0198443	0.0759502	0.0126449	0.504399	0.123446	0.000287793	0.000775348	0.533575	0.00509795	0.0120944	0.091904	-0.204693	0.484218
P42704	LRPPRC	ENSG00000138095	0.00153546	-0.216407	0.200605	0.000287863	0.00101744	0.661886	0.00514688	0.0130761	0.0867446	-0.00143582	-0.202813	0.712202	0.000758048	0.00216218	0.996503	0.0109232	0.028472	0.0760916	-1.38227	-0.0711985	0.000961032	0.275875	7.68759768337307e-06	0.0482014	0.593851	0.000560179	0.176606	0.00243205	-0.210351	0.000218259	0.000203932	2.71112785067675e-06	0.0429701	0.00421168	0.000199436	0.16752	-0.000804724	-0.209492	0.820665	0.000512774	0.00229996	0.947607	0.00741387	0.0230413	0.076344	0.0848836	-0.212327
P01033	TIMP1	ENSG00000102265	0.000973893	-0.0047348	0.734461	0.97295	0.943832	0.928778	0.986089	0.966737	-0.014482	0.00313268	-0.00679105	0.735894	0.961472	0.944442	0.996503	0.982849	0.974078	-0.0144921	-3.73232	0.30682	0.00135913	0.0932585	0.00553936	0.0546522	0.359779	0.0362901	0.072963	5.50842407215049e-05	0.00370055	0.97279	0.97876	0.999036	0.991682	0.989392	0.999166	-0.0154887	-0.0299945	-0.0662124	0.000252076	0.617158	0.00119954	0.128485	0.771509	0.0159197	0.085691	0.156921	-0.00909614
P30626	SRI	ENSG00000075142	0.00340566	0.098191	0.0028612	0.0738841	0.00120056	0.14167	0.202011	0.0147193	0.0844163	0.00257221	0.11314	0.493253	0.0480029	0.0823666	0.996503	0.154297	0.254888	0.0228757	1.61546	-0.0173451	0.00101568	0.820739	0.000525056	0.0493401	0.929551	0.00927801	0.111495	0.000391417	0.120923	0.547537	0.0322605	0.0812287	0.836587	0.120029	0.219391	0.0232625	0.00175041	0.12173	0.609002	0.0334679	0.0999952	0.869327	0.118472	0.237139	0.0202663	-0.128202	0.128576
Q9Y3I0	RTCB	ENSG00000100220	0.00106043	-0.0362784	0.0779773	0.21374	0.126151	0.490273	0.405136	0.289465	0.0164461	0.00185882	-0.0344178	0.341575	0.245176	0.380977	0.983963	0.446426	0.60734	-0.000421166	0.0266174	-0.0287393	0.916949	0.480932	0.723049	0.976317	0.752577	0.82016	-0.0120872	-0.000188021	-0.0282748	0.579738	0.333856	0.529529	0.852121	0.538801	0.704701	-0.00554338	0.000350478	-0.0306883	0.842853	0.296368	0.549079	0.953292	0.500141	0.691373	-0.00615566	0.099986	-0.036249
P14868	DARS1	ENSG00000115866	-0.000473659	0.0587962	0.422919	0.0422301	0.109522	0.813048	0.139634	0.26527	0.0185828	0.000364869	0.0548087	0.84883	0.0603127	0.148445	0.996503	0.179798	0.355685	0.0139806	0.302538	0.0271598	0.214626	0.484052	0.0983894	0.542464	0.754099	0.227397	0.0236391	-0.00078849	0.0573431	0.016683	0.0424661	0.00876367	0.194358	0.142861	0.0484196	0.0564058	0.000806634	0.0589109	0.639775	0.0409064	0.119656	0.882858	0.135431	0.267062	0.0175146	-0.0751689	0.0608398
P20231	TPSB2	ENSG00000172236	-0.00427339	0.209333	0.423481	0.420241	0.564734	0.813674	0.621708	0.718736	-0.00649772	0.0479756	0.0553435	0.00484675	0.827465	0.0145097	0.85313	0.910049	0.0871485	0.0486323	-3.15168	0.633474	0.159878	0.0774388	0.189366	0.477902	0.326672	0.353526	0.0120525	-0.00179399	0.194641	0.549137	0.450343	0.635102	0.837089	0.650921	0.773377	-0.00838157	-0.013825	0.152387	0.380236	0.559536	0.5352	0.76006	0.73165	0.681372	-0.00575326	-0.265731	0.199965
P14314	PRKCSH	ENSG00000130175	-0.000543166	-0.00557383	0.466003	0.877658	0.741966	0.834957	0.936003	0.843158	-0.0107331	0.00134183	-0.0125853	0.577873	0.730184	0.82932	0.996503	0.853012	0.91706	-0.0124653	0.214224	-0.00173787	0.496676	0.972405	0.715038	0.775955	0.989572	0.813395	-0.0118841	0.00128546	-0.0120692	0.0018083	0.728726	0.00730851	0.0879451	0.847948	0.0432906	0.0590584	0.000277906	-0.00900555	0.899519	0.805191	0.958097	0.973115	0.893962	0.972705	-0.0149459	-0.108458	-0.00172981
Q92688	ANP32B	ENSG00000136938	0.00185584	0.0223652	0.134026	0.709342	0.275266	0.58322	0.838403	0.467307	0.0045685	-0.00709096	0.0529408	0.0762344	0.379761	0.175376	0.973209	0.586373	0.393665	0.0114484	1.22252	-0.0821037	0.0212054	0.327361	0.0619444	0.181385	0.638197	0.167762	0.031745	-0.00105534	0.037811	0.129441	0.526382	0.264928	0.482765	0.714736	0.459013	0.00519527	0.00108333	0.0375069	0.766502	0.535652	0.804094	0.931362	0.714079	0.872281	-0.0121708	0.538003	-0.00205608
P09417	QDPR	ENSG00000151552	0.00291705	0.0107053	0.140646	0.911122	0.320919	0.589766	0.954685	0.513098	0.00221573	0.000881062	0.027001	0.891028	0.781555	0.945187	0.996503	0.883928	0.974258	-0.0145044	0.67789	-0.0359922	0.410809	0.78406	0.687807	0.714439	0.915035	0.79566	-0.0111764	-0.000799758	0.0302558	0.474296	0.752951	0.740169	0.799824	0.86211	0.846426	-0.0107778	-0.00295747	0.0229226	0.611389	0.812278	0.839883	0.870512	0.897959	0.895535	-0.0128597	0.538883	-0.0070005
P25789	PSMA4	ENSG00000041357	5.25966850828614e-05	0.0765287	0.933172	0.0131901	0.0421488	0.982131	0.0625801	0.142726	0.0328954	-0.00123312	0.0801212	0.54307	0.00992214	0.035131	0.996503	0.0549016	0.149873	0.0356014	0.0153588	0.0678955	0.952875	0.103659	0.120489	0.98409	0.376429	0.260908	0.020068	-0.000704879	0.0781519	0.0441502	0.00989404	0.00580844	0.298105	0.0528869	0.0371749	0.0624038	-0.00374876	0.0699654	0.0410204	0.0217924	0.00526607	0.370798	0.0883593	0.0368768	0.0643108	0.0420027	0.0740329
O00571	DDX3X	ENSG00000215301	-0.000848166	0.0892916	0.223306	0.00909359	0.0227165	0.682525	0.0486287	0.0968333	0.0420485	0.000354628	0.0829402	0.875275	0.0164835	0.0472323	0.996503	0.0766516	0.180427	0.0311997	-0.23985	0.124661	0.407566	0.00784581	0.0188333	0.712548	0.114586	0.0794041	0.0522953	-0.000282917	0.0853019	0.470444	0.0124101	0.0352958	0.799481	0.0616434	0.125633	0.0358033	0.00198501	0.0889664	0.333525	0.00978439	0.0284306	0.722929	0.0508236	0.10583	0.039331	0.0258433	0.0821346
P11177	PDHB	ENSG00000168291	0.00261823	-0.138077	0.0187097	0.0109454	0.00531386	0.300637	0.0549332	0.038503	0.0632216	0.0011131	-0.124302	0.759757	0.0254613	0.081306	0.996503	0.102643	0.253025	0.0230705	-0.692254	-0.0366864	0.0687226	0.542812	0.0231673	0.316462	0.790975	0.0901482	0.048752	0.00118827	-0.12241	0.0581234	0.0237532	0.0150596	0.340626	0.0964614	0.0698621	0.0484521	0.000566781	-0.120915	0.864495	0.0296684	0.0851198	0.960357	0.109698	0.214019	0.0227288	0.0589435	-0.125336
P47914	RPL29	ENSG00000162244	-0.0057377	0.217996	0.0372767	0.102676	0.0454692	0.393544	0.251139	0.150266	0.0317666	-0.020314	0.235017	0.0224094	0.0797524	0.0292934	0.85313	0.216882	0.1346	0.0382938	0.543909	0.242879	0.636083	0.186969	0.127696	0.860137	0.496934	0.270967	0.0190418	-0.00072859	0.184174	0.641052	0.172279	0.358072	0.880265	0.355988	0.553989	0.000537747	-0.0149998	0.154825	0.0615154	0.242693	0.0666097	0.425526	0.441862	0.182238	0.0264659	0.228831	0.165939
Q9UQ80	PA2G4	ENSG00000170515	-0.000923865	0.133724	0.294326	0.00213782	0.00725394	0.738457	0.0188879	0.0469902	0.0587254	-0.00406145	0.138552	0.153361	0.00153741	0.00452833	0.973209	0.0166783	0.0436124	0.0655241	0.434486	0.0952986	0.219703	0.0925826	0.00647535	0.547631	0.35863	0.0403677	0.0703515	-0.00151339	0.130078	0.0018673	0.00189328	0.000107175	0.0879451	0.0175344	0.00250096	0.118682	0.00183642	0.134221	0.475611	0.00201756	0.00789909	0.809062	0.0173846	0.0475546	0.0583641	-0.143344	0.137489
P28331	NDUFS1	ENSG00000023228	-0.000590008	-0.055216	0.509976	0.205958	0.317874	0.859514	0.396254	0.510048	0.00236203	0.00462532	-0.0711986	0.108856	0.103115	0.108769	0.973209	0.256031	0.298554	0.0186869	-1.43277	0.0825148	5.06493478659561e-05	0.130835	0.000141348	0.0115063	0.419353	0.00414782	0.132257	0.000649928	-0.0593155	0.195106	0.169664	0.17677	0.5717	0.352068	0.357427	0.0114162	-0.00295081	-0.0655978	0.261373	0.13305	0.205818	0.674667	0.300413	0.376359	0.00915308	-0.146482	-0.0491077
P14866	HNRNPL	ENSG00000104824	-0.000390579	0.0423073	0.586429	0.226779	0.445662	0.884493	0.421482	0.623538	-0.00283773	0.000755857	0.0378176	0.744923	0.283272	0.490282	0.996503	0.486545	0.69666	-0.00431099	-0.433635	0.0876488	0.152711	0.0708613	0.176043	0.467516	0.31503	0.336741	0.0133502	-6.50988e-05	0.0393085	0.871937	0.259247	0.523343	0.962954	0.462803	0.700086	-0.00536018	-0.000166941	0.0403734	0.937055	0.250825	0.50403	0.983518	0.451391	0.657151	-0.00481072	0.256877	0.0224967
O75396	SEC22B	ENSG00000265808	0.00131116	-0.0816353	0.168323	0.0785423	0.109703	0.625884	0.210474	0.265455	0.0185578	-7.44384e-05	-0.0730681	0.980781	0.120042	0.284306	0.998491	0.282996	0.514628	0.00407352	1.55821	-0.227167	7.00812556094371e-05	0.000258931	0.000110141	0.0138797	0.0287799	0.00369881	0.136148	0.000361677	-0.0737516	0.500765	0.112118	0.231365	0.813269	0.269698	0.423876	0.00728238	0.0019927	-0.0702429	0.476676	0.131811	0.215373	0.80973	0.299217	0.387501	0.00845028	-0.205131	-0.0594359
P30049	ATP5F1D	ENSG00000099624	0.00401006	-0.180201	0.0462212	0.0652499	0.0392493	0.4225	0.18618	0.137037	0.0339553	0.00560391	-0.169401	0.39211	0.088827	0.199681	0.990124	0.232432	0.423254	0.00947251	-0.107267	-0.082716	0.898637	0.538509	0.687447	0.969801	0.788515	0.795529	-0.0111669	0.00107574	-0.153986	0.343303	0.116119	0.193078	0.715122	0.276225	0.378897	0.0100627	-0.0018905	-0.163452	0.750535	0.0992368	0.253674	0.924434	0.2471	0.432267	0.00591118	-0.117316	-0.146692
P68366	TUBA4A	ENSG00000127824	-0.00247391	0.0884522	0.225418	0.372292	0.364551	0.684676	0.57648	0.553962	0.000256946	-0.00194283	0.0777897	0.769125	0.438051	0.729984	0.996503	0.639725	0.865452	-0.01048	-2.15575	0.209284	0.0110014	0.118486	0.038827	0.127778	0.399394	0.125324	0.0398603	0.00188773	0.0677406	0.0994492	0.490253	0.196642	0.426956	0.684511	0.382875	0.00978194	-0.0192183	0.03275	0.0011308	0.732768	0.00380328	0.14518	0.850857	0.0307608	0.0690564	0.0379319	0.0701014
Q86VP6	CAND1	ENSG00000111530	0.000277082	-0.0800315	0.744137	0.0542859	0.155418	0.932223	0.165276	0.328373	0.0132841	0.000980586	-0.0808524	0.721028	0.0534534	0.153789	0.996503	0.165481	0.363596	0.013444	-0.227768	-0.0629836	0.530411	0.277804	0.163822	0.798304	0.596045	0.321349	0.0146284	-0.000110797	-0.0781072	0.816679	0.0593198	0.161447	0.94711	0.17775	0.336868	0.012805	-0.000920726	-0.0814221	0.712774	0.0513672	0.147368	0.908624	0.157695	0.304759	0.0143115	0.230422	-0.0937964
P17174	GOT1	ENSG00000120053	-0.000825159	-0.0515843	0.417604	0.297936	0.36867	0.810684	0.50191	0.55774	8.41106030052829e-05	-0.00284265	-0.0493446	0.387917	0.322419	0.352668	0.990124	0.529645	0.580935	0.000766534	0.38131	-0.115491	0.378422	0.0960524	0.246674	0.694613	0.363709	0.419317	0.00733494	-0.000157715	-0.0565016	0.783387	0.253644	0.496497	0.933201	0.457285	0.680863	-0.00453971	-0.000473493	-0.0570025	0.874838	0.254179	0.520533	0.96388	0.455059	0.670067	-0.00531669	-0.0141991	-0.055895
P78371	CCT2	ENSG00000166226	-3.11026e-05	0.0188222	0.958507	0.517797	0.810182	0.989186	0.70341	0.886906	-0.0121017	-0.00305915	0.0267031	0.111911	0.357824	0.228205	0.973209	0.565114	0.459287	0.00743568	0.181324	-0.0137413	0.464175	0.727872	0.759874	0.75251	0.888322	0.845107	-0.0129935	-0.000306111	0.0191268	0.362188	0.507965	0.537835	0.729676	0.699702	0.710562	-0.00578605	-4.94483e-05	0.0194389	0.977613	0.506424	0.796659	0.994791	0.691221	0.867531	-0.0120239	0.146566	0.00874294
Q15149	PLEC	ENSG00000178209	-0.000968899	0.229854	0.470631	0.000577766	0.00253572	0.837313	0.00805535	0.0240485	0.0738236	0.00582874	0.208274	0.17861	0.00177324	0.001328	0.973209	0.0183109	0.0210193	0.0829942	-0.743301	0.324912	0.180644	0.000348482	0.00101373	0.504177	0.0320438	0.0135703	0.1009	0.000181306	0.223235	0.810638	0.000798317	0.00336679	0.945112	0.010302	0.025646	0.0702978	0.00109417	0.227593	0.782507	0.00071301	0.00315799	0.935621	0.00904316	0.027497	0.071757	0.0807725	0.218223
Q96QK1	VPS35	ENSG00000069329	0.000472322	0.0227721	0.430647	0.434727	0.492059	0.815674	0.634389	0.662021	-0.00436687	0.00233283	0.0196263	0.228117	0.502196	0.324166	0.973209	0.691559	0.553828	0.00206117	0.170591	0.0129421	0.506585	0.751993	0.545679	0.783043	0.901068	0.689712	-0.00696784	-9.27741e-05	0.0259915	0.783554	0.37192	0.649362	0.933233	0.578243	0.784964	-0.00872877	-0.000849204	0.0245321	0.629642	0.401469	0.592015	0.878654	0.601308	0.721836	-0.00734	0.155611	0.0152971
P62195	PSMC5	ENSG00000087191	0.000924442	-0.0654669	0.214542	0.0716998	0.118692	0.673863	0.197845	0.279335	0.017368	0.00048241	-0.0608393	0.841755	0.0980371	0.25208	0.996503	0.247933	0.482273	0.00591509	0.415766	-0.104667	0.182025	0.0363466	0.110084	0.504761	0.230445	0.244828	0.0216613	0.000396859	-0.0605855	0.344453	0.0947813	0.165114	0.716744	0.242174	0.342649	0.0124611	0.00250472	-0.0534546	0.253994	0.142897	0.14376	0.667026	0.314276	0.300272	0.0146932	0.157025	-0.0701509
P09471	GNAO1	ENSG00000087258	0.0027247	-0.258973	0.164401	0.00716645	0.0158069	0.620449	0.0412779	0.0773719	0.0473781	0.00965144	-0.267068	0.127584	0.00584184	0.0130073	0.973209	0.0386321	0.0814086	0.0502308	-1.62106	-0.0820986	0.0442671	0.519766	0.0111054	0.250944	0.778189	0.056359	0.0612717	0.00273478	-0.246377	0.0123597	0.00890693	0.00190688	0.172385	0.04953	0.0175958	0.0784561	-0.008902	-0.26418	0.121326	0.0060768	0.0111249	0.530048	0.0365554	0.0588149	0.0533123	0.131371	-0.250434
Q92506	HSD17B8	ENSG00000204228	0.00103108	-0.161097	0.418068	0.0101369	0.0325594	0.810772	0.0522417	0.121292	0.0367286	0.00580257	-0.169839	0.15782	0.00687815	0.0166242	0.973209	0.0430875	0.0946246	0.046639	-0.914541	-0.0637905	0.0831438	0.446316	0.0209093	0.348331	0.730386	0.084792	0.050508	0.00196848	-0.156602	0.00512239	0.00951318	0.000964589	0.119509	0.0515928	0.0109604	0.088142	0.000606236	-0.152442	0.871118	0.0150591	0.0466326	0.962041	0.0695255	0.144946	0.0318745	-0.157098	-0.143923
P62318	SNRPD3	ENSG00000100028	0.00028658	0.10371	0.860041	0.191037	0.398807	0.965687	0.376419	0.582565	-0.00112535	-0.00349407	0.114767	0.505982	0.150305	0.324422	0.996503	0.327106	0.554021	0.00204904	-0.633273	0.171587	0.344244	0.109613	0.276467	0.666903	0.386071	0.449849	0.00529344	-0.00139351	0.111297	0.124405	0.15365	0.118326	0.476402	0.331228	0.27934	0.0175494	-0.012815	0.0766598	0.0060568	0.31607	0.00977614	0.206304	0.519762	0.0541685	0.0552221	0.404581	0.0782648
P05556	ITGB1	ENSG00000150093	-0.00133741	0.205424	0.3804	0.00625762	0.0206701	0.790476	0.0377903	0.091651	0.0434388	0.00221275	0.191042	0.654044	0.0115611	0.0274968	0.996503	0.0606642	0.128958	0.0392298	-1.14514	0.334006	0.0777857	0.00150906	0.00628127	0.337626	0.0552417	0.0395408	0.0708611	-0.000437174	0.197875	0.610863	0.00826497	0.027514	0.868933	0.046734	0.105573	0.0395193	0.000603543	0.20238	0.892827	0.00725162	0.0263717	0.970957	0.0414286	0.101089	0.0404587	-0.341847	0.219931
Q00577	PURA	ENSG00000185129	0.00116586	-0.103054	0.158904	0.0111512	0.0225047	0.613464	0.0555072	0.096356	0.0421865	-0.00161935	-0.0913341	0.546495	0.0259737	0.0507717	0.996503	0.103921	0.188448	0.0301221	0.142448	-0.106501	0.652561	0.0366595	0.0699641	0.867901	0.231117	0.182384	0.0296187	0.000388763	-0.0974072	0.404223	0.0162081	0.0412909	0.755312	0.0740778	0.138807	0.0334552	0.000632498	-0.0954196	0.796284	0.0201646	0.0579206	0.941868	0.0837824	0.167405	0.0285898	0.104417	-0.10265
Q96IU4	ABHD14B	ENSG00000114779	0.000803325	0.0932931	0.559874	0.165231	0.283288	0.877705	0.34428	0.475531	0.00412844	-0.00229481	0.104482	0.606694	0.123109	0.294142	0.996503	0.287627	0.525323	0.00355225	0.826727	0.0393144	0.160909	0.674841	0.115315	0.478577	0.864854	0.253183	0.0208425	-0.000644531	0.101679	0.404348	0.12761	0.228423	0.755312	0.29222	0.420682	0.00747931	-0.00358443	0.0938302	0.375851	0.163241	0.216982	0.75679	0.343413	0.388856	0.00833494	0.165775	0.087246
P60468	SEC61B	ENSG00000106803	0.000291948	0.291222	0.907996	0.0190349	0.0579177	0.977346	0.0817264	0.176472	0.0281552	0.000909657	0.290683	0.911366	0.0200647	0.0579458	0.996503	0.0886104	0.205309	0.028148	1.1802	0.204983	0.265548	0.225813	0.0392346	0.599209	0.54302	0.126007	0.0396796	-0.00154306	0.298477	0.276342	0.0153437	0.0316038	0.653141	0.0715237	0.116353	0.0374535	-0.00314343	0.280741	0.671907	0.0239295	0.0611883	0.894373	0.0946882	0.17312	0.0277564	0.180668	0.280906
P13489	RNH1	ENSG00000023191	0.000478155	0.0686852	0.583727	0.10719	0.20359	0.884493	0.258568	0.388545	0.00917706	-0.00170834	0.0762496	0.544994	0.0759212	0.196944	0.996503	0.209308	0.419525	0.00968278	-0.329833	0.10881	0.378326	0.070139	0.187198	0.694613	0.313878	0.350866	0.0122574	-0.00037684	0.0735137	0.441901	0.0827835	0.170715	0.781838	0.221944	0.350133	0.0119502	-0.00241319	0.0681879	0.347128	0.110441	0.147533	0.733983	0.266411	0.304853	0.0142943	0.360511	0.0474342
P08237	PFKM	ENSG00000152556	0.000995836	-0.24306	0.509578	0.00117507	0.00494869	0.859514	0.0128924	0.0370522	0.0642471	0.00601917	-0.2526	0.216872	0.000783196	0.00286342	0.973209	0.0111407	0.0337145	0.0720903	-1.68975	-0.0859565	0.00849331	0.394827	0.000500622	0.115567	0.692787	0.00901061	0.112257	0.00206207	-0.239503	0.0139756	0.00101629	0.000326553	0.181066	0.011994	0.00543597	0.103326	-0.0057701	-0.25158	0.192469	0.00077616	0.00235956	0.609524	0.00939664	0.0232762	0.0759747	0.277194	-0.25539
P13804	ETFA	ENSG00000140374	0.00209344	-0.0145318	0.0569512	0.784444	0.162153	0.453752	0.880291	0.336776	0.0126399	-0.0011396	0.00184268	0.750337	0.972885	0.950223	0.996503	0.987957	0.977319	-0.0145873	-0.461181	0.0552607	0.245521	0.382561	0.494611	0.576764	0.682742	0.649704	-0.00518663	2.73734545730187e-05	1.76934349897749e-05	0.964904	0.999736	0.999028	0.989549	0.999976	0.999166	-0.0154886	0.00458778	0.00797584	0.158132	0.88196	0.367857	0.572797	0.936908	0.543691	0.000121761	-0.233586	0.0145799
Q13232	NME3	ENSG00000103024	0.00182356	-0.214238	0.113198	0.000183362	0.000519084	0.551172	0.00395612	0.00853647	0.0961512	0.00317276	-0.210976	0.395863	0.000273404	0.00127357	0.990124	0.00568884	0.020416	0.0835845	-1.30796	-0.0968864	0.00660152	0.201416	7.40917679237709e-05	0.101171	0.514974	0.00291666	0.142297	0.000991856	-0.203006	0.12454	0.000345602	0.000627347	0.476683	0.00595632	0.00814391	0.0942037	-0.00573547	-0.217249	0.089045	0.00014753	0.000357489	0.48067	0.00325724	0.00759329	0.102823	0.110896	-0.210072
Q9Y277	VDAC3	ENSG00000078668	0.00148693	-0.222736	0.144884	1.39450673196872e-05	5.4942671295752e-05	0.595332	0.000774904	0.00210088	0.126846	0.00330545	-0.221973	0.317463	1.8169901829855e-05	9.6681576003652e-05	0.981996	0.00107133	0.00469275	0.119222	-1.01643	-0.127114	0.0138245	0.0524439	1.62914774632774e-05	0.142899	0.275562	0.000946131	0.165388	0.00204365	-0.21622	0.000261387	9.33919868655308e-06	2.26990471164065e-07	0.0429701	0.000576771	3.24680444309488e-05	0.198924	-0.00268141	-0.218679	0.374033	2.39117419524714e-05	0.000120812	0.75471	0.00104673	0.00430527	0.117903	-0.112333	-0.20567
O43488	AKR7A2	ENSG00000053371	0.000965056	-0.0608584	0.304985	0.184167	0.286281	0.744109	0.368048	0.478622	0.00396743	-0.00289361	-0.0470552	0.341827	0.307378	0.308466	0.983963	0.514604	0.538842	0.00282306	-0.172474	-0.0340725	0.655588	0.580925	0.543484	0.868844	0.816138	0.688402	-0.00689471	-0.000450542	-0.0522672	0.393472	0.250611	0.3499	0.749166	0.453648	0.546648	0.000895424	-0.00413129	-0.061869	0.133313	0.175004	0.16074	0.544818	0.359408	0.321388	0.0129729	0.263746	-0.0724777
P50213	IDH3A	ENSG00000166411	0.00159896	-0.215439	0.144859	8.33834619115446e-05	0.000285356	0.595332	0.00228388	0.00598675	0.104433	-0.000818448	-0.20307	0.818264	0.000243753	0.000807637	0.996503	0.00528863	0.0151984	0.0899835	-1.40942	-0.0518896	0.000250937	0.384575	2.4161399842798e-06	0.0233647	0.684752	0.000252193	0.1936	0.00170109	-0.208049	0.00528533	9.41054955851307e-05	1.86113845191978e-05	0.119509	0.00253847	0.000789859	0.142281	-0.00324738	-0.214305	0.314407	9.95522952560862e-05	0.000438771	0.710929	0.00254617	0.00838879	0.0999464	0.205547	-0.219088
P02753	RBP4	ENSG00000138207	0.00718258	-0.886357	0.0527161	2.16221238371539e-06	6.21330589111237e-06	0.441509	0.000253044	0.00051769	0.15564	0.0009893	-0.843115	0.934731	9.16032602109629e-06	4.07309275683287e-05	0.996503	0.000698103	0.00257874	0.130858	-2.88129	-0.748872	0.0589753	0.00239486	1.08816918947655e-06	0.293319	0.0660682	0.00015009	0.205107	0.00306521	-0.842451	0.142066	6.12486800480767e-06	1.60039376268857e-05	0.499236	0.000457606	0.000706368	0.144286	-0.0251094	-0.901314	0.0203784	1.29228965994603e-06	2.16786980959151e-06	0.304124	0.000169195	0.000356269	0.171612	0.38688	-0.866584
O14880	MGST3	ENSG00000143198	0.000897083	-0.0784606	0.573282	0.311869	0.544865	0.883511	0.51737	0.702829	-0.00594327	0.00640304	-0.0896445	0.212864	0.249126	0.293199	0.973209	0.450222	0.524472	0.00360146	-0.653455	-0.0233167	0.32583	0.825743	0.377702	0.653012	0.9311	0.546939	-0.000314431	0.0017866	-0.0755769	0.0445754	0.320653	0.0857543	0.298872	0.529441	0.227113	0.0224411	-7.78003e-05	-0.075408	0.986767	0.33339	0.622209	0.99597	0.537322	0.743378	-0.00812326	0.26059	-0.090301
P10253	GAA	ENSG00000171298	0.00448566	0.0115074	0.0105021	0.891294	0.0334841	0.239718	0.942734	0.123253	0.0363135	0.00548832	0.0256491	0.338347	0.767215	0.565304	0.98372	0.875975	0.754781	-0.00651334	1.01827	-0.0849879	0.172187	0.473836	0.389632	0.49423	0.747988	0.558248	-0.000875066	-0.000465608	0.0441887	0.639589	0.605641	0.788561	0.879662	0.77258	0.878149	-0.0117708	0.00151313	0.0391813	0.7716	0.650542	0.876746	0.931505	0.795691	0.92186	-0.0135397	0.365749	0.0154875
Q9BZZ5	API5	ENSG00000166181	0.000486672	0.0173551	0.524384	0.640597	0.69934	0.864349	0.79103	0.813313	-0.00981349	-0.00486919	0.0333219	0.0474342	0.36732	0.119228	0.9479	0.574677	0.31345	0.0172999	0.359376	-0.0124872	0.246545	0.800225	0.441724	0.577248	0.922528	0.605694	-0.00314054	-0.000938712	0.0226491	0.0277948	0.533837	0.0754635	0.249346	0.720992	0.210123	0.0243767	-0.000647634	0.0191879	0.774324	0.608714	0.824725	0.931746	0.765008	0.886347	-0.0125715	0.264905	0.00260366
Q02218	OGDH	ENSG00000105953	0.000270592	-0.0881133	0.795259	0.0841121	0.22357	0.947117	0.220361	0.410221	0.007749	0.00273347	-0.0936051	0.41721	0.067922	0.166197	0.996503	0.195113	0.381385	0.0122657	-1.45094	0.0577883	0.00025925	0.348198	0.000403372	0.0233647	0.656251	0.00792786	0.115705	0.00220691	-0.091088	0.000109149	0.0577634	0.000128528	0.0429701	0.174351	0.00286095	0.116196	-0.000445905	-0.0885059	0.884712	0.0845484	0.22421	0.968194	0.221298	0.397931	0.00782711	-0.0579817	-0.082477
Q6UXG2	ELAPOR1	ENSG00000116299	-0.00172674	-0.129993	0.305888	0.114067	0.133705	0.745072	0.269165	0.300633	0.0155658	0.00800972	-0.162171	0.141181	0.0498375	0.0763358	0.973209	0.157442	0.242841	0.0240181	-2.01437	0.0718739	0.0026242	0.492708	0.00433887	0.0655965	0.759059	0.030993	0.0770341	0.00122172	-0.141611	0.196455	0.0827324	0.102885	0.57282	0.221884	0.25536	0.019677	-0.00973844	-0.167278	0.0445591	0.0376307	0.0245774	0.381134	0.128215	0.0965727	0.0415146	0.403072	-0.168189
Q93084	ATP2A3	ENSG00000074370	-0.00101236	-0.701242	0.629319	2.16430612020563e-10	8.00360725793417e-10	0.89929	2.78618341207805e-07	5.61998749638941e-07	0.264333	0.000609989	-0.709316	0.92839	1.8897312286747e-10	8.96008547278237e-10	0.996503	2.4327140017139e-07	1.15346166986285e-06	0.263054	-2.22815	-0.494714	0.00885491	0.000328243	1.12498613354888e-09	0.118181	0.0316919	1.03421277902129e-06	0.297713	0.00302868	-0.71316	0.00933849	3.99401604249398e-11	3.77839772483839e-11	0.155952	5.14162998537059e-08	4.86405733777528e-08	0.300014	-0.00641499	-0.726684	0.295468	5.22912643883374e-11	3.99025185709629e-10	0.700767	6.73162876892529e-08	5.13678422403529e-07	0.275774	0.0254184	-0.709418
P21980	TGM2	ENSG00000198959	-0.00990195	0.27743	0.00511131	0.103306	0.00910654	0.18696	0.252113	0.0546534	0.0554259	0.00309951	0.206029	0.789526	0.242395	0.449472	0.996503	0.443454	0.664932	-0.00296906	-1.72045	0.414393	0.26735	0.0952457	0.244387	0.601039	0.362939	0.41679	0.00750156	0.00175347	0.212443	0.384646	0.221697	0.315839	0.744758	0.418254	0.512284	0.00248057	-0.0126405	0.185563	0.230772	0.288629	0.235143	0.647469	0.492787	0.41008	0.00708871	0.607528	0.173259
O95340	PAPSS2	ENSG00000198682	0.00275678	-0.131481	0.240679	0.24994	0.303198	0.70047	0.449184	0.496507	0.00308727	0.00813886	-0.135377	0.28446	0.239827	0.340464	0.981996	0.440215	0.570059	0.00130778	0.180027	-0.116012	0.856271	0.465012	0.728838	0.953002	0.744405	0.824721	-0.0122327	-0.00170042	-0.111327	0.198142	0.326983	0.26173	0.575788	0.534337	0.455595	0.00538256	-0.00950086	-0.135512	0.169343	0.236895	0.229609	0.581335	0.436493	0.403899	0.00745816	0.667271	-0.158865
Q9P0M6	MACROH2A2	ENSG00000099284	-0.0024587	0.150567	0.213109	0.117651	0.170124	0.673863	0.275041	0.346717	0.0119106	-0.0117647	0.165942	0.0645535	0.0847971	0.0666769	0.954919	0.225697	0.224644	0.0260472	-0.482066	0.290773	0.541205	0.0223549	0.0480182	0.803603	0.183249	0.14347	0.0361776	0.00029327	0.13244	0.792244	0.168473	0.369283	0.937104	0.350851	0.563592	5.99341758832361e-05	-0.016031	0.102449	0.00525188	0.275996	0.00762395	0.206304	0.479385	0.0465145	0.0588855	0.404021	0.107633
O00264	PGRMC1	ENSG00000101856	0.000403853	-0.081342	0.720103	0.139462	0.329694	0.925817	0.309364	0.520882	0.00180153	0.00144762	-0.082587	0.691304	0.136129	0.324883	0.996503	0.306906	0.554445	0.00202722	0.0768796	-0.0630076	0.874441	0.417693	0.664417	0.96201	0.710541	0.778306	-0.0105463	0.000938112	-0.0799746	0.137277	0.141021	0.119593	0.49236	0.311548	0.280772	0.0173871	-0.00210238	-0.0833088	0.527348	0.132504	0.289633	0.832292	0.299748	0.468728	0.00384996	-0.129419	-0.070039
Q04941	PLP2	ENSG00000102007	-7.84373e-05	0.208377	0.971486	0.0526224	0.14819	0.991938	0.161806	0.319044	0.0140068	-0.00207493	0.213356	0.770014	0.0487142	0.142058	0.996503	0.155869	0.346574	0.0146476	-0.291125	0.232764	0.763773	0.134012	0.249375	0.919915	0.424607	0.422407	0.00714012	-0.00133841	0.211355	0.27746	0.0474838	0.08263	0.654512	0.153011	0.22183	0.0230035	-0.0122131	0.187183	0.0571866	0.0785829	0.0233838	0.415531	0.210026	0.0938266	0.0422599	-0.0727382	0.212779
P22061	PCMT1	ENSG00000120265	0.00243833	-0.195789	0.014149	7.08816374693634e-05	6.69869692636182e-05	0.270119	0.00205823	0.0023954	0.12418	0.000650503	-0.181941	0.841458	0.000314003	0.00134709	0.996503	0.0062156	0.0211912	0.0827929	-0.00125822	-0.181125	0.997634	0.00845849	0.00516499	0.998779	0.118949	0.0347748	0.0741311	0.000445181	-0.180046	0.429984	0.000295887	0.00112317	0.772731	0.00540291	0.0121674	0.0859876	5.4035543331223e-05	-0.182976	0.985366	0.000265351	0.00114464	0.995679	0.0048112	0.0153991	0.08636	0.335065	-0.202811
P17987	TCP1	ENSG00000120438	-0.000813832	0.0127737	0.13935	0.632094	0.320682	0.588812	0.786705	0.512825	0.00222707	-0.002779	0.0149177	0.118477	0.578328	0.282551	0.973209	0.749863	0.512066	0.00416837	-0.483418	0.0527238	0.0314878	0.139343	0.0950091	0.213375	0.432589	0.222042	0.0242539	-0.000194562	0.00805538	0.531567	0.763321	0.788898	0.827838	0.868805	0.878264	-0.0117775	-0.00283	0.00241938	0.0807964	0.927872	0.207152	0.462314	0.963549	0.378082	0.00905304	0.166981	-0.00367874
Q6GPI1	CTRB2	ENSG00000168928	-0.0163385	0.373042	0.0652392	0.38442	0.149331	0.474997	0.58707	0.32031	0.0138903	-0.0283372	0.343576	0.325182	0.430433	0.505881	0.981996	0.632547	0.710829	-0.00479503	1.25784	0.338261	0.72619	0.555273	0.577658	0.90373	0.798611	0.713566	-0.00800164	-0.0174511	0.304691	0.000368149	0.459319	0.0014188	0.0443407	0.658582	0.0142879	0.0826706	0.0556738	0.398233	0.0308157	0.348197	0.0765936	0.339466	0.552193	0.200707	0.0243391	-2.42329	0.4321
P12814	ACTN1	ENSG00000072110	-0.00273302	0.253939	0.0263075	3.42392750949096e-05	5.18346268957861e-05	0.342663	0.00132859	0.00208526	0.127628	0.00427208	0.225208	0.286543	0.000288792	0.00034908	0.981996	0.00585467	0.00929756	0.101652	-0.232108	0.275775	0.645965	0.000849106	0.000701438	0.865771	0.043148	0.011012	0.106846	-0.000905098	0.238335	0.193976	0.000108196	0.000284872	0.57127	0.00276724	0.0050315	0.105223	-0.00270941	0.233596	0.457432	0.000170173	0.000432185	0.802724	0.00355248	0.00832469	0.100159	0.157542	0.225871
O94979	SEC31A	ENSG00000138674	-0.00170702	-0.133506	0.0440656	0.00138106	0.000361767	0.417167	0.0142042	0.00688255	0.101158	-1.8542e-05	-0.144355	0.994647	0.000740292	0.00276776	0.999051	0.0108091	0.0331566	0.0725752	0.234682	-0.177654	0.516512	0.00255043	0.00394801	0.789648	0.0688713	0.0293215	0.0786027	0.000126315	-0.14517	0.792721	0.000604929	0.0026943	0.937526	0.00860492	0.0225469	0.073504	-0.000711737	-0.147395	0.775863	0.000517937	0.00234218	0.932791	0.00743596	0.023204	0.0760814	0.0565256	-0.148214
P61163	ACTR1A	ENSG00000138107	0.000191602	-0.022401	0.836076	0.619101	0.874353	0.958753	0.77831	0.923727	-0.0132893	0.000542704	-0.0226111	0.856229	0.618214	0.878748	0.996503	0.77986	0.94141	-0.0133675	-0.249373	-0.00231217	0.508696	0.969339	0.697343	0.785205	0.988797	0.802145	-0.0114273	0.000449026	-0.0225346	0.388255	0.614571	0.613049	0.745875	0.779049	0.759964	-0.00782921	0.0012727	-0.020223	0.640755	0.654878	0.788747	0.883107	0.798591	0.861953	-0.0118661	0.0849927	-0.0269075
P30084	ECHS1	ENSG00000127884	0.0024192	-0.204637	0.130075	0.00906877	0.0168808	0.580751	0.0485564	0.0808355	0.0464143	0.00665906	-0.206779	0.198245	0.00898856	0.0232331	0.973209	0.0512381	0.116831	0.0417171	-0.93355	-0.101332	0.161298	0.339544	0.034932	0.479365	0.648846	0.11635	0.0416873	0.00205036	-0.190478	0.0209955	0.0128802	0.00400871	0.221316	0.0632064	0.0288837	0.067779	0.0026778	-0.186201	0.571261	0.0188146	0.0442357	0.85272	0.0802418	0.140187	0.0326724	0.0827726	-0.194772
Q8IXM6	NRM	ENSG00000137404	-0.000548801	0.074298	0.729752	0.337071	0.614508	0.927516	0.542157	0.754964	-0.00780651	-0.00130801	0.074249	0.799105	0.340746	0.631571	0.996503	0.548089	0.799982	-0.00823125	-1.17259	0.183445	0.0824252	0.0885341	0.155219	0.347645	0.350256	0.310678	0.0155858	0.000378763	0.0731268	0.669878	0.339606	0.571682	0.894466	0.543989	0.733658	-0.00673817	-0.0125538	0.0458873	0.00655522	0.543602	0.0161412	0.209028	0.719832	0.0751213	0.0477908	-0.0141	0.071745
O95197	RTN3	ENSG00000133318	0.000172159	-0.0505701	0.833283	0.205061	0.44618	0.957671	0.395014	0.623539	-0.00285567	-0.000224193	-0.0488789	0.932474	0.223701	0.454573	0.996503	0.421637	0.667648	-0.00314323	0.0500569	-0.0532956	0.884579	0.33375	0.544314	0.965586	0.644078	0.689114	-0.00692239	0.000932666	-0.0519584	0.041069	0.184016	0.0557856	0.293095	0.372175	0.170043	0.0289361	0.00040593	-0.0471985	0.865626	0.236858	0.472195	0.960668	0.436493	0.631774	-0.0037869	-0.0599166	-0.0454318
Q12906	ILF3	ENSG00000129351	2.36348850981085e-06	0.0449232	0.997471	0.216816	0.458654	0.998764	0.409259	0.634562	-0.00328115	-0.000716861	0.0468316	0.766247	0.200902	0.438755	0.996503	0.39465	0.657536	-0.00259676	-0.0251652	0.0468736	0.934795	0.340571	0.530723	0.979907	0.649523	0.677572	-0.00646375	-0.000465291	0.0453438	0.265901	0.208084	0.253017	0.643831	0.401952	0.445869	0.00590452	-0.00157092	0.0430061	0.473809	0.237975	0.343975	0.807979	0.437438	0.520341	0.00116993	0.266453	0.0269755
P07954	FH	ENSG00000091483	0.000731779	-0.13242	0.344666	0.000578905	0.00235022	0.768821	0.00805668	0.0228916	0.0749055	-0.00193034	-0.12265	0.441204	0.00150745	0.00273193	0.996503	0.0165391	0.0330226	0.0727611	-0.420568	-0.0926273	0.178102	0.0640524	0.00235901	0.500969	0.303355	0.0218394	0.0871125	0.00145079	-0.129626	0.000638877	0.000402195	1.17985693944476e-05	0.0531102	0.00659799	0.000587949	0.148321	0.00216727	-0.123299	0.340804	0.00134151	0.00247987	0.730175	0.0132706	0.0238537	0.0752564	-0.193978	-0.114671
Q9P0L0	VAPA	ENSG00000101558	0.00121016	0.0106006	0.0682181	0.741072	0.160191	0.480443	0.858177	0.334499	0.0128248	-0.000740892	0.0202831	0.731593	0.535305	0.801428	0.996503	0.716563	0.904536	-0.0119326	0.73947	-0.0462104	0.0100342	0.307177	0.0294571	0.122995	0.621413	0.104108	0.0446262	-0.000315182	0.0188519	0.401167	0.559325	0.599507	0.754272	0.739259	0.751483	-0.00748024	0.000832246	0.0214402	0.671477	0.510332	0.756934	0.894085	0.693554	0.841459	-0.0112154	0.212914	0.00397289
P41252	IARS1	ENSG00000196305	-0.00186302	-0.0305837	0.0132702	0.398351	0.023594	0.25985	0.601185	0.0992592	0.0414898	0.00010562	-0.0427564	0.965787	0.252622	0.511937	0.996503	0.453884	0.713884	-0.00497901	-0.776301	0.0286135	0.0171238	0.57723	0.0332604	0.161101	0.814222	0.112667	0.0425337	-7.19485e-05	-0.0413457	0.86631	0.262151	0.521785	0.961405	0.466234	0.699522	-0.00531373	-0.000535843	-0.0436762	0.810609	0.240224	0.497844	0.945391	0.440369	0.653303	-0.00461685	-0.0259973	-0.0407248
Q01469	FABP5	ENSG00000164687	-0.00524622	0.0671195	0.0664833	0.62725	0.179095	0.476361	0.78443	0.358654	0.0111292	-0.00192915	0.0387223	0.835789	0.783471	0.950241	0.996503	0.885245	0.977319	-0.0145876	-3.43961	0.409229	0.00401883	0.0305787	0.0135123	0.0788877	0.212784	0.0635623	0.0579479	-0.0016201	0.034723	0.315676	0.80234	0.588354	0.69447	0.891768	0.743841	-0.00718696	-0.013597	9.5861797081415e-05	0.105979	0.999449	0.264454	0.511184	0.999578	0.442604	0.00526456	0.446091	0.00355434
P63027	VAMP2	ENSG00000220205	0.00431631	-0.0286807	0.043283	0.780849	0.128727	0.41433	0.879451	0.292953	0.0161403	0.000662322	-0.00287421	0.924222	0.978249	0.995411	0.996503	0.989134	0.997803	-0.0153128	0.408257	-0.106811	0.647616	0.453973	0.754435	0.867014	0.735767	0.841293	-0.0128624	0.00147768	-0.00287671	0.220967	0.977849	0.471445	0.604299	0.988989	0.659903	-0.00373369	-0.00397523	-0.0157905	0.52783	0.879752	0.816227	0.832713	0.935592	0.880031	-0.0124077	0.344671	-0.0243607
Q16799	RTN1	ENSG00000139970	0.00188214	-0.312897	0.457331	0.0120061	0.0388155	0.830297	0.0585818	0.13594	0.0341205	0.00562678	-0.315742	0.492211	0.0118422	0.0404206	0.996503	0.061554	0.16432	0.0335182	-1.44101	-0.187803	0.175498	0.267867	0.0264455	0.497434	0.587374	0.0981928	0.0464809	0.00123044	-0.302327	0.387682	0.0146437	0.0369539	0.745875	0.0693117	0.129155	0.0351167	-0.0135819	-0.330528	0.0670098	0.00765025	0.00927205	0.43703	0.0429437	0.0522456	0.0560032	0.775948	-0.353192
P18621	RPL17	ENSG00000265681	-0.000704913	0.166376	0.52117	0.00221906	0.00888669	0.863208	0.0191535	0.0538782	0.055781	-0.00478512	0.174514	0.177031	0.0013783	0.00437734	0.973209	0.0157718	0.0429808	0.0660115	0.886534	0.0954667	0.0498446	0.18358	0.00164282	0.266493	0.491838	0.0176683	0.0930446	-0.00141109	0.164358	0.0211994	0.00198405	0.000814663	0.222177	0.0182005	0.00975575	0.0905271	0.000558185	0.166751	0.861221	0.00200341	0.00814862	0.960019	0.0173091	0.0486023	0.0579064	-0.0191953	0.16317
Q9UHQ9	CYB5R1	ENSG00000159348	0.00334279	-0.285591	0.00438807	1.21162442604006e-06	9.17157074846403e-07	0.177453	0.000170156	0.000132792	0.18013	0.00597235	-0.280024	0.11962	3.43915113565566e-06	1.59775030045318e-05	0.973209	0.000358973	0.00140239	0.143281	-0.637722	-0.229882	0.195923	0.00400449	3.15680575894429e-05	0.520575	0.0842798	0.00163645	0.155381	0.00230136	-0.267166	0.000410606	2.90511193437521e-06	1.17432847497054e-07	0.0449856	0.000282732	1.8896902376401e-05	0.207067	0.00343283	-0.260318	0.3261	1.47035839917513e-05	2.97504699032236e-05	0.719039	0.000822975	0.00175414	0.137008	-0.0587223	-0.260291
Q92558	WASF1	ENSG00000112290	0.00288911	0.607629	0.483304	0.00286512	0.0064933	0.841865	0.0225588	0.0435745	0.0603282	0.0131049	0.591462	0.325176	0.00383708	0.00511177	0.981996	0.029608	0.046451	0.0637802	3.73165	0.203333	0.0219084	0.429005	0.00255378	0.183936	0.718169	0.0228874	0.0858067	-0.000313618	0.622754	0.892409	0.00218504	0.00897674	0.968251	0.0193768	0.0490142	0.0560543	0.0234718	0.686808	0.0492382	0.000636371	0.000920535	0.395243	0.00837365	0.0134919	0.0894653	-0.802462	0.680171
Q9NSD9	FARSB	ENSG00000116120	0.00175344	-0.0461948	0.0376394	0.257425	0.0793885	0.393544	0.458205	0.216448	0.0234291	0.00402539	-0.0456321	0.141789	0.270433	0.235076	0.973209	0.47355	0.466288	0.00698261	0.510847	-0.0970348	0.143185	0.081992	0.189648	0.454381	0.337328	0.35357	0.012026	-0.000161372	-0.0340077	0.735812	0.409241	0.666229	0.917527	0.612119	0.795848	-0.00912989	0.00225626	-0.0315644	0.365783	0.445431	0.452587	0.745897	0.641408	0.616058	-0.00312193	-0.0959213	-0.0285342
Q13011	ECH1	ENSG00000104823	0.00212728	-0.0377705	0.181485	0.624711	0.388439	0.639421	0.781947	0.574517	-0.000719761	0.00876191	-0.0473307	0.0881841	0.540965	0.221204	0.973209	0.721038	0.450695	0.00791134	-0.330507	-0.00793813	0.606034	0.938088	0.782004	0.844643	0.976661	0.860304	-0.0135176	0.0023481	-0.026846	0.00786075	0.720422	0.027719	0.146658	0.844044	0.106201	0.0394088	0.00618885	-0.0207133	0.174217	0.783244	0.359897	0.589483	0.880736	0.535669	0.000463466	-0.71776	0.0241975
P56385	ATP5ME	ENSG00000169020	0.0016141	-0.0778738	0.437146	0.440893	0.58832	0.818946	0.639043	0.735424	-0.00713148	0.000853321	-0.069823	0.899062	0.493369	0.790163	0.996503	0.684846	0.899257	-0.0117122	-1.40884	0.0497208	0.0966999	0.711709	0.187991	0.375332	0.882666	0.351886	0.0121821	0.00131277	-0.0670127	0.258834	0.502367	0.429692	0.638326	0.695018	0.623392	-0.00229162	-0.0131325	-0.0988917	0.0299413	0.32086	0.0719989	0.336139	0.524845	0.192829	0.0252817	-0.0797358	-0.0621939
P42126	ECI1	ENSG00000167969	0.00296341	-0.00368309	0.00834154	0.945536	0.0292666	0.220709	0.972438	0.113777	0.0383073	0.00133192	0.0117179	0.717544	0.833476	0.900936	0.996503	0.913288	0.95222	-0.0137563	-0.0312458	-0.0159393	0.946219	0.829281	0.948784	0.982734	0.931625	0.966823	-0.0170541	6.52996244433942e-05	0.0167123	0.918582	0.761197	0.94891	0.978165	0.867949	0.970888	-0.0146786	0.00252001	0.0202589	0.451191	0.714785	0.723448	0.799995	0.839985	0.817056	-0.0105007	-0.0390021	0.0178649
P21912	SDHB	ENSG00000117118	0.00218474	-0.0268612	0.0194991	0.551001	0.0621099	0.306408	0.728801	0.184301	0.0271098	-0.00095237	-0.0103984	0.755383	0.822211	0.914849	0.996503	0.907768	0.959067	-0.0139953	-0.89882	0.0716702	0.0112197	0.200192	0.0380413	0.12896	0.513716	0.123614	0.0402138	-0.000272727	-0.0118004	0.607904	0.796386	0.844492	0.867119	0.8893	0.912553	-0.0128463	-0.0016647	-0.0162164	0.550287	0.725643	0.803276	0.844405	0.847041	0.871786	-0.0121547	-0.260875	0.00467306
Q9Y394	DHRS7	ENSG00000100612	0.000301767	-0.108572	0.806799	0.0722119	0.197455	0.950608	0.198776	0.380999	0.00964335	0.00590052	-0.122229	0.137704	0.0430117	0.0673281	0.973209	0.144319	0.225419	0.0259016	-0.106316	-0.092094	0.835494	0.260944	0.297347	0.944422	0.577846	0.473158	0.00398766	0.00169813	-0.110732	0.0133679	0.0596069	0.00947117	0.178271	0.177968	0.0508376	0.0552694	0.00721397	-0.0908509	0.040114	0.117891	0.0243123	0.368951	0.278043	0.0960033	0.041677	-0.530312	-0.0708943
Q9H0U4	RAB1B	ENSG00000174903	0.00211861	-0.123223	0.0623119	0.0262485	0.024764	0.47075	0.101677	0.102617	0.0407758	-0.000590905	-0.108137	0.873149	0.0553213	0.139862	0.996503	0.169443	0.343563	0.0148837	0.349891	-0.144038	0.450758	0.0534017	0.136674	0.742684	0.278176	0.285255	0.0178401	0.000977975	-0.113966	0.125142	0.0385885	0.0402482	0.477805	0.133914	0.136589	0.0338384	0.00243353	-0.105784	0.470525	0.060137	0.109198	0.80646	0.175216	0.251474	0.0189176	0.107063	-0.116916
O75947	ATP5PD	ENSG00000167863	0.00212541	-0.166425	0.0544601	0.00220039	0.00301367	0.446531	0.0191394	0.0267703	0.0713599	0.00178489	-0.15757	0.619921	0.00439684	0.0170487	0.996503	0.0320389	0.0957006	0.0462692	-0.287275	-0.104081	0.524039	0.149547	0.0669836	0.793195	0.446847	0.177916	0.0303796	0.00125128	-0.153633	0.0430254	0.00419094	0.00271527	0.296457	0.0294548	0.0226659	0.0733926	-0.000282967	-0.156253	0.931013	0.00456202	0.0170965	0.98119	0.0301687	0.077882	0.0469349	-0.0931796	-0.146575
P55347	PKNOX1	ENSG00000160199	0.000981133	-1.02049	0.905864	0.0124794	0.0426422	0.976816	0.0600938	0.143829	0.0327223	-0.0177058	-0.967462	0.50908	0.0183027	0.034503	0.996503	0.0829152	0.148551	0.035869	-9.98797	-0.11682	0.00235024	0.81989	0.000509335	0.0637487	0.929551	0.00910672	0.111981	-0.0070304	-0.984314	0.128704	0.0141483	0.0146665	0.482578	0.0674995	0.0684803	0.0488422	0.0133884	-0.995862	0.583972	0.0151631	0.0368833	0.859212	0.0699158	0.125005	0.0354159	0.574281	-1.05294
Q9Y285	FARSA	ENSG00000179115	0.0023223	-0.0523428	0.00807353	0.214778	0.0201282	0.218367	0.406705	0.0900267	0.0438297	0.00326223	-0.0461329	0.255216	0.287739	0.355801	0.973209	0.491595	0.583979	0.000630544	1.06031	-0.140476	0.00176615	0.00895552	0.00487043	0.0598322	0.122213	0.0333697	0.0751101	7.58279235747909e-05	-0.0378088	0.879502	0.380497	0.674126	0.963865	0.585985	0.800576	-0.00931426	0.00603679	-0.0257326	0.0198886	0.545649	0.0450638	0.30322	0.720966	0.142012	0.032392	0.0848553	-0.0432376
Q06323	PSME1	ENSG00000092010	-0.000123192	0.142123	0.933244	0.0486363	0.139887	0.982131	0.154221	0.308974	0.0148811	-0.00054475	0.142776	0.908836	0.0491175	0.139459	0.996503	0.156361	0.343161	0.0149274	1.4935	0.01115	0.0104815	0.903263	0.00526891	0.125474	0.960992	0.035205	0.0737987	-0.00211286	0.144902	0.00965913	0.038291	0.00508954	0.157621	0.133105	0.0341533	0.0643224	-5.00672e-05	0.143415	0.990774	0.0475619	0.135282	0.996855	0.149034	0.288491	0.0156286	0.21234	0.127022
P09622	DLD	ENSG00000091140	0.000247869	-0.196783	0.787495	2.15798820996195e-05	0.000111808	0.944212	0.00104177	0.00330884	0.11725	0.000970845	-0.197765	0.744108	2.22214903693326e-05	0.000109923	0.996503	0.0012173	0.00496217	0.117481	-0.945318	-0.113687	0.0116748	0.0558346	1.3749322144002e-05	0.131427	0.282739	0.000836219	0.167936	0.00172767	-0.198633	0.000639467	7.29276945114634e-06	3.71709508105106e-07	0.0531102	0.00048982	4.70669547639974e-05	0.192775	-0.000902365	-0.197501	0.738945	2.19975107240858e-05	0.000116934	0.920524	0.00101107	0.00424036	0.118353	-0.173593	-0.183498
O43681	GET3	ENSG00000198356	0.0017536	-0.0730248	0.0353428	0.0709761	0.0340266	0.387772	0.196635	0.124308	0.0360752	-0.000246839	-0.0611778	0.927654	0.138837	0.312868	0.996503	0.311105	0.542789	0.00260562	-0.199622	-0.0343614	0.564043	0.533828	0.416397	0.819089	0.786506	0.583817	-0.00207389	0.000249487	-0.0598744	0.592426	0.136991	0.29175	0.859001	0.30567	0.487028	0.00370677	-0.00319338	-0.0681822	0.194972	0.0960136	0.13615	0.611572	0.242277	0.289864	0.0155301	0.0825576	-0.0673953
Q16181	SEPTIN7	ENSG00000122545	0.00201412	0.0285535	0.0245948	0.508642	0.0504716	0.326969	0.695355	0.160836	0.0302105	0.00910447	0.0173661	0.00151817	0.683801	0.0040949	0.85313	0.823461	0.0412373	0.0669695	0.123104	0.0527447	0.744427	0.382113	0.396526	0.912468	0.682384	0.56384	-0.00119141	-3.1162e-05	0.0425595	0.951106	0.331435	0.62243	0.985689	0.53704	0.765915	-0.00806652	-0.00114097	0.0378684	0.668762	0.392505	0.601453	0.893239	0.592825	0.729332	-0.00758897	0.205787	0.0275388
P08195	SLC3A2	ENSG00000168003	-0.00165357	-0.423769	0.382443	9.22529036414198e-06	1.99247961210005e-05	0.791318	0.000609027	0.00112083	0.140366	0.00372829	-0.444172	0.542979	4.29781149783585e-06	2.42669503287223e-05	0.996503	0.000431121	0.00187438	0.137755	-1.51242	-0.291753	0.0477413	0.0171442	1.97837042600771e-05	0.260419	0.162627	0.00110634	0.162463	0.00280463	-0.439408	0.00768356	2.48196585696675e-06	9.39804441654773e-07	0.14502	0.00026626	9.55138093071245e-05	0.181082	-0.00364257	-0.444241	0.514263	4.19802201598783e-06	2.41728730141452e-05	0.825983	0.000359755	0.00162145	0.139803	0.0235084	-0.43591
Q9P2R7	SUCLA2	ENSG00000136143	0.00135722	-0.275067	0.278899	1.31817489873048e-05	6.54157291577717e-05	0.72676	0.00075467	0.00235712	0.124499	-0.00191253	-0.261351	0.637763	3.89630872811021e-05	0.000105423	0.996503	0.00172387	0.00490533	0.118048	-1.86135	-0.102239	6.49418277927598e-05	0.15577	3.36326536650633e-08	0.0132003	0.455056	1.18081189504068e-05	0.253375	0.00182931	-0.268424	0.00846685	1.18054896805249e-05	4.16053742867832e-06	0.149087	0.000660765	0.0002678	0.161974	-0.00208846	-0.272452	0.571914	1.7983043220091e-05	9.78354910524203e-05	0.85272	0.000890391	0.00375961	0.120806	-0.0678532	-0.261828
Q9Y646	CPQ	ENSG00000104324	0.00427999	-0.116356	0.0388473	0.245606	0.0794303	0.397693	0.444381	0.216485	0.0234212	0.00765103	-0.109239	0.256339	0.284279	0.354303	0.973209	0.487733	0.582594	0.000695391	0.302136	-0.108364	0.727086	0.4333	0.72735	0.903913	0.720674	0.823278	-0.0121954	0.000846103	-0.0881818	0.470157	0.382046	0.533676	0.799481	0.586639	0.707537	-0.00566499	0.0036508	-0.0895927	0.548174	0.374756	0.523696	0.843445	0.577056	0.672244	-0.00541185	-0.418517	-0.0608183
P43243	MATR3	ENSG00000015479	-0.00010399	0.00460609	0.882927	0.89333	0.982544	0.971489	0.943665	0.989333	-0.0151096	-0.00130686	0.00739374	0.567021	0.830519	0.84265	0.996503	0.911212	0.924522	-0.0127137	-0.31768	0.0385061	0.285867	0.417052	0.550416	0.618167	0.710478	0.692468	-0.00712466	0.000448367	0.00316922	0.258126	0.925825	0.522402	0.637598	0.958565	0.699721	-0.00533213	-0.00219885	-0.00099047	0.289097	0.976985	0.566213	0.69759	0.98928	0.704864	-0.00663886	0.244403	-0.0125341
Q01433	AMPD2	ENSG00000116337	0.00011437	-0.319621	0.949362	0.000371156	0.00159625	0.986372	0.00613878	0.0177245	0.0803949	-0.00468775	-0.30651	0.420416	0.000658423	0.00115472	0.996503	0.0100507	0.0194314	0.0849646	-1.59017	-0.187664	0.0337023	0.114615	0.000340524	0.22039	0.392936	0.00707045	0.1184	0.00130217	-0.323036	0.197186	0.000279312	0.00069321	0.574091	0.00524916	0.00869214	0.0928006	-0.00952413	-0.341977	0.0697598	0.000124417	0.000268123	0.440074	0.00292097	0.0065244	0.106846	0.221763	-0.333841
O60763	USO1	ENSG00000138768	-0.000466245	-0.121735	0.615061	0.0077316	0.019931	0.893993	0.0435371	0.0895756	0.0439745	0.000673025	-0.126489	0.822515	0.00606135	0.0220639	0.996503	0.0395421	0.113162	0.042478	0.384508	-0.194446	0.321225	0.00204846	0.00498267	0.650169	0.0609773	0.0339684	0.0747304	9.06774218431609e-05	-0.124957	0.862136	0.00614288	0.0229745	0.96018	0.038154	0.0936931	0.0422007	0.00140933	-0.122229	0.606027	0.0078026	0.0205116	0.867807	0.0435457	0.0865273	0.044219	-0.00373699	-0.124459
P31937	HIBADH	ENSG00000106049	0.00483042	-0.352396	0.000385259	2.25853581945933e-07	4.56627695628454e-08	0.0465383	5.10891696157209e-05	1.60317832774281e-05	0.21711	0.00330386	-0.330284	0.463272	3.35762533559907e-06	1.94679346671515e-05	0.996503	0.000355264	0.00161689	0.140673	0.410563	-0.358509	0.470392	0.000130936	0.000114563	0.758222	0.0215181	0.00378641	0.135535	0.0018901	-0.32405	0.0145817	2.45641222125925e-06	1.47965857695392e-06	0.183435	0.00026626	0.000128414	0.175299	0.00862044	-0.303704	0.0344929	1.28871734437285e-05	3.39195449582896e-06	0.355231	0.000759851	0.000467847	0.165797	0.191771	-0.334486
P60891	PRPS1	ENSG00000147224	-0.000631657	-0.316228	0.62059	1.13852832028718e-06	3.88600281112826e-06	0.895305	0.000165924	0.000376148	0.161714	-0.00094807	-0.317756	0.818403	1.20924906704085e-06	4.27982912845595e-06	0.996503	0.00017113	0.000622841	0.160468	-1.12621	-0.208686	0.0315866	0.0128725	5.51397466372019e-06	0.213661	0.143681	0.000434591	0.181522	0.000734253	-0.321811	0.305941	6.53365520139696e-07	2.90444750201679e-06	0.685549	9.70499091838272e-05	0.000205816	0.16663	-0.00286014	-0.326999	0.447116	5.98984732061713e-07	3.67368525853839e-06	0.798621	9.25311614088935e-05	0.000497817	0.164757	0.216418	-0.33485
Q9NTK5	OLA1	ENSG00000138430	-0.000956971	-0.0391511	0.180158	0.259163	0.172518	0.638542	0.459557	0.350563	0.0116983	-0.00218463	-0.0394907	0.345062	0.259932	0.271683	0.983963	0.462665	0.50139	0.00476912	-0.024504	-0.0380526	0.934259	0.42279	0.571502	0.979907	0.713467	0.709666	-0.00780709	-0.000497921	-0.0447446	0.215146	0.195722	0.193314	0.599057	0.385889	0.379166	0.010044	-0.00102776	-0.0469337	0.626124	0.1812	0.386042	0.876734	0.36648	0.55954	-0.000632369	-0.0241759	-0.0436307
Q93050	ATP6V0A1	ENSG00000033627	0.00155328	-0.353221	0.439265	0.000410715	0.0018239	0.820119	0.00658577	0.0195873	0.0785068	0.00578247	-0.358577	0.373227	0.000365728	0.0016541	0.986836	0.0069068	0.0241062	0.0798911	-2.40212	-0.129765	0.00347726	0.31426	7.47667119758331e-05	0.0750234	0.627545	0.00291666	0.142157	0.00328099	-0.349903	0.00319248	0.000292585	3.37229166709718e-05	0.0981174	0.00539255	0.00117221	0.134341	-0.00871434	-0.362586	0.139025	0.000282499	0.000810233	0.547688	0.00505097	0.0123157	0.0912793	0.0396913	-0.345981
P29120	PCSK1	ENSG00000175426	0.00194452	-0.670162	0.539753	2.66350911657155e-05	0.000142461	0.869088	0.0011756	0.00392988	0.113953	0.00396929	-0.668231	0.698924	3.19189370246847e-05	0.000159605	0.996503	0.00153132	0.00616287	0.112403	-4.02088	-0.37985	0.00255792	0.0703511	1.73511900628461e-06	0.0654525	0.314281	0.000194233	0.198397	0.00469308	-0.668466	0.00773541	1.64076597637974e-05	5.23373119384847e-06	0.14502	0.000797061	0.000315823	0.158987	-0.0169441	-0.698196	0.0675713	1.09197228155813e-05	2.90694403053072e-05	0.437561	0.000692891	0.00174282	0.13732	0.139132	-0.667127
Q9Y490	TLN1	ENSG00000137076	-0.00173673	0.055306	0.136868	0.328957	0.242457	0.588298	0.536499	0.432203	0.00651021	0.00635633	0.027431	0.0919688	0.629265	0.177017	0.973209	0.787626	0.396392	0.0113068	-1.34242	0.182135	0.00624342	0.019494	0.0160599	0.0982162	0.171589	0.0715479	0.0550115	0.000578576	0.0435785	0.379771	0.441953	0.496566	0.742	0.642991	0.680863	-0.0045419	-0.00603638	0.0317913	0.0793729	0.57548	0.159228	0.462314	0.743428	0.319476	0.0131187	0.110427	0.0367743
P62942	FKBP1A	ENSG00000088832	0.00120592	0.213636	0.551803	0.031607	0.0672513	0.87518	0.114886	0.193896	0.0259187	0.00904651	0.197442	0.16631	0.0468623	0.0307083	0.973209	0.152207	0.138482	0.0375956	-0.0624325	0.250272	0.940857	0.0643939	0.0821382	0.981717	0.303355	0.201816	0.0268098	-0.000251405	0.222255	0.825674	0.0250595	0.0794801	0.947556	0.100446	0.216621	0.023592	-0.00734258	0.203439	0.216701	0.0401285	0.0412475	0.632071	0.133543	0.134429	0.0337289	0.382841	0.195526
P61421	ATP6V0D1	ENSG00000159720	0.000937701	-0.255077	0.557028	0.00127867	0.00541866	0.876921	0.0135852	0.0389766	0.0629401	0.00167528	-0.253515	0.745789	0.00148207	0.00611164	0.996503	0.0163536	0.0518501	0.0612035	-1.86701	-0.0950831	0.00410898	0.351671	0.000126057	0.079604	0.658036	0.00394197	0.134045	0.0022795	-0.252441	0.0101181	0.00103028	0.000255513	0.158203	0.0120391	0.00462197	0.10673	-0.0121176	-0.275544	0.00894865	0.000395992	0.000196035	0.231023	0.00630648	0.00538851	0.111206	-0.101734	-0.242232
P12235	SLC25A4	ENSG00000151729	0.000111972	-0.154837	0.942977	0.0436458	0.127224	0.983891	0.142787	0.290818	0.0163181	0.00664751	-0.171679	0.187788	0.025565	0.0533959	0.973209	0.102899	0.195372	0.0293699	-1.69755	-0.0327609	0.00810276	0.744962	0.00222255	0.112767	0.897094	0.0211677	0.0880921	0.00232128	-0.156819	0.00732375	0.0343294	0.00368716	0.141069	0.124186	0.0272532	0.0689867	-0.0119041	-0.182764	0.0082115	0.0142434	0.0032605	0.226611	0.0667168	0.0279513	0.0712936	-0.12996	-0.145361
Q9Y2B0	CNPY2	ENSG00000257727	0.000223792	-0.114195	0.878588	0.110786	0.278584	0.970225	0.264191	0.470545	0.00438496	1.72681383493496e-05	-0.112812	0.997093	0.117612	0.281864	0.999051	0.279432	0.511662	0.00420564	0.761811	-0.154518	0.219089	0.119032	0.274749	0.547297	0.399394	0.44847	0.00540517	0.000945189	-0.112629	0.248774	0.111157	0.152123	0.629066	0.268184	0.32651	0.013715	-0.0015463	-0.119557	0.718955	0.0952116	0.244008	0.91081	0.240961	0.420603	0.00651439	0.0262852	-0.114539
P84085	ARF5	ENSG00000004059	0.00128589	-0.324723	0.270332	6.13898007857426e-08	3.86782523237329e-07	0.718036	1.97572842195448e-05	6.63890713218917e-05	0.190948	-0.00128641	-0.313116	0.733722	2.11672942299006e-07	6.71589789516001e-07	0.996503	5.10925564474226e-05	0.000168359	0.184051	0.43868	-0.355935	0.369826	1.22938884750929e-05	8.63518305293076e-06	0.687509	0.00895567	0.00061191	0.17488	-0.00026106	-0.314111	0.690425	1.35330951050331e-07	7.7834982530629e-07	0.903083	3.07440078209634e-05	8.34996395925803e-05	0.183472	0.00436771	-0.308593	0.203079	2.50263495050197e-07	3.54594101826919e-07	0.619256	5.08693483096769e-05	9.17356274103737e-05	0.194718	0.219817	-0.331333
P13473	LAMP2	ENSG00000005893	0.00589746	-0.112033	3.26603314428147e-06	0.0597082	9.645990013857e-06	0.00120128	0.17509	0.000685425	0.149907	0.00362474	-0.0839561	0.395537	0.194492	0.352266	0.990124	0.385887	0.580522	0.000784026	0.599106	-0.119693	0.245947	0.147015	0.32436	0.576899	0.443409	0.499572	0.00242595	0.000920211	-0.0751334	0.213742	0.238066	0.23934	0.59687	0.438755	0.431476	0.00676066	-0.00144783	-0.0834347	0.704082	0.188397	0.409124	0.906084	0.375173	0.580839	-0.00154072	-0.107829	-0.0671137
P35221	CTNNA1	ENSG00000044115	-0.00148711	0.265458	0.232967	2.25637298586329e-05	0.000102597	0.695436	0.0010627	0.0031509	0.118417	0.000187862	0.255468	0.96295	5.30718449797453e-05	0.000209304	0.996503	0.00203446	0.00704154	0.108693	0.506375	0.20963	0.304809	0.00861287	0.000282478	0.636365	0.119436	0.00623389	0.121363	-0.00135222	0.257962	0.0526965	2.91919568731939e-05	3.58660687000203e-05	0.324577	0.00121225	0.00120974	0.133513	0.000830967	0.261036	0.820626	3.32410453161063e-05	0.00017006	0.947607	0.0012618	0.00517144	0.113178	-0.125208	0.264405
P40616	ARL1	ENSG00000120805	0.00131366	-0.136701	0.203271	0.00709843	0.017536	0.66363	0.0410084	0.0829131	0.0458556	-0.00121206	-0.125113	0.71746	0.0147076	0.0370033	0.996503	0.071313	0.155063	0.0348307	0.56948	-0.175667	0.175605	0.00961537	0.0335673	0.497434	0.125455	0.113319	0.0423752	0.000556452	-0.12863	0.338425	0.0109808	0.0266223	0.710294	0.056695	0.102978	0.0400098	0.00529528	-0.118888	0.0813653	0.0189091	0.00866118	0.463812	0.0804261	0.0506044	0.057008	0.302378	-0.148699
Q96AE4	FUBP1	ENSG00000162613	0.000639094	0.00840854	0.439787	0.834307	0.705655	0.820244	0.910581	0.817871	-0.00995316	-0.00203264	0.0178569	0.447517	0.659159	0.712741	0.996503	0.807928	0.851673	-0.0101084	0.61035	-0.0302115	0.0641877	0.563149	0.145979	0.307178	0.803576	0.298213	0.0166737	-0.000500248	0.0123674	0.280478	0.756067	0.535566	0.657554	0.864396	0.709164	-0.00572011	-0.000655688	0.0116275	0.788283	0.774064	0.915887	0.938344	0.875898	0.946936	-0.0142317	0.196813	-0.000779476
P62888	RPL30	ENSG00000156482	-0.00132911	0.252142	0.311898	0.000123147	0.000546768	0.750855	0.00292673	0.00878012	0.0954284	-0.00489226	0.256578	0.249579	0.000103185	0.00046962	0.973209	0.00305122	0.0109648	0.0975427	0.625577	0.198087	0.262015	0.0272775	0.00125251	0.595236	0.199707	0.0150223	0.0974668	-0.00239057	0.249387	0.000989529	7.67587915176367e-05	4.09222556101883e-06	0.0639196	0.0022373	0.000265616	0.162189	-0.0035981	0.238882	0.351284	0.000272425	0.000546885	0.737672	0.00490492	0.0095353	0.0968435	-0.160345	0.254467
Q9Y230	RUVBL2	ENSG00000183207	9.3066507500097e-05	-0.00257849	0.824939	0.899736	0.971068	0.954611	0.94863	0.982388	-0.0149261	0.00106203	-0.00478924	0.434701	0.815815	0.732647	0.996503	0.904847	0.866619	-0.0105366	0.144138	-0.00755736	0.404488	0.783859	0.680028	0.7099	0.915035	0.790211	-0.0109692	-0.000126977	-0.000618518	0.587716	0.975508	0.861969	0.85751	0.987396	0.923675	-0.013168	0.00152537	0.00146814	0.216174	0.942624	0.462759	0.631591	0.969984	0.624379	-0.00347035	0.131965	-0.0108807
P08559	PDHA1	ENSG00000131828	0.00133695	-0.18326	0.238304	0.00109968	0.00367247	0.699604	0.0124034	0.0303706	0.068531	-0.00147487	-0.170829	0.688269	0.00255601	0.00680766	0.996503	0.0229299	0.0554082	0.0596445	-1.21901	-0.0366072	0.0011927	0.532575	5.7236647477565e-05	0.053251	0.785789	0.0024291	0.146277	0.00113779	-0.176608	0.0734552	0.00144982	0.00158888	0.373269	0.0149376	0.0155078	0.081059	0.000156822	-0.175795	0.962557	0.00185648	0.00711629	0.991643	0.0163134	0.0444711	0.0598983	-0.0881611	-0.168781
O75083	WDR1	ENSG00000071127	-0.00128777	0.198318	0.130786	4.03944138016176e-06	1.66418063858638e-05	0.582223	0.000389632	0.000996444	0.142744	0.0054924	0.175591	0.0456269	3.86522472453367e-05	7.04662652629622e-06	0.943032	0.00172387	0.00081236	0.154003	-0.302378	0.192193	0.397684	0.000994885	0.00174439	0.706144	0.0451371	0.0182323	0.0920638	0.000156111	0.189069	0.745671	1.10881565738658e-05	5.66497406070888e-05	0.920939	0.000642226	0.00163881	0.127351	-0.00320187	0.185962	0.200694	1.48927481241909e-05	1.95971800387264e-05	0.616885	0.000825113	0.00145547	0.142619	-0.159277	0.200835
Q07666	KHDRBS1	ENSG00000121774	0.00089686	0.0515846	0.346125	0.265607	0.295081	0.770452	0.466791	0.488262	0.00350336	-0.00434326	0.0687811	0.157517	0.139415	0.169012	0.973209	0.312037	0.385378	0.0120103	0.332912	0.0148491	0.40897	0.817213	0.478304	0.713555	0.929376	0.637409	-0.00457963	-0.000188971	0.0566828	0.724242	0.220115	0.446688	0.916755	0.416365	0.636924	-0.00289461	-1.6483e-05	0.0586872	0.995317	0.209202	0.447755	0.998456	0.40236	0.61331	-0.0029537	0.225535	0.0421059
Q92841	DDX17	ENSG00000100201	-0.000609133	0.0677489	0.285547	0.0155372	0.0402817	0.732503	0.0705935	0.138838	0.0335693	-0.00298987	0.0717566	0.104127	0.0105622	0.0189666	0.973209	0.0572853	0.102307	0.0447037	-0.746974	0.145496	0.00166309	0.000145563	0.000413737	0.0586562	0.0229455	0.00800928	0.115301	8.12140037029041e-05	0.0629675	0.800239	0.0239975	0.0739598	0.94118	0.0971471	0.206756	0.0246811	-0.00571768	0.0528505	0.000523423	0.0495102	0.000175675	0.128485	0.153212	0.00519032	0.112728	0.113421	0.056214
Q01518	CAP1	ENSG00000131236	0.000336631	0.123747	0.683498	0.00246475	0.0073426	0.916242	0.0204927	0.0473614	0.0585495	0.000882748	0.123564	0.741049	0.00267331	0.00755574	0.996503	0.0234643	0.0590096	0.0581349	-0.389596	0.154845	0.243116	0.00420469	0.0131454	0.574786	0.0859181	0.0626604	0.0584151	-8.5585e-05	0.125164	0.853661	0.00209233	0.00859457	0.956895	0.0189241	0.047793	0.0566908	-0.00223835	0.123515	0.354282	0.0024365	0.00453135	0.739509	0.0194416	0.0340137	0.0665051	0.164497	0.114806
Q13510	ASAH1	ENSG00000104763	0.00921185	0.0444554	1.1103862134741e-10	0.48746	3.25846862569482e-10	1.71532462257478e-07	0.678893	2.51684116648668e-07	0.274434	0.0157434	0.061685	0.00130457	0.396591	0.00214203	0.85313	0.601702	0.0283792	0.0762247	0.188063	0.0669327	0.751525	0.480458	0.516008	0.917462	0.752293	0.666337	-0.00595396	0.00129874	0.10263	0.132115	0.166513	0.118089	0.485009	0.348644	0.279191	0.0175799	-0.00391363	0.0904715	0.383872	0.225598	0.285478	0.763003	0.424074	0.465295	0.00407482	0.135393	0.0941372
P20340	RAB6A	ENSG00000175582	0.00128576	-0.0588374	0.120768	0.144183	0.135112	0.566013	0.316872	0.302506	0.0154073	0.000657601	-0.0523658	0.80707	0.200346	0.438986	0.996503	0.39406	0.657714	-0.00260489	0.942705	-0.140897	0.00668751	0.0109202	0.0129333	0.101792	0.133041	0.0619322	0.058691	0.000336406	-0.0503377	0.471332	0.211391	0.361005	0.799481	0.405358	0.556679	0.000411329	0.0020572	-0.0458312	0.401357	0.260257	0.328964	0.774053	0.462717	0.505656	0.00186604	0.0820836	-0.0561626
P61160	ACTR2	ENSG00000138071	-9.18352e-06	0.0391978	0.989409	0.245349	0.502961	0.995908	0.444124	0.669228	-0.00470553	0.00248232	0.0325832	0.266205	0.334776	0.270459	0.975486	0.541871	0.500672	0.00483822	0.196715	0.0324079	0.490061	0.476131	0.302393	0.770999	0.749112	0.477324	0.00368562	-0.000420313	0.0393924	0.278645	0.23832	0.286811	0.654578	0.439117	0.481814	0.00397046	0.000595372	0.0421614	0.768821	0.210913	0.45096	0.931362	0.40414	0.615401	-0.00306548	0.223999	0.0240384
Q15437	SEC23B	ENSG00000101310	-0.00208472	-0.110978	0.0279761	0.0163659	0.00257283	0.353084	0.0733788	0.0242377	0.0736166	-0.000198658	-0.123762	0.948859	0.00919055	0.0289911	0.996503	0.0522353	0.133529	0.0384472	0.407309	-0.162614	0.323635	0.0146217	0.0425736	0.650972	0.153657	0.132427	0.0382653	7.83930933280191e-05	-0.125153	0.884263	0.00774294	0.0283698	0.965163	0.0447318	0.107627	0.0390631	-0.000420289	-0.126069	0.881119	0.00765975	0.0277849	0.966865	0.0429658	0.104141	0.0396758	0.12667	-0.132826
P54136	RARS1	ENSG00000113643	-0.00101759	0.0262702	0.09415	0.372484	0.195561	0.520008	0.576567	0.378575	0.00979018	0.000263701	0.0190774	0.893893	0.524203	0.791005	0.996503	0.707673	0.899547	-0.0117288	-0.17984	0.0313704	0.47252	0.432384	0.698053	0.759257	0.720091	0.802345	-0.0114459	-0.000503793	0.0205805	0.14129	0.483637	0.271761	0.498551	0.678339	0.466048	0.00480247	0.000699786	0.02228	0.697073	0.455349	0.721982	0.904349	0.649723	0.816484	-0.0104687	0.0199399	0.0184296
O43776	NARS1	ENSG00000134440	-0.00124799	0.159011	0.239552	0.00241206	0.00740986	0.70047	0.0203143	0.0476164	0.0584174	0.000895934	0.148678	0.794591	0.00494292	0.0143402	0.996503	0.0343029	0.0863317	0.0488043	-0.100313	0.142811	0.817565	0.0414521	0.0606336	0.938277	0.245158	0.165782	0.0321181	-0.000716514	0.151341	0.229158	0.00360511	0.00782986	0.611616	0.0270086	0.0451161	0.0580527	0.00278723	0.158808	0.368113	0.0023637	0.00843086	0.747888	0.0191175	0.0497859	0.057405	0.126165	0.142538
A6NCE7	MAP1LC3B2	ENSG00000258102	0.00200393	-0.188299	0.24778	0.0266125	0.0587669	0.706882	0.102623	0.178216	0.0279376	0.0037639	-0.185447	0.502898	0.0305845	0.0917224	0.996503	0.116544	0.269994	0.021257	-0.169113	-0.183741	0.804635	0.0941786	0.0777627	0.934493	0.361162	0.194267	0.0277692	0.00197053	-0.177626	0.0418049	0.0331615	0.0152738	0.294334	0.121855	0.0706014	0.0482438	-0.0109928	-0.202677	0.0290771	0.0155036	0.00911043	0.331256	0.0708162	0.0518181	0.0562626	0.347197	-0.198912
P31942	HNRNPH3	ENSG00000096746	0.000858183	0.0121696	0.396967	0.804717	0.653503	0.799862	0.893436	0.781002	-0.00876087	-0.00438753	0.0292361	0.179738	0.553771	0.3796	0.973209	0.732294	0.606669	-0.000365442	0.820013	-0.054418	0.0540956	0.419906	0.142451	0.279244	0.710639	0.293254	0.0171072	-0.000392555	0.0181105	0.491359	0.712048	0.741217	0.80718	0.839714	0.847043	-0.0108	0.00169569	0.0225071	0.570247	0.649594	0.788201	0.85272	0.795035	0.8616	-0.0118551	0.161572	0.00675601
Q13228	SELENBP1	ENSG00000143416	0.000601159	0.371468	0.781915	0.000587794	0.00206333	0.94346	0.00810736	0.0210253	0.0767565	0.00252028	0.36865	0.719739	0.000696665	0.00201007	0.996503	0.010469	0.0274792	0.0771279	1.05659	0.375618	0.226686	0.00783344	0.000125935	0.557276	0.114586	0.00394197	0.13406	-0.00179167	0.377568	0.140735	0.000408746	0.000793386	0.497501	0.00664663	0.00954535	0.0909002	0.00425338	0.391047	0.502447	0.000289243	0.00133365	0.821703	0.00510071	0.0166955	0.0841757	-0.364121	0.399853
P62191	PSMC1	ENSG00000100764	0.000310664	-0.0680636	0.621141	0.0273698	0.0851689	0.89576	0.1045	0.226228	0.0223726	-0.000144984	-0.0656974	0.943182	0.0344457	0.0960329	0.996503	0.126034	0.277848	0.0205653	0.0568555	-0.0780958	0.829787	0.0662719	0.103628	0.942264	0.306758	0.235626	0.0227261	0.000500067	-0.0673124	0.156141	0.0274108	0.0355004	0.519632	0.106876	0.126014	0.0357168	0.00140864	-0.0637555	0.447496	0.0396268	0.0727751	0.798812	0.132444	0.194237	0.0251184	0.120481	-0.0742025
P47756	CAPZB	ENSG00000077549	0.000467727	0.0301729	0.499038	0.370306	0.485605	0.852152	0.574693	0.656349	-0.0041629	0.00190532	0.0281268	0.394362	0.406224	0.424387	0.990124	0.60973	0.647144	-0.00208333	0.119557	0.0429343	0.681945	0.357129	0.326694	0.881821	0.661673	0.502157	0.00229707	-0.000122669	0.0321985	0.751748	0.335459	0.601696	0.923866	0.540035	0.75236	-0.00753716	-0.000803017	0.032457	0.693797	0.338143	0.554208	0.903539	0.542095	0.69499	-0.00630185	0.203041	0.019471
P49773	HINT1	ENSG00000169567	0.00331386	0.0566243	0.0686701	0.520148	0.12853	0.480443	0.705836	0.292946	0.0161634	0.0079832	0.056696	0.176388	0.524815	0.271071	0.973209	0.708188	0.501138	0.00480361	0.404968	0.0297167	0.589194	0.803784	0.674676	0.833047	0.922911	0.786362	-0.0108253	-0.00120134	0.0791304	0.242395	0.370446	0.347069	0.622425	0.576531	0.544058	0.00102125	-0.000197106	0.073839	0.970669	0.40697	0.701644	0.993733	0.605814	0.802827	-0.0100176	0.136662	0.0685673
Q08380	LGALS3BP	ENSG00000108679	0.00253868	-0.198028	0.233103	0.0569111	0.104282	0.695436	0.170048	0.255949	0.0193228	0.00807414	-0.203145	0.241089	0.0524817	0.106804	0.973209	0.163369	0.296534	0.0189622	-1.23287	-0.131958	0.169848	0.356064	0.0411309	0.491653	0.661275	0.129884	0.0388625	0.00212902	-0.187564	0.0745654	0.0680544	0.0429625	0.375942	0.194111	0.142262	0.0328604	-0.00727719	-0.20267	0.24331	0.051244	0.0962015	0.659643	0.157379	0.231627	0.0208582	0.151165	-0.192011
P11310	ACADM	ENSG00000117054	0.00334744	-0.24611	0.0670571	0.00604211	0.00801163	0.478033	0.0369219	0.049945	0.0572856	0.000419586	-0.225848	0.943792	0.0132466	0.0430198	0.996503	0.0663965	0.170681	0.0325911	-1.29196	-0.0990864	0.0738928	0.3877	0.0132883	0.328961	0.686834	0.0630459	0.0582316	0.0020001	-0.229828	0.0516742	0.0097889	0.0065044	0.323183	0.0525431	0.0402564	0.0607573	-0.0031772	-0.231223	0.555712	0.0106578	0.0364168	0.846124	0.0534549	0.123859	0.0356077	-0.333097	-0.202284
O60506	SYNCRIP	ENSG00000135316	-0.000409025	0.0452554	0.574833	0.203128	0.410191	0.883511	0.392241	0.592874	-0.00155897	-0.00214325	0.0483046	0.363058	0.176562	0.317134	0.986836	0.361359	0.547282	0.00239783	0.738782	-0.0277583	0.0120983	0.549267	0.0234379	0.132738	0.795078	0.090744	0.0485529	-0.000623793	0.0439435	0.12709	0.21108	0.150736	0.480466	0.405064	0.325108	0.0138551	0.00399277	0.0532406	0.0585006	0.12738	0.0715956	0.419553	0.292376	0.192282	0.0253673	-0.00222712	0.0427943
P62304	SNRPE	ENSG00000182004	0.00142222	0.214511	0.520913	0.0480388	0.0939087	0.863208	0.152936	0.2403	0.0209023	-0.004674	0.235935	0.514273	0.03102	0.0932849	0.996503	0.117549	0.273098	0.0210026	1.23753	0.0708937	0.187157	0.634673	0.127397	0.510812	0.844918	0.270408	0.0190831	-0.00101494	0.225849	0.415544	0.0366315	0.0843681	0.763056	0.129611	0.224943	0.0226881	-0.00102449	0.221178	0.875166	0.0425409	0.117327	0.96388	0.138527	0.263823	0.0178163	0.522428	0.188371
Q16629	SRSF7	ENSG00000115875	-5.23049e-05	0.0515964	0.930392	0.0782608	0.208713	0.982131	0.209891	0.394846	0.0087981	-0.00289484	0.058908	0.133348	0.0443724	0.0676207	0.973209	0.147285	0.226007	0.0258366	-0.148817	0.0704169	0.556044	0.0826988	0.190366	0.812655	0.339228	0.354224	0.0119588	-0.000432006	0.0518436	0.198248	0.0736998	0.0944644	0.575831	0.204695	0.240892	0.0209739	-0.00217384	0.0465628	0.217336	0.111891	0.10283	0.632293	0.268733	0.241263	0.0198382	0.206657	0.0373309
O43760	SYNGR2	ENSG00000108639	-0.00294107	0.161052	0.0940759	0.0598225	0.0612473	0.520008	0.175225	0.182668	0.0273191	-0.00510129	0.155749	0.371166	0.0726477	0.167418	0.986836	0.203561	0.383607	0.0121544	0.92874	0.0509064	0.209932	0.665734	0.160579	0.536411	0.859962	0.317621	0.0149834	4.10996964279296e-05	0.142946	0.967016	0.0965097	0.249072	0.989875	0.244889	0.441753	0.00614671	-0.00324953	0.138378	0.530979	0.10928	0.19808	0.834781	0.264436	0.366724	0.00974618	-0.699475	0.189431
P19835	CEL	ENSG00000170835	-0.00948492	0.143158	0.326452	0.760376	0.607126	0.759337	0.869136	0.750358	-0.00761915	-0.0324854	0.168402	0.298709	0.721477	0.572491	0.981996	0.847299	0.759382	-0.00670899	3.04099	0.0477366	0.438908	0.939222	0.595125	0.735254	0.976781	0.726781	-0.00854283	-0.0150977	0.120241	0.00490669	0.791529	0.0185147	0.118807	0.885926	0.0804984	0.0454001	0.0633748	0.231481	0.0237767	0.615281	0.0748603	0.319951	0.769874	0.197278	0.024688	-2.9159	0.279179
P31040	SDHA	ENSG00000073578	0.00118813	-0.0211352	0.246963	0.671323	0.491543	0.705937	0.810963	0.661442	-0.00435065	0.0015509	-0.0176461	0.641089	0.726031	0.863723	0.996503	0.850449	0.935433	-0.0130986	-1.77774	0.143949	1.56225928090731e-06	0.0113123	8.32490769292848e-06	0.00207061	0.135677	0.000600949	0.175424	0.000951017	-0.0156051	0.0988066	0.751767	0.245513	0.425955	0.86189	0.437349	0.00636842	-0.000559384	-0.015328	0.853871	0.760977	0.943986	0.958196	0.868339	0.964615	-0.0147106	-0.177258	-0.00160034
Q13813	SPTAN1	ENSG00000197694	-0.00270085	0.160123	0.00740734	0.00118429	0.000460752	0.211123	0.0129608	0.00797985	0.0978073	0.00197581	0.137662	0.550012	0.00665315	0.0140869	0.996503	0.0421254	0.0856232	0.0490651	-0.295134	0.18047	0.470502	0.00648055	0.0133164	0.758222	0.105096	0.0630631	0.0581958	-0.000198888	0.144248	0.729308	0.00410324	0.0154644	0.917354	0.029373	0.0709675	0.0480608	0.00204881	0.149946	0.492263	0.00288373	0.0110114	0.817352	0.0219016	0.0586564	0.053464	-0.0699759	0.147598
P08263	GSTA1	ENSG00000243955	-0.00588416	0.633414	0.359252	0.0437768	0.105381	0.77455	0.143094	0.257745	0.0191646	-0.0163561	0.639047	0.431006	0.0435206	0.117707	0.996503	0.145458	0.311466	0.0174939	3.5955	0.369774	0.175812	0.381788	0.048951	0.497434	0.682384	0.145117	0.0358434	-0.00913467	0.61309	0.0105495	0.0450643	0.00623374	0.161437	0.148434	0.0392653	0.061376	0.0307035	0.675381	0.101364	0.0304768	0.0372193	0.504795	0.111513	0.125868	0.0352792	-1.50025	0.696987
P57088	TMEM33	ENSG00000109133	-0.00124629	-0.0111789	0.196193	0.811049	0.397381	0.65612	0.89649	0.580881	-0.00107021	0.000393633	-0.020175	0.899895	0.67031	0.911795	0.996503	0.814174	0.95843	-0.0139432	-0.238652	0.0130697	0.56531	0.843468	0.833948	0.81932	0.938516	0.893772	-0.0146927	0.00145334	-0.0218831	0.00676826	0.630964	0.0232732	0.134737	0.789009	0.0945621	0.0420088	-0.00341002	-0.0261188	0.22488	0.574358	0.437149	0.640402	0.743068	0.605005	-0.0025781	-0.315425	0.00212876
O75874	IDH1	ENSG00000138413	-0.000903561	0.154988	0.369991	0.00188756	0.00703697	0.782821	0.0175024	0.0459844	0.0591651	-0.00199404	0.154486	0.54113	0.00212194	0.00873318	0.996503	0.0203854	0.0635769	0.0560341	0.54924	0.100365	0.181832	0.126755	0.00777835	0.504761	0.412864	0.0449364	0.0672754	-0.00172017	0.152081	0.0020153	0.0015306	9.55108737651201e-05	0.0899777	0.0154339	0.00230539	0.120255	0.00468558	0.160653	0.110812	0.00117804	0.0025594	0.516924	0.012279	0.0241205	0.0748002	0.123639	0.140884
P40227	CCT6A	ENSG00000146731	-0.00032536	0.0231389	0.549271	0.381656	0.604642	0.87317	0.585483	0.748558	-0.00755557	-0.00354069	0.030413	0.0424289	0.247054	0.0916264	0.943032	0.44826	0.269814	0.0212728	0.146272	-0.00111336	0.512306	0.975042	0.731369	0.787387	0.990689	0.826048	-0.0122959	-0.000452532	0.0217176	0.137297	0.405975	0.242091	0.49236	0.609712	0.434156	0.00658466	-0.000177925	0.0218308	0.91143	0.411266	0.697104	0.97601	0.608513	0.79947	-0.0099152	0.0694468	0.0163801
P19021	PAM	ENSG00000145730	0.00206813	-0.284795	0.442832	0.0311214	0.086568	0.821723	0.113593	0.228599	0.0221275	0.00516226	-0.285226	0.553917	0.0321547	0.0975811	0.996503	0.120273	0.280834	0.0203243	-2.46001	-0.15562	0.0270308	0.376288	0.00264804	0.199795	0.677499	0.0234021	0.0852095	0.00256002	-0.272836	0.0886602	0.0355618	0.0290997	0.405456	0.12699	0.109375	0.0386846	-0.0177796	-0.310466	0.0239097	0.0175524	0.00867555	0.320066	0.0765524	0.0506435	0.0569835	0.239031	-0.287706
P48052	CPA2	ENSG00000158516	-0.011428	0.293743	0.17451	0.471927	0.342066	0.631947	0.665054	0.532041	0.00123566	-0.0308712	0.302319	0.257333	0.463108	0.453248	0.973209	0.660216	0.667457	-0.00309817	2.10535	0.23429	0.542185	0.670657	0.517523	0.803808	0.862353	0.667783	-0.00600711	-0.0147952	0.258115	0.00150178	0.512021	0.00546313	0.0816231	0.703026	0.0357809	0.0632943	0.0517519	0.347625	0.0338245	0.38667	0.0866387	0.353605	0.587806	0.216289	0.0224587	-2.74535	0.405861
Q01082	SPTBN1	ENSG00000115306	-0.00251967	0.248462	0.0697114	0.000308804	0.000638268	0.48162	0.00542091	0.00970469	0.0932725	0.00448646	0.220527	0.320236	0.00152031	0.00202655	0.981996	0.0166063	0.0275105	0.0770119	-0.33136	0.280314	0.548643	0.00185284	0.00245677	0.807005	0.0588944	0.0223719	0.0864444	-3.55089e-05	0.233818	0.963957	0.000723106	0.00322324	0.989549	0.0096132	0.0248581	0.0709257	0.00283314	0.243172	0.485622	0.000425457	0.00189813	0.815413	0.00655408	0.0209146	0.0791111	-0.157261	0.242978
Q15363	TMED2	ENSG00000086598	0.000200337	-0.197228	0.875646	0.00188068	0.007585	0.968982	0.0174596	0.0484348	0.0580789	0.000552271	-0.197408	0.893908	0.0019956	0.00761057	0.996503	0.019711	0.0590175	0.0580302	0.793301	-0.248349	0.124281	0.00296501	0.0113705	0.424806	0.0731096	0.0570668	0.0608727	0.00024305	-0.19379	0.734049	0.00200295	0.00804274	0.917527	0.0183303	0.0458466	0.0576609	0.0120242	-0.171656	0.00116494	0.00496494	4.34803607606872e-05	0.14518	0.0317009	0.0022692	0.131876	-0.254595	-0.178786
P22087	FBL	ENSG00000105202	-0.00135155	0.230273	0.274362	0.000187996	0.000776405	0.721597	0.00403356	0.0110849	0.0905354	-0.0075989	0.241714	0.0562824	8.86231119486456e-05	0.000227133	0.954919	0.00281476	0.00730989	0.107572	0.313866	0.243633	0.531729	0.00284777	0.00020377	0.798946	0.0723758	0.00511948	0.126519	-0.000608266	0.221627	0.381641	0.000299963	0.00107422	0.742511	0.00543877	0.0117859	0.086619	-0.000200025	0.225975	0.955848	0.000241256	0.00102841	0.989541	0.00453397	0.0145218	0.0878873	0.00950554	0.221004
P51571	SSR4	ENSG00000180879	-0.00146032	0.195818	0.411509	0.0247798	0.0696383	0.808401	0.0981533	0.198103	0.0253959	0.00257167	0.179704	0.655108	0.0407729	0.0883837	0.996503	0.139721	0.263989	0.0218152	1.11686	0.107134	0.134459	0.36671	0.0301776	0.441564	0.670165	0.105807	0.0442102	-0.000638116	0.187956	0.524028	0.0305879	0.0812308	0.822681	0.115808	0.219391	0.0232621	0.00356793	0.199147	0.49089	0.0216684	0.0651559	0.816811	0.0881807	0.180123	0.0268015	-0.430174	0.215496
Q12907	LMAN2	ENSG00000169223	-0.00268165	0.165459	0.0593238	0.0172114	0.017226	0.459017	0.0757498	0.0820306	0.0461173	0.00113907	0.145331	0.80571	0.0397663	0.0995823	0.996503	0.137847	0.284248	0.0200182	0.994642	0.0444647	0.0951181	0.638145	0.0506352	0.37313	0.846476	0.148406	0.0352556	-0.000188092	0.149187	0.815437	0.0329843	0.100516	0.94711	0.12158	0.251731	0.0200309	0.00331614	0.159021	0.42706	0.0228783	0.0650066	0.789358	0.0917033	0.180116	0.0268364	-0.369787	0.173268
Q9UL46	PSME2	ENSG00000100911	-0.000403543	0.192981	0.767818	0.00427254	0.0165517	0.938242	0.029518	0.0797537	0.0467032	0.00138132	0.186756	0.754728	0.00596242	0.0164652	0.996503	0.0391613	0.0941478	0.04678	1.03872	0.0946072	0.0475231	0.255188	0.00289833	0.259412	0.574656	0.0247915	0.0837196	-0.00182449	0.191938	0.0159188	0.00338251	0.00102959	0.191437	0.0259192	0.0114261	0.0872196	-0.000853105	0.189844	0.832541	0.00521516	0.0172633	0.951405	0.0328029	0.0780356	0.0467903	0.0273598	0.18856
Q16851	UGP2	ENSG00000169764	-0.000624887	0.116894	0.476761	0.00692408	0.0242265	0.838859	0.0403405	0.101062	0.0410996	-0.0011205	0.115864	0.693473	0.00790133	0.0288924	0.996503	0.0467477	0.133312	0.0384977	0.717582	0.0238965	0.0495436	0.679398	0.0230063	0.265747	0.868101	0.0897478	0.0488715	0.000380277	0.110654	0.439826	0.009855	0.0252302	0.781329	0.0527545	0.0999205	0.0408089	0.000421515	0.112806	0.870354	0.00936695	0.0333962	0.961776	0.0493859	0.117679	0.0369116	-0.0766877	0.118075
P28070	PSMB4	ENSG00000159377	0.000912432	-0.0167335	0.289628	0.689172	0.550313	0.735643	0.823843	0.70792	-0.00609724	-0.0014357	-0.00711666	0.607082	0.866232	0.846058	0.996503	0.932642	0.926267	-0.0127766	1.05909	-0.121857	0.00244104	0.0273284	0.00883833	0.0646336	0.199849	0.0484308	0.0651259	-0.000683412	-0.00874442	0.157768	0.833041	0.356333	0.522048	0.910383	0.552674	0.00061318	0.00185083	-0.00775343	0.466941	0.854103	0.738976	0.805727	0.921368	0.828426	-0.0108361	0.237117	-0.0268936
P62829	RPL23	ENSG00000125691	-0.00257758	0.209064	0.0633279	0.00220791	0.00332195	0.47075	0.0191402	0.0285709	0.0699674	-0.00497542	0.205749	0.2699	0.00298353	0.0101779	0.975486	0.0253518	0.0694759	0.0538083	0.610044	0.160867	0.290602	0.082061	0.0089945	0.622982	0.337328	0.0488361	0.0648308	-0.00134607	0.195469	0.0852366	0.00405548	0.00441115	0.399737	0.0292138	0.0310024	0.0663954	-0.00066294	0.191779	0.872308	0.00575799	0.0193991	0.962942	0.0351301	0.0837067	0.0450514	0.0210479	0.19119
Q9UHG3	PCYOX1	ENSG00000116005	0.000880862	0.00781413	0.399453	0.877715	0.675766	0.801187	0.936003	0.796888	-0.00928091	0.0025318	0.00675095	0.45418	0.895015	0.728525	0.996503	0.947452	0.864515	-0.0104489	0.00431259	0.0421999	0.992088	0.543462	0.748356	0.996775	0.790975	0.837101	-0.0127148	0.00118409	0.0101803	0.04271	0.838319	0.12326	0.296133	0.912267	0.286238	0.0169269	0.00168628	0.0171553	0.584553	0.737303	0.82915	0.859292	0.853429	0.888499	-0.0126562	-0.245285	0.0299734
O43837	IDH3B	ENSG00000101365	0.00269897	-0.213194	0.00511978	8.95400201822239e-06	5.8076013037572e-06	0.18696	0.000596213	0.000492944	0.156516	0.00013157	-0.196311	0.966852	7.1407055003479e-05	0.00029638	0.996503	0.00247331	0.00860615	0.103911	-0.543062	-0.128918	0.122367	0.0223961	0.000193583	0.422704	0.183249	0.00494049	0.127326	0.00155898	-0.198369	0.0039676	2.8876482640482e-05	5.21229637604418e-06	0.106899	0.00120605	0.000315823	0.159041	0.00100299	-0.195857	0.72774	7.10060039575824e-05	0.000265924	0.914922	0.00206184	0.0065	0.106961	0.0431683	-0.198873
Q16775	HAGH	ENSG00000063854	0.00311293	-0.217469	0.023503	0.00128144	0.00110345	0.325072	0.013596	0.0138587	0.0856036	0.00406689	-0.208337	0.364253	0.00252049	0.00958881	0.986836	0.0227168	0.0670869	0.0546757	0.566861	-0.220202	0.267978	0.00779172	0.0240777	0.601835	0.114586	0.0924965	0.0480912	-0.000366623	-0.195464	0.638266	0.0041442	0.0140415	0.879566	0.0294548	0.0666604	0.0494843	-0.000406606	-0.197628	0.920959	0.0042256	0.0159823	0.978691	0.0287564	0.0746535	0.0479379	0.16695	-0.208851
Q9ULU8	CADPS	ENSG00000163618	0.000630678	-0.362644	0.79	0.00199745	0.00819312	0.945236	0.0179847	0.0504408	0.0569607	0.00110869	-0.361546	0.884939	0.00220616	0.00840126	0.996503	0.0209857	0.0619192	0.0565966	-2.46621	-0.16554	0.0124847	0.287734	0.000443612	0.134306	0.604585	0.00833689	0.114189	0.00149908	-0.362159	0.259698	0.00185829	0.00465189	0.638875	0.0174541	0.0320796	0.0656259	-0.0106575	-0.382194	0.124631	0.00109215	0.00255658	0.53575	0.0117209	0.0241205	0.0748161	0.44302	-0.388484
Q96CW1	AP2M1	ENSG00000161203	0.00014795	-0.0234771	0.792295	0.390934	0.68321	0.945752	0.593937	0.802237	-0.00945103	0.00252423	-0.0291992	0.163338	0.286106	0.266759	0.973209	0.489768	0.497331	0.00504913	-0.7154	0.035628	0.00203583	0.326227	0.00488598	0.0619634	0.637918	0.0334272	0.075057	-0.000169561	-0.020863	0.588545	0.439604	0.633113	0.85751	0.641573	0.772538	-0.00833252	-0.00282743	-0.0292747	0.085204	0.28098	0.154395	0.472445	0.48509	0.314076	0.0135938	0.175955	-0.0343945
Q9Y5P6	GMPPB	ENSG00000173540	-0.00193829	-0.0420874	0.0580268	0.394864	0.09032	0.456164	0.59826	0.234183	0.021489	-0.00149246	-0.0505199	0.65397	0.316982	0.495647	0.996503	0.523977	0.702068	-0.00447914	0.489	-0.103371	0.248574	0.127242	0.296365	0.579881	0.413471	0.472276	0.00404703	-0.000145101	-0.0532055	0.802056	0.286524	0.544059	0.94118	0.495103	0.71553	-0.00596546	0.00195852	-0.0495708	0.512245	0.317901	0.448255	0.825697	0.521663	0.613669	-0.00297118	-0.169857	-0.0430108
O75352	MPDU1	ENSG00000129255	-0.0014241	0.0540961	0.320074	0.437135	0.49254	0.755816	0.636102	0.662207	-0.00438197	-0.00342421	0.0540482	0.46024	0.44141	0.615291	0.996503	0.642565	0.790078	-0.00782626	0.159886	0.077634	0.783114	0.402924	0.447736	0.925738	0.69984	0.610765	-0.00338492	-0.0006959	0.0475917	0.387895	0.492435	0.551844	0.745875	0.686441	0.719652	-0.00618708	-0.00441499	0.04253	0.288442	0.53701	0.43014	0.696698	0.715149	0.599988	-0.00232495	-0.0740301	0.0499953
Q9Y3U8	RPL36	ENSG00000130255	-0.0028589	0.229045	0.0903285	0.0057138	0.00922106	0.51593	0.0355628	0.0550413	0.0552443	-0.0110107	0.239874	0.0432555	0.00391888	0.0050064	0.943032	0.0299994	0.046035	0.0640802	0.925688	0.182645	0.175358	0.0945216	0.00442287	0.497434	0.361607	0.0312269	0.0767151	-0.00160344	0.214654	0.0915067	0.00919825	0.00949768	0.411407	0.0506757	0.0508874	0.0552284	-0.00502616	0.203399	0.303422	0.0129422	0.0192636	0.70362	0.0618984	0.0833786	0.045156	0.0762549	0.205653
P51572	BCAP31	ENSG00000185825	0.000794265	0.0105405	0.430162	0.829402	0.694792	0.815409	0.907408	0.809804	-0.00971213	0.000110875	0.0153183	0.972874	0.75637	0.949014	0.996503	0.869723	0.976916	-0.0145675	0.840153	-0.0273433	0.040611	0.673453	0.0760047	0.241205	0.863892	0.191628	0.0281697	0.000355354	0.0137045	0.530031	0.778288	0.784795	0.826895	0.877976	0.876229	-0.0116957	0.00513253	0.029248	0.0792287	0.54441	0.196863	0.462314	0.720414	0.365434	0.00984156	-0.158624	0.0263047
Q99962	SH3GL2	ENSG00000107295	0.000503919	-0.218205	0.73427	0.00296748	0.0118889	0.928778	0.0231289	0.0646235	0.0515436	-0.00148812	-0.211058	0.756652	0.0042651	0.0120041	0.996503	0.0314472	0.0776969	0.0514029	-0.524033	-0.170518	0.378102	0.0738567	0.012645	0.694613	0.319174	0.0611203	0.0590732	0.000514943	-0.215478	0.537431	0.0031789	0.0110617	0.83172	0.0247721	0.0563536	0.0529928	-0.0068767	-0.230098	0.11339	0.00164977	0.00348182	0.521166	0.015134	0.0293174	0.0703401	0.34753	-0.238417
P26639	TARS1	ENSG00000113407	-0.0015	0.00475992	0.0416768	0.893456	0.123539	0.411126	0.943669	0.28578	0.0167627	-0.00252481	0.00185202	0.292055	0.9592	0.567631	0.981996	0.981741	0.75645	-0.00657695	-0.342717	0.0150427	0.266338	0.759197	0.489382	0.600114	0.904338	0.646484	-0.00499417	-0.000879135	-0.00201461	0.0334531	0.954448	0.102682	0.27078	0.975153	0.255186	0.0197069	-0.00238284	-0.00923924	0.272964	0.797327	0.542573	0.68387	0.889435	0.686096	-0.00596828	-0.0426877	-0.00193844
Q96S97	MYADM	ENSG00000179820	-0.000956401	0.124419	0.538392	0.101404	0.240112	0.868775	0.249395	0.429418	0.00665873	0.0112803	0.0885211	0.0235816	0.237227	0.0221688	0.863244	0.437521	0.113474	0.0424081	-0.16341	0.155218	0.804605	0.142734	0.253917	0.934493	0.437657	0.427102	0.0068172	0.00159855	0.115085	0.0661298	0.123548	0.053526	0.358708	0.286382	0.165308	0.0295584	0.00674571	0.137744	0.1345	0.0660527	0.0813081	0.545076	0.186892	0.208507	0.0234281	-0.119223	0.126351
P43490	NAMPT	ENSG00000105835	-0.000880016	0.264527	0.710489	0.0231082	0.0748324	0.921449	0.0934534	0.208215	0.0243167	-0.00456221	0.270958	0.551742	0.0207625	0.0671297	0.996503	0.0906554	0.225154	0.0259458	1.04094	0.167111	0.256852	0.254002	0.0449686	0.588703	0.57349	0.137887	0.0373164	-0.00226341	0.261142	0.0874518	0.0225647	0.0197352	0.404821	0.0935033	0.0838937	0.0444548	0.00178262	0.266838	0.798501	0.0225817	0.0735002	0.942437	0.090939	0.195225	0.0249674	-0.22356	0.27398
P25788	PSMA3	ENSG00000100567	0.00083102	0.0330754	0.20193	0.295937	0.210539	0.662577	0.500727	0.396845	0.00866529	-0.00145649	0.0422274	0.490284	0.187548	0.375447	0.996503	0.37568	0.602275	-0.000196144	0.406881	-0.0123662	0.137899	0.776455	0.253194	0.447556	0.912004	0.426165	0.00686824	-0.000168157	0.038261	0.647057	0.227258	0.439473	0.882593	0.425515	0.630767	-0.00264144	-0.000852695	0.0367566	0.658071	0.251165	0.436395	0.887986	0.451794	0.604829	-0.00255105	0.180029	0.0262441
P48735	IDH2	ENSG00000182054	-0.00172728	0.530093	0.586125	0.000772919	0.00341932	0.884493	0.00977091	0.0290957	0.0695539	0.000728178	0.517143	0.943464	0.00111899	0.00395788	0.996503	0.0137849	0.0403839	0.0674579	-0.160952	0.563282	0.892259	0.00356997	0.00223596	0.969564	0.0793833	0.0212194	0.0879933	-0.00163112	0.520048	0.360024	0.000888884	0.00285061	0.728546	0.0109852	0.0233069	0.0726936	0.00704565	0.542197	0.44773	0.000572607	0.00245496	0.799046	0.00792491	0.0237027	0.0754022	-0.735916	0.568678
P17844	DDX5	ENSG00000108654	0.000206591	0.101775	0.779994	0.00531914	0.016539	0.942826	0.0337593	0.0797424	0.0467144	-0.00279681	0.110481	0.241221	0.00259175	0.00863238	0.973209	0.023063	0.0631607	0.0562027	-0.00287609	0.115825	0.992507	0.019246	0.0157495	0.996775	0.170607	0.0706272	0.0553437	-0.000375901	0.104626	0.365232	0.00390922	0.0110735	0.729708	0.0286229	0.0563536	0.0529772	-0.000600919	0.103002	0.782865	0.0050439	0.0161544	0.935621	0.0320124	0.0751213	0.0477786	0.0417539	0.100279
P22234	PAICS	ENSG00000128050	-0.000237569	-0.0329059	0.754447	0.373764	0.61216	0.936138	0.577853	0.753038	-0.00774716	-0.000103993	-0.0341479	0.966245	0.359475	0.642393	0.996503	0.566881	0.80816	-0.00849481	-0.417712	-0.01192	0.19871	0.817569	0.207538	0.52308	0.929551	0.374802	0.0104199	-0.000163504	-0.0336396	0.701998	0.361023	0.605839	0.90779	0.568047	0.755243	-0.00764437	0.000741375	-0.0333689	0.740731	0.369957	0.606608	0.921173	0.571624	0.731872	-0.00772336	-0.0913928	-0.0282614
Q9Y6N5	SQOR	ENSG00000137767	0.00291865	0.292159	0.0964874	0.000768424	0.00042896	0.524468	0.00974598	0.00763932	0.0987991	0.00486904	0.297933	0.393192	0.000725095	0.00119045	0.990124	0.0106882	0.0198223	0.0845355	-1.12736	0.43753	0.122839	0.000252843	0.000879078	0.423361	0.0287799	0.0124359	0.103206	-0.000703334	0.312557	0.478672	0.000355573	0.00139866	0.801921	0.0060628	0.0141213	0.0828739	-0.0024726	0.308591	0.633804	0.000465451	0.00147233	0.88017	0.00698873	0.0178249	0.082759	-0.135981	0.319959
P07384	CAPN1	ENSG00000014216	-0.000666326	0.158417	0.466776	0.000505693	0.0022381	0.834957	0.00744678	0.0222016	0.0756009	0.0022783	0.148146	0.441706	0.00119045	0.00216926	0.996503	0.0143225	0.0284955	0.0760452	0.095734	0.141319	0.801062	0.021258	0.0102616	0.932443	0.179606	0.0532636	0.0626075	-0.00110966	0.15603	0.0298611	0.000471708	0.000298134	0.257419	0.00728695	0.00510595	0.104591	-7.36112e-05	0.156583	0.978159	0.000603844	0.00249113	0.994791	0.00823312	0.0238845	0.075191	-0.0968894	0.160695
Q07960	ARHGAP1	ENSG00000175220	0.000510183	-0.0804106	0.723681	0.253074	0.50838	0.926091	0.453262	0.67458	-0.00487122	-0.00310729	-0.0689469	0.505367	0.329443	0.433239	0.996503	0.536613	0.653839	-0.00240163	-0.132666	-0.0728891	0.821215	0.437102	0.515659	0.939612	0.722905	0.666268	-0.00594168	-0.00048149	-0.0754323	0.553069	0.281035	0.460582	0.839605	0.489515	0.650135	-0.003371	-0.00672745	-0.0914234	0.111782	0.191946	0.15056	0.517937	0.379567	0.308727	0.0139814	0.339866	-0.100065
P00325	ADH1B	ENSG00000196616	0.00214368	0.385021	0.457835	0.00682014	0.0141386	0.830902	0.0399687	0.0719883	0.0490115	0.00722558	0.379623	0.439127	0.00801205	0.0138063	0.996503	0.0471326	0.0845086	0.0493594	0.189442	0.473396	0.874164	0.0144156	0.00747088	0.96201	0.15232	0.0441171	0.0679529	0.00191738	0.39821	0.236098	0.00476573	0.00868502	0.616713	0.0320649	0.0481227	0.0565377	-0.0024869	0.39283	0.77038	0.00616285	0.0192653	0.931362	0.0368261	0.0833786	0.0451547	-0.336933	0.421421
P28482	MAPK1	ENSG00000100030	-0.000655548	0.031885	0.335395	0.335442	0.439937	0.763286	0.540829	0.619346	-0.00263828	-0.00407694	0.0384675	0.0627306	0.244175	0.123211	0.954919	0.445489	0.318714	0.0168029	-0.49692	0.0882999	0.072888	0.0461766	0.10221	0.326559	0.257895	0.233432	0.0229687	-0.00105129	0.0305508	0.00538172	0.340898	0.0142035	0.120041	0.545154	0.067124	0.0493152	-0.00403709	0.0212382	0.0424564	0.516888	0.0858348	0.375751	0.699447	0.214907	0.022601	0.156886	0.0171236
Q99832	CCT7	ENSG00000135624	-0.000762019	0.0465414	0.246229	0.14601	0.215929	0.705152	0.318942	0.401597	0.00827971	-0.00371933	0.0514997	0.0791752	0.108033	0.0902895	0.973209	0.26415	0.267554	0.0214941	-0.236735	0.0541342	0.383143	0.21221	0.451394	0.698122	0.529487	0.614157	-0.00353205	-0.000392368	0.0416955	0.287753	0.18985	0.24962	0.664847	0.378524	0.442249	0.00611284	-0.00113279	0.0408857	0.558703	0.204392	0.339753	0.847128	0.39587	0.515914	0.00136264	0.147693	0.03172
P63010	AP2B1	ENSG00000006125	-0.000669913	-0.00156117	0.349674	0.964203	0.635533	0.771275	0.981355	0.76857	-0.00832825	0.00170494	-0.0103408	0.462142	0.768115	0.751503	0.996503	0.876484	0.877169	-0.0109317	-0.659771	0.0498339	0.0296649	0.299332	0.0885873	0.207498	0.613763	0.212499	0.0254835	-0.000433106	-0.00439486	0.282178	0.898882	0.552957	0.659868	0.944364	0.720121	-0.0062185	-0.00227726	-0.0106134	0.280672	0.761336	0.548871	0.68983	0.86862	0.691373	-0.00614972	0.276516	-0.0244791
P78527	PRKDC	ENSG00000253729	-0.00131262	0.0758944	0.129232	0.0718552	0.0867174	0.577988	0.198147	0.228915	0.0221016	0.00253174	0.060828	0.36705	0.153271	0.183013	0.986836	0.33055	0.401865	0.0107999	-1.27258	0.185499	0.000593358	0.00162725	0.00109369	0.0380946	0.0571314	0.0139862	0.099669	0.000370584	0.0669018	0.448199	0.113009	0.206908	0.784653	0.271221	0.395459	0.00900038	-0.00326819	0.0606387	0.20105	0.153032	0.125953	0.617458	0.328925	0.27513	0.016727	0.0973284	0.0609532
P62913	RPL11	ENSG00000142676	-0.00144029	0.189915	0.151945	0.000149772	0.000497316	0.602166	0.00340246	0.00835058	0.0967467	-0.00103091	0.183443	0.752138	0.000295428	0.00132533	0.996503	0.00592697	0.0210193	0.0830225	0.0915922	0.15204	0.828453	0.0258092	0.0145065	0.941301	0.196404	0.0667909	0.0567421	-0.00151777	0.185011	0.00666167	0.000150594	3.38429027619604e-05	0.133302	0.00344139	0.00117221	0.134293	-0.00248747	0.178799	0.393957	0.000311877	0.000686642	0.771337	0.00536512	0.0111187	0.0936263	-0.0948848	0.187117
Q9BPW8	NIPSNAP1	ENSG00000184117	0.00157257	-0.145945	0.181826	0.0115784	0.025024	0.639421	0.0571447	0.102961	0.0406216	0.0029633	-0.143732	0.437748	0.0138936	0.045256	0.996503	0.0684519	0.176099	0.0318366	-1.377	-0.0192382	0.00257033	0.787589	0.000513861	0.0654525	0.916039	0.00914087	0.11184	0.00168923	-0.139353	0.0101112	0.0135967	0.00229381	0.158203	0.0656382	0.019952	0.0758127	-0.00361776	-0.143581	0.298446	0.0137662	0.0362604	0.702295	0.0652189	0.123707	0.0356726	-0.110785	-0.128437
P24534	EEF1B2	ENSG00000114942	-0.000576457	0.106857	0.618862	0.0596128	0.163387	0.894614	0.174895	0.338248	0.0125247	-0.00832895	0.125174	0.0249275	0.025987	0.0148236	0.872027	0.103921	0.0886888	0.048319	0.881015	0.0298245	0.0658253	0.694222	0.0357879	0.309643	0.873672	0.118485	0.0412693	-0.00110313	0.106246	0.0890248	0.0573934	0.0430411	0.405456	0.173641	0.142376	0.032833	0.00031229	0.10373	0.926928	0.0680916	0.18667	0.980336	0.19063	0.353162	0.0106637	-0.0960212	0.10965
O43396	TXNL1	ENSG00000091164	0.00132252	-0.00522461	0.109	0.89593	0.274577	0.546041	0.945894	0.466629	0.00460689	-0.000138547	0.00358437	0.958809	0.929672	0.995421	0.996503	0.966172	0.997803	-0.0153129	0.625891	-0.0578209	0.0744994	0.299509	0.202306	0.330605	0.613798	0.36915	0.0108752	-0.000875163	0.00504675	0.0590566	0.898656	0.166671	0.342488	0.944255	0.344583	0.0123174	0.000419832	0.00527397	0.863476	0.896396	0.979224	0.960053	0.946005	0.985641	-0.0152919	0.251203	-0.0137162
O95394	PGM3	ENSG00000013375	-0.00221373	0.10947	0.151391	0.144773	0.157965	0.602166	0.317497	0.331555	0.0130373	0.000145484	0.0949534	0.97684	0.212114	0.443634	0.997676	0.407473	0.660575	-0.00276737	0.955045	-0.00655343	0.13404	0.948365	0.194268	0.440795	0.980218	0.358879	0.0115974	-0.00150094	0.0988467	0.0834261	0.184245	0.099023	0.394601	0.372347	0.249545	0.0202583	0.000368705	0.0982442	0.935075	0.19219	0.424709	0.982635	0.379855	0.594716	-0.00212596	-0.637326	0.138303
P28066	PSMA5	ENSG00000143106	0.000831329	0.0149459	0.210174	0.642399	0.372405	0.671784	0.792275	0.561089	-7.09814e-05	-0.000471267	0.0214978	0.826686	0.509745	0.799555	0.996503	0.697283	0.903418	-0.0118961	0.504539	-0.0212554	0.061447	0.618895	0.130189	0.300152	0.836455	0.275048	0.0186999	-0.000770215	0.0223791	0.0380205	0.480446	0.0937916	0.28374	0.675888	0.240586	0.0210824	0.00258545	0.0252642	0.186798	0.435773	0.342963	0.603442	0.63257	0.519521	0.0012159	0.15526	0.00978643
P13693	TPT1	ENSG00000133112	-0.000382472	0.0443865	0.723823	0.399751	0.679884	0.926091	0.601976	0.800284	-0.00937525	-0.00522628	0.0557478	0.133934	0.289931	0.234421	0.973209	0.494137	0.465827	0.0070252	0.591792	0.00935532	0.187014	0.895596	0.222296	0.510603	0.958676	0.390231	0.00919433	-0.000995557	0.0447507	0.100415	0.389087	0.185547	0.428037	0.593142	0.369276	0.0106732	-0.00124814	0.0411494	0.69509	0.436401	0.655381	0.903693	0.633125	0.768158	-0.00894175	0.0276443	0.0400811
Q92747	ARPC1A	ENSG00000241685	-0.00157643	0.00270335	0.06643	0.94807	0.181468	0.476361	0.973432	0.361396	0.0109289	-0.000231994	-0.00674797	0.933879	0.873361	0.981079	0.996503	0.937313	0.991866	-0.0150863	-1.08899	0.115405	0.000888405	0.0252219	0.00372678	0.0466805	0.193459	0.0284437	0.0795595	1.42777038972791e-05	-0.00662017	0.976563	0.874254	0.98719	0.993543	0.931669	0.991522	-0.0153009	-0.00402805	-0.0171719	0.110302	0.68013	0.271219	0.516665	0.815354	0.449935	0.00487185	0.0721569	-0.0122251
Q13404	UBE2V1	ENSG00000244687	0.000291632	0.159529	0.848013	0.0326422	0.0905433	0.961866	0.116997	0.234605	0.0214518	1.35086205964036e-05	0.161355	0.99781	0.0318833	0.0922278	0.999051	0.119721	0.270674	0.0211743	1.56409	0.0301474	0.0127192	0.760243	0.00441528	0.134949	0.904338	0.0312019	0.0767437	-0.0015516	0.162433	0.0671892	0.0264515	0.0184278	0.36047	0.104347	0.0802349	0.0454697	0.00399993	0.172983	0.370273	0.0206184	0.0562309	0.749952	0.0848011	0.163527	0.0290391	0.0575762	0.157509
A8MWD9	SNRPGP15	ENSG00000224543	-0.000710948	0.172461	0.696826	0.0536627	0.152936	0.918764	0.16409	0.324974	0.0135284	-0.00232919	0.174074	0.693141	0.0530613	0.152636	0.996503	0.164531	0.361534	0.0135582	-0.0647773	0.173888	0.931075	0.147578	0.222501	0.979769	0.443749	0.390325	0.00917789	-0.000700683	0.167833	0.494343	0.0586975	0.136639	0.808797	0.176406	0.305558	0.0153551	-0.00542632	0.155149	0.310452	0.081629	0.104274	0.707563	0.216199	0.243126	0.0196246	0.043973	0.164958
Q99613	EIF3C	ENSG00000184110	-0.000860594	0.043884	0.132373	0.11484	0.123236	0.582872	0.270434	0.285335	0.0167998	-0.00164065	0.042723	0.376519	0.129372	0.259347	0.986836	0.297933	0.489659	0.00548038	0.172354	0.0257783	0.463725	0.492159	0.293774	0.75251	0.759059	0.469965	0.00420461	-0.000629522	0.0392869	0.0495393	0.152984	0.0571297	0.315711	0.330253	0.172828	0.0285776	0.00126642	0.0424881	0.450583	0.12836	0.265561	0.799995	0.293589	0.443693	0.00519961	0.0043934	0.0380937
Q9Y2Z0	SUGT1	ENSG00000165416	0.00133762	-0.0426225	0.184707	0.383998	0.323852	0.640625	0.586746	0.515652	0.00207606	-0.00197722	-0.028861	0.545523	0.560007	0.65193	0.996503	0.736642	0.813929	-0.00872348	0.694707	-0.103396	0.101678	0.126558	0.205111	0.385736	0.412797	0.371984	0.0106297	-0.000378605	-0.0340507	0.50547	0.486565	0.620639	0.815084	0.681085	0.764927	-0.00802148	2.00820053376599e-05	-0.0321768	0.994624	0.515496	0.805894	0.998456	0.698297	0.873401	-0.0122062	0.344639	-0.0573166
Q92734	TFG	ENSG00000114354	0.0012179	0.019485	0.390697	0.777428	0.638137	0.795608	0.878044	0.770392	-0.00839168	0.00165286	0.0228948	0.719074	0.742074	0.865596	0.996503	0.860369	0.935478	-0.0131324	2.40209	-0.200376	2.65219701412065e-05	0.0237844	0.000133317	0.00816747	0.188421	0.0040365	0.133171	0.000511015	0.0237435	0.520695	0.728649	0.760925	0.822288	0.847948	0.860912	-0.0112113	0.011413	0.0510906	0.00555466	0.44794	0.0193039	0.206304	0.643323	0.0834157	0.0451249	0.0579472	0.0233537
Q13867	BLMH	ENSG00000108578	-0.00220141	-0.170011	0.0734773	0.00486745	0.0019983	0.485906	0.0319153	0.0207894	0.0772112	-0.00649173	-0.16692	0.103111	0.00610232	0.00262941	0.973209	0.0397423	0.0322375	0.0733065	-0.291781	-0.150156	0.576645	0.0736567	0.028899	0.824511	0.319051	0.103293	0.0449554	-0.000803867	-0.182875	0.247142	0.00258679	0.00513455	0.627935	0.0215857	0.0343966	0.0641947	-0.00187124	-0.186426	0.607902	0.00246406	0.00993125	0.8684	0.0195638	0.054753	0.0549896	0.324673	-0.205952
P28838	LAP3	ENSG00000002549	-0.000965726	0.213673	0.431931	0.000474204	0.00207602	0.816704	0.00722436	0.0211267	0.0766694	0.00680667	0.189531	0.0854115	0.00179548	0.000641059	0.973209	0.0184642	0.0129621	0.0932116	0.0370412	0.227839	0.933114	0.00156522	0.000429199	0.979769	0.0559711	0.00816535	0.114716	-0.000115421	0.206352	0.867358	0.00069354	0.00309439	0.962047	0.00943632	0.0243557	0.0715131	0.00332932	0.216929	0.353161	0.000367258	0.00152532	0.738845	0.00594697	0.0181263	0.0822521	-0.190469	0.220348
P99999	CYCS	ENSG00000172115	0.00139075	-0.0158825	0.345936	0.8246	0.637175	0.770253	0.904204	0.769712	-0.00836827	0.000929694	-0.00945928	0.845821	0.896023	0.976457	0.996503	0.947735	0.990182	-0.0150125	0.197263	-0.037581	0.742472	0.694874	0.91895	0.911742	0.873672	0.948293	-0.0164688	-8.55558e-06	-0.00609478	0.991792	0.932142	0.996289	0.997526	0.961053	0.997581	-0.0154453	-0.00676091	-0.0244914	0.116284	0.730433	0.286293	0.522499	0.849946	0.465641	0.00403046	-0.117894	0.000943866
Q14152	EIF3A	ENSG00000107581	-0.00132502	0.0333815	0.029482	0.256356	0.0650171	0.359745	0.457296	0.189793	0.0264249	-0.00152672	0.0289546	0.441734	0.335536	0.521314	0.996503	0.542761	0.721017	-0.00525967	-0.00968844	0.0292322	0.969207	0.465979	0.680523	0.989578	0.744556	0.79043	-0.0109825	-0.000473025	0.0254351	0.169209	0.389352	0.276442	0.533113	0.593299	0.471442	0.00453891	0.000158251	0.0267146	0.930037	0.372351	0.67058	0.980908	0.574403	0.779584	-0.00930325	0.0424304	0.022062
P26440	IVD	ENSG00000128928	0.00253304	-0.106209	0.0503393	0.091003	0.0526772	0.433468	0.231998	0.165766	0.0295722	0.00234263	-0.0962251	0.578385	0.133063	0.308458	0.996503	0.303509	0.538842	0.00282347	-0.789335	-0.0121781	0.0880661	0.86816	0.082384	0.358145	0.947825	0.202023	0.0267574	0.00176173	-0.0922335	0.0149037	0.135767	0.0191588	0.185372	0.303961	0.0822582	0.0448939	-0.00202078	-0.0947487	0.599364	0.139083	0.313549	0.866352	0.308879	0.490714	0.00261426	-0.185799	-0.0775126
Q86UE4	MTDH	ENSG00000147649	0.00122507	-0.0135275	0.361388	0.835613	0.655717	0.775798	0.911106	0.782565	-0.00881338	0.000745601	-0.00767576	0.863861	0.907181	0.981528	0.996503	0.953213	0.991959	-0.0150934	2.389	-0.207442	1.71230883719555e-05	0.016002	9.03597179611343e-05	0.00753847	0.158258	0.00327671	0.139224	0.000168578	-0.00696581	0.823591	0.914762	0.970354	0.947556	0.951864	0.983781	-0.0150302	0.00363332	0.00266777	0.358925	0.967556	0.653914	0.740475	0.983942	0.767254	-0.00890645	0.0734282	-0.0106567
P53680	AP2S1	ENSG00000042753	4.82424390883379e-05	0.0965845	0.96862	0.10717	0.263298	0.991603	0.258568	0.454868	0.00524898	0.00350055	0.0876473	0.376813	0.144891	0.178043	0.986836	0.319936	0.397366	0.0112188	-0.33445	0.0813829	0.502549	0.307226	0.590339	0.779686	0.621413	0.723051	-0.00839613	-0.000845683	0.101291	0.216063	0.0860217	0.113279	0.600535	0.227156	0.272235	0.0182131	-0.00845335	0.0792614	0.0182092	0.17875	0.0168852	0.298937	0.363621	0.0774012	0.0471201	0.0015961	0.0967849
P20962	PTMS	ENSG00000159335	-0.00144871	-0.0285787	0.630942	0.845475	0.860914	0.899367	0.917219	0.915937	-0.0130479	-0.00997285	-0.0114883	0.305856	0.937774	0.571104	0.981996	0.97018	0.759113	-0.0066714	1.28606	-0.0409088	0.30936	0.839057	0.527223	0.639928	0.937128	0.67494	-0.00634376	-0.00187498	-0.0303173	0.267512	0.834612	0.52457	0.644693	0.911113	0.700275	-0.00539668	-0.00990986	-0.0652797	0.262113	0.655428	0.506152	0.674667	0.798699	0.658722	-0.00487668	0.467048	-0.0693131
P43034	PAFAH1B1	ENSG00000007168	0.000400445	-0.113513	0.592164	0.00216225	0.00883725	0.885355	0.0190002	0.0536205	0.055862	0.00165957	-0.115339	0.492353	0.0019586	0.00805602	0.996503	0.01942	0.0605888	0.0572055	-0.143057	-0.0950764	0.648113	0.0592381	0.0268219	0.867014	0.292151	0.0986077	0.0462381	0.000390725	-0.111833	0.352594	0.00235824	0.006879	0.724361	0.0203552	0.0418582	0.0599416	-2.03751e-05	-0.112311	0.992616	0.00252456	0.00967613	0.997394	0.0199588	0.0538074	0.0553738	0.154297	-0.121358
O15511	ARPC5	ENSG00000162704	0.000818797	0.117791	0.407277	0.015257	0.0273542	0.805585	0.0697719	0.108924	0.0393066	0.0013756	0.119385	0.667214	0.0147896	0.0351901	0.996503	0.0715756	0.149922	0.0355764	1.06645	0.0328618	0.00947871	0.611179	0.00168345	0.120417	0.832699	0.0179104	0.0926453	-0.000762671	0.124603	0.169307	0.00974762	0.0154745	0.533113	0.0523943	0.0709675	0.0480511	0.00188511	0.125706	0.517903	0.0102366	0.0345423	0.828105	0.0520524	0.120562	0.0364037	0.124028	0.114657
P61278	SST	ENSG00000157005	-0.00137586	-0.41011	0.712687	0.0253907	0.0655602	0.921613	0.0998048	0.19076	0.0263003	-0.0170759	-0.373795	0.156192	0.0411803	0.02558	0.973209	0.140742	0.124186	0.0402973	-2.8579	-0.300433	0.0600564	0.213368	0.00299343	0.295096	0.530718	0.0250186	0.0831864	0.000603173	-0.421288	0.774275	0.0212398	0.0679802	0.930383	0.0895933	0.194835	0.0259551	-0.0229911	-0.472897	0.0344832	0.00906558	0.00674067	0.355231	0.0481917	0.0429224	0.0606945	0.654876	-0.463042
Q02790	FKBP4	ENSG00000004478	-0.000251341	0.0673941	0.804023	0.172849	0.392594	0.949874	0.354269	0.577576	-0.000883584	-0.00584863	0.0812362	0.0725005	0.0990855	0.0802175	0.967587	0.249865	0.250749	0.023273	0.126861	0.0614724	0.759848	0.354116	0.373005	0.919788	0.659713	0.543397	-8.88957e-05	-0.00103858	0.0660639	0.064994	0.171353	0.0771445	0.356544	0.354645	0.212855	0.0240434	-0.00302721	0.0642464	0.303325	0.188461	0.207693	0.70362	0.375173	0.378833	0.00901267	0.116057	0.0579656
O00764	PDXK	ENSG00000160209	0.00139187	-0.108475	0.0727586	0.00440469	0.00648578	0.485906	0.0301345	0.0435619	0.0603449	0.00136008	-0.103181	0.589901	0.00769081	0.0282142	0.996503	0.0462364	0.13136	0.038849	0.629758	-0.152803	0.0625557	0.005054	0.0187955	0.303329	0.0945439	0.0793073	0.0523296	0.000506747	-0.0999274	0.246782	0.00866599	0.0178774	0.627277	0.0484821	0.0785466	0.0459184	0.000613214	-0.100385	0.788245	0.00891122	0.0274293	0.938344	0.0476174	0.103449	0.039869	-0.0404655	-0.096861
Q13885	TUBB2A	ENSG00000137267	-0.00136581	-0.0794028	0.513136	0.434622	0.55037	0.861622	0.634389	0.70792	-0.00609885	0.00912047	-0.11221	0.175842	0.270739	0.271921	0.973209	0.473763	0.50139	0.00475568	0.895996	-0.224577	0.307003	0.109808	0.275704	0.638621	0.386496	0.449168	0.00534298	0.00154903	-0.0915085	0.186525	0.363737	0.285223	0.558851	0.570226	0.480119	0.00405622	-0.000396516	-0.0910173	0.947829	0.36601	0.66296	0.98662	0.568733	0.772713	-0.00912304	0.0225931	-0.0896453
O75348	ATP6V1G1	ENSG00000136888	0.00251344	-0.229913	0.239944	0.0281534	0.0605078	0.70047	0.106347	0.181429	0.0275009	0.00186124	-0.218782	0.788442	0.0387787	0.116717	0.996503	0.13557	0.310228	0.0176216	-0.138996	-0.226772	0.872968	0.104144	0.10321	0.961472	0.37695	0.234873	0.0227972	0.00212265	-0.215333	0.0757989	0.0368082	0.0265539	0.377783	0.129939	0.102911	0.0400481	-0.0115712	-0.245171	0.0618178	0.0175354	0.0171979	0.425575	0.0765524	0.0779557	0.0468469	0.532143	-0.249741
P38919	EIF4A3	ENSG00000141543	-0.000225362	0.0894321	0.684796	0.00117221	0.00505505	0.91686	0.0128924	0.0373638	0.0639409	-0.00178206	0.0926999	0.32028	0.000814878	0.00334441	0.981996	0.0114024	0.0371409	0.069871	0.169983	0.0883153	0.422007	0.00991244	0.000739249	0.721626	0.126552	0.0112845	0.106	-0.000757605	0.0888998	0.0139064	0.000897649	0.000291738	0.18083	0.0110758	0.00505243	0.104892	0.00102076	0.0926047	0.525965	0.000691401	0.00302091	0.832124	0.00885694	0.0266669	0.0724004	0.0174095	0.0868197
Q9NZJ7	MTCH1	ENSG00000137409	0.000957443	-0.197235	0.468313	0.00252393	0.00976908	0.835809	0.0208153	0.0570343	0.0544048	0.0053535	-0.205262	0.209069	0.00174366	0.00576177	0.973209	0.0181266	0.0502869	0.0620545	-1.42404	-0.0698259	0.00981987	0.421186	0.000725521	0.121943	0.711869	0.011141	0.106302	0.00178594	-0.193561	0.0149484	0.00233127	0.000709974	0.185629	0.0202323	0.00886185	0.0924645	-0.000403881	-0.195926	0.91683	0.00269853	0.0105796	0.977311	0.0209692	0.0571045	0.0540554	-0.0984201	-0.184488
Q13557	CAMK2D	ENSG00000145349	0.001713	-0.135241	0.142562	0.018076	0.0314727	0.593393	0.0788857	0.118699	0.0372315	0.00308691	-0.132458	0.415346	0.0221258	0.0663735	0.996291	0.094056	0.223998	0.0261156	-1.07681	-0.0140889	0.0231973	0.85063	0.0133537	0.188012	0.940625	0.0631238	0.0581483	0.00112454	-0.12688	0.0867818	0.0253483	0.0216274	0.403836	0.101446	0.0895896	0.0430975	-0.00788973	-0.141331	0.0204351	0.0124524	0.00591532	0.304124	0.0600765	0.0394559	0.0626095	0.23091	-0.139872
P00492	HPRT1	ENSG00000165704	-0.000109972	-0.283852	0.929608	6.63098992274546e-06	3.03480613455191e-05	0.982131	0.00052263	0.00148026	0.134783	-0.00584877	-0.269107	0.144745	1.76240887821913e-05	1.04768473713568e-05	0.973209	0.00104714	0.0010628	0.148825	-0.494247	-0.232745	0.339473	0.00550917	0.000181541	0.664267	0.0985019	0.00478573	0.128335	-0.00012252	-0.282391	0.860697	6.33994884744249e-06	3.4720144219904e-05	0.959632	0.000461979	0.0011919	0.133949	-0.0025498	-0.293525	0.48344	3.13210374379757e-06	1.81667871100042e-05	0.814056	0.000295029	0.00138931	0.143634	0.287977	-0.303968
P43307	SSR1	ENSG00000124783	-0.00409009	0.266322	0.0919241	0.0246813	0.0306766	0.51694	0.0978134	0.117307	0.0376109	-0.0128329	0.274103	0.102229	0.0217945	0.0334079	0.973209	0.0933669	0.145836	0.0363473	0.958211	0.208429	0.348314	0.20186	0.0517611	0.67075	0.515644	0.149851	0.0348732	0.000663018	0.239192	0.629163	0.0445188	0.114681	0.875542	0.147027	0.27492	0.0180259	-0.0075413	0.227253	0.287613	0.0546096	0.0688013	0.696011	0.163935	0.186923	0.0259734	-0.633599	0.282924
P10515	DLAT	ENSG00000150768	0.000451567	-0.292473	0.745527	2.94743565414605e-05	0.000152976	0.93261	0.00121743	0.00407444	0.112982	-0.000164552	-0.289156	0.970842	4.03543591372136e-05	0.000161173	0.996503	0.00173836	0.00616287	0.112269	-1.57207	-0.127104	0.00453258	0.144903	1.99095515760576e-05	0.0839354	0.440643	0.00110634	0.162367	0.00271458	-0.294018	0.000373141	9.98606022985957e-06	3.19384147880926e-07	0.0443407	0.000593326	4.11153859705378e-05	0.194671	-0.00110472	-0.296635	0.785967	2.21499334391468e-05	0.000116337	0.937183	0.00101107	0.00423862	0.118423	-0.166405	-0.278373
Q9Y3B3	TMED7	ENSG00000134970	-0.00048355	-0.201918	0.642272	0.000106906	0.000343375	0.902961	0.00265512	0.00669754	0.101879	0.00226785	-0.210995	0.500434	5.9175192431873e-05	0.000304675	0.996503	0.00214586	0.00874078	0.10353	-0.262411	-0.181352	0.537055	0.00844272	0.00103404	0.800505	0.118949	0.0137111	0.100578	0.00124185	-0.205611	0.0313757	5.21798328782559e-05	4.22593320255618e-05	0.26342	0.00171505	0.00133775	0.131307	0.00180553	-0.202354	0.554828	0.000106385	0.000320221	0.846124	0.00263372	0.00725333	0.104365	-0.325983	-0.183029
P48556	PSMD8	ENSG00000099341	0.000595617	-0.0532498	0.354131	0.089812	0.18421	0.772604	0.229933	0.365018	0.0107007	-0.00207178	-0.0439756	0.318938	0.163096	0.172168	0.981996	0.343351	0.39006	0.0117291	0.321707	-0.0956458	0.227712	0.0257749	0.0814734	0.558882	0.196336	0.200862	0.0269523	4.9607535558167e-05	-0.0479872	0.890087	0.122099	0.299851	0.967182	0.283979	0.495256	0.00328361	-0.00212734	-0.055043	0.260119	0.0800758	0.1411	0.673537	0.213057	0.297044	0.0149807	-8.98327e-06	-0.0494468
P47755	CAPZA2	ENSG00000198898	0.00124942	0.0153118	0.55929	0.882977	0.821477	0.877705	0.938775	0.892668	-0.0123173	0.004398	0.0116728	0.525127	0.911231	0.795956	0.996503	0.95548	0.901347	-0.0118259	0.914625	-0.0707502	0.313484	0.62451	0.595144	0.642453	0.839237	0.726781	-0.00854342	-0.000429393	0.0225719	0.721337	0.827528	0.917869	0.916082	0.907158	0.954831	-0.0141555	0.00590349	0.0358357	0.349604	0.731764	0.627205	0.736516	0.85033	0.746613	-0.00824926	0.561716	-0.0145795
P60953	CDC42	ENSG00000070831	-0.001089	0.0254078	0.267419	0.5941	0.499984	0.716608	0.760119	0.666504	-0.0046138	3.57428158378954e-05	0.0183611	0.991043	0.703351	0.926905	0.999051	0.835971	0.965254	-0.0141996	-0.984217	0.113647	0.0145903	0.0752955	0.0461663	0.146548	0.322657	0.140168	0.0368604	5.346922719024e-05	0.0190327	0.923061	0.689667	0.91781	0.979093	0.826137	0.954831	-0.0141545	-0.00983532	-0.000499338	0.000529453	0.991335	0.00223276	0.128485	0.996296	0.0227819	0.0767718	0.216003	0.00389381
Q96CX2	KCTD12	ENSG00000178695	0.000418585	0.22066	0.893001	0.146555	0.329146	0.972664	0.319558	0.520448	0.00182706	0.00487256	0.210464	0.628219	0.168482	0.29527	0.996503	0.350499	0.526649	0.00349358	0.223459	0.214987	0.863332	0.300492	0.365407	0.957245	0.614672	0.5376	0.000281877	-0.00374923	0.228159	0.0304617	0.124286	0.0329207	0.259852	0.287506	0.119774	0.0368441	-0.0124028	0.202326	0.170445	0.177613	0.124411	0.583822	0.362644	0.273542	0.0169162	0.722737	0.174609
P35580	MYH10	ENSG00000133026	0.000529407	-0.0415962	0.747577	0.603288	0.845068	0.93322	0.766465	0.906319	-0.0127584	0.00831895	-0.0601874	0.116291	0.451277	0.258108	0.973209	0.650471	0.488513	0.00555365	-1.54018	0.153692	0.0221571	0.149616	0.0718412	0.184998	0.446881	0.184876	0.0291557	0.00223262	-0.0418552	0.0146433	0.590836	0.0451093	0.183829	0.761491	0.147014	0.032129	-0.00690739	-0.0510511	0.151022	0.520987	0.317677	0.561082	0.702042	0.494704	0.00241043	0.208326	-0.0522606
Q6NUK1	SLC25A24	ENSG00000085491	-0.000426508	-0.245195	0.753373	0.000294055	0.00103334	0.93584	0.00524545	0.0132364	0.0865267	-0.0049874	-0.234746	0.254943	0.000527881	0.000566571	0.973209	0.00870067	0.0118596	0.0949332	-0.736295	-0.175516	0.178785	0.0456579	0.00134804	0.501611	0.257042	0.0156812	0.0962706	0.00265332	-0.251482	0.000349912	8.95915148762538e-05	2.00108870730368e-06	0.0443069	0.00246304	0.000157546	0.17143	-0.00535104	-0.259556	0.17724	0.000120388	0.00041875	0.593411	0.00287	0.00823009	0.100603	0.0199596	-0.249263
Q92945	KHSRP	ENSG00000088247	-8.34793e-06	0.0915812	0.992671	0.0399034	0.116111	0.99706	0.134532	0.275188	0.0177003	0.000573309	0.0900138	0.845371	0.0447484	0.11392	0.996503	0.147961	0.305832	0.0179882	0.386846	0.0626982	0.305152	0.297664	0.0764507	0.636508	0.612983	0.192398	0.0280673	-0.000693981	0.0912622	0.170639	0.0372122	0.048779	0.535343	0.130767	0.155212	0.0309546	0.000491845	0.0947165	0.853289	0.03335	0.102801	0.958105	0.118163	0.241263	0.0198426	0.224931	0.0763644
P33176	KIF5B	ENSG00000170759	-0.000354879	-0.0114766	0.5267	0.673719	0.718546	0.864891	0.812944	0.825228	-0.0102345	0.000144232	-0.0141231	0.936653	0.607405	0.875861	0.996503	0.771898	0.94037	-0.0133162	-0.260171	0.00706548	0.279296	0.853543	0.474201	0.611021	0.941773	0.633909	-0.00442369	0.000151395	-0.0139274	0.631479	0.608209	0.785883	0.876784	0.774576	0.876937	-0.0117174	-0.00332674	-0.0196526	0.0420559	0.465937	0.111691	0.374239	0.658898	0.255842	0.0185715	0.187552	-0.0263858
P61158	ACTR3	ENSG00000115091	-0.00082221	0.105803	0.152041	0.000212254	0.000682679	0.602237	0.00421453	0.0101993	0.0923337	0.00341405	0.0915369	0.0652707	0.00127932	0.000347306	0.954919	0.0150174	0.00928233	0.101722	-0.576587	0.144098	0.0107399	9.03364504390787e-05	0.00044204	0.126613	0.0186815	0.00832759	0.114246	-0.000398523	0.101173	0.217773	0.000375436	0.000967762	0.601929	0.00626321	0.0109604	0.0880956	-0.00361543	0.0944139	0.0316694	0.000841351	0.000183282	0.343456	0.00986486	0.00530214	0.11214	0.106788	0.0933547
Q8TCT9	HM13	ENSG00000101294	-5.35691e-05	-0.134419	0.967043	0.0345993	0.101081	0.991603	0.122086	0.251248	0.019793	0.00350852	-0.144027	0.402206	0.0243085	0.0711341	0.992864	0.0997616	0.231929	0.0250772	0.271252	-0.167226	0.61217	0.0520029	0.10971	0.848017	0.275116	0.244559	0.0217213	0.00160392	-0.13876	0.0264835	0.0257286	0.00858448	0.245842	0.102485	0.0477713	0.056708	0.0056612	-0.119814	0.133261	0.0561081	0.0367777	0.544818	0.167393	0.124757	0.0354591	-0.335871	-0.112118
P62273	RPS29	ENSG00000213741	-0.0011357	0.320572	0.667004	0.0135744	0.0467398	0.910719	0.0640883	0.153039	0.0313559	-0.00131002	0.316782	0.878098	0.0154246	0.0506889	0.996503	0.0736551	0.188322	0.0301464	-0.396707	0.361084	0.717696	0.0410135	0.0714632	0.899101	0.243496	0.184428	0.029248	-0.00279037	0.321991	0.0583592	0.0115978	0.00825727	0.341028	0.0590075	0.0466905	0.0572762	-0.0195373	0.268899	0.0107565	0.0336329	0.00224439	0.244204	0.118838	0.022801	0.0766969	0.487711	0.280443
P05408	SCG5	ENSG00000166922	0.00797231	-0.134351	0.0336737	0.458396	0.0935705	0.382482	0.654101	0.239953	0.0209566	-0.00170428	-0.0789535	0.889327	0.670345	0.891816	0.996503	0.814174	0.948107	-0.0135976	0.766431	-0.165824	0.632081	0.516398	0.803715	0.858483	0.774919	0.874844	-0.0140178	0.00230319	-0.084079	0.277694	0.644598	0.504162	0.654512	0.797056	0.68692	-0.00477836	-0.0163326	-0.129675	0.137841	0.476109	0.28657	0.546184	0.666518	0.465895	0.00401543	0.0927548	-0.0897077
O94925	GLS	ENSG00000115419	0.00442717	0.113293	0.0156522	0.199884	0.015294	0.280625	0.387755	0.0756281	0.0478615	0.00452083	0.129616	0.450084	0.153792	0.215534	0.996503	0.331049	0.443588	0.00830762	-0.944985	0.274066	0.203433	0.021876	0.0709344	0.528332	0.18208	0.183759	0.0293779	-0.000327136	0.138627	0.752198	0.121712	0.289482	0.924016	0.283591	0.485237	0.00382731	-0.015136	0.116472	0.00403241	0.176704	0.00402672	0.193671	0.361649	0.0316486	0.0682256	0.523126	0.10629
P51858	HDGF	ENSG00000143321	-7.21515e-05	0.112004	0.947927	0.0387241	0.114624	0.985568	0.13176	0.272669	0.0178951	-0.00622688	0.127989	0.0796358	0.0178841	0.024575	0.973209	0.0815448	0.12098	0.0408888	0.351641	0.0952904	0.432685	0.183861	0.0649493	0.729144	0.492251	0.174332	0.0309183	-0.000523281	0.110042	0.395013	0.0390265	0.0865718	0.750388	0.134873	0.228609	0.0222973	0.000233911	0.113591	0.942737	0.0370786	0.111126	0.984709	0.127342	0.254927	0.0186492	0.222199	0.0965642
Q8NBX0	SCCPDH	ENSG00000143653	-2.77577e-05	-0.131213	0.981284	0.0239849	0.0736268	0.995908	0.0958404	0.206174	0.0245604	0.00106954	-0.134215	0.779877	0.0218247	0.0708157	0.996503	0.0934448	0.231457	0.0251445	-1.4332	-0.00785732	0.00314696	0.917577	0.00106307	0.0717024	0.966821	0.0139417	0.10013	0.00158967	-0.133252	0.0154497	0.0182815	0.00416473	0.189118	0.0809207	0.0298132	0.067227	-0.00376181	-0.138788	0.280572	0.0173752	0.0428708	0.68983	0.0762536	0.137286	0.033146	-0.0816947	-0.125883
P04632	CAPNS1	ENSG00000126247	0.00135391	0.156213	0.203261	0.00292282	0.00312941	0.66363	0.0228304	0.0274536	0.0708213	0.00415749	0.153876	0.227272	0.00359361	0.00339267	0.973209	0.0284396	0.0372137	0.0696659	1.00971	0.0905102	0.023462	0.199509	0.000559794	0.188968	0.512815	0.00964133	0.110468	-0.00081594	0.166705	0.172961	0.00145817	0.00289294	0.53869	0.0149376	0.0234637	0.0724816	0.000942081	0.16811	0.764672	0.00158874	0.00667911	0.931303	0.0147848	0.0426359	0.0608291	0.0499214	0.161491
P01008	SERPINC1	ENSG00000117601	0.00183193	-0.748901	0.802547	0.037148	0.112987	0.949727	0.128065	0.270424	0.0181123	0.00429706	-0.748555	0.856124	0.0385331	0.114681	0.996503	0.135162	0.307356	0.0178875	-8.7531	0.0156893	0.00332057	0.973167	0.00160511	0.0735958	0.989974	0.0174617	0.0934241	-0.00126186	-0.724618	0.758948	0.0422203	0.11835	0.927282	0.142558	0.27934	0.0175463	0.0248382	-0.694241	0.249443	0.0534384	0.0600789	0.664892	0.161549	0.171125	0.0280344	0.805415	-0.791502
Q6UW68	TMEM205	ENSG00000105518	-0.00143597	0.0554011	0.261375	0.3726	0.401144	0.715053	0.57663	0.58439	-0.00121537	0.00783948	0.0255291	0.0568852	0.680098	0.122429	0.954919	0.82105	0.317864	0.0168992	0.238442	0.0799307	0.655762	0.349776	0.302009	0.868844	0.657158	0.477234	0.00370841	0.00174533	0.0427848	0.014373	0.480998	0.0372315	0.182622	0.675988	0.12948	0.0350048	0.00239696	0.0514146	0.523383	0.409544	0.612857	0.83147	0.607279	0.735848	-0.00788475	-0.220294	0.0610848
P20674	COX5A	ENSG00000178741	0.00310402	-0.0322438	0.174514	0.771088	0.393864	0.631947	0.874741	0.578554	-0.000933296	0.00400099	-0.0229944	0.589582	0.837669	0.858651	0.996503	0.915933	0.932263	-0.0130068	0.334497	-0.0227121	0.716171	0.877023	0.933176	0.89869	0.950823	0.957727	-0.0167502	0.00185538	-0.0137251	0.148169	0.900692	0.348778	0.509087	0.945366	0.545779	0.000945151	-0.00427833	-0.0232064	0.526515	0.835828	0.810371	0.832258	0.910312	0.876507	-0.0122938	-0.0340669	-0.0101309
Q9HAU8	RNPEPL1	ENSG00000142327	0.0185154	-0.119626	2.48308331835173e-11	0.333703	1.95205350447376e-10	5.64832263023051e-08	0.539474	1.67529569650615e-07	0.280131	0.0217058	-0.0587491	0.0246646	0.685144	0.0793902	0.872027	0.824693	0.249272	0.0234288	0.923061	-0.164951	0.426	0.372847	0.634633	0.724444	0.675944	0.756701	-0.00971153	0.00271112	-0.00340974	0.107496	0.981141	0.272393	0.445649	0.990502	0.466718	0.00476663	0.0146906	0.0228893	0.0952039	0.874796	0.24702	0.490739	0.932375	0.424184	0.00632397	0.391852	-0.0278387
P13647	KRT5	ENSG00000186081	0.00497661	0.0126693	0.236873	0.950506	0.483746	0.6982	0.975124	0.655059	-0.00410364	0.0127902	0.0106604	0.347814	0.958709	0.627286	0.983963	0.981741	0.797294	-0.00812564	1.27398	-0.16883	0.472808	0.550888	0.754484	0.759257	0.795648	0.841293	-0.0128636	0.0044012	0.0340676	0.0620599	0.865845	0.170232	0.349138	0.928086	0.349235	0.0119936	0.0187265	0.0809343	0.131101	0.692852	0.311114	0.543427	0.825225	0.488324	0.00273577	-0.301491	0.0647652
O75368	SH3BGRL	ENSG00000131171	0.00252862	-0.0509197	0.179658	0.577472	0.376571	0.638013	0.748777	0.564674	-0.000242147	0.00816014	-0.0563284	0.1807	0.540536	0.3782	0.973209	0.7206	0.605308	-0.000308555	0.316778	-0.0246052	0.687748	0.844853	0.920842	0.884329	0.938787	0.949104	-0.0165065	-0.000286632	-0.0334927	0.787666	0.714647	0.899337	0.933921	0.840812	0.945206	-0.0138348	-0.00855104	-0.0575641	0.12053	0.527043	0.269637	0.528171	0.707487	0.448223	0.00496279	0.296852	-0.0547889
P55786	NPEPPS	ENSG00000141279	0.00105539	-0.00546837	0.090478	0.856123	0.237089	0.51593	0.923819	0.426572	0.00685234	-0.00189117	0.00626405	0.350212	0.8378	0.644739	0.983963	0.915934	0.809882	-0.00855137	-0.121216	-0.000730817	0.645269	0.986117	0.842995	0.864988	0.994035	0.898863	-0.01489	-0.000430392	0.00191723	0.22109	0.949356	0.4714	0.604299	0.971235	0.659903	-0.00373221	0.000410219	0.00242565	0.824551	0.937009	0.974242	0.948308	0.96874	0.982895	-0.015211	0.0803901	-0.00415012
Q8WUM4	PDCD6IP	ENSG00000170248	0.00133574	0.102344	0.0440143	0.00170846	0.000444715	0.417167	0.0163117	0.00779824	0.0982989	0.00202013	0.105536	0.349357	0.00151309	0.00219438	0.983963	0.016554	0.0286791	0.0758815	0.193253	0.0759097	0.501818	0.1	0.0344444	0.779331	0.369584	0.115372	0.04193	-0.000268387	0.110981	0.474882	0.000775952	0.00287699	0.799824	0.0101541	0.0234497	0.0725612	0.000511066	0.113688	0.794256	0.000631172	0.00281119	0.940587	0.00833362	0.0255755	0.0734427	0.0295873	0.108877
P54886	ALDH18A1	ENSG00000059573	-0.000711563	-0.213188	0.634336	0.00392783	0.0108017	0.900747	0.0277826	0.0606782	0.0529419	0.00336185	-0.226609	0.487034	0.00234825	0.00949521	0.996503	0.021722	0.066917	0.0548184	-0.814076	-0.129498	0.121815	0.122971	0.00362165	0.421173	0.406084	0.0280297	0.080034	0.00183115	-0.219696	0.0277446	0.00235365	0.001168	0.249307	0.0203552	0.0125475	0.0854329	-0.000803519	-0.22293	0.854937	0.002665	0.0106274	0.958346	0.0207924	0.0572807	0.0539887	-0.0554335	-0.213993
P09960	LTA4H	ENSG00000111144	-0.000257806	0.0176543	0.760662	0.668105	0.883625	0.936947	0.807961	0.930233	-0.0134538	-0.000744489	0.0179747	0.785679	0.664613	0.892023	0.996503	0.810929	0.948107	-0.0136012	0.287257	0.0273703	0.403594	0.617625	0.33248	0.709753	0.835763	0.507725	0.00198143	-0.000319714	0.0164243	0.501805	0.688335	0.74071	0.813398	0.825575	0.846588	-0.0107893	-3.04412e-05	0.0153125	0.99028	0.711887	0.932353	0.996855	0.837438	0.957641	-0.0145141	0.19705	0.00272448
P28074	PSMB5	ENSG00000100804	0.00226067	-0.102045	0.00680868	0.0118703	0.00262302	0.205431	0.0581029	0.0245073	0.0733413	-8.82161e-05	-0.0873797	0.974322	0.0367798	0.103464	0.997005	0.131106	0.290287	0.0194415	0.75369	-0.176494	0.0225176	0.000951008	0.00388271	0.18562	0.0450449	0.029032	0.0788795	-0.000917628	-0.0846148	0.0521293	0.0376711	0.016536	0.324049	0.1319	0.0741718	0.0470714	0.00171596	-0.083915	0.491959	0.0442589	0.0860134	0.817352	0.141908	0.215284	0.0225693	0.234921	-0.10345
Q9NR45	NANS	ENSG00000095380	0.000682215	0.0355453	0.554869	0.52712	0.64948	0.876214	0.711548	0.778127	-0.00866506	0.00778242	0.0193466	0.0358457	0.728238	0.0848174	0.924844	0.851929	0.258536	0.0224348	1.29092	-0.0866515	0.00703685	0.250504	0.0222835	0.103351	0.570261	0.0882656	0.0494184	-0.000374658	0.0412534	0.564467	0.461204	0.651926	0.844864	0.660304	0.786154	-0.00879041	0.00674681	0.0522376	0.0454511	0.347512	0.105141	0.384517	0.551734	0.244664	0.0194979	-0.0253432	0.0416091
P43304	GPD2	ENSG00000115159	0.00115874	-0.340424	0.414148	2.2775935086032e-06	1.33035598807476e-05	0.809638	0.000256187	0.000870819	0.145692	0.0066857	-0.350684	0.144099	1.21855697435629e-06	6.37144038662503e-06	0.973209	0.00017113	0.000781159	0.155313	-1.7526	-0.166964	0.00231854	0.0653126	1.27029682136465e-06	0.063731	0.305287	0.00016353	0.202888	0.00287732	-0.33876	0.000220057	7.55868369674477e-07	2.2315496351991e-08	0.0429701	0.000105609	5.74549646075927e-06	0.227221	-0.00416427	-0.34454	0.317667	1.81948663853705e-06	1.00803583856972e-05	0.713273	0.000206672	0.000961243	0.151479	0.023146	-0.334587
Q16891	IMMT	ENSG00000132305	0.00146885	-0.124357	0.087188	0.00324098	0.00559496	0.511101	0.0245425	0.0399035	0.0624784	0.00221648	-0.120833	0.426979	0.00480125	0.0176995	0.996503	0.0335913	0.0977901	0.0457194	-0.968733	-0.0258981	0.00523307	0.634119	0.000782328	0.0902237	0.844893	0.0117953	0.105088	0.00118585	-0.116889	0.0134721	0.00480628	0.00121515	0.178271	0.0322304	0.0129471	0.0848716	0.00116746	-0.113297	0.646793	0.0081677	0.0223711	0.883904	0.0446794	0.0912805	0.0429222	-0.0397363	-0.112301
P23381	WARS1	ENSG00000140105	-0.000850844	-0.102999	0.652128	0.262876	0.444866	0.908582	0.462835	0.622828	-0.00281013	-0.00163937	-0.104101	0.788352	0.261275	0.475138	0.996503	0.464024	0.683675	-0.00382632	0.586525	-0.133241	0.401082	0.232692	0.48235	0.707827	0.549412	0.64048	-0.00473211	-0.00124746	-0.107125	0.238811	0.239868	0.242025	0.618363	0.440579	0.434139	0.00658882	0.0051106	-0.0991987	0.356843	0.281276	0.320923	0.740107	0.48543	0.497754	0.00225191	-0.197352	-0.0951266
Q92499	DDX1	ENSG00000079785	0.000453776	-0.0247299	0.424694	0.371267	0.529011	0.814132	0.575597	0.690917	-0.00548638	0.00210594	-0.0273949	0.251456	0.32412	0.376437	0.973209	0.531416	0.603362	-0.000236674	-0.302324	0.0174428	0.192447	0.636333	0.398041	0.515557	0.845532	0.565263	-0.0012602	-4.09873e-06	-0.0217318	0.989792	0.431172	0.732286	0.997526	0.634	0.841447	-0.0106101	-0.000724881	-0.0252667	0.66161	0.358357	0.619806	0.889951	0.561835	0.741885	-0.00806233	0.0373876	-0.0243534
P05198	EIF2S1	ENSG00000134001	-0.000676929	0.107192	0.496169	0.0280414	0.0823418	0.84957	0.106236	0.221143	0.0228802	-0.000417768	0.103973	0.896785	0.0344978	0.103016	0.996503	0.126106	0.289554	0.019507	0.947179	0.0264586	0.0168468	0.671799	0.0048541	0.159866	0.863104	0.0332976	0.0751661	-0.00139289	0.104614	0.0116156	0.027202	0.00453266	0.166858	0.106466	0.0314973	0.0660019	0.00539171	0.116108	0.0603979	0.0152483	0.0151404	0.422344	0.0700641	0.0720102	0.0487426	-0.148778	0.1129
P61081	UBE2M	ENSG00000130725	0.00117724	-0.0639663	0.162003	0.118628	0.144049	0.616727	0.276353	0.314184	0.0144366	-0.000765052	-0.0544301	0.779541	0.189774	0.369556	0.996503	0.379253	0.596468	4.71791982048497e-05	0.186311	-0.079967	0.593444	0.152653	0.332217	0.835386	0.451412	0.507467	0.00199565	-0.000102205	-0.0551435	0.829431	0.178354	0.390555	0.948401	0.364157	0.585984	-0.00080871	-0.00342147	-0.0642695	0.163516	0.115012	0.138606	0.57946	0.273424	0.293143	0.0152551	0.239523	-0.072598
Q9C037	TRIM4	ENSG00000146833	-0.00108419	-0.0645698	0.295408	0.200647	0.209155	0.739226	0.389104	0.395352	0.00876587	-0.000609969	-0.0698804	0.855891	0.170885	0.356393	0.996503	0.35381	0.58475	0.00060497	-0.558787	-0.0124632	0.197902	0.856658	0.222077	0.52224	0.943697	0.390023	0.00921199	0.000586599	-0.0704673	0.310716	0.157886	0.22914	0.690465	0.337067	0.421299	0.00743108	-0.0100445	-0.0918234	0.000760485	0.0595455	0.00120915	0.130533	0.174006	0.0159376	0.0855771	0.334379	-0.0940334
Q15819	UBE2V2	ENSG00000169139	0.0021422	0.058354	0.119588	0.38188	0.165446	0.564236	0.585523	0.341251	0.0123344	0.000669625	0.0702614	0.880989	0.30043	0.551925	0.996503	0.505231	0.744511	-0.00614252	1.15773	-0.0171541	0.0466146	0.852121	0.0655039	0.258287	0.941648	0.175444	0.0307698	-0.000779055	0.07322	0.315832	0.273554	0.341409	0.69458	0.479884	0.539052	0.00127587	-0.00178793	0.0669726	0.659958	0.321228	0.521777	0.888959	0.525154	0.670659	-0.00535416	0.306615	0.0513597
P31939	ATIC	ENSG00000138363	0.000222929	0.0126515	0.802064	0.769944	0.917989	0.949592	0.874052	0.951285	-0.0140488	0.00331655	0.00531547	0.247792	0.902377	0.484588	0.973209	0.950362	0.691604	-0.00413051	0.220214	-0.00528231	0.542174	0.926936	0.785107	0.803808	0.971987	0.862612	-0.0135899	-0.000381531	0.0136346	0.443995	0.750388	0.712762	0.782617	0.861218	0.828142	-0.0101867	0.00597638	0.0247341	0.0212451	0.561674	0.0665692	0.309035	0.733825	0.182238	0.0264752	-0.0880679	0.0200118
Q00765	REEP5	ENSG00000129625	-0.000267104	0.0140468	0.747408	0.727711	0.905	0.93322	0.850869	0.943543	-0.0138265	-0.00623682	0.0288135	0.0188197	0.469192	0.0597582	0.85313	0.664926	0.210081	0.0276874	0.845819	-0.0464101	0.0155652	0.400041	0.0405548	0.152377	0.697019	0.128643	0.0391068	0.000200042	0.0123849	0.668089	0.757718	0.866324	0.893408	0.866028	0.926157	-0.0132471	-0.00242669	0.0100043	0.315546	0.802673	0.563203	0.710992	0.892321	0.702559	-0.00655502	-0.0680402	0.0169285
O75110	ATP9A	ENSG00000054793	0.00253542	-0.185035	0.279011	0.105319	0.183511	0.72676	0.255331	0.364025	0.0107586	0.0142141	-0.206389	0.0594598	0.0705095	0.0555596	0.954919	0.199437	0.199716	0.0287765	-3.21266	0.123131	0.000756494	0.407154	0.00122138	0.042277	0.70311	0.014938	0.0978759	0.0029145	-0.17437	0.0259146	0.119688	0.0279783	0.243374	0.280993	0.10693	0.0392701	-0.0158621	-0.205395	0.0199316	0.0680928	0.0203481	0.30322	0.19063	0.0860727	0.0443386	0.206938	-0.182799
P62857	RPS28	ENSG00000233927	0.0022843	0.182247	0.357471	0.132292	0.171412	0.77455	0.298517	0.348784	0.0117961	-0.00154996	0.200924	0.84718	0.100658	0.25735	0.996503	0.251787	0.487796	0.00559863	0.657702	0.128015	0.523054	0.436189	0.294117	0.792793	0.72237	0.470051	0.00418367	-0.00120234	0.2012	0.389315	0.0954917	0.178402	0.745875	0.243104	0.359503	0.0112753	-0.00533846	0.18153	0.463505	0.134214	0.21445	0.803915	0.301995	0.386328	0.00851682	0.521124	0.161699
Q9UHG2	PCSK1N	ENSG00000102109	0.00943182	-0.202523	0.0900448	0.452275	0.205603	0.51593	0.648896	0.39096	0.00902702	-0.00128256	-0.138922	0.943503	0.612317	0.867609	0.996503	0.775842	0.936605	-0.0131686	0.794519	-0.190709	0.736543	0.612922	0.87841	0.908639	0.833491	0.922606	-0.0156428	-1.79054e-05	-0.140665	0.995463	0.603967	0.873513	0.999475	0.771339	0.92994	-0.013377	-0.0264815	-0.22081	0.100737	0.407531	0.211645	0.504376	0.605924	0.383025	0.00872073	-0.251757	-0.125337
P35637	FUS	ENSG00000089280	-0.000330708	0.110616	0.819671	0.118677	0.294558	0.952369	0.276353	0.488262	0.00353057	-0.00331787	0.117267	0.47916	0.0999678	0.235147	0.996503	0.250824	0.466309	0.006978	0.73996	0.0735111	0.206199	0.430275	0.0762888	0.531617	0.718893	0.192127	0.0281044	-0.000597023	0.10856	0.463761	0.122991	0.239153	0.79549	0.285536	0.431476	0.0067727	-0.000284724	0.10734	0.946988	0.132492	0.311665	0.986452	0.299748	0.488892	0.00270816	0.229532	0.0930306
Q9Y6C9	MTCH2	ENSG00000109919	0.00120625	-0.306666	0.376968	8.62429656623694e-06	4.68478804291536e-05	0.787797	0.000579253	0.00192325	0.128985	0.00427804	-0.310264	0.33257	7.75444181851327e-06	4.32697176816163e-05	0.983079	0.00065819	0.00260507	0.130049	-1.9236	-0.136937	0.00056204	0.115882	4.52399379739319e-07	0.0367898	0.396225	8.12635537001512e-05	0.217579	0.00272028	-0.302417	0.000265272	3.57383694230227e-06	9.99361509548313e-08	0.0429701	0.000328623	1.64235495739387e-05	0.209048	-0.00223886	-0.305247	0.578441	1.09441676623674e-05	6.08525160830031e-05	0.856736	0.000692891	0.00278942	0.127305	0.0143743	-0.299934
P35998	PSMC2	ENSG00000161057	0.000449821	-0.0523587	0.405566	0.047944	0.119431	0.804869	0.152835	0.280221	0.0172741	0.000807394	-0.0516194	0.644741	0.0531309	0.151904	0.996503	0.16468	0.360754	0.0136312	0.0218303	-0.0656723	0.922807	0.0697926	0.0936998	0.978638	0.3136	0.220182	0.0244978	0.000427742	-0.0502126	0.158868	0.0554546	0.0643254	0.522427	0.169973	0.187349	0.0267892	0.000837499	-0.0481738	0.600128	0.0707534	0.148189	0.866352	0.195948	0.305802	0.0142259	0.0980525	-0.0560971
P26196	DDX6	ENSG00000110367	0.00108242	0.0314108	0.182538	0.425469	0.254742	0.639421	0.626349	0.445164	0.00575444	-0.00471671	0.0507782	0.0717448	0.198993	0.122063	0.967587	0.392298	0.317231	0.0169446	0.283576	0.0148056	0.398785	0.782181	0.442063	0.706633	0.914998	0.605897	-0.00315443	-0.00069831	0.0393286	0.125906	0.315347	0.195035	0.478672	0.52359	0.380995	0.0099079	0.0024623	0.0445476	0.302675	0.261155	0.353136	0.70362	0.463715	0.529224	0.000759634	0.358115	0.0141789
P26640	VARS1	ENSG00000204394	-0.00161644	0.119895	0.0745895	0.0069932	0.00967726	0.487306	0.0406743	0.0566696	0.0545422	0.00399489	0.0990247	0.174235	0.027	0.0188929	0.973209	0.106783	0.10212	0.0447609	-0.130286	0.110715	0.707408	0.0475097	0.0860873	0.895793	0.262493	0.208053	0.025986	-3.47991e-05	0.109116	0.945939	0.0146158	0.0501549	0.984827	0.0692948	0.158121	0.0305366	0.00148423	0.113315	0.580142	0.0118741	0.0404277	0.857775	0.0579378	0.132935	0.034032	-0.0380701	0.112142
P19404	NDUFV2	ENSG00000178127	0.00174606	-0.029356	0.0823408	0.54615	0.204982	0.498042	0.724697	0.39018	0.00907318	0.00577573	-0.0334631	0.0755705	0.494244	0.191111	0.973209	0.685129	0.412158	0.0101408	-0.337468	0.00173535	0.398433	0.978256	0.589459	0.706496	0.991217	0.722639	-0.00836901	-4.87937e-05	-0.0158448	0.931122	0.744393	0.943769	0.981547	0.858035	0.967956	-0.0145931	-0.00342822	-0.0252064	0.249546	0.609055	0.478745	0.664892	0.765183	0.636679	-0.00400302	-0.204232	-0.00444077
Q15691	MAPRE1	ENSG00000101367	0.00145907	-0.0257125	0.305293	0.709858	0.573489	0.744109	0.838505	0.723913	-0.00673595	-0.00234908	-0.0101936	0.610438	0.883852	0.85317	0.996503	0.942513	0.930077	-0.012907	0.864717	-0.0922571	0.142466	0.325482	0.33606	0.454288	0.63743	0.510816	0.00178881	-0.000378318	-0.017782	0.636014	0.79599	0.861404	0.878815	0.889115	0.923298	-0.0131577	-0.00706045	-0.0297605	0.0913809	0.666324	0.232897	0.485204	0.806817	0.407451	0.00723759	0.30154	-0.0367259
P49721	PSMB2	ENSG00000126067	0.000979365	0.0266985	0.316166	0.573776	0.47313	0.753154	0.746741	0.646841	-0.0037609	-0.000813936	0.0351006	0.79713	0.464434	0.757866	0.996503	0.661318	0.879397	-0.0110628	0.652797	-0.0358321	0.103442	0.573361	0.233574	0.389926	0.811977	0.403842	0.00831048	-0.00134181	0.0341373	0.0132346	0.459097	0.0369096	0.17727	0.658582	0.1291	0.0351347	0.00382336	0.0414419	0.184087	0.38451	0.319508	0.599195	0.586157	0.496555	0.00232083	0.0651927	0.028556
P08708	RPS17	ENSG00000182774	-0.00053371	0.169867	0.664745	0.00520646	0.0198428	0.910325	0.0333212	0.0893677	0.0440397	-0.00536867	0.180638	0.176402	0.00303479	0.00871241	0.973209	0.0257307	0.0635455	0.0560687	0.788715	0.105966	0.129733	0.201387	0.00970898	0.434168	0.514974	0.0511394	0.063542	-0.00199519	0.171194	0.00344233	0.00354002	0.00030317	0.102656	0.0267022	0.00516928	0.104359	-0.00105047	0.168499	0.770629	0.00548457	0.0172962	0.931362	0.0340264	0.0780628	0.046762	0.0123413	0.165627
Q99460	PSMD1	ENSG00000173692	-0.000970794	-0.0472213	0.176293	0.176308	0.123221	0.633324	0.357986	0.285335	0.0168017	0.00230885	-0.0595167	0.320904	0.0921776	0.188156	0.981996	0.238554	0.408444	0.010378	-0.772397	0.00491182	0.00981366	0.91679	0.00790135	0.121943	0.966638	0.0454769	0.0670117	0.000795007	-0.0550003	0.0482265	0.111374	0.0443119	0.310677	0.268493	0.145353	0.0323965	-0.00174511	-0.0580622	0.410366	0.100053	0.211214	0.779746	0.248458	0.382566	0.00875231	0.103989	-0.0604292
P10645	CHGA	ENSG00000100604	0.00120324	-0.434259	0.721265	0.00897846	0.0324943	0.925817	0.0483947	0.121222	0.0367582	0.000144748	-0.426959	0.989417	0.0107124	0.0346349	0.999051	0.0575399	0.14887	0.0358123	-1.22919	-0.331959	0.372487	0.132496	0.0303432	0.68995	0.42202	0.106243	0.0441159	0.00231341	-0.426838	0.220242	0.00929398	0.0176795	0.604231	0.0510211	0.0778545	0.046083	-0.0179098	-0.474614	0.0670395	0.00377121	0.00514091	0.43703	0.0263133	0.0362634	0.0646624	0.412978	-0.454418
P04083	ANXA1	ENSG00000135046	0.00399586	0.156339	0.164275	0.262648	0.161439	0.620449	0.462539	0.335835	0.0127069	0.0254875	0.114534	0.0055547	0.404108	0.00898569	0.85313	0.608063	0.0644685	0.0556201	0.327977	0.198821	0.788248	0.308624	0.333836	0.927548	0.62207	0.509091	0.00190824	0.00269968	0.180739	0.0929716	0.190348	0.0986836	0.41444	0.379015	0.249014	0.0203104	0.0116056	0.199628	0.169253	0.154171	0.173777	0.581322	0.33053	0.338269	0.0117695	-0.117338	0.189759
P55809	OXCT1	ENSG00000083720	0.000809023	-0.418549	0.623685	6.57397184549834e-07	3.99328395364108e-06	0.89625	0.000112839	0.000376148	0.161363	0.00138672	-0.417046	0.794946	8.48754841432268e-07	4.35592320331938e-06	0.996503	0.000136579	0.000622841	0.160241	-2.42968	-0.201026	0.000260494	0.0529377	2.55120157374864e-08	0.0233647	0.277026	9.38356235982593e-06	0.257083	0.00227325	-0.416436	0.0130229	3.71839228352224e-07	2.39794146731611e-07	0.176162	6.83830047569661e-05	3.24942103395608e-05	0.198242	-0.0028638	-0.423285	0.5542	5.27751518614544e-07	3.27694540074242e-06	0.846124	8.86163636908422e-05	0.000460202	0.166247	-0.00463992	-0.413071
P60228	EIF3E	ENSG00000104408	-0.000157295	0.0177053	0.810813	0.579817	0.845343	0.951702	0.750082	0.906488	-0.0127634	-0.00259073	0.0235434	0.221626	0.462349	0.411053	0.973209	0.659768	0.63559	-0.0015913	0.563991	-0.0271101	0.0298147	0.508721	0.0694242	0.207842	0.769557	0.181589	0.0297542	-0.00096232	0.0183327	0.00831243	0.554025	0.0266243	0.148834	0.735526	0.102978	0.0400087	0.0020913	0.022704	0.273853	0.473331	0.46048	0.685338	0.665092	0.622244	-0.00339297	-0.0677841	0.0212707
P52569	SLC7A2	ENSG00000003989	0.000795021	-0.0314108	0.692648	0.748153	0.891021	0.918576	0.862734	0.935088	-0.0135837	-0.00539103	-0.0120972	0.406861	0.902032	0.682309	0.992864	0.950362	0.832963	-0.00943055	-0.417518	0.0282036	0.608461	0.828238	0.871587	0.845407	0.931625	0.917435	-0.0155001	0.000719708	-0.0288579	0.524676	0.766813	0.78473	0.822696	0.870369	0.876229	-0.0116944	-0.0202882	-0.0681702	0.000381617	0.461158	0.00169768	0.128485	0.654755	0.0192553	0.0807156	0.641693	-0.0695946
O75821	EIF3G	ENSG00000130811	2.21032253246269e-05	0.0198346	0.980639	0.654504	0.901194	0.995671	0.799398	0.940856	-0.0137608	-0.000449744	0.0211635	0.878669	0.635288	0.890978	0.996503	0.793031	0.948107	-0.013583	0.794984	-0.0400294	0.0254698	0.476336	0.0613941	0.194588	0.749112	0.166916	0.0319007	-0.000840019	0.0212343	0.0993125	0.62667	0.232157	0.426873	0.786674	0.424623	0.00722975	0.0030876	0.029197	0.24116	0.503271	0.435311	0.657508	0.688377	0.603761	-0.00251211	0.0841481	0.0143029
P22695	UQCRC2	ENSG00000140740	0.0019567	0.0170704	0.0785173	0.750964	0.18193	0.490273	0.864087	0.361766	0.0108902	0.00481348	0.0168494	0.182015	0.756884	0.351871	0.973209	0.869778	0.580142	0.000801301	-0.268337	0.071033	0.531837	0.300409	0.583485	0.798946	0.614672	0.718182	-0.00818397	0.00124481	0.0271458	0.0463686	0.611184	0.117117	0.304921	0.776445	0.278257	0.0177058	0.00333897	0.0379615	0.309307	0.485469	0.502869	0.705994	0.672965	0.655998	-0.00477453	0.0146655	0.0285735
Q9NX40	OCIAD1	ENSG00000109180	0.00295909	-0.129346	0.00721222	0.0154842	0.00334045	0.209286	0.0704356	0.028612	0.0698879	-0.000614104	-0.108833	0.865	0.0482341	0.123361	0.996503	0.154718	0.318841	0.0167846	-0.0109806	-0.0863894	0.981391	0.251557	0.355346	0.992571	0.570859	0.528537	0.00078465	0.00172526	-0.113218	0.00526606	0.0322842	0.00264624	0.119509	0.120059	0.0222896	0.0737625	-0.0044294	-0.120674	0.176917	0.0274956	0.0487075	0.593358	0.104208	0.14937	0.0312158	0.226295	-0.125711
P09012	SNRPA	ENSG00000077312	0.00139167	0.0018199	0.138911	0.968131	0.324026	0.588812	0.983638	0.515824	0.0020678	-0.0042789	0.0220054	0.159718	0.631781	0.360604	0.973209	0.790007	0.588044	0.000424346	1.14875	-0.0800385	0.00173389	0.163776	0.00610496	0.059726	0.466963	0.0387149	0.0713376	-0.000580855	0.0109282	0.272466	0.810006	0.534274	0.648118	0.896252	0.708095	-0.00568246	0.00445702	0.0198377	0.108122	0.66493	0.265738	0.514225	0.805634	0.443894	0.00518922	0.116033	0.00288219
P27695	APEX1	ENSG00000100823	0.00128612	0.221135	0.229796	3.82012161969652e-05	5.07112447348388e-05	0.69127	0.00139182	0.00206155	0.127922	0.00416963	0.218333	0.228751	5.26673847079004e-05	5.05463712271538e-05	0.973209	0.00203401	0.00287074	0.127966	0.77508	0.176196	0.0798468	0.0132158	3.41424903743093e-05	0.342822	0.145966	0.00172364	0.154187	0.000499717	0.227325	0.407321	2.30058373282602e-05	8.41326439691324e-05	0.758473	0.00102715	0.00213776	0.121983	-0.00159589	0.227415	0.613938	2.82054432136531e-05	9.54263246413434e-05	0.872655	0.0011288	0.00372259	0.121148	0.0974074	0.222779
P16519	PCSK2	ENSG00000125851	0.0022596	-0.0149542	0.442584	0.916707	0.74384	0.821723	0.957491	0.844407	-0.0107723	0.00924921	-0.0249566	0.330908	0.862187	0.622197	0.983043	0.930489	0.794456	-0.00799933	-2.78677	0.222433	0.0196411	0.238865	0.0628341	0.1743	0.555657	0.169755	0.0314962	0.00194827	-0.00195441	0.238105	0.989	0.497217	0.618314	0.994407	0.681118	-0.0045623	-0.0214017	-0.0488478	0.0122957	0.727352	0.042968	0.258638	0.848094	0.137426	0.0331118	0.149461	-0.0106046
O15144	ARPC2	ENSG00000163466	0.000565251	0.0218481	0.39896	0.502498	0.513262	0.801031	0.691474	0.678494	-0.00501897	0.00187424	0.0205067	0.387228	0.531768	0.504028	0.990052	0.713582	0.70887	-0.00473831	0.0668265	0.00606212	0.811135	0.891933	0.91599	0.936864	0.957931	0.946376	-0.0164097	-0.000943961	0.0280811	0.0113237	0.376151	0.0290171	0.165635	0.582196	0.109171	0.0387269	-0.000571546	0.0266969	0.770266	0.411462	0.660239	0.931362	0.608604	0.771044	-0.0090582	0.164614	0.0143593
P34932	HSPA4	ENSG00000170606	0.000271605	-0.0774282	0.766496	0.0835244	0.221888	0.937784	0.219213	0.408452	0.00786423	-0.000404246	-0.0746266	0.891334	0.0975027	0.229768	0.996503	0.247246	0.461067	0.00733146	-0.0759538	-0.0774078	0.84316	0.207954	0.230073	0.946635	0.523705	0.399254	0.00858032	0.000225976	-0.076495	0.660616	0.0858722	0.210735	0.889264	0.226917	0.399832	0.00871878	-0.00189049	-0.0803105	0.483079	0.0740067	0.178819	0.813807	0.202561	0.343952	0.0113278	0.292094	-0.0953855
O00151	PDLIM1	ENSG00000107438	-0.00149574	0.123545	0.36232	0.123026	0.235655	0.775798	0.283658	0.424962	0.00694502	0.00746297	0.0942856	0.159065	0.239396	0.132095	0.973209	0.440034	0.331806	0.0157492	0.954446	0.0307883	0.17698	0.784078	0.167967	0.498903	0.915035	0.327373	0.0141847	0.00116015	0.111038	0.208719	0.162442	0.164214	0.59003	0.343323	0.341149	0.0125448	-0.00325244	0.112227	0.499992	0.161853	0.263062	0.820617	0.341478	0.441256	0.00534656	-0.0664266	0.118474
Q9NYL4	FKBP11	ENSG00000134285	-0.0067166	0.41783	0.0428659	0.00996681	0.00893199	0.413791	0.0517363	0.0538999	0.0557071	0.0020435	0.369554	0.850111	0.0253689	0.0687129	0.996503	0.102377	0.227458	0.0255964	2.01711	0.250591	0.141414	0.251352	0.0166309	0.453112	0.570859	0.0729627	0.0544165	-0.000648084	0.379527	0.730147	0.0201859	0.0641042	0.917354	0.0868613	0.186916	0.0268412	0.0105334	0.402122	0.280438	0.0138901	0.0354727	0.68983	0.0655791	0.122481	0.0360035	-1.28285	0.461434
P00167	CYB5A	ENSG00000166347	-0.0032648	0.449455	0.265754	0.00194266	0.00639261	0.716608	0.0177785	0.0431613	0.0605541	-0.00667854	0.446251	0.482203	0.00229548	0.0092897	0.996503	0.0214653	0.0661324	0.0551365	1.61656	0.352655	0.181173	0.0685041	0.00272806	0.504463	0.311803	0.0238366	0.0847186	-0.00424508	0.438262	0.00937165	0.00194097	0.000415909	0.156006	0.0178477	0.00631713	0.0999576	0.00712418	0.453503	0.405413	0.00171508	0.00651755	0.775855	0.0153859	0.0418467	0.0611884	-0.439473	0.458239
Q13263	TRIM28	ENSG00000130726	8.24145913429547e-05	0.0541892	0.881139	0.0449014	0.121964	0.970871	0.146053	0.283667	0.0169568	-0.0013064	0.0581656	0.463281	0.0323405	0.0941539	0.996503	0.120851	0.274406	0.020863	0.0431099	0.0354045	0.844065	0.312456	0.370696	0.946922	0.625454	0.541323	2.29616753896211e-05	-0.000926179	0.0560354	0.00230508	0.0306228	0.00123854	0.0946643	0.115808	0.0130978	0.084601	-3.9256e-05	0.0566464	0.980508	0.0351343	0.103823	0.995103	0.12263	0.242567	0.0196911	0.119817	0.0466379
Q8N398	VWA5B2	ENSG00000145198	-0.00194958	-0.353174	0.444648	0.00500651	0.0103124	0.822661	0.0325411	0.0590458	0.0536171	-0.000370045	-0.364643	0.964266	0.00410795	0.0138127	0.996503	0.0308356	0.0845086	0.0493525	-4.14825	0.0364053	4.62445823497672e-05	0.815997	8.81330801495338e-06	0.010824	0.929213	0.000618812	0.174576	0.00134857	-0.365845	0.346408	0.0034594	0.00963638	0.718875	0.0262996	0.051226	0.055016	-0.0176663	-0.403184	0.0173612	0.00118848	0.000783697	0.293414	0.012279	0.0121552	0.091752	0.170111	-0.377088
P05455	SSB	ENSG00000138385	0.00137903	-0.0241989	0.195892	0.639873	0.413011	0.655577	0.790823	0.595724	-0.00166455	-0.0010474	-0.0126288	0.762082	0.809458	0.913295	0.996503	0.901421	0.958984	-0.0139688	0.628865	-0.0640032	0.154879	0.362959	0.360665	0.470083	0.666864	0.532735	0.000517118	-0.00108288	-0.0139728	0.0699462	0.784548	0.182904	0.369253	0.881695	0.365951	0.0108932	0.0046214	-0.00563992	0.141498	0.913505	0.324669	0.549765	0.956502	0.501248	0.00207099	0.364518	-0.0399688
P53618	COPB1	ENSG00000129083	-0.00117721	-0.0385831	0.114766	0.286684	0.127609	0.554725	0.490117	0.291441	0.0162723	0.001868	-0.051032	0.440806	0.165329	0.330032	0.996503	0.345976	0.559128	0.00178581	0.110299	-0.0631264	0.725761	0.20986	0.403966	0.90373	0.525342	0.570843	-0.00152679	0.000259019	-0.0469011	0.5392	0.19755	0.367653	0.832871	0.388007	0.56255	0.000128498	-0.000331561	-0.0461444	0.880756	0.209585	0.453743	0.966604	0.402674	0.616375	-0.00316192	0.0753452	-0.0511778
Q14847	LASP1	ENSG00000002834	-0.00112902	0.144675	0.323197	0.0100497	0.0293367	0.757993	0.0520779	0.113868	0.0382719	-0.000502988	0.138795	0.891973	0.0144113	0.047439	0.996503	0.0702221	0.181014	0.0311346	0.844468	0.0890914	0.0727035	0.233495	0.00487326	0.3263	0.549925	0.0333697	0.0751005	-0.000595102	0.136836	0.352802	0.0139961	0.0337156	0.724361	0.0670218	0.121748	0.0364877	0.000267918	0.143852	0.935437	0.0096639	0.0338433	0.982635	0.0503645	0.118713	0.0367115	-0.051901	0.140966
Q14764	MVP	ENSG00000013364	-0.00238116	0.501885	0.324114	3.47554588965182e-05	0.000169449	0.758162	0.00132897	0.00434825	0.111585	0.00104353	0.483928	0.893924	7.44883776014507e-05	0.000273591	0.996503	0.00251712	0.00826093	0.105013	-0.164979	0.490386	0.866082	0.00210792	0.00120215	0.959088	0.0616726	0.0147856	0.0981339	-0.00227453	0.484729	0.0886605	4.10456034486192e-05	7.01098793637163e-05	0.405456	0.0015097	0.0019001	0.124462	0.00146051	0.495777	0.83696	4.60068526788572e-05	0.000231085	0.952219	0.00157311	0.00591026	0.108919	-0.117582	0.49461
Q9BSJ8	ESYT1	ENSG00000139641	-0.00120789	0.0172312	0.358924	0.787585	0.64811	0.77455	0.881638	0.777318	-0.00863229	0.00449515	-0.0023521	0.290965	0.970823	0.564978	0.981996	0.987313	0.754606	-0.00650439	-0.652834	0.0684205	0.215102	0.414614	0.459768	0.542593	0.7082	0.621064	-0.00386446	0.000235959	0.00830089	0.750452	0.896552	0.941423	0.923155	0.942686	0.966319	-0.014554	-0.0101151	-0.0103526	0.00822275	0.868707	0.0296992	0.226611	0.928369	0.109202	0.0386755	0.200704	-0.00401041
Q9Y266	NUDC	ENSG00000090273	0.000268876	0.0332719	0.805606	0.531542	0.777764	0.95058	0.714769	0.866001	-0.0114661	-0.00213342	0.0406229	0.545837	0.44764	0.66761	0.996503	0.647841	0.823159	-0.0090924	0.25191	-0.00074416	0.576284	0.99174	0.790256	0.824502	0.996329	0.866298	-0.0137093	-0.000574439	0.0350361	0.348562	0.506158	0.524251	0.720847	0.698511	0.700275	-0.00538722	-0.000222289	0.0387327	0.944376	0.464109	0.754742	0.985439	0.657306	0.839762	-0.0111696	0.264848	0.0171339
P02774	GC	ENSG00000145321	0.000204137	0.0285807	0.960829	0.88759	0.987709	0.989922	0.940708	0.992568	-0.0151914	-0.000292644	0.0306568	0.982635	0.880293	0.988671	0.999051	0.94044	0.994983	-0.0152066	-4.38891	0.551674	0.00952588	0.0399863	0.0281186	0.120476	0.240353	0.101442	0.0454265	0.0022484	0.0284726	0.335141	0.887034	0.618675	0.70805	0.938739	0.763606	-0.00797195	-0.0203614	-0.0140861	0.094986	0.944185	0.244765	0.490739	0.970748	0.42125	0.0064663	-0.24871	0.0466505
Q00796	SORD	ENSG00000140263	-0.00103836	0.106372	0.563183	0.224434	0.436417	0.879245	0.418423	0.616459	-0.00251437	-0.00718978	0.118731	0.214841	0.176314	0.238446	0.973209	0.361183	0.469477	0.00676511	0.0374254	0.0868151	0.960225	0.468989	0.645137	0.986536	0.746007	0.765091	-0.0100102	-0.00321788	0.105278	0.00115247	0.208576	0.00263427	0.0684747	0.402196	0.022213	0.0738276	-0.00405883	0.0957004	0.440248	0.273231	0.363659	0.796819	0.476612	0.539551	0.000301073	0.299329	0.0795635
Q13151	HNRNPA0	ENSG00000177733	-0.00016675	0.067637	0.892868	0.262571	0.532553	0.972664	0.462509	0.693388	-0.00558961	-0.0044726	0.0783849	0.26298	0.195418	0.286539	0.974716	0.387349	0.516732	0.00395363	0.874505	0.0302382	0.0871668	0.709147	0.0549815	0.357017	0.881405	0.155332	0.0338231	-2.78303e-05	0.0657372	0.968124	0.273894	0.548285	0.990174	0.480262	0.718444	-0.00608615	0.000573438	0.070626	0.874818	0.243371	0.504929	0.96388	0.442514	0.657574	-0.0048387	0.190356	0.0537397
P48643	CCT5	ENSG00000150753	-0.00024586	0.0372784	0.662957	0.175669	0.38524	0.910325	0.357257	0.571683	-0.000592429	-0.00220745	0.0415389	0.225247	0.132329	0.202565	0.973209	0.30248	0.426907	0.00925394	-0.173644	0.0387702	0.441053	0.281663	0.551076	0.736582	0.599659	0.692468	-0.00714642	-0.000280708	0.03623	0.376144	0.185287	0.289547	0.738884	0.373513	0.485237	0.00382386	-0.00172585	0.0331072	0.298583	0.229679	0.240414	0.702295	0.428926	0.416242	0.00674475	0.15733	0.0251025
P24666	ACP1	ENSG00000143727	0.000425572	0.150067	0.74228	0.0183375	0.0501008	0.931649	0.0795343	0.160157	0.0303205	0.00506556	0.139405	0.225055	0.0284436	0.0252685	0.973209	0.110797	0.123294	0.0404781	0.445478	0.125873	0.413862	0.14923	0.0439457	0.715779	0.446509	0.135558	0.0377155	-0.000832195	0.154381	0.252199	0.0144631	0.0283573	0.632394	0.0687263	0.107627	0.0390697	-0.00802647	0.13584	0.0338038	0.0304242	0.00601193	0.353605	0.111426	0.0398594	0.0623722	0.0652807	0.148383
Q9BW30	TPPP3	ENSG00000159713	0.00134859	-0.426872	0.604493	0.0009617	0.00419658	0.889331	0.0113407	0.0333481	0.0666173	-0.00930454	-0.393689	0.26839	0.00232541	0.0025963	0.975486	0.0216255	0.032062	0.0734872	-0.909023	-0.384458	0.406849	0.0293875	0.00355961	0.711779	0.207675	0.0278259	0.0803203	-0.00177972	-0.413348	0.223464	0.00124653	0.00244109	0.606477	0.0135245	0.0209267	0.0749206	-0.00809848	-0.435805	0.291079	0.000788452	0.00286586	0.698018	0.00948927	0.0257394	0.0731638	1.07188	-0.490523
P56537	EIF6	ENSG00000242372	6.46169889816576e-05	0.175683	0.958382	0.00409839	0.014607	0.989186	0.0286479	0.0734533	0.0485345	0.00100743	0.173435	0.801396	0.00484778	0.0141697	0.996503	0.0338862	0.0859082	0.0489793	1.14616	0.0939564	0.0206504	0.230323	0.000612679	0.179017	0.547318	0.0101799	0.10902	-0.000329949	0.174979	0.634608	0.00394661	0.0143306	0.878232	0.0287927	0.0674527	0.0491838	0.0058521	0.192411	0.10287	0.00144572	0.0029341	0.507059	0.0139063	0.0260794	0.0728229	-0.135307	0.185217
O43399	TPD52L2	ENSG00000101150	0.00212231	-0.0100236	0.0451109	0.844578	0.133012	0.418794	0.917009	0.299693	0.0156444	0.000367301	0.00255529	0.915286	0.961014	0.991999	0.996503	0.982654	0.996773	-0.0152591	1.56848	-0.120972	0.000446626	0.0830102	0.00184816	0.0322406	0.3394	0.0189123	0.0911179	0.000838028	0.00198589	0.161477	0.969132	0.372784	0.524882	0.984297	0.566585	-8.63945e-05	0.00371118	0.0094106	0.237071	0.856199	0.495312	0.653512	0.922225	0.65142	-0.00453683	0.275452	-0.0150441
P33908	MAN1A1	ENSG00000111885	0.00187209	-0.163919	0.220312	0.0283637	0.0581642	0.679538	0.106713	0.177014	0.0280917	0.00251635	-0.158614	0.61139	0.035861	0.108609	0.996503	0.129193	0.298328	0.0187091	-1.00393	-0.089793	0.105133	0.361779	0.0200984	0.39253	0.66628	0.0826186	0.0511844	0.000517778	-0.152304	0.547739	0.0414155	0.107139	0.836587	0.140813	0.261702	0.019061	-0.0109859	-0.179743	0.0126937	0.0139381	0.00449818	0.260824	0.0657251	0.0338635	0.0666123	-0.126906	-0.143413
Q9UI15	TAGLN3	ENSG00000144834	0.000427636	-0.274135	0.851515	0.0147385	0.0500745	0.962799	0.0680863	0.160157	0.0303284	-0.008465	-0.249048	0.250844	0.0266902	0.0262919	0.973209	0.105938	0.125745	0.0398919	1.25685	-0.417564	0.174523	0.0052869	0.0187453	0.497434	0.0960552	0.0792496	0.0523752	0.000768024	-0.268784	0.547816	0.0156115	0.0462696	0.836587	0.0722922	0.149911	0.0317478	-0.00527791	-0.2843	0.431808	0.011608	0.0364579	0.792208	0.0569634	0.123944	0.0355907	0.191499	-0.284314
O00534	VWA5A	ENSG00000110002	-0.000367309	0.0253467	0.843265	0.779119	0.948666	0.961108	0.878484	0.968861	-0.0145617	0.00169346	0.0185293	0.778077	0.838593	0.929654	0.996503	0.916295	0.966065	-0.0142458	-0.989647	0.0916343	0.206819	0.4628	0.449107	0.531816	0.743145	0.611908	-0.00344022	-8.65081e-05	0.0236441	0.934072	0.792812	0.963171	0.982269	0.886975	0.979015	-0.0149133	-0.0111197	-0.0020364	0.0391458	0.981681	0.115345	0.367837	0.991565	0.26081	0.0180777	0.603163	-0.01766
Q9BVA1	TUBB2B	ENSG00000137285	-0.00381042	-0.33631	0.0370546	0.000203786	4.70603604015796e-05	0.393544	0.00419386	0.00192325	0.128924	0.00733478	-0.380008	0.217169	4.14839436548448e-05	0.000194282	0.973209	0.00175094	0.00675573	0.109714	0.161016	-0.371773	0.835393	0.00319811	0.00226917	0.944422	0.0753115	0.0213421	0.0877509	0.000397497	-0.355851	0.697101	8.53475062721866e-05	0.000416443	0.905574	0.00238849	0.00631713	0.0999397	-0.00347253	-0.370683	0.514525	4.84868032191488e-05	0.000249439	0.825983	0.00161428	0.00619507	0.107854	-0.0894988	-0.354603
Q15181	PPA1	ENSG00000180817	-0.00059223	0.0346132	0.577578	0.503512	0.714149	0.883619	0.691894	0.822069	-0.0101391	-0.00101382	0.03351	0.768299	0.520372	0.798879	0.996503	0.705105	0.90305	-0.011883	1.01948	-0.0622493	0.0174422	0.357766	0.0487391	0.161152	0.662141	0.144737	0.0359188	-0.000812992	0.0315226	0.172371	0.537542	0.332221	0.537067	0.723593	0.529803	0.00169821	0.00182774	0.0387768	0.555022	0.450516	0.661524	0.846124	0.645121	0.772078	-0.00908886	0.184174	0.0184164
Q13162	PRDX4	ENSG00000123131	-0.00428658	0.169949	0.0803451	0.153269	0.10513	0.495074	0.327145	0.257377	0.0192005	-0.00139484	0.146267	0.861172	0.227062	0.48043	0.996503	0.42544	0.688212	-0.00399737	1.43236	0.0300069	0.167062	0.855452	0.180228	0.487123	0.943096	0.341532	0.0129325	-0.000911587	0.147005	0.510366	0.218409	0.384757	0.816671	0.414596	0.579311	-0.000576678	0.00557521	0.157484	0.439949	0.189478	0.347917	0.796819	0.376712	0.52374	0.000992066	-0.749175	0.193089
Q969H8	MYDGF	ENSG00000074842	-0.000903722	0.0304104	0.513902	0.651439	0.754193	0.861724	0.797925	0.850535	-0.0109873	-0.00254195	0.0313545	0.570379	0.643756	0.794634	0.996503	0.798262	0.901021	-0.0118	0.941463	-0.0641657	0.114895	0.498741	0.272847	0.407835	0.763263	0.446867	0.00552963	-0.000596472	0.0271851	0.443355	0.684563	0.691013	0.782617	0.823351	0.813194	-0.00970149	-0.00106789	0.0232794	0.793966	0.731476	0.9	0.940587	0.850251	0.936874	-0.0139544	-0.176326	0.0365279
P46926	GNPDA1	ENSG00000113552	0.0033437	-0.212262	0.00679206	0.000467369	0.000202181	0.205431	0.00717821	0.00482066	0.109168	0.000921147	-0.193348	0.82017	0.00197495	0.007792	0.996503	0.019557	0.0597465	0.0576887	-0.44141	-0.152034	0.397932	0.0696848	0.0127779	0.706144	0.31348	0.0615406	0.0588961	0.000663826	-0.192542	0.345719	0.00179038	0.00529739	0.718097	0.0170727	0.0350617	0.0637416	-0.00246436	-0.199048	0.502389	0.00135916	0.00557956	0.821703	0.0133735	0.0382401	0.063465	0.382628	-0.21671
Q9UN37	VPS4A	ENSG00000132612	4.54211483979907e-05	0.0159871	0.959045	0.710282	0.928321	0.989403	0.838615	0.959033	-0.0142234	-0.00310265	0.0244714	0.277096	0.570605	0.513776	0.981996	0.743857	0.715412	-0.00503445	0.32067	0.0015163	0.382069	0.9793	0.54395	0.697552	0.991689	0.688765	-0.00691024	-0.00045112	0.0181654	0.363392	0.670274	0.609307	0.729676	0.815563	0.757104	-0.00773354	-0.00470075	0.00625954	0.069852	0.88356	0.18007	0.440079	0.938092	0.345556	0.01122	-0.198875	0.0296841
O00231	PSMD11	ENSG00000108671	0.000984097	-0.0761072	0.216765	0.0505757	0.0913282	0.67556	0.157856	0.236147	0.0213219	-0.00262966	-0.0628795	0.308022	0.108442	0.116589	0.981996	0.264731	0.310228	0.0176382	0.593798	-0.129672	0.0762518	0.0158883	0.0494565	0.334261	0.158146	0.146112	0.0356649	0.000174642	-0.0699352	0.697698	0.0724259	0.186925	0.905574	0.202098	0.37135	0.0105597	0.00097313	-0.0678947	0.679944	0.084432	0.1857	0.897298	0.221125	0.351642	0.0107443	0.235219	-0.0856818
P61009	SPCS3	ENSG00000129128	-0.00210476	0.0997707	0.230128	0.242173	0.289151	0.691639	0.440448	0.481753	0.00381454	-0.000817646	0.0884932	0.885721	0.305187	0.589567	0.996503	0.511448	0.771572	-0.00716429	0.784976	0.0436437	0.287037	0.710054	0.264428	0.619815	0.881604	0.437917	0.00609106	0.000451684	0.0872739	0.647468	0.305414	0.525272	0.882593	0.513619	0.700432	-0.00541754	-0.00115074	0.0857992	0.821483	0.311436	0.56304	0.947607	0.514992	0.702559	-0.00655048	-0.776743	0.138697
P08247	SYP	ENSG00000102003	-0.000628303	-0.477873	0.759644	4.40327182365832e-06	1.74197627238841e-05	0.936947	0.000404891	0.001035	0.142141	-0.00060613	-0.480283	0.927312	4.59134012391632e-06	1.818160767731e-05	0.996503	0.000448905	0.00152646	0.141576	-2.62586	-0.241646	0.00173982	0.0668548	8.36860233243991e-07	0.059726	0.308206	0.000129278	0.208859	0.00349286	-0.486534	0.00201187	1.17087507885417e-06	1.76667641714593e-07	0.0899777	0.000143553	2.57468087661041e-05	0.20203	-0.0161689	-0.516781	0.00672001	4.72648003784486e-07	4.59486626153117e-07	0.209028	8.11274040273638e-05	0.000104385	0.191451	0.308851	-0.502705
O94874	UFL1	ENSG00000014123	-0.00113917	-0.0123049	0.153972	0.75067	0.317091	0.605538	0.864087	0.50977	0.00239989	-0.000903715	-0.0171906	0.727583	0.661666	0.827512	0.996503	0.808657	0.916373	-0.0124313	0.745967	-0.0844354	0.030194	0.122205	0.0898282	0.209164	0.405009	0.214278	0.0252392	-0.000104727	-0.0192213	0.816583	0.621008	0.858366	0.94711	0.782873	0.921861	-0.0131022	0.00209693	-0.0146705	0.365651	0.702438	0.587694	0.745897	0.831514	0.71882	-0.0072247	-0.188017	-0.00690238
O43795	MYO1B	ENSG00000128641	-0.00086004	-0.000420457	0.443665	0.99385	0.740454	0.822186	0.996471	0.842028	-0.0107014	0.00055732	-0.00738295	0.878171	0.893301	0.982394	0.996503	0.946396	0.992546	-0.0151072	-1.3506	0.130643	0.00337278	0.0720341	0.0133284	0.074161	0.317032	0.0630812	0.0581805	0.00107128	-0.00808253	0.0886211	0.880687	0.232064	0.405456	0.935151	0.424552	0.00723597	-0.00158843	-0.0083849	0.631664	0.878708	0.886876	0.879211	0.934868	0.928315	-0.0137217	-0.0235053	-0.00432643
Q9NR28	DIABLO	ENSG00000184047	0.0024361	-0.286485	0.0809572	4.01398163187036e-05	0.000111069	0.495074	0.00142699	0.00329961	0.11734	-0.00208415	-0.265428	0.646206	0.000171106	0.000460833	0.996503	0.00416915	0.0108852	0.0978049	-0.176948	-0.250217	0.764935	0.00906674	0.00278894	0.919915	0.122219	0.0241751	0.0843545	0.00166386	-0.273466	0.0335144	7.16892775657777e-05	5.92285355221347e-05	0.27078	0.00217148	0.00169485	0.126748	-0.00228668	-0.280398	0.577197	6.46666817632114e-05	0.00033091	0.856672	0.00192852	0.00738714	0.103905	0.236293	-0.286862
P10599	TXN	ENSG00000136810	0.000943067	0.225329	0.607364	0.0125973	0.0310734	0.890351	0.0604927	0.117885	0.0374206	0.00471141	0.218906	0.427112	0.0158304	0.0258505	0.996503	0.0746942	0.124733	0.0401419	0.198608	0.261157	0.794868	0.0339198	0.0191644	0.929787	0.224068	0.0802745	0.0519976	-0.000585837	0.233913	0.570361	0.00932554	0.0298461	0.846879	0.0511217	0.11153	0.038307	0.000721852	0.231147	0.892683	0.0101518	0.0357511	0.970957	0.0518257	0.122839	0.0358857	0.0435612	0.228413
Q16134	ETFDH	ENSG00000171503	0.000245861	-0.336957	0.857103	1.26259306379525e-06	6.89503064694571e-06	0.964305	0.000171092	0.000549043	0.154286	-0.000634717	-0.333711	0.885737	1.81571014511031e-06	6.93589421077715e-06	0.996503	0.000215762	0.00081236	0.154209	-1.51217	-0.173595	0.00480217	0.0407306	1.65243879483228e-06	0.0852689	0.242911	0.000190499	0.199101	0.00146638	-0.338345	0.0546677	7.65677014388954e-07	1.23865058189762e-06	0.330235	0.000105609	0.000118115	0.177569	0.000738708	-0.334904	0.854201	1.60498427937665e-06	7.44301354241931e-06	0.958196	0.000193702	0.00078944	0.155491	-0.193296	-0.322356
P07814	EPRS1	ENSG00000136628	-0.00100901	0.0718804	0.151014	0.0363007	0.0569213	0.602166	0.126073	0.174686	0.0284146	0.0011881	0.062301	0.602436	0.0728237	0.139831	0.996503	0.203797	0.343563	0.014887	-0.0928462	0.0600269	0.754583	0.206859	0.389087	0.918437	0.522313	0.557882	-0.000849838	0.000211709	0.0638467	0.592264	0.062193	0.147722	0.859001	0.182376	0.321049	0.0141638	0.00198097	0.0708673	0.335234	0.038971	0.0912447	0.723889	0.130891	0.223951	0.0216672	0.0295491	0.0634468
P13797	PLS3	ENSG00000102024	-0.000584501	0.362373	0.737596	3.60846324801344e-05	0.000186189	0.929976	0.00136368	0.00462989	0.110297	0.0035893	0.349162	0.524527	7.23183867729145e-05	0.000160747	0.996503	0.00249369	0.00616287	0.112305	0.106247	0.392969	0.882001	0.000797911	0.000141769	0.964249	0.0419984	0.00414782	0.13221	-0.000925468	0.360623	0.345282	3.49517373108628e-05	0.000136074	0.71789	0.00139158	0.00293586	0.115414	0.00227452	0.367445	0.656901	2.91333518886209e-05	0.000154941	0.887788	0.00115398	0.0048452	0.114467	-0.000651098	0.358685
P62316	SNRPD2	ENSG00000125743	0.000930978	0.0881491	0.381049	0.089489	0.128685	0.790551	0.229258	0.292946	0.0161452	0.00123068	0.0908422	0.720697	0.0830092	0.177389	0.996503	0.222626	0.396686	0.0112748	-0.0983534	0.10139	0.82062	0.144846	0.252916	0.939612	0.440641	0.425869	0.00688788	-0.001182	0.0977324	0.0465007	0.0556642	0.0252192	0.305158	0.17048	0.0999205	0.0408154	-0.0028458	0.0866774	0.357024	0.0920829	0.128984	0.740107	0.234736	0.279036	0.0163615	0.377115	0.0686696
P09874	PARP1	ENSG00000143799	-0.00117584	0.034331	0.0990081	0.320466	0.188668	0.529161	0.527103	0.370054	0.0103367	-0.0041275	0.0377254	0.0731578	0.277472	0.147588	0.967587	0.480618	0.354676	0.0140685	-0.034876	0.0329505	0.907531	0.492079	0.739705	0.972835	0.759059	0.832281	-0.0125026	-0.00104278	0.0284792	0.00870123	0.399451	0.0237484	0.151881	0.602727	0.095797	0.0417085	-0.00142605	0.0245514	0.499453	0.483394	0.584103	0.820617	0.671596	0.716357	-0.00712827	0.188481	0.014118
P16615	ATP2A2	ENSG00000174437	-0.00142995	-0.0426176	0.178269	0.408492	0.242657	0.635662	0.610051	0.43246	0.0064976	0.0026399	-0.0587187	0.443419	0.260781	0.448672	0.996503	0.463584	0.664525	-0.00294158	-0.703341	0.0180724	0.104817	0.792788	0.184626	0.39253	0.919127	0.347394	0.0125036	0.00117275	-0.0522228	0.0474838	0.302459	0.0872057	0.307689	0.511762	0.229654	0.0221867	-0.0021142	-0.0555622	0.501118	0.287176	0.486857	0.821268	0.491617	0.643808	-0.00426661	-0.196896	-0.0384729
Q9H3K2	GHITM	ENSG00000165678	0.00194936	-0.292766	0.145034	1.33855257196796e-05	5.29162382652577e-05	0.595332	0.00075467	0.00209596	0.127351	0.00306229	-0.288409	0.480502	2.22117917864123e-05	0.000119681	0.996503	0.0012173	0.00513566	0.116325	-1.27747	-0.199208	0.0222901	0.0254484	9.8078163865011e-06	0.185052	0.194617	0.000653065	0.172985	0.00276174	-0.285751	0.000173368	8.11180820971388e-06	1.44811628654412e-07	0.0429701	0.000526518	2.28270412189118e-05	0.204487	-0.000301674	-0.283571	0.939181	2.95912718397036e-05	0.000144992	0.984045	0.00116375	0.00462877	0.115385	0.144199	-0.290043
P46783	RPS10	ENSG00000124614	6.02957071676594e-05	0.169154	0.965499	0.0136849	0.0442567	0.991551	0.0644528	0.147344	0.0321691	-0.00634131	0.186287	0.158033	0.00670938	0.0162914	0.973209	0.0422702	0.0936269	0.0469356	1.54014	0.0348338	0.00881853	0.706233	0.00218328	0.118049	0.880146	0.0208967	0.088385	-0.00217229	0.173775	0.00492702	0.00882485	0.000877335	0.118926	0.0492152	0.0102987	0.0894814	0.00217982	0.176807	0.593298	0.00991435	0.0346353	0.862214	0.0511888	0.120778	0.0363632	-0.0215373	0.170991
P19623	SRM	ENSG00000116649	0.000205622	0.177369	0.916964	0.0662327	0.173194	0.97849	0.187943	0.351115	0.0116388	0.000181793	0.178202	0.977268	0.0668019	0.17407	0.997676	0.193033	0.391906	0.011562	1.48504	0.0249901	0.0696704	0.84718	0.0578512	0.318123	0.939392	0.160155	0.032937	-0.00164791	0.185596	0.134326	0.0507932	0.0530699	0.487956	0.160319	0.164557	0.0296871	0.00593685	0.194601	0.297323	0.0406796	0.0890667	0.702295	0.134912	0.220215	0.0220364	-0.52741	0.214237
Q16531	DDB1	ENSG00000167986	0.000529773	0.0561147	0.429909	0.0870492	0.137626	0.815409	0.225551	0.305759	0.0151279	0.000844412	0.0572667	0.69758	0.0834272	0.174423	0.996503	0.223282	0.392096	0.0115313	-0.111264	0.0538234	0.680751	0.213723	0.424543	0.881496	0.531227	0.590736	-0.00242378	-0.000531279	0.0605164	0.158522	0.0627763	0.0709807	0.522143	0.183252	0.200679	0.0253026	-0.00171666	0.0542688	0.38239	0.0972899	0.142401	0.761234	0.243983	0.298595	0.0148395	0.224664	0.0443512
Q13724	MOGS	ENSG00000115275	-0.00166904	0.0870204	0.181132	0.151968	0.183568	0.639409	0.32564	0.364025	0.0107539	0.00184333	0.0714967	0.648976	0.2446	0.405932	0.996503	0.446061	0.63065	-0.00139815	-0.207252	0.100403	0.694853	0.235012	0.457568	0.888142	0.551056	0.619393	-0.00377771	0.00112134	0.0751197	0.109379	0.211826	0.121766	0.449145	0.405834	0.284058	0.0171128	-0.00153669	0.0751146	0.676569	0.220208	0.40124	0.896211	0.416508	0.574348	-0.00123629	-0.421724	0.104795
Q02543	RPL18A	ENSG00000105640	-0.00370048	0.210494	0.00659006	0.00157262	0.000532042	0.204829	0.0153576	0.00859727	0.0958083	-0.00613637	0.203076	0.168147	0.00295614	0.00833524	0.973209	0.025258	0.061609	0.0567112	-0.773101	0.289979	0.179976	0.00196	0.00669111	0.503308	0.060556	0.0413127	0.0698023	-0.00110579	0.18955	0.153414	0.00494242	0.00796597	0.516145	0.032778	0.0455434	0.057801	-0.00927508	0.170358	0.020021	0.0101915	0.00130877	0.30322	0.0518912	0.0165842	0.0844452	-0.0207009	0.188265
P53597	SUCLG1	ENSG00000163541	0.00153383	-0.062088	0.16128	0.243202	0.229546	0.615812	0.441881	0.417179	0.00734622	-7.00909e-05	-0.0521108	0.984272	0.333874	0.614478	0.999051	0.540993	0.789855	-0.00780574	-1.44191	0.0780741	0.00013278	0.1818	0.000337478	0.0188337	0.489046	0.0070261	0.118543	0.00106613	-0.0537732	0.0827408	0.307423	0.13832	0.393286	0.515867	0.308061	0.0151684	0.000355955	-0.0526863	0.91253	0.327919	0.602868	0.97601	0.531218	0.72996	-0.00762597	-0.182247	-0.0400098
Q9H0R4	HDHD2	ENSG00000167220	0.00060325	-0.0174131	0.630336	0.775135	0.868066	0.89929	0.876724	0.919955	-0.0131768	-0.00490384	-0.000610506	0.225402	0.992024	0.466317	0.973209	0.995245	0.676909	-0.00353695	0.0137204	-0.00523367	0.979157	0.950202	0.997954	0.991745	0.980661	0.998633	-0.0179805	-0.000416468	-0.0126434	0.554965	0.834956	0.818754	0.839896	0.911113	0.897539	-0.0123604	-0.00192029	-0.0180324	0.60371	0.768805	0.849784	0.867061	0.873144	0.902479	-0.0130452	0.507703	-0.0477884
Q9Y2W1	THRAP3	ENSG00000054118	-0.000369271	0.0372804	0.652032	0.349947	0.610706	0.908582	0.555371	0.752325	-0.00771028	-0.00173722	0.0395111	0.511757	0.32481	0.544907	0.996503	0.532209	0.739772	-0.00594445	0.869528	-0.0402919	0.00940748	0.444432	0.021516	0.120366	0.728917	0.0862428	0.0500185	0.000458698	0.0331251	0.318268	0.402106	0.418254	0.695104	0.605787	0.612087	-0.00187248	-0.000285148	0.0359265	0.905902	0.370034	0.651348	0.974928	0.571628	0.765289	-0.00884445	0.123429	0.0266021
Q9H936	SLC25A22	ENSG00000177542	-0.00180993	-0.112077	0.0831772	0.0279689	0.0119362	0.500046	0.106236	0.0648029	0.0514857	-0.00266123	-0.116603	0.433098	0.0244982	0.0395578	0.996503	0.099907	0.161578	0.0338389	-1.08073	-0.0155099	0.0123032	0.819383	0.00509557	0.134033	0.929551	0.0343773	0.0743568	0.000815666	-0.124975	0.16618	0.0144723	0.0215217	0.52919	0.0687263	0.0893251	0.0431701	-0.0012271	-0.124339	0.691675	0.0165775	0.0557152	0.902449	0.0736736	0.162674	0.0291789	-0.451581	-0.0931884
P63173	RPL38	ENSG00000172809	-0.00106527	0.294149	0.560785	0.00120594	0.00513826	0.878067	0.0130595	0.0377621	0.0637057	-0.00373552	0.297214	0.528282	0.00115648	0.00498746	0.996503	0.0141065	0.0460252	0.0641347	0.438467	0.239877	0.573474	0.0554429	0.0189559	0.823326	0.28208	0.0797902	0.0521845	-0.00201507	0.292998	0.048914	0.00102979	0.000867736	0.31286	0.0120391	0.0102327	0.0896367	0.00152744	0.293164	0.777313	0.00134119	0.00569932	0.933163	0.0132706	0.0385816	0.0631542	0.264351	0.269527
Q9Y262	EIF3L	ENSG00000100129	-0.000781214	0.0431993	0.189366	0.136079	0.175121	0.646275	0.304219	0.35357	0.0114705	-0.00151757	0.04222	0.43158	0.149531	0.30478	0.996503	0.326384	0.534993	0.00300747	0.0720838	0.0293673	0.754721	0.425641	0.455072	0.91846	0.715485	0.617204	-0.00367879	-0.000868163	0.0400724	0.00887337	0.156554	0.0135114	0.152894	0.335057	0.0649019	0.0500512	0.000368142	0.0400122	0.832184	0.166584	0.382272	0.951405	0.347567	0.556962	-0.000478928	-0.0912836	0.0443658
Q04637	EIF4G1	ENSG00000114867	-0.00212886	0.0382937	0.015181	0.364549	0.0438815	0.277205	0.569188	0.146664	0.0322959	-0.000810431	0.0268433	0.777511	0.536689	0.812734	0.996503	0.717349	0.908919	-0.0121507	0.328426	-0.0131269	0.367732	0.821202	0.619141	0.685973	0.929551	0.745247	-0.00926202	-0.000269251	0.0247024	0.589156	0.564864	0.737485	0.85751	0.742009	0.844027	-0.0107209	0.000585407	0.0290702	0.821133	0.498883	0.786298	0.947607	0.684741	0.860616	-0.0118169	-0.00106814	0.0247749
Q15904	ATP6AP1	ENSG00000071553	0.00393281	-0.300805	0.0154641	0.000179035	0.000157694	0.2787	0.0039064	0.00412891	0.112567	0.00176199	-0.280351	0.740142	0.000653141	0.00283019	0.996503	0.0100096	0.0336313	0.0722569	-0.66455	-0.236532	0.313621	0.025912	0.00168233	0.642492	0.196979	0.0179104	0.0926562	0.00284252	-0.279312	0.00164907	0.00035329	2.31706764148e-05	0.0866491	0.0060372	0.000922527	0.139363	-0.00446821	-0.288921	0.352195	0.000394803	0.00162898	0.738223	0.00630648	0.0187164	0.0813087	0.0858193	-0.281483
Q01105	SET	ENSG00000119335	0.000426806	-0.025874	0.761601	0.705392	0.900693	0.936947	0.836037	0.940856	-0.0137521	-0.0109888	0.00587312	0.0146012	0.930503	0.0472728	0.85313	0.966172	0.180492	0.0311869	0.2349	-0.0403446	0.692692	0.670584	0.898654	0.887524	0.862353	0.936229	-0.0160599	1.33369470135373e-05	-0.0238307	0.986562	0.726648	0.940472	0.996496	0.847317	0.966113	-0.0145381	-0.00246897	-0.0285986	0.551994	0.67781	0.788097	0.845319	0.813962	0.8616	-0.011853	0.521765	-0.0583237
P36957	DLST	ENSG00000119689	0.00224445	-0.126887	0.0376619	0.0160082	0.0118559	0.393544	0.0722663	0.0645478	0.0515842	0.00118755	-0.115695	0.735941	0.0314595	0.0979206	0.996503	0.118519	0.281167	0.0202719	-0.0926689	-0.0989648	0.831531	0.156354	0.158378	0.943469	0.455744	0.314962	0.0152283	0.00130665	-0.114686	0.0313401	0.0281968	0.0106093	0.26342	0.109114	0.0547402	0.0536058	0.00519062	-0.101902	0.104261	0.0550326	0.0290951	0.50969	0.164938	0.107681	0.0389841	-0.281681	-0.0935692
P20618	PSMB1	ENSG00000008018	0.0016075	0.0405613	0.0658414	0.337682	0.0893639	0.475825	0.542709	0.233191	0.0216492	-0.000303581	0.0516254	0.915029	0.23201	0.485603	0.996503	0.43161	0.692412	-0.00416282	1.05004	-0.0554401	0.00361991	0.327447	0.00934456	0.0759787	0.638203	0.0496904	0.0641872	-0.000704252	0.0519469	0.153143	0.220372	0.17853	0.516145	0.416668	0.359668	0.0112643	0.00245056	0.0568028	0.343856	0.186685	0.304364	0.73121	0.373177	0.482952	0.0030775	0.240685	0.034598
P05091	ALDH2	ENSG00000111275	0.000414551	0.130464	0.785672	0.0802521	0.189795	0.94384	0.213301	0.371228	0.010246	0.00351391	0.12383	0.475737	0.0983506	0.152593	0.996503	0.248407	0.361534	0.0135625	-1.05999	0.254181	0.0825677	0.00968231	0.0337262	0.347645	0.125455	0.113644	0.0422937	0.000927665	0.133922	0.275914	0.0687653	0.100772	0.65253	0.195286	0.251957	0.0199924	0.00367129	0.14279	0.413087	0.0564172	0.135224	0.7817	0.167796	0.288468	0.0156351	-0.127057	0.141676
Q13423	NNT	ENSG00000112992	0.000284695	-0.135799	0.808649	0.0187875	0.0624396	0.951048	0.080799	0.184912	0.0270306	0.0040099	-0.144572	0.290692	0.0127207	0.0367184	0.981996	0.0645563	0.154558	0.0349454	-1.01673	-0.0602466	0.0281252	0.410516	0.0033934	0.203226	0.705255	0.0270771	0.0811124	0.00158176	-0.135275	0.0150419	0.0156809	0.00359003	0.186051	0.0725265	0.0268185	0.069372	-0.00171199	-0.139007	0.620331	0.0164586	0.0545163	0.874487	0.0733071	0.160658	0.0295088	-0.420419	-0.105639
P42167	TMPO	ENSG00000120802	0.000654885	0.238063	0.581531	6.46910195129912e-05	0.000194121	0.8842	0.00196624	0.00476479	0.109725	-0.00572718	0.25737	0.134755	1.70428067427673e-05	7.3568700110307e-05	0.973209	0.00103652	0.00371402	0.122916	1.23598	0.1545	0.00828544	0.0374591	3.5482769719286e-06	0.113964	0.233146	0.000330204	0.187997	-0.00142422	0.242571	0.0302071	2.88864894832742e-05	2.39479000751513e-05	0.259244	0.00120605	0.000938952	0.138922	0.00612447	0.258782	0.0757224	1.17681618309946e-05	3.30014093083002e-05	0.45499	0.000721407	0.00181244	0.135609	-0.0527044	0.245797
P09543	CNP	ENSG00000173786	0.00135473	-0.316205	0.264932	3.47238598122081e-07	2.03628868867403e-06	0.716608	6.70517732973739e-05	0.000227946	0.170007	0.00551201	-0.322114	0.160267	2.42467623564862e-07	1.41237546744328e-06	0.973209	5.50829389533821e-05	0.000287084	0.174666	-0.185887	-0.292789	0.716285	0.000482994	3.66035020650163e-05	0.89869	0.0345574	0.00177322	0.153126	0.000868886	-0.307503	0.20176	5.41859110702997e-07	1.96249833689534e-06	0.580024	8.88946103779245e-05	0.000157546	0.17168	-0.002708	-0.317331	0.443503	2.7301184413445e-07	1.719302883085e-06	0.79687	5.40703457460127e-05	0.000301816	0.174607	0.180962	-0.319756
Q9UMS4	PRPF19	ENSG00000110107	0.000182685	0.0515833	0.785097	0.115142	0.256292	0.943534	0.27061	0.447366	0.00566166	-0.00292543	0.0604759	0.175582	0.0652007	0.105932	0.973209	0.189942	0.294746	0.0190859	-0.233556	0.0660718	0.395129	0.13302	0.32151	0.70438	0.422991	0.496074	0.00258454	-0.000268218	0.0540536	0.475809	0.0964528	0.200356	0.800511	0.244825	0.387372	0.00949466	-0.00294899	0.0464549	0.134209	0.154782	0.090484	0.545076	0.331455	0.222863	0.0217951	0.110392	0.0453076
O60888	CUTA	ENSG00000112514	0.00420368	-0.0411705	0.0521321	0.693761	0.149219	0.440556	0.827457	0.320158	0.0139018	0.00234073	-0.0205159	0.739928	0.847586	0.93741	0.996503	0.922078	0.969996	-0.0143754	2.31233	-0.228483	0.014182	0.125658	0.0485601	0.144134	0.410632	0.144539	0.0359827	-0.00053175	-0.00969282	0.663455	0.926547	0.904466	0.891533	0.958565	0.947139	-0.0139242	-0.00396202	-0.0260105	0.535766	0.806291	0.81259	0.837195	0.894927	0.877947	-0.012337	0.832431	-0.0704516
P45974	USP5	ENSG00000111667	-0.000634988	-0.107909	0.427257	0.00620301	0.0122263	0.814851	0.037633	0.0656716	0.0511352	-0.000731123	-0.110032	0.777729	0.0056896	0.0161181	0.996503	0.038016	0.0931159	0.0470924	-0.771191	-0.0588015	0.0222374	0.270268	0.000964836	0.185052	0.589483	0.0131204	0.1017	0.000550305	-0.112657	0.220524	0.00403144	0.00844575	0.604231	0.029129	0.0474088	0.0569463	-0.00221125	-0.117785	0.347405	0.00297531	0.0101432	0.733983	0.0223119	0.0554857	0.0546778	0.0652672	-0.116363
Q9Y2T3	GDA	ENSG00000119125	-0.000712145	-0.472823	0.784053	0.000266901	0.000968912	0.94346	0.00487758	0.0127841	0.087431	0.00192262	-0.482447	0.819099	0.000222666	0.00098006	0.996503	0.00492801	0.0171655	0.0872703	-1.67504	-0.338212	0.130837	0.0566725	0.00106875	0.436538	0.285226	0.0139461	0.100043	0.00056552	-0.478812	0.699026	0.000212622	0.000985851	0.905919	0.00433322	0.011084	0.0878337	-0.0090924	-0.498051	0.23441	0.000130801	0.000508535	0.650393	0.00300687	0.00913471	0.0978689	0.463258	-0.5086
P11766	ADH5	ENSG00000197894	-0.00105398	-0.069681	0.281311	0.143873	0.152525	0.728835	0.316601	0.324637	0.0135692	-0.00803681	-0.0551838	0.0102801	0.239717	0.0100187	0.85313	0.440215	0.0688704	0.0540377	-0.44224	-0.0267087	0.283568	0.684186	0.246798	0.615247	0.870474	0.419317	0.00732596	-5.32948e-05	-0.0746296	0.922721	0.116244	0.287153	0.979093	0.276353	0.482273	0.00395205	0.00246465	-0.073678	0.385292	0.118909	0.169827	0.763247	0.279951	0.333608	0.0121244	-0.0853507	-0.0706558
P30043	BLVRB	ENSG00000090013	-0.00120089	0.244547	0.460347	0.00237388	0.0092044	0.832721	0.0201272	0.0550269	0.0552706	-0.00397426	0.247377	0.450039	0.0022642	0.00908734	0.996503	0.0212499	0.0649913	0.0554566	1.51348	0.133337	0.0164665	0.181499	0.000258567	0.157446	0.489041	0.00587403	0.122763	-0.00104242	0.237018	0.252877	0.00291783	0.00688244	0.632725	0.0235197	0.0418582	0.0599343	0.00465181	0.253001	0.325055	0.00152831	0.00544134	0.718527	0.0143784	0.0377279	0.063832	-0.0339515	0.23917
Q9UBQ7	GRHPR	ENSG00000137106	-0.000175637	0.16172	0.864681	0.00155673	0.00638043	0.967631	0.015298	0.0431545	0.0605816	-0.00301315	0.168557	0.365366	0.00103587	0.00429114	0.986836	0.0131943	0.0424354	0.0662973	0.349006	0.166209	0.3821	0.0100534	0.000600024	0.697552	0.12709	0.0100569	0.109355	-0.00029761	0.160088	0.607066	0.00161193	0.00622799	0.866083	0.0158605	0.0392653	0.0613895	0.00558164	0.176818	0.0582905	0.000382562	0.000654523	0.41915	0.00615606	0.0107565	0.0943045	-0.118041	0.168556
P00846	MT-ATP6	ENSG00000198899	0.000840302	-0.115672	0.691854	0.263043	0.516772	0.918576	0.462917	0.681507	-0.00512434	0.00427897	-0.121609	0.532498	0.242192	0.459843	0.996503	0.443235	0.671169	-0.00332113	-0.824803	0.0326475	0.35671	0.818845	0.604705	0.677073	0.929551	0.734508	-0.00883306	0.00271031	-0.114449	0.0216511	0.256173	0.0405503	0.225078	0.459731	0.137338	0.0337264	-0.015406	-0.145492	0.0121141	0.149823	0.022518	0.258638	0.324791	0.0917789	0.0428243	0.195558	-0.123491
Q9ULA0	DNPEP	ENSG00000123992	0.00099055	-0.0773528	0.324274	0.114613	0.211569	0.758162	0.270066	0.397799	0.00859088	0.00416641	-0.0820329	0.199359	0.0958336	0.150736	0.973209	0.244055	0.358905	0.0137483	-0.821829	0.0374044	0.0528851	0.577888	0.116948	0.276377	0.814222	0.255414	0.0205946	0.000691417	-0.0718433	0.220757	0.139849	0.167071	0.604299	0.309778	0.345226	0.0122807	-0.00177085	-0.0758708	0.550552	0.12462	0.280828	0.844581	0.288713	0.4595	0.00433037	0.270094	-0.0892372
O43175	PHGDH	ENSG00000092621	-0.00411638	0.718951	0.439856	0.00620721	0.0215048	0.820244	0.037633	0.0938148	0.042856	-0.00618711	0.709012	0.719903	0.00741885	0.0271999	0.996503	0.0450304	0.128493	0.0393903	2.36311	0.497	0.274053	0.150223	0.02139	0.60738	0.44731	0.0861962	0.0501191	-0.00342142	0.698385	0.253326	0.00740177	0.0158133	0.632826	0.0430831	0.071975	0.0477315	0.0219629	0.755152	0.155269	0.00363267	0.00824959	0.56748	0.0257656	0.0490003	0.0577251	-1.52462	0.795452
O43865	AHCYL1	ENSG00000168710	-0.000854382	-0.0922423	0.387723	0.0565968	0.0870906	0.79458	0.169681	0.22943	0.022037	0.00431285	-0.109087	0.17679	0.0249213	0.050689	0.973209	0.101091	0.188322	0.0301464	0.123872	-0.138263	0.753363	0.0296419	0.0457092	0.917937	0.20852	0.139408	0.037033	9.5869573552288e-05	-0.0965825	0.8631	0.045211	0.132631	0.960737	0.148727	0.299807	0.0158095	0.000763998	-0.0966247	0.790788	0.0447619	0.116882	0.939599	0.142871	0.263129	0.0178746	-0.0804799	-0.0922713
P78345	RPP38	ENSG00000152464	0.000147913	0.0604018	0.849154	0.112052	0.25992	0.961866	0.266214	0.451912	0.00544657	-0.00367405	0.0710495	0.142525	0.0617235	0.0899407	0.973209	0.183085	0.267379	0.0215523	0.223155	0.0450071	0.499277	0.393432	0.240806	0.777392	0.691519	0.412449	0.00776549	-0.000104351	0.0630249	0.810561	0.0943064	0.24075	0.945112	0.2416	0.432444	0.00667019	-0.0012519	0.0608035	0.583193	0.109715	0.211066	0.859161	0.265322	0.382513	0.00876322	-0.0284295	0.0632626
Q9UHW9	SLC12A6	ENSG00000140199	0.00156341	0.0280613	0.101666	0.544069	0.185862	0.534926	0.723427	0.366879	0.0105648	0.00158161	0.033865	0.610389	0.471379	0.626065	0.996503	0.667174	0.796398	-0.00809544	0.823606	-0.00586935	0.0399133	0.926189	0.0467461	0.239619	0.971468	0.140935	0.0366438	-0.000409631	0.0381265	0.447454	0.411445	0.542748	0.784238	0.614226	0.71478	-0.00592783	0.00524048	0.0500036	0.0620578	0.280967	0.12096	0.426075	0.48509	0.268436	0.0173481	0.112142	0.0304822
P83731	RPL24	ENSG00000114391	-0.00303808	0.231407	0.0497538	0.00236372	0.00302223	0.43292	0.0200631	0.0267703	0.0713194	-0.0116496	0.242779	0.0196488	0.00146151	0.00135852	0.85313	0.0161729	0.0213277	0.0826735	0.296516	0.215911	0.651688	0.041204	0.0162165	0.867869	0.244357	0.0720023	0.0548463	-0.00120782	0.214256	0.167367	0.00491637	0.00841104	0.530306	0.0327494	0.047283	0.0570065	-0.01057	0.193575	0.0185479	0.00950743	0.00113961	0.298937	0.0498998	0.0153887	0.0864229	0.000835724	0.211955
P49419	ALDH7A1	ENSG00000164904	-0.000615859	0.0882564	0.581236	0.10572	0.25388	0.8842	0.255982	0.444357	0.00580626	-0.000286065	0.0850802	0.936907	0.121651	0.294837	0.996503	0.285342	0.526184	0.00351605	-0.358169	0.158783	0.373623	0.0145715	0.0393841	0.691391	0.153338	0.12633	0.0396138	0.000907679	0.0832705	0.146805	0.122187	0.100796	0.505764	0.284099	0.251957	0.0199887	0.000875437	0.0888634	0.784055	0.0953221	0.246742	0.936054	0.241141	0.42399	0.00634144	-0.241502	0.100605
Q969V3	NCLN	ENSG00000125912	-0.00185044	0.0304747	0.163616	0.636078	0.361953	0.620408	0.788064	0.551425	0.000366936	1.19159781022025e-05	0.0186299	0.997796	0.775449	0.958611	0.999051	0.88113	0.982004	-0.0147245	0.931331	-0.0443376	0.0884718	0.609158	0.192922	0.358341	0.832178	0.35726	0.0117212	0.00107953	0.0162241	0.148718	0.800151	0.336738	0.510307	0.890671	0.534703	0.00148916	0.00866461	0.0397138	0.0237133	0.52821	0.0719472	0.319951	0.708315	0.192825	0.0252927	-0.406915	0.0460933
P61026	RAB10	ENSG00000084733	-0.000242557	-0.0908912	0.786634	0.0386113	0.100917	0.94384	0.131575	0.251176	0.0198175	0.000625383	-0.0940914	0.829191	0.0335462	0.10228	0.996503	0.124051	0.288219	0.0196152	-0.799485	-0.00687861	0.029585	0.905619	0.0214853	0.207363	0.96257	0.0862091	0.050043	0.00158504	-0.096191	0.00135022	0.022461	0.000608576	0.0755732	0.0932232	0.00804904	0.0946302	-0.00405975	-0.101502	0.121744	0.0204124	0.030448	0.530634	0.0842925	0.111144	0.0383014	-0.0473064	-0.0892506
P49327	FASN	ENSG00000169710	-0.00349504	-0.122956	0.0209526	0.0933532	0.0101086	0.313547	0.236258	0.0582724	0.0539077	-0.00398977	-0.134731	0.419389	0.0731011	0.105818	0.996503	0.204281	0.294617	0.0191021	-1.90693	0.0255216	0.00277008	0.797885	0.00208778	0.0683256	0.921894	0.0204127	0.0891193	0.000978926	-0.147562	0.254318	0.0470161	0.077511	0.634276	0.152265	0.213438	0.0239717	-0.0126962	-0.171315	0.0042683	0.0194465	0.00243424	0.194273	0.0819231	0.0236504	0.0755247	0.370938	-0.170275
P55884	EIF3B	ENSG00000106263	-0.000787045	0.0549502	0.258578	0.105802	0.176493	0.714466	0.2561	0.355192	0.0113519	-0.00085515	0.0521841	0.704951	0.128555	0.311671	0.996503	0.296832	0.541464	0.00266445	0.290048	0.0258459	0.312583	0.572209	0.215384	0.642453	0.8118	0.383413	0.00975808	-0.000644455	0.0502595	0.0980095	0.133446	0.088937	0.424989	0.301032	0.232235	0.0218887	0.00198764	0.0563774	0.326589	0.094655	0.181186	0.719296	0.239823	0.346749	0.0111246	0.00935951	0.0492947
P04439	HLA-A	ENSG00000206503	-0.000676164	0.283344	0.757235	0.00858913	0.0312043	0.936947	0.046753	0.118122	0.0373584	0.00638018	0.262177	0.36656	0.0152332	0.0217432	0.986836	0.0731269	0.112038	0.0426937	-0.0753823	0.342584	0.932447	0.0171597	0.0157147	0.979769	0.162627	0.0705698	0.0553815	-0.000151735	0.275285	0.901398	0.0099371	0.0355279	0.972062	0.0530803	0.126053	0.0357053	-0.00756498	0.26131	0.239546	0.01521	0.018368	0.65635	0.0699965	0.0808402	0.045866	-0.00420519	0.279311
P17980	PSMC3	ENSG00000165916	0.000921925	-0.0785516	0.127396	0.00814275	0.015241	0.575444	0.0449568	0.0755111	0.0479123	0.0012466	-0.0759584	0.525507	0.0115448	0.0399698	0.996503	0.0606198	0.162916	0.0336849	0.487507	-0.129391	0.0564819	0.00175919	0.0073328	0.287017	0.0574666	0.0436253	0.0682662	0.000396673	-0.0731979	0.24457	0.0134454	0.0261028	0.625481	0.0651111	0.10164	0.0403031	0.00260721	-0.0679798	0.14409	0.0224846	0.017009	0.552284	0.0906686	0.0776559	0.0470113	0.0714275	-0.0774812
Q9UKM9	RALY	ENSG00000125970	-0.0010049	0.195027	0.258166	1.31323227785492e-05	6.37706404041541e-05	0.714209	0.00075467	0.00231251	0.124842	-0.00521817	0.202393	0.0684085	6.32920523623258e-06	2.28797696503833e-05	0.96681	0.000561917	0.0018286	0.138535	0.657639	0.143095	0.0716609	0.0146451	3.28878145571033e-05	0.323311	0.153694	0.00168229	0.154758	-0.00108509	0.190822	0.0289711	1.42488609787916e-05	1.21545905550354e-05	0.253514	0.000730387	0.000591304	0.147929	-0.00151995	0.189759	0.556244	1.92138336499304e-05	6.06717601994522e-05	0.846124	0.000935136	0.00278942	0.127345	-0.125967	0.197103
Q13148	TARDBP	ENSG00000120948	-0.000419346	0.0403536	0.45987	0.144949	0.296128	0.832661	0.317654	0.489136	0.00344909	-0.000547409	0.0391222	0.765717	0.161047	0.372554	0.996503	0.340246	0.599251	-7.7107e-05	-0.450674	0.090287	0.0593111	0.0184275	0.0514436	0.293745	0.168007	0.149436	0.0349802	-0.000180935	0.0382786	0.571169	0.165224	0.330941	0.847265	0.347032	0.528138	0.00175797	-0.00333625	0.0317571	0.0445496	0.246522	0.0505117	0.381134	0.446876	0.153151	0.030665	0.14858	0.02766
A0A0B4J2D5	GATD3B	ENSG00000280071	0.000769805	-0.0341022	0.539489	0.576255	0.736743	0.869088	0.74801	0.839074	-0.0106233	-0.00073444	-0.0272479	0.856486	0.657739	0.875497	0.996503	0.807819	0.94037	-0.0133097	-0.744155	0.0354953	0.129638	0.648989	0.271927	0.434168	0.853387	0.446003	0.00559016	0.000608863	-0.0282691	0.385784	0.639542	0.620736	0.744758	0.794056	0.764927	-0.00802392	0.00502659	-0.019338	0.170931	0.749996	0.347575	0.584527	0.862306	0.52374	0.00100743	-0.0701256	-0.0244602
Q13825	AUH	ENSG00000148090	0.00148518	-0.12347	0.114169	0.00746119	0.0132794	0.552531	0.0424206	0.0694448	0.0499283	-0.00284611	-0.106471	0.350854	0.0222619	0.0300219	0.983963	0.0945303	0.13652	0.0379303	-0.963874	-0.0240956	0.0117351	0.688879	0.00308025	0.131427	0.872301	0.0253892	0.082714	0.00123124	-0.115861	0.0191195	0.0105696	0.00314763	0.21097	0.055345	0.0245331	0.0712675	0.00133686	-0.111555	0.629496	0.0163729	0.0416194	0.878611	0.0731853	0.135014	0.0335934	-0.17909	-0.101915
Q8NCW5	NAXE	ENSG00000163382	0.0010672	-0.0131173	0.267431	0.778829	0.534446	0.716608	0.878484	0.694609	-0.0056445	-0.00254828	0.000426022	0.413507	0.992786	0.708323	0.994683	0.995622	0.849416	-0.0100118	-0.239989	0.0146243	0.561638	0.824476	0.834882	0.817121	0.930511	0.894276	-0.0147132	-0.000455688	-0.00550162	0.400679	0.906031	0.6947	0.754105	0.94782	0.815977	-0.0097848	0.00125751	-0.00577538	0.656628	0.902006	0.891488	0.887717	0.949972	0.931654	-0.0138039	0.0597281	-0.0103307
Q9UL25	RAB21	ENSG00000080371	5.83404133844462e-05	-0.12495	0.940092	0.00118634	0.00481234	0.983113	0.0129608	0.0365027	0.0646492	-0.00079817	-0.12247	0.750549	0.0015737	0.00458729	0.996503	0.0168937	0.0438864	0.0653381	-0.663733	-0.0417212	0.033917	0.399375	0.0042619	0.220517	0.696568	0.0306793	0.0773317	0.00101527	-0.125842	0.0185445	0.000799143	0.000330193	0.207345	0.010302	0.00544959	0.103172	-0.0045336	-0.134251	0.0458821	0.000455309	0.000658306	0.386534	0.00690777	0.0107957	0.0942229	0.218104	-0.139281
P48637	GSS	ENSG00000100983	0.00165268	-0.0816981	0.0602604	0.0562645	0.0428431	0.463135	0.1691	0.144003	0.0326523	0.00239863	-0.0774822	0.401793	0.075014	0.17708	0.992864	0.207599	0.396392	0.0113013	0.198323	-0.0881385	0.596803	0.142356	0.31073	0.837583	0.437025	0.484349	0.0031973	-0.000185663	-0.0702699	0.709391	0.102936	0.241808	0.911184	0.255544	0.433951	0.00660267	0.00101487	-0.0703171	0.697525	0.106196	0.228179	0.904349	0.259001	0.402127	0.00755504	0.0559515	-0.0749191
Q9NZU5	LMCD1	ENSG00000071282	0.00270636	0.0195619	0.316718	0.881508	0.580955	0.753154	0.937718	0.730035	-0.00693631	-0.00565642	0.0517786	0.518164	0.695871	0.779189	0.996503	0.831257	0.89292	-0.0114945	0.303256	-0.0325146	0.78815	0.856707	0.964026	0.927548	0.943697	0.975474	-0.0173462	-0.00294704	0.0429147	0.051489	0.740002	0.143409	0.322809	0.854789	0.314766	0.0146166	-0.00571952	0.0346381	0.458504	0.786478	0.711137	0.802724	0.882771	0.808781	-0.0102297	0.713025	-0.0112286
O14979	HNRNPDL	ENSG00000152795	-0.000125657	-0.0529799	0.911608	0.336799	0.611639	0.977581	0.541885	0.752756	-0.00773394	-0.00508598	-0.0403496	0.163256	0.463816	0.231988	0.973209	0.660859	0.463017	0.00718458	-0.104703	-0.00564033	0.827476	0.941344	0.946135	0.941201	0.977671	0.96524	-0.0170029	-0.00026025	-0.0533308	0.682867	0.33142	0.56707	0.899894	0.53704	0.730589	-0.00661176	-0.0024127	-0.057407	0.469464	0.300016	0.485932	0.806436	0.504604	0.642915	-0.00423679	0.601719	-0.0943465
P31949	S100A11	ENSG00000163191	-0.000952427	0.513657	0.806718	0.00746124	0.0273528	0.950608	0.0424206	0.108924	0.0393074	0.0117646	0.476506	0.349412	0.0132137	0.0181629	0.983963	0.0663175	0.0992353	0.0453398	-0.26997	0.534846	0.866519	0.0387542	0.0508625	0.959294	0.237381	0.148642	0.0351777	0.00243634	0.502511	0.265134	0.00827413	0.015514	0.643183	0.0467516	0.0710315	0.0480135	-0.00638581	0.492553	0.577731	0.0105596	0.0262496	0.856736	0.0531805	0.100922	0.0405283	-0.161349	0.518454
P42677	RPS27	ENSG00000177954	-0.001158	0.108001	0.31123	0.0534306	0.115573	0.750293	0.16351	0.274418	0.0177705	-8.73939e-05	0.100839	0.981188	0.0741022	0.193315	0.998643	0.205887	0.414537	0.00996616	0.202038	0.106537	0.667151	0.156979	0.109365	0.872813	0.456562	0.243953	0.0217768	-0.0014611	0.104143	0.0221033	0.0572636	0.0140198	0.228855	0.173317	0.0666394	0.049507	-0.00109713	0.100295	0.745006	0.0748352	0.176272	0.922874	0.204394	0.341019	0.0115494	0.0250375	0.0989199
O15372	EIF3H	ENSG00000147677	-0.000242323	0.0307349	0.712188	0.336818	0.610852	0.921582	0.541885	0.752325	-0.00771399	-0.00389364	0.0394713	0.0651719	0.215257	0.118667	0.954919	0.41124	0.31272	0.0173712	0.277952	0.0184703	0.292301	0.660334	0.243508	0.623339	0.857134	0.415935	0.00756596	-0.000750848	0.0310505	0.0406634	0.322328	0.0796849	0.29138	0.52994	0.217001	0.023553	0.00157286	0.0342823	0.411774	0.281303	0.437965	0.780501	0.48543	0.605462	-0.00260731	-0.0612101	0.0333144
Q16853	AOC3	ENSG00000131471	-0.0019168	-0.0708146	0.535326	0.637675	0.705979	0.867028	0.788973	0.817871	-0.00996029	0.00482171	-0.0957862	0.629867	0.527294	0.76196	0.996503	0.710293	0.882365	-0.0111466	-1.49872	0.206602	0.246961	0.316854	0.472351	0.577514	0.630134	0.631983	-0.00435294	0.00154856	-0.0820497	0.371691	0.582006	0.583107	0.735762	0.754144	0.740825	-0.00704709	-0.0102116	-0.105351	0.260545	0.483438	0.45016	0.673695	0.671596	0.614752	-0.00303766	-0.344513	-0.0598265
O75489	NDUFS3	ENSG00000213619	0.00203928	-0.0723762	0.0301638	0.112185	0.0408601	0.365753	0.266375	0.140331	0.0333573	0.00271026	-0.0665153	0.376688	0.152852	0.292044	0.986836	0.329784	0.523254	0.00366198	0.185204	-0.0664969	0.635426	0.287071	0.555597	0.859743	0.603849	0.696096	-0.00729469	4.27052449809619e-06	-0.0574231	0.99358	0.210125	0.45447	0.998362	0.403834	0.644333	-0.00316318	-0.00381024	-0.0667911	0.172333	0.149439	0.172167	0.585638	0.32415	0.336086	0.0119132	0.0614728	-0.0635014
P34913	EPHX2	ENSG00000120915	-0.00120326	0.048954	0.510805	0.582231	0.72139	0.859995	0.751907	0.827569	-0.0102959	0.0036267	0.0316939	0.54011	0.723484	0.742358	0.996503	0.848579	0.87333	-0.0107413	-0.0121142	0.0202313	0.987827	0.87314	0.982538	0.994892	0.950235	0.988682	-0.0176949	-0.000441724	0.0434103	0.667998	0.624368	0.812842	0.893408	0.785315	0.894412	-0.0122466	-0.00637566	0.0282737	0.236173	0.750874	0.445012	0.65285	0.863058	0.611071	-0.00285742	0.525515	0.00584498
Q9H223	EHD4	ENSG00000103966	-0.00123525	-0.14105	0.648085	0.284849	0.470269	0.906569	0.48806	0.644263	-0.00366724	-0.00203046	-0.143573	0.816644	0.27988	0.508204	0.996503	0.483083	0.711781	-0.00486585	-1.67275	0.0915346	0.136306	0.607869	0.29577	0.445169	0.83186	0.471574	0.00408312	0.000203073	-0.148343	0.893976	0.259157	0.524935	0.969161	0.462803	0.700275	-0.00540753	0.00116799	-0.148172	0.882984	0.261495	0.510526	0.967957	0.464105	0.662188	-0.0050118	-0.196838	-0.135666
Q9Y365	STARD10	ENSG00000214530	-0.00197984	0.0912009	0.240367	0.266081	0.314681	0.70047	0.4672	0.507749	0.00251698	-0.0119497	0.110122	0.0274261	0.176907	0.0547183	0.878056	0.361968	0.197851	0.0290045	0.193231	0.066556	0.785499	0.557137	0.626961	0.926431	0.79943	0.750915	-0.00949028	-8.8716e-05	0.0756091	0.925323	0.354135	0.64831	0.980276	0.559946	0.784144	-0.0087034	0.00254361	0.089987	0.601939	0.266864	0.498696	0.866935	0.469725	0.653722	-0.00464371	-0.00583126	0.0789545
O75915	ARL6IP5	ENSG00000144746	-0.000658181	-0.0512676	0.547075	0.335462	0.479644	0.872113	0.540829	0.651675	-0.00397209	-0.000342487	-0.0545649	0.922888	0.309339	0.572682	0.996503	0.515831	0.759382	-0.00671416	-0.740789	0.0498307	0.106165	0.493726	0.254688	0.394429	0.759932	0.427654	0.00676295	0.00158527	-0.0603527	0.00891382	0.242286	0.0181152	0.152894	0.443254	0.0792756	0.0457229	-0.00383846	-0.0620577	0.230602	0.242597	0.28559	0.647226	0.441862	0.465302	0.00406876	-0.233886	-0.0397022
P49588	AARS1	ENSG00000090861	0.000234835	-0.0393113	0.747786	0.269495	0.533797	0.933252	0.470414	0.693947	-0.00562572	-0.000580956	-0.0362778	0.805758	0.311367	0.545425	0.996503	0.517427	0.739842	-0.00595917	0.0629512	-0.0467176	0.842579	0.35657	0.595261	0.946635	0.661401	0.72681	-0.00854701	7.2067675266912e-05	-0.0378921	0.860861	0.285319	0.557745	0.959632	0.493873	0.723896	-0.00635302	-0.000634821	-0.0401334	0.767158	0.260247	0.522241	0.931362	0.462717	0.670845	-0.00536813	-0.0496079	-0.0344678
P61923	COPZ1	ENSG00000111481	0.000126732	0.0587012	0.937563	0.456203	0.744935	0.982818	0.652902	0.844792	-0.0107952	-0.0027614	0.0668034	0.597551	0.399299	0.649685	0.996503	0.603914	0.81279	-0.00866995	1.22895	-0.0828101	0.0574313	0.419252	0.151005	0.288901	0.710541	0.304852	0.0160738	-0.00067167	0.06032	0.460225	0.441022	0.573415	0.792613	0.642727	0.734992	-0.00678543	0.00718422	0.0757244	0.130305	0.335119	0.232811	0.543394	0.5387	0.407393	0.00724334	0.368904	0.0346409
Q9NVA2	SEPTIN11	ENSG00000138758	0.00281337	-0.071573	0.00933678	0.169932	0.020129	0.232636	0.350856	0.0900267	0.0438291	0.0109146	-0.0824384	0.00171284	0.112529	0.00429628	0.85313	0.270603	0.0424354	0.0662801	0.19739	-0.0472941	0.66568	0.516706	0.80813	0.872808	0.775109	0.878164	-0.0141179	0.000176897	-0.0511982	0.772044	0.330777	0.600703	0.929803	0.536868	0.75236	-0.00751137	0.000506195	-0.0550943	0.875269	0.304044	0.565903	0.96388	0.508582	0.704778	-0.00663025	0.205275	-0.0674506
Q13217	DNAJC3	ENSG00000102580	-0.00113489	-0.203468	0.352382	0.000782564	0.00142899	0.771948	0.00982849	0.0163762	0.0819596	-0.00138902	-0.207044	0.725312	0.00071422	0.00207321	0.996503	0.0106089	0.0278012	0.0766887	0.0645424	-0.218251	0.894229	0.00562488	0.00404608	0.969801	0.0995769	0.0297921	0.0781952	0.00164173	-0.213751	0.0157825	0.000317423	0.000128524	0.191005	0.00562443	0.00286095	0.116196	-0.00144507	-0.215912	0.683726	0.000345264	0.00161439	0.898773	0.00571053	0.018715	0.0814379	-0.402407	-0.183585
P61020	RAB5B	ENSG00000111540	0.00186459	-0.0664228	0.0294092	0.109214	0.0393722	0.359745	0.261815	0.13711	0.0339088	-0.000181804	-0.054039	0.948133	0.202955	0.424876	0.996503	0.396766	0.647536	-0.00210108	0.560761	-0.123562	0.112193	0.0290923	0.085767	0.402183	0.206724	0.207734	0.0260515	0.000916043	-0.0564375	0.057866	0.173093	0.0707562	0.34015	0.357287	0.200264	0.0253505	8.73245268278247e-05	-0.0531695	0.972652	0.209683	0.446364	0.993902	0.402684	0.612347	-0.00290494	-0.0624685	-0.0503078
[truncated: 6,929 more rows]
[truncated: 206 more columns]
