# Supplementary material for: Proteomic predictors of individualized nutrient-specific insulin secretion in health and disease
Source: Cell Metab. 2024 Jul 2;36(7):1619–1633.e5. doi: 10.1016/j.cmet.2024.06.001 (PMC11250105; doi:10.1016/j.cmet.2024.06.001)
Supplement: Table S12. Media formulations for human embryonic stem cell-derived islet-like cluster culture and differentiation, related to STAR Methods [file mmc13.xlsx]

## Sheet: Table S12
Stage	Day	Base Media	Morphogens
1	0	RPMI-1640; 1/200 Pen/Strep; 1x Glutamax	0.2% FBS; 1:5,000 ITS; 100ng/ml Activin A; 3µM CHIR99021; 1µM JNJ
	1		0.2%FBS; 1:2000 ITS; 100ng/ml Activin A; 1 µM JNJ
2	2		0.2%FBS; 1:1000 ITS; 25ng/ml KGF
	3-4		0.4%FBS; 1:1000 ITS; 25ng/ml KGF
3	5	DMEM; 1/200 Pen/Strep; 1x Glutamax; 1x NEAA; 1mM Sodium Pyruvate	1:100 B27; 3nM TTNPB; 250nM SANT-1; 250nM PdBU; 250nM LDN; 0.5mM 2-P-L-AA
	6		1:100 B27; 3nM TTNPB; 0.5mM 2-P-L-AA
4	7-9		1:100 B27; 50ng/ml EGF; 50ng/ml KGF; 0.5mM 2-P-LAA
5	10-14	DMEM; 1/200 Pen/Strep; 1x Glutamax; 1x NEAA; 1mM Pyruvate; 1% BSA; 1x ITS; 10 µg/ml Heparin; 2µM NAC; 10 µM Zn Sulphate; 1.75 µl ß-ME/500ml	10µM Alk5i (RepSox); 2µM T3; 0.5µM LDN; 1µM Xxi
6.1	15-20	CMRL; 1/200 Pen/Strep; 1x Glutamax; 1x NEAA; 1mM Pyruvate; 1% BSA; 1x ITS;	0µM Alk5i (RepSox); 2µM T3; 0.155mM 2-P-L-AA
6.2	21-27		2µM T3; 0.155mM 2-P-LAA
7	28+	1x HEPES; 10 µg/ml Heparin; 2µM NAC; 10 µM Zn Sulphate; 1.75 µl ß-ME/500ml (pH 7.4)	10nM T3; 1:2000 Trace A; 1:2000 Trace B; 1:2000 Lipid Conc; 0.5µM ZM447439
Table S12. Media formulations for human embryonic stem cell-derived islet-like cluster culture and differentiation
