# Supplementary material for: Proteomic predictors of individualized nutrient-specific insulin secretion in health and disease
Source: Cell Metab. 2024 Jul 2;36(7):1619–1633.e5. doi: 10.1016/j.cmet.2024.06.001 (PMC11250105; doi:10.1016/j.cmet.2024.06.001)
Supplement: Data S1. Unprocessed source data underlying all graphs, related to Figures 1, 2, 3, 4, 5, and S1–S15 [file mmc14.xlsx]

## Sheet: Secretion (glucose)
Huma Dataset (µU/mL)	Time (min)	R186		R187		R189		R191		R192		R194		R196		R216		R217		R218		R219		R223		R224		R225		R228		R229		R230		R233		R231		R234		R235		R239		R240		R241
	0
	5	60.86	120.93	228.8	101.23	66.93	119.43	98.86	144.79	4.19	8	39.61	46.6	15.18	19.19	10.69	55.29	23.15	25.92	33.57	24.17	22.73	50.3	196.78	130.22	135.49	101.79	72.5	110	21.77	16.35	4.52	2.66	31.43	52.64	10.32	16.99	36.08	43.81	11.1	11.72	15.61	20.64	2.9	4.39	5.75	18.1	1.32
	10	44.19	59.8	197.41	69.55	58.89	77.39	86.59	100.32	8.1	8.12	29.51	30.69	14.73	18.75	12.49	31.05	23.44	22.44	37.08	20.58	18.9	47.41	137.83	138.96	145.44	79.37	91.99	110.62	19.77	22.87	6.92	3.14	35.17	34.9	4.5	11.34	4.79	10.97	7.79	10.98	14.58	19.77	3.87	5.12	6.03	16.48	2.1	2.4
	15	44.41	60.16	165.57	166.42	60.7	84.99	86.4	129.31	5.25	6.79	34.98	35.14	16.14	21.5	11.56	35.22	27.61	25.78	36.09	19.09	20.41	38.79	133.07	115.75	117.29	82.11	100.12	163.48	15.94	21.44	10.5	3.69	34.12	47.82	4.52	11	29.63	25.06	9.35	9.54	14.68	17.26	5.25	5.72	6.06	12.32	1.21	2.46
	20	41.51	72.77	152.94	111.74	63.57	74.21	98.24	132.86	3.1	6.95	32.62	32	24.81	11.07	12.37	28.6	28.51	21.55	33.64	22.33	20.63	64.45	169.55	117.56	138.82	89.88	121.54	112.08	17.7	20.21	4.3	2.36	31.51	50.48	5.11	19.76	72.51	25.82	10.18	11.67	16.14	21.18	4.73	5.43	8.85	10.39	1.24	2.17
	22.5															47.83	119.3	134.73	87.91	61.17	46.47	99.03	256.88	589.45	641.51	193.33	113.67	153.84	167.96	41.57	55.42	10.07	16	56.76	72	16.08	10.92	37.97	43.56	116.98	127.23	16.52	34.77	5.51	5.56	15.55	11.27		2.03
	25	166.83	274.38	1100.9	244.93	168.93	250.25	116.54	90.17	6.17		76.92	81.53	167.35	46.37	286.12	334.82	190.72	173.1	207.01	176.47	248.16	646.31	683.36	500	238.21	160.68	163.12	248.2	103.54	127.23	16.7	13.71	55.47	104.64	107.22	62.14	128.05	19.68	94.84	117.07	14.03	32.19	18.76	26.09	81.15	69.41	1.3	2.33
	27.5															181.1	470.71	121.65	116.96	224.14	171.69	108.78	114.87	583.36	543.08	185.83	97.24	96.05	179.9	99	120.25	33.95	43.43	56.74	74.53	69.68	110.84	32.89	33.33	58.11	60.78	80.31	90.14	78.5	140.74	87.26	73.52		2.53
	30	190.61	277.04	727.58	653	141.02	187.59	114.75	66.99	2.68	7.59	60.4	93.98	136.22	153.71	144.37	239.15	118.62	84.23	292.27	137.88	98.4	95.06	683.66	580.74	205.31	111.96	124.18	345.36	61.3	70.7	16.57	24.15	50.13	87.38	66.84	68.01	39.23	24.68	55.44	50.87	72.53	88.22	104.46	95.68	49.91	33.95
	32.5															77.29	291.04	135.41	123.5	153.91	103.22	115.88	104.31	582.71	686.91	191.26	88.15	182.47	427.89	45.76	75.64	10.5	10.91	48.16	55.47	35.58	46.87	48.36	8.83	57.29	54.81	50.48	87.24	57.61	69.69	47.98	34.55		2.36
	35	144.36	209.36	628.69	271.79	143.12	168.58	102.59	108.4	2.86	10.04	50.74	109.75	151.09	250.53	109.39	305.09	128.18	157.75	137.11	105.96	135.81	98.73	551.6	329.9	149.04	97.45	98.9	377.63	45.27	56	10.9	11.89	160.6	111.26	61.1	51.2	39.18	25.72	56.97	63.48	40.02	66.02	46.15	59.16	77.98	37.91		3.2
	40	147.61	234.77	729	604.42	124.54	220.65	114.9	165.93	2.88	9.39	74.88	86.9	139.07	130.89	150.09	430.21	121.84	172.42	112.65	120.09	97.34	101.42	608.51	560.07	166.46	91.47	119.3	288.07	28.01	51.62	15.76	15.32	138.74	143.32	61	41.17	107.96	16.25	52.94	59.46	53.39	82.24	52.08	72.92	111.87	49.17	2.37
	45	120.34	214.14	910.4	224.34	148.14	285.17	83.99	103.5	3.13	7.34	77.96	104.95	64	57.58	154.17	370.82	106.59	161.9	140.25	111.3	101.23	113.96	636.11	528.92	134.77	103.1	160.38	86.98	37.38	39.45	19.22	17.43	118.31	107.19	24.23	110	33.81	65.05	58.41	61.62	68.88	99.13	50.53	97.53	95.87	42.88	1.31
	50	145.92	256.36	833.24	282.6	156.6	253.82	126.54	260.32	3.56	8.91	51.74	285.21	49.66	41.9	105.83	400.19	135.79	180.75	161.34	126.3	92.27	109.19	546.4	517.93	145.87	67.27	132.51	113.8	42.56	59.83	20.12	22.84	138.34	66.92	82.58	72.73	61.3	46.48	53.48	57.91	51.75	46.94	62.98	91.63	38.97	69.4	1.4	1.93
	55	117.07	259.63	636.87	574.07	188.27	222.62	85.38	221.45	2.31	7.78	49.5	148.18	26.64	52.33	87.28	418.84	143.17	167.57	102	122.66	88.42	132.43	721.7	523.75	116.41	79.96	101.93	95.69	40.7	65.48	28.09	22.3	137.16	78.62	38.16	107.3	79.56	19.7	52.1	59.99	46.55	55.48	79.53	51.48	50.76	99.11	1.42	3.44
	60	115.36	242.68	743.62	412.21	151.91	296.09	98.45	274.96	5.72	10.96	69.27	67.89	39.58	38.55	261.06	284.83	130.84	143.63	171.27	134.64	89.4	115.66	518.81	133.07	113.07	69.13	106.4	135.26	45.53	57.05	35.64	22.22	156.23	35.72	40.67	18.83	36.61	30.48	60.66	57.67	51.75	52.64	75.58	75.12	49.8	59.7	1.27	1.38
	65	305.17	475.69	657.46	120.09	74.54	99.69	91.45	139.59	4.08	8.88	46.85	56.75	0	0	282.03	471.91	125.91	123.75	233.88	139.37	98.63	128.58	59.71	94.86	110.85	73.82	56.84	108.07	46.19	39.43	26.13	24.95	52.09	20.1	9	40	125.61	17.8	40.19	57.22	37.99	39.76	83.73	64.11	51.18	95.58	1.41	2.07
	70	258.05	717.83	441.54	144.66	76.16	86.64	95.82	188.43	4.26	6.36	44.31	37.75	0	46.69	212.36	434.37	69.34	83.86	163.59	82.74	53.88	79.19	154.23	89.68	115.01	68.86	34.54	109.75	38.84	32.89	31.35	16.17	28.54	28.69	9.63	48.73	92.82	13.63	29.22	34.56	31.6	36.13	72.95	53.15	38.88	85.8	1.09	2.04
	75	164.83	415.83	242	278.52	84.64	95.4	108.82	153.69	3.36	7.8	36.36	37.22	63.27	0	56.35	287.36	50.71	52.99	70.47	41.72	49.17	88.48	81.77	93.43	87.52	50.24	40.55	92.29	22.65	20.49	9.72	11.51	33.35	38.36	9.13	22.06	11.45	48.87	20.89	30.98	22.51	23.62	27	24.64	32.88	67.3	1.12	1.33
	80	144.92	374.51	205.76	120.7	97.27	94.39	90.41	134	3.48	4.02	36.5	31.75	21.49	84.88	40.77	119.69	42.79	39.87	47.52	32.08	35.07	57.7	120.22	102.75	85.39	75.33	24.84	60.41	16.86	13.94	7.02	7.08	30.9	34.48	9	44.85	25.28	21.71	23.46	37.95	17.96	22.86	20.71	14.95	28.19	65.32
	85	148.59	389.1	136.48	73.74	70.67	86.4	96.68	131.17	3.49		26.85	35.37	33.17	74.35	27.52	78.74	38.91	43.24	40.59	33.75	33.02	52.35	108.61	117.8	118.17	75.26	18.63	167.76	14.82	12.08	5.74	3.45	71.62	93.5	11.24	50.32	94.67	52.56	20.46	28.06	21.57	23.04	16.62	11.01	15.92	81.78		2.2
	90	125.37	291.14	157.18	33.44	62.01	65.07	63.19	159.24	3.44	7.8	31.09	52.83	33.44	96.75	22.78	63.49	34.92	50.87	43.25	28.74	32.04	43.36	101.36	47.42	95.65	77.72	30.56	118.03	17.6	8.93	7.28	4.95	67.6	565.85	31.9	30.03	77.29	20.61	15.26	24.54	22.31	24.25	15.53	10.8	25.13	54.97	1.08	1.88
	92.5															73.51	139.86	93.97	86.85	65.78	57.02	41.59	64.57	459.2	442.75	88.51	162.24	45.05	192.55	30.41	15.39	10.64	4.84	166.04	185.27	43.51	9.17	52.96	29	19	25.05	40.68	39.99	16.13	9.64	29.19	35.13	2.39
	95	167.23	216.62	576.36	161.93	145.95	194.29	96.13	138.86	3.13	5.53	51	63	40.36	95.22	193.26	315.11	105.44	125.68	156.44	118.05	95.17	107.33	491.63	460.76	92.21	167.39	55.39	142.86	63.69	40.11	20.53	13.68	119.25	197.66	56.13	43.93	41.87	53.05	32.29	45.09	41.66	52.83	25.59	16.17	27.9	28.61	1.43
	97.5															57.4	118.39	62	73.39	85.18	83.09	55.82	52.51	387.02	391.5	84.36	164.27	64.63	87.58	69.82	42.72	29.85	23.08	78.38	182.96	84.1	31.5	46.14	49.09	52.79	61.45	73.13	77.13	58.66	39.3	86.01	59.18	1.51	1.8
	100	145.88	268.61	390.42	152.91	158.39	162.57	59.03	131.55		4.91	41.7	48.36	49.19	211.95	34.11	77.12	59.55	64.48	68.98	51.14	49.44	60.05	362.2	320.33	105.3	122.93	86.49	74.43	49.16	51.9	19.63	20.53	278.24	183.57	45.7	12.59	60.89	35.6	34.61	43.93	70.28	43.47	22.84	31.89	98.15	99.01	1.4	2.44
	102.5															51.8	160.57	58.41	85.92	67.63	63.84	45.1	55.55	325.03	407.98	95.44	141.49	75.41	100.33	45.18	58.82	8.09	11.81	41.91	103.59	26.87	22.99	32.55	41.81	30.94	27.26	41.17	42.62	15.25	28.98	57.37	45.03	3.05	1.52
	105	101.7	160.16	546.43	249.02	133.01	156.98	82.91	68.75	1.33	5.79	50.38	46.27	29.92	53.88	61.98	149.46	58.35	99.5	66.24	65.33	55.45	53.04	368.63	321.96	109.5	162.38	90.49	82.85	44.47	45.71	30.31	8.9	76.11	98.31	17.79	2.32	52.31	18.65	40.29	41.25	35.84	33.51	15.64	29.83	60.59	36.42	2.76	2.04
	107.5															88.77	179.1	72.16	80.53	60.13	60.09	48.13	55.31	393.76	292.62	118.65	162.12	43.94	53.61	51.68	58.41	5.54	7.88	68.04	113	30.1	20.11	73.86	47.09	41.81	32.56	56.39	42.45	16.32	34.32	55.78	50.3	2.68	2.12
	110	93.48	199.03	390.68	919.45	113.32	199.33	73.24	148.3	2.71	6.2	49.29	47.69	70.9	22.28	58.58	167.25	63.22	62.06	69.75	51.43	45.89	61.36	333.84	312.93	138.84	168.66	39.89	36.51	50.48	53.03	4.71	6.19	63.43	91.27	50	26.67	50.97	35.65	52.45	40.88	47.13	44.58	18.45	30.63	42.8	33.29	2.93	2.11
	112.5															61	99.06	67.6	72.08	73.42	48.65	50.72	54.88	364.66	333.27	138.79	130.02	64.34	29.14	51.65	57.91	6.16	5.02	53.52	54.96	91.65	53.08	47.51	25.24	41.9	36.56	58.28	52.89	19.25	30.69	69.74	29.71	2.73	1.82
	115	99.02	159.26	404.8	463.02	111.03	164.6	91.55	162.34	3.07	5.9	46.42	33.53	45.96	38.8	86.23	69.3	72.43	64.06	79.59	57.37	49.45	62.76	393.62	317.63	109.99	153.31	54.3	43.29	52.33	53.36	3.93	6.26	41.83	69.36	25.14	33.56	13.15	36.61	32.65	35.7	41.65	49.9	19.23	27.82	64.38	15.22	2.17	1.96
	117.5															58.42	92.57	117.51	62.35	64.56	62.91	46.75	56.42	377.33	302.3	113.83	112.87	64.94	83.14	56.09	52.26	4.11	7.11	51.02	76.26	29.64	17.17	71.06	28.23	30.59	40.19	37.04	56.37	20.68	27.76	64.51	17.72		1.82
	120	102.12	143.99	443.23	314.89	131.49	186.34	87.2	138.14	3.98	6.41	34.94	44.55	68.01	43.65	84.67	109.07	200	53.59	200	43.42	43.34	56.78	200	265.75	101.51	117.99	63.27	152.38	49.94	60.54	7.44	7.66	200	68.18	28.68	36	200	38.23	26.7	35.41	48.05	46.68	22.69	26	86.46	27.84
	122.5															40.6	116.38	200	52.55	200	51.43	43.81	76.02	200	323.71	93.11	120.92	67.5	169.79	57.81	53.06	5.09	8.7	200	68.88	28.37	17.19		27.81	33.89	34.3	41.89	48.91	22.2	24.15	70.5	30.8	2.37
	125	101.76	128.17	316.49	380.54	157.16	270.86	71.94	157.23	2.48	6.49	57.47	32.57	5	59.85	60.03	58.07	174.28	55.41	83.48	46.42	44.03	58.87	343.35	294.81	98.06	105.08	95	111.17	58.03	26.55	5.95	6.74	61.11	71.26	28.75	21.15	67.95	40.83	38.33	28.8	42.28	43.57	19.68	28.05	53.65	40.76	1.98	1.93
	127.5																18.36	124.76	50.35	75.15	46.33	46.49	54.66	330	300.67	104.89	119.4	115.47	90.51	53.63	24.76	9.32	6.56	63.22	74.66	37.93	21.5	62.54	28.89	34.16	30.35	53.84	42.45	20.55	26.38	58.37	32.18	2.91	1.84
	130	81.7	145.5	849.41	98.96	55.31	120.64	97.02	143.47	3.01	5.68	28.22	40.86	38.24	68.11	15.89	12.39	103.64	45.43	83.85	46.85	44.85	64.56	319.68	85.13	88.72	109.16	48.83	65.83	25.61	31.81	31.6	6.08	61.64	70	44.24	20.07	38.33	41.81	36.47	30.17	31.41	41.82	31.6	17.07	31.6	48.85	1.8	1.44
	135	127.54	241.22	281.48	44.45	64.57	96.35	84.12	97.22	2.08	4.32	25.9	27.37	49.75	66.79	12.36	18.28	117.19	50.57	97.1	58.89	364.23	414.51	73.18	73.7	98.37	44.88	25.48	56.04	22.01	20.41	12.07	7.78	24.2	25.4	63.45	23.21	24.81	59.2	24.5	32.76	22.48	34.5	20.47	19.08	42.71	36.03	2.59	2.27
	140	88.61	65.09	267.35	57.49	72.37	71.74	84.22	139.59	4.61	6.46	30.85	23.12	78.97	15.91	8.42	17.77	81.51	52.24	39.1	32.25	141.91	95.11	76.5	66.45	85.23	55.2	43.3	44.89	6.57	8.58	5.36	5.82	25.15	30.47	38.71	7.58	36.17	62.86	8.69	19.86	13.7	30.66	9.88	8.38	42.27	53.91	2.25	1.31
	145	85.87	66.52	27.83	62.82	60.76	84.43	54.73	120.85	2.49	6.3	32.74	22.27	10.49	12.84	9.65	35.93	71.94	40.64	33.16	23.31	102.59	60.45	76.44	55.84	70.07	74.93	26.34	30.97	7.36	5.53	5.76	7.14	20.19	24.32	38.25	6.58	36.37	18.79	14.57	13.38	13.47	20.52	7.98	5.32	18.48	22.11	1.57	1.3
	150	101	48.91	38.16	328.76	61.36	67.74	30.51	99.13	3.95	5.05	29.81	25.79	28.96	22.85	9.78	594.57	62.55	44.04	40.36	30.79	77.2	42.84	64.81	61.95	91.25	43.59	36.69	44.42	10.23	4.73	4.27	5.16	23.14	26.68	30	28.16	96.36	34.8	12.11	16.84	16.52	20.25	7.45	4.87	32.41	30.56	3.39	2.58
	155	68.25	62.6	36.45	105.8	46.53	69.57	64.12	111.35	2.79	6.31	39.73	19.93	43.48	5	306.22	416.85	55.65	38.34	39.14	31.6	193.88	256.21	60.81	65.31	78.89	42.08	33.95	50.28	11.08	6.12	6.72	4.63	52.28	64.5	8.89	21.04	130.94	56.94	11.67	14.97	19.03	21.06	7.49	6.1	34.64	35.93	2.07	2.98
	160	86.74		59.06	13.9	67.66	79.52	23.94	100			39.77	22.2	71.52	16.89	272.79	117.63	58.9	39.13	40.71	37.43	73.58	42.4	65.45	25.29	76.78	39.88	33.61	48.34	8.42	7.01	4.87	3.73	6.91	58.69	22.64	24.88	30.71	40.66	24.21	22.05	21.62	20.41	8.08	5.18	37.75	24.75		1.85
	162.5																129.26	67.44	52.6	287.95	301.83	176.03	590.71	268.66	848.4	208.82	181.24	52.92	60.53	17.13	5.23	35.88	33.39	109.95	143.88	73.06	58.71	36.37	51.67	128.16	114.19	54.67	32.75	21.37	22.94	49.08	40.95	2.36	2.3
	165	327.16	554.87	456.47	161.12	439.26	503.43	57.75	237.84	4.37	10.69	76.59	86.89	495.83	78.25	98.63	100.76	90.56	101.98	543.08	216.69	230.89	128.61	866.67	584.29	227.16	168.42	65.49	210.92	47.5	41.3	81.05	53.97	147.23	146.61	127.45	143.52	68.43	55.16	70.44	67.04	121.07	108.58	222.99	309	168.87	151.46	2.4	2
	167.5																	99.72	108.38	241.54	143.5	214.07	125.17	551.42	391.5	137.17	78.97	327.91	668.56	86.76	90.67	29.35	42.35	146.18	133.17	53.2	81.77	110.09	48.22	47.16	62.59	79.18	69.55	164.74	128.66	119.91	91.56	2.93	2.09
	170	121.64	410.72	137.27	43.23	266.86	282.63	70.69	287.06	4.31	7.72	64.33	60.08	436.01	121.98	190.91		89.39	103.1	200.84	125.34	185.83	101.81	444.7	390.44	77.4	56.94	273.25	355.03	51.85	34.36	20.22	34.6	100.67	172.52	15.89	43.35	55.86	41	75.46	64.55	64.38	58.92	91.76	83.43	100.95	53.73	3.02	1.71
	175	111.29	43.07	149.28	219.69	229.29	242.87	154.66	228.33	4.29	8.22	64.5	45.8	207.42	26.62	156.81		104.97	104.28	114.63	136.4	196	111.69	387.81	235.82	89.09	53.83	136.91	145.34	39.34	26.54	22.99	30.49	211.79	147.31	42.59	68.95	148.76	66.07	61.39	75.57	64.13	58.39	68.84	94.27	95.06	86.65	1.96	1.33
	180	102.25	21.42	133.96	197.46	253.61	283.08	155.32	209.17	2.97	4.49	50.67	51.17	174.96	122.48	96.79		111.25	88.49	183.14	110.33	215.51	116.7	321.63	454.88	50.1	40.82	57.88	91.85	49.46	53.88	18.49	22.85	160.13	128.81	40	97.29	116.34	56.85	52.96	58.03	58.27	65.36	43.06	84.64	194.21	100.36	3.19	1.23
	185	59.59	16.11	56.93	61.95	53.2	78.95	70.48	98.99	1.95	5.65	25.71	25.13	8.61	50.23	44.63		91.17	101.34	83.99	55.29		38.3	54.05	32.21	49.04	36.68	21.88	35.83	24.04	27.09	10.04	13.72	56.27	35.19	75.59	92.32	70.68	69.05	17.82	11.86	18.06	26.2	43.77	70.88	128.02	107.3	2.08	1.72
	190	38.61	16.73	37.36	7.28	26.92	69.77	36.79	110.72	1.67	3.47	20.99	23.84	5.81	11.23	9.73		79.9	71.38	29.07	26.59	45.58	18.88	35.42	40.36	39.86	34.35	16.06	31.21	11.73	13.7	4.11	4.32	57.71	37.33	18.55	2.72	80.19	27.19	8.01	6.59	14.5	17.02	21.59	16.8	16.04	5.85	3.02	3.51
	195	28.59	16.14	37.19	44.81	25.02	41.22	26.45	19.6	1.86	2.36	17.28	15.63	6.27	16.02	8.38		71.36	63.88	28.09	28.29	44.4	19.19	39.04	48.7	45.49	31.01	9.12	36.08	10.07	11.27	3.75	3.68	55.5	55.86	5.85	38.04	89.7	74.84	5.78	7.82	13.66	18.83	13	9.08	10.32	8	3.31	2.73
	200	19.68	24.1	25.84	170.76	26.2	88.82	30.89	54.53		2.97	12.04	17.74	3.89	7.57	13.41		66.57	56.04	27.96	41.79	69.44	105.28	38.3	126.57	51.94	33.23	9.4	26.11	12.11	8.3	4.59	3.06	51.1	35.74	23.88	30	88.01	29.59	12.72	6.66	14.13	20.08	13.48	8.52	12.6	6.07		2.01
[truncated: 266 more columns]

## Sheet: Secretion (leucine)
Huma Dataset (µU/mL)	Time (min)	R186		R187		R189		R191		R192		R194		R196		R216		R217		R218		R219		R223		R224		R225		R228		R229		R230		R231		R233		R234		R235		R239		R240		R241
	0
	5	48.39	43.16	118.71	151.48	97.11	111.88	146.23	82.95	15.43	7.83	53.34	62.36	149.5	102.92	69.87	9.59	27.39	23.58	52.72	33.03	30.01	29.53	131.63	182.91	107.74	86.63	150.49	143.99	25.16	56.61	3.39	2.36	46.38	21.94	63.83	82.77	56.32	20.9	12.36	10.89	22.66	22.36	3.26	2.73	11	7.66	1.68	1.12
	10	24.27	43.62	143.29	108.88	131.95	131.89	121.69	63.36	14.86	8.39	41.37	71.23	97.72	216.76	64.68	21.59	24.87	22.13	38.53	30.79	25.16	40.92	120.87	179.23	128.39	87.18	97.57	201.05	24.39	49.44	3.33	2.41	50.68	21.11	102.47	149.7	45.83	21.72	11.3	14.7	16.85	20.12	5.02	3.9	5.51	10.29	1.43	2.02
	15	30.75	104.5	117.76	99.89	98.1	121.53	99.06	58.41	14.6	12.65	46.9	117.53	55.56	194.74	51.18	13.1	25.31	20.7	43.16	27.19	23.61	28.49	141.23	151.33	95.14	104.18	123.61	104.16	25.94	40.13	3.45	2.6	35.3	37.83	94.87	58.63	51.53		12.1	11.29	17.98	20.02	5.84	3.03	10.32	10.85	1.91	2.21
	20	27.39	46.54	96.03	105.89	98.39	92.16	107.83	50.3	14.72	7.73	39.08	98.41	166.34	145.47	49.1	13.7	24.41	18.98	36.79	24.34	25.19	29.29	64.72	182.66	86.96	94.4	130.06	124.51	26.7	33.57	3.03	2.89	40.68	37.77	30.4	97.22	113.72	24.89	9.82	11.93	15.4	24.08	6.17	3.1	18.79	14.61	1.95	1.15
	22.5															778.46	330.26	46.64	25.19	102.06	73.73	35.44	52.16	444.25	907.48	173.33	120.36	142.13	605.5	150.23	125.99	7.07	3.08	86.1	68.92	51.67	393.2	64.14	12.71	33.2	28.43	22.51	31.9	5.74	2	13.39	11.99	1.18	1.33
	25	681.06		433.07	392.99	765.31	840.44	87.17	65.63	15.92	12.4	74.37	124.9	81.86	543.84	812.74	410.54	64.22	58.22	220.58	173.24	99.56	150.83	404	1010.89	159.67	145.72	155.12	575.3	196.32	337.1	28.31	16.44	108.36	48.17	220.05	22.76	162.84	137.87	28.91	38.13	31.5	46.25	19.23	24.97	45.89	69.83	1.57	2.03
	27.5															166.44	191.49	26.42	40.02	113.29	87.61	49.4	65.16	345.56	603.59	133.99	131.87	127.72	228.38	74.72	130.06	9.65	7.74	33.3	35.31	45.94	31.43	54.86	17.98	13.64	17.97	45.29	48.73	101.73	80.23	111.21	144.68	1.32	1.32
	30	250.85		190.36	278.72	726.17	556.87	108.51		16.79	9.6	55.1	89.19	234.15	59.28	102.54	62.9	23.56	23.94	51.14	45.85	31.11	55.54	344.63	669.92	98.06	148.4	166.12	241.84	70.18	103.75	4.29	4.32	78.47	59.26	23.22	30.75	39.48	3.32	11.42	13.91	33.92	42.35	53.54	41.88	53.31	33.18		3.03
	32.5															90.47	83.43	25.99	25.99	47.96	47.12	28.7	50.47	312.93	610.16	116.48	126.36	97.15	477.69	71.33	81.28	6.03	2.62	72.24	37.99	56.4	63.83	13.71	17.54	11.62	14.04	29.34	31.07	23.98	20.28	30.25	23.78		1.81
	35	189.11	58.98	128.39	148.95	644.19	433.58	97.32	55.87	14.78	10.82	58.67	71.39	45.23	84.31	84.1	156.47	26.12	22.74	6.13	44.31	35.69	43.51	282.29	484.38	114.78	139.55	122.35	412.31	66.32	76.72	4.75	2.87	34.43	39.3	38.8	35.84	7.93	6.97	10.77	15.15	26.41	30.54	19.57	17.18	19.08	15.59	2.03	2
	40	75.3	53.58	85.84	128.39	620.99	343.17	124.74	64.86	16.26	8.19	49.01	70.93	270	122.91	184.01	139.59	31.88	15.45	9.37	36.76	29.47	36.29	253.42	196.65	99.87	115.32	160.75	298.01	39.41	58.13	5.77	4.03	27.39	37.15	83.11	208.06	23.21	26.09	10.36	9.97	33.48	22.52	19.2	14.29	28.24	10.33	1.01	1
	45	295.12	62.89	106.2	147.38	568.14	452.72	161.73	71.02	13.42	7.74	56.44	74.3	238.03	183.97	157.24	130.19	28.66	45.27	5.32	37.33	22.64	37.78	328.79	233.92	86.2	121.88	100.91	125.63	39.87	52.78	4.66	3.16	21.63	33.55	30.01	130.57	28.89	12.49	10.21	11	26.42	23.02	23.07	16.43	37.45	16.23	3.71	1
	50	114.11	66.87	643.38	153.36	555.83	490.82	154.9	63.28	15.19	6.48	55.1	49.77	87.18	91.91	177.69	96.16	18.81	15.21	6.21	33.44	21.27	33.74	323.05	271.4	99.47	82.11	100.27	141.53	40.41	77.39	4.77	2.44	21.67	39.47	75.97	88.2	15.98	24.71	11.36	8.07	30.9	24.52	19.73	14.84	13.43	14.09	1.95	1.02
	55	94.08	53.8	361.86	95.04	549.92	486.25	150.84	60.26	16.31	8.58	61.86	51.63	37.65	106.85	200.36	113.75	13.69	7.3	2	30.68	16.9	25.98	319.24	280.77	102.95	90.07	90.05	126.98	62	68.19	7.53	3.2	20.32	31.93	63.61	96.57	32.76	36.72	6.46	8.57	34.32	17.22	16.98	15.02	18.65	14.1	1.48	1.73
	60	77.86	44.9	37.59	130.69	752.85	493.63	88.22	64.41	12.77	7.69	50.96	49.85	57.22	167.34	171.19	106.5	13.16	10.32	2	24.78	18.02	26.83	144.03	254.11	97.69	99.9	120.37	226.67	60.01	65.63	5.92	2.82	23.36	26.6	122.92	113.14	18.98	4.22	8.27	11.63	39.71	20.41	17.91	16.69	20.52	15.96	2.47	1.72
	65	13.58	28.9	102.15	129.85	118.94	97.22	50.03	37.7	12.46	9.18	31.12	49.59	71.81	41.41	182.52	44.6	28.92	30.66	12.52	33.61	25.33	31.56	160.18	129.16	106.13	124.27	161.87	122.16	26.44	44.75	8.62	4.69	20.26	10.51	152.09	227.07	23.52	6.14	8.15	14.03	21.29	16.74	15.74	11.99	14.73	15.48	1.76	2.94
	70	20.7	10.86	86.86	93.99	125.35	67.98	40.2	26.69	40.2	5.9	35.5	40.16	54.69	35.97	52.16	14.11	27.92	26.78	17.08	33.39	25.59	29.57	150.11	142.39	110.6	121.75	90.02	93.94	24.76	29.6	5.43	4.41	16.13	10.92	124.93	165.75		22.74	13.75	15.11	20.59	18.48	7.76	6.73	6.62	10.64	2.45	2.01
	75	19.73	11.44	84.85	43.45	102.12	50.88	35.36	41.29	11.14	5.49	34.7	42.69	72.32	40.64	31.08	14.35	17.18	17.05	6.91	19.41	17.32	23.51	141.24	158.03	99.99	102.21	61.73	82.03	20.19	31.49	4.41	2.8	44.47	62.04	9.86	104.65	5.36	24.1	9.27	12.04	15.69	15.52	9.16	6.73	14.68	10.62	1.69	1.21
	80	12.29	12.04	56.18	68.29	130.74	50.65	37.87	54.07	9.8	3.73	24.41	32.85	48.57	52	20.53	12.5	19.82	22.31	6.47	19.1	17.44	20.24	112.05	183.65	92.73	89.89	78.46	42.54	14.33	37.86	5.1	3.74	57.1	30.66	61.71	50.05	3.03	1	9.59	12.11	17.11	13.79	7.1	5.82	6.83	5	2.86	1.51
	85	39.87	24.69	131.43	44.73	96.31	39.8	23.76	25.73	8.45	5.71	21.19	27.48	8.57	25.15	18.8	13.07	20.12	18.27	6.51	17.81	15.51	18.47	131.63	152.56	93.78	90.87	86.35	54.25	22.63	56.77	6.35	3.24	14.53	20.28	41.35	7.9	24.36	3.69	9.12	10.83	13.69	15.05	7.71	6.6	10.89	5.05	1.77	3.62
	90	16.85	8.28	49.66	53.87	131.41	39.35	119.95	34.93	9.33	3.77	19.22	28.29	6.68	62.72	14.47	15.87	17.78	16.65	7.33	17.76	15.3	18.12	50.67	151.13	78.22	83.33	69.85	101.9	19.34	9.21	6.17	3.38	23.09	17.87	49.23	59.79	37.82	20.34	8.78	8.75	15.66	15.54	7.4	6.36	8.24	5.01	2.41	3.16
	92.5															45.14	94.67	28.13	26.28	33.65	33.76	16.01	23.17	550.11	905.33	116.45	95.05	124	110.71	25.9	16.79	5.62	4.9	48.5	47.18	41.75	51.28	19.27	14.16	6.2	12.07	28.04	26.93	9.56	9.53	12.02	5.79	2.88	1.72
	95	62.65	15.26	527.69	258.25	1232.15	105.43	83.1	91.91	8.8	5.16	61.64	64.72	39.21	34.98	422.79	123.62	132.4	126.6	118.33	127.01	96.67	96.71	541.61	505.45	125.95	105.39	121.67	140.25	83.66	51.83	8.21	4.95	28.97	43.64	57.13	45.34	28.98	31.37	33.77	27.31	25.1	19.94	13.51	13.59	39.19	23.67	1.51	1.5
	97.5															542.67	291.2	92.76	104.98	153.65	112.02	104.17	113.37	489.14	520.21	124.79	130.83	69.2	107.25	98.7	73.15	26.68	13.81	17.44	19.94	97.44	49.16	61.14	35.77	81.83	73.76	55.63	37.67	40.41	42.08	111.92	60.29	2.36	1.46
	100	74.43	7.67	394	275.74	1285.13	96.67	79.34	144.85	9.93	5.19	65.83	52.47	179.38	309.02	268.87	113.39	74.73	62.17	158.99	73.9	59.24	69.57	461.69	430.07	105.23	87.03	68.98	114.46	67.92	55.53	22.41	10.16	33.82	41.95	31.15	61.81	24.25	40.18	45.33	56.83	42.94	41.2	28.58	25.81	28.86	36.93		1.33
	102.5															181.76	68.07	55.07	47.38	106.69	72.21	47.41	52.52	681.81	462.32	79.54	77.4	72.99	117.34	73.55	73.47	15.15	9.27	43.31	44.48	44.06	80.03	22.11	29.15	39.79	42.13	33.63	34.52	26.6	23.03	21.8	31.11	1.91	1.37
	105	73.21	147.1	266.88	253.22	1013.63	238.87	135.51	213.45	11.94	6.81	65.42	58.62	386.46	198.82	416.51	263.62	90.03	79.43	123.74	83.41	60.16	60.73	794.5	586.47	160.32	149.71	126.9	259.06	102.49	121.31	11.47	7.38	57	44.48	44.18	59.99	24.86	12.03	52.93	51.21	25.98	35.29	28.2	29.36	84.84	89.88		1.61
	107.5															847.53	277.78	93.48	95.56	238.81	131.69	83.84	100.08	671.05	857.05	108.88	97.36	150.59	271.97	123.4	145.98	29.6	19.18	69.72	53.62	52.47	81.79	81.11	105.77	49.63	49.36	33.2	36.61	88.13	86.92	94.27	82.82	2.03	2.06
	110	50.5	52.8	364.99	236.39	703.47	52.11	144.08	194.39	11.31	6.11	42.15	41.3	40.99	405.71	481.6	170.52	94.48	86.81	157.39	107.23	78.13	139.41	738.5	672.64		117.74	212.9	764.8	96.66	93.77	17.41	10.82	63.18	51.51	51.13	65.5	3.97	69.9	36.4	43.31	43.44	35.99	92.44	65.96	72.77	36.88	1.26	1.53
	112.5															405.19	222.58	85.35	77.05	130.39	87.04	72.77		616.39	604.41	122.77	104.68	153.77	441.44	125.41	90.69	12.49	7.5	70.58	90.35	28.02	49.23	17.59	28.36	31.43	34.6	39.79	35.19	56.25	49.5	53.77	31.57	1.91	1.6
	115	63.67	56.74	500.64	303.06	1473.92	147.24	224.95	212.4	12.53	1	60.68	30.3	160.14	140.91	209.96	177.91	91.28	71.66	146.28	104.24	61.64	70.57	556.86	636.32	129.34	72.33	133.03	132.54	122.56	121.76	19.13	8.24	68.28	89.72	44.12	65.38	20.83	18.34	29.17	33.01	30.14	39.24	52.87	44.78	73.36	26.02		1.38
	117.5															213.03	144.6	69.88	75.35	148.28	88.56	57.72	65.64	545.29	603.38	85.96	92.64	89.9	122.27	129.94	116.57	24.49	9.07	72.77	65.4	32.26	17.65	20.95	14.68	33.86	34.45	36.26	37.1	51.56	58.05	78.46	32.58	1.91	1.33
	120	52.12	46.4	211.36	289.8	953.81	197.13	124.24	174.82	12.75	6.46	43.54	40.22	329.19	64.07	131.86	104.2	89.99	87.35	123.34	99.61	48.45	69.05	561.78	378.48	87.51	81.03	170.47	191.42	122.14	101.31	26.89	10.62	84.31	76.84	57.87	24.5	30.19	48.23	29.92	35.78	46.54	38.73	56.84	60.21	72.94	33.01	1.86	1.57
	122.5															175.47	117.7	73.88	83.11	138.17	87.63	56.8	59.91	426.89	433.57	67.83	84.52	138.3	161.46	87.79	102.23	25.11	11.68	81.42	80.49	33.02	55.25	39.16	29.98	28.44	31.06	27.66	73.25	52.99	58.27	73.63	23.72	3.41	2.01
	125	69.95		279.53	111.26	1201.42	17.62	94.38	77.74	17.9	9.07	43.94	43.94	75.45	160.95	111.59	81.11	66.01	66.64	133.65	76.67	52.21	46.72	368.63	453.96	76.35	82.63	76.3	161.13	94.25	86.97	16.85	14.49	61.04	72.83	46.68	86.74	64.4	22.93	27.13	28.85	33.85	50.32	2	49.28	62.09	14.93	3.32	1.95
	127.5																	56.99	63.02	130.95	84.83	57.94	55.46	297.32	345.91	58.87	96.3	52.86	85.18	91.82	75.43	17.16	12.76	58.46	67.24	37.26	56.13	21.39	25.07	36.78	37.23	33.71	45.78	50.06	43.41	30.96	6.81	2.33	2.6
	130	27.21		200.32	122.46	754.42	172.77	39.36	83.57	14.44	6.33	48.31	40.02	77.96	37.62	30.46	16.89	48.23	50	102.67	81.96	34.09	43.97	843.82	276.98	76.32	79.6	63.55	139.32	69.13	63.37	8.49	7.68	6.52	72.91	119.4	62.86	38.1	35.12	37.61	49.13	40.06	40.51	20.55	21.11	23.86	12.39	2.88	1.91
	135	11.04	51.76	151.06	118.25	168.55	67.57	131.02	29.38	12.45	6.43	29.81	25.58	84.14	172.64	31.24	17.4	73.44	75.42	139.76	115.81			85.19	87.23	84.52	86.4	47.38	84.34	60.05	52.16	15.16	8.93	24.63	26.54	55.51	103.92	41.98	75.95	28.17	49.52	27.87	29.64	25.53	31.8	72.69	41.34	2.65	2.39
	140	15.61	27.46	100.38	109.96	86.25	77.65	87.88	22.67	10.62	5.4	33.14	20.57	60.83	21.46	29.72	15.27	29.86	29.19	63.95	32.76	81.99	89.46	79.56	86.11	68.73	58.21	38.81	33.89	22.73	22.04	6.54	5.42	19.9	30.33	20.63	50.2	64.03	38.82	8.68	13.5	19.95	22.32	14.01	13.96	39.25	9.38	1.85	1.21
	145	25.93	27.18	107.99	117.01	127.78	74.05	68.62	42.15	9.25	7.5	28.63	22.99	14.65	28	40.82	16.57	13.54	13.47	25.71	17.65	28.75	32.82	86.81	138.02	56.28	45.99	54.35	54.81	9.81	14.95	3.96	4.05	46.98	75.2	93.43	21.77	28.69	4.29	7.47	10.89	16.94	15.46	6.39	5.34	9.98	4.54	2.43	2.16
	150	23.53	25.01	134.73	96.15	116.21	50.18	55.09	123.42	11.88	6.23	27.23	24.19	56.39	12.9	28.02	21.31	14.72	13.11	27.79	16.3	20.56	19.85	84.95	143.94	63.1	50.35	31.55	123.23	8.21	5.7	3.79	5.58	44.94	45.16	20.58	12.15	1	25.45	9.18	11.1	16.05	14.62	4.52	4.67	7.2	6.31		1.6
	155	26.78	20.81	316.85	93.57	97.13	147.05	98.99	65.25	10.92	6.2	19.05	19.36	51.55	13.17		468.01	17	15.47	27.65	16.54			84.84	75.85	66.1	44.76	21.24	57.23	8.82	6.64	2.67	7.88	36.09	32.57	56.22	11.27	8.38	35.8	8.97	11.73	23.82	16.07	5.68	5.93	10.74	6.77	1.05	1.47
	160	275.51	24.19	221.82	115.62	84.66	101.8	69.93	92.45	10.82	5.03	17.88	27.03	55.84	71.26	473.72	346.8	16.8	14.84	28.92	23.13	21.02	23.86	28.35	66.23	64.75	48.14	13.44	59.59	11.96	6.06	4.46	4.5	35.64	42.89	33.99	56.94	8.26	6.94	19.79	12.8	38.84	12.87	4.82	7.16	9.31	8.71	1.06	1.14
	162.5																	180.31	144.53	363.03	227.45	132.85	136.49	905.33	403.19	207.62	187.01	14.78	53.98	20.59	10.49	15.26	33.36	61.49	67.69	64.49	34.12	70.58	19.42	133.22	127.19	63.23	30.51	13.15	12.91	21.11	60.08	2.18	1.12
	165	164.32	73.18	502.61	135.88	1460.16	498.79	113.93	235.31	15.42	9.54	77.33	67.36	886.33	757.35	516.28	216.01	136.58	117.81	413.43	328.07	128.22	139.94	1002.71	1288.13	219.26		26.46	164.81	92.23	51.86	77.24	72.16	72.05	73.51	67.83	105.15	144.53	185.78	70.15	87.86	138.88	108.06	132.88	207.95	137.38	181.08	1.32
	167.5																	98.26	70.71	273.79	118.8	89.31	98.76	641.51	967.49	119.09	116.74	179.42	509.89	127.37	108.08	30.43	28.72	98.81	82.51	79.41	97.44	100.02	117.38	42.79	51.78	103.54	70.46	119.33	150.48	73.75	126.93	1.38	1.79
	170	143.61	45.89	326.04	166.01	490.48	213.96	132.45	109.44	11.51	5.73	56.35	48.19	286.18	67.35			77.63	64.38	120.38	94.99	103.3	94.19	562.16	474.34	69.93	80.29	165.89	223.6	72.54	40.18	23.87	12.29	120.86	122.67	62.54	50.74	34.78	44.46	54.01	53.03	115.93	56.88	76.17	65.2	82.47	98.04	1.17
	175	134.21	30.82	243.89	183.49	356.5	164.41	201.41	129.51	7.68	5.56	48.81	35.36	424.42	286.03	401.14	164.38	97.6	86.47	138.14	109.54	115.12	125.83	453.65	373.4	56.51	82.62	48.5	108.75	43.31	34.75	20.02	13	67.21	73.57	45.34	62.23	89.79	106.74	54.94	65.64	108.27	53.52	69.9	46.71	93.12	95.77	1.35
	180	88.74	32.07	175.66	184.76	204.02	189.07	123.7	80.1	10.01	4.73	44.5	41.85	149.53	103	180.56		90.95	69	146.9	81.87	102.77	96.19	770.67	324.04	52.85	40.86	99.31	130.12	58.86	52.27	23.95	14.18	51.72	74.17	91.24	179.39	75.86	166.78	56.71	54.83	123.86	42.75	32.51	66.65	62.56	69.68	1.92	1.47
	185	40.3	20.79	163.22	60.11	170.86	73.22	321.55	40.29	7.24	4.37	26.76	25.79	24.71	26.39	179.53	50.65	38.81	30.64	76.97	50.26	51.6	48.41	52.64	44.07	44.2	31.66	40.64	25.5	24.52	21.77	15.15	7.8	27.19	38.69	89.32	103.92	65.65	86.52	11.82	16.74	23.37	17.41	30.71	52.35	49.31	74.52	1.77	1.59
	190	26.33	15.18	79.19	101.16	122.02	41.6	109	19.29	5.4	5.13	18.36	25.31	14.05	3.06	25.26	10.46	17.35	11.23	18.91	15.31	12.69	15.98	87.14	23.55	37.91	26.06	23.17	21.63	11.95	16.35	10.73	3.02	54.59	55.08	23.75	22.12	11.69	52.59	4.76	5.2	20.03	15.6	7.97	16.82	7.72	17.65	1.7	1.19
	195	19.79	21.28	86.92	53.94	83.88	34.85	41.11	19.65	6.21	4.91	18.13	21.01	10.89	18.39	22.31	11.29	15.68	9.56	24.54	15.64	14.91	16.78	43.21	32.92	27.25	26.14	17.55	32.4	11.96	14.93	1	3.4	52.35	73.62	91.63	49.9	10.47	10	5.29	7.9	22.93	13.25	5.24	9.11	5.16	15.96	1.92	1
	200	17.5	17	50.01	125.01	70.63	35.36	51.95	77.54	5.95	4.01	19.91	18.07	21.76	10.57	12.13	17.4	19.05	11.83	32.54	17.49	13.37	19.41	182.91	41.86	37.96	26.27	17.15	26.25	12.81	10.66	2.75	2.83	29.87	31.31	25.56	18.79		41.45	5.02	7.2	9.96	12.86	3.72	6.13	6.07	14.99	1.93	1.3
[truncated: 257 more columns]

## Sheet: Secretion (fatty acids)
Time (min)	R186		R187		R189		R191		R192		R194		R196		R216		R217		R218		R219		R223		R224		R225		R228		R229		R230		R231		R233		R234		R235		R239		R240		R241		R242
0
5	32.89	28.1	213.89	59.49	120.1	107.28	171.65	139.36	10.67	7.97	27.92	26.81	102.81	112.01	35.32	47.82	24.38	23.45	20.96	26.24	24.14	26.53	138.02	108.32	96.48	85.83	153.03	223.02	15.74	12.06	3.61	2.91	34.56	18	29.94	11.53	13.23	21.08	9.57	8.28	14.29	17.89	3.66	2.74	7.48	17.11	1.58	8.28	2.59
10	21.21	29.93	200.72	88.03	158.33	96.14	262.62	126.69	11.96	13.97	27.14	24.57	49.2	15.82	27.64	50.02	24.43	29.08	21.04	25.37	24.49	27.98	159.75	189.46	84.08	179	120.3	210.64	17.11	14.15	4.07	4.15	39.93	18.52	64.27	52.96	22.54	12.55	8.01	9.88	16.59	12.34	4.44	3.12	10.27	5.1		9.88	3.54
15	19.69	25.65	174.59	85.72	219.77	95.36	217.92	130.34	10.99	12.94	19.25	26.37	125.42		27.5	25	23.86	26.04	21.58	27.42	22.15	21.23	149.9	175.63	100.95	136.28	58.08	141.51	19.63	14.91	4.66	3.4	48.9	75.92	61.4	50.43	22.64	17.8	8.29	9.79	14.22	12.64	7.55	3.73	14.65	4.94	1.66	9.79	3.85
20	18.97	20.92	138.29	119.4	113.16	102.32	210.71	142.08	11.77	11.67	19.93	21.16	63.24	127.05	21.87	27.12	22.18	24.64	19.15	29.59	23.11	22.28	56.87	181.43	147.11	87.57	95.52	146.3	8.21	12.68	3.88	4.04	35.97	74.43	22.26	58.63	27.65	7.51	8.66	10.6	12.69	14.6	5.2	4.34	7.74	5.08		10.6	4.42
22.5															14.73	30.8	32.24	36.31	37.76	68.64	36.4	38.59	145.11	78.22	130.48	116.7	97.75	237.74	24.76	21.67	11.99	6.43	38.16	66.79	75.4	50.36	24.18	6.66	10.2	10.62	15.33	12.65	4.41	5.19	5.65	4.67	1.92	10.62	5.83
25	23.19	48.76	126.16	106.53	232.2	220.69	121.9	80.71	10.1	13.22	19.3	16.56	129.96	192.54	18.95	38.44	52.4	59.42	56.23	69.54	42.69	48.42	54.83	95.18	151.13	92.69	143.4	162.33	46.24	39.34	31.35	19.16	29.57	62.84	69.05	31.72	43.22	23.54	12.19	14.28	14.19	12.39	6.41	6.77	8.67	9	1.74	14.28	8.46
27.5															28.96	59.36	61.99	61.41	69.89	66.72	33.97	39.28	52	72.81	202.13	121.99	125.38	105.41	42.91	36.9	42.01	12.75	14.64	27.86	37.87	25.03	18.34	19.69	11.51	10.85	31.41	32.51	18.53	19.62	9.99	13.19	11.51	10.85	17.56
30	20.4	21.03	135.62	69.83	171.32	124.94	79.21	42.13	7.37	10.01	10.87	11.85	20.48	212.21	21.95	65.81	45.34	43.67	46.96	66.83	27.87	33.04	81.82	124.7	174.76	112.5	147.25	102.07	37.56	30.04	22.59	7.38	21.67	30.02	47.65	47.86	12.71	12.51	8.09	7.14	37.26	30.54	17.78	14.09	5.51	7.04	8.09	7.14	16.45
32.5															24.43	72.94	41.58	39.85	33.4	56.4	25.55	34.85	45.3	138.77	192.41	118.58	111.08	80.04	41.71	35.6	24.03	7.5	29.58	28.65	47.37		11.1	1.23	5.51	7.27	32.59	30.37	12.68	12.48	4.69	6.05	5.51	7.27	14.83
35	17.56	19.38	98.06	61.97	108.07	94.93	77.12	36.28	8.18	6.86	22.13	11.03	24.23	195.24	28.58	43.8	45.43	32.87	28.88	46.28	23.52	35.31	42.73	102.82	104.64	105.2	196.57	78.82	37.2	36.42	23.66	8.24	23.07	20.15	52.8	35.88	11.89	10.3	6.54	7.97	25.25	20.73	11.47	12.86	4.25	3.68	6.54	7.97	14.6
40	17.8	30.75	90.34	58.21	88.65	47.08	64.05	34.58	7.13	5.84	16.02	6.76	1.38	159.7	32.13	56.64	39.86	42.15	26.53	38.78	24.6	31.12	47.34	146.49	99.42	68.6	124.9	48.93	28.24	26.15	12.78	6.32	19.27	14.3	106.16	26.38	15.6	14.04	5.52	7.88	24.76	18.95	7.88	6.93	3.77	1.98	5.52	7.88	11.78
45	12.37	26.62	80.96	30.98	70.66	59.53	24.77	34	5.09	5.34	18.41	8.17	31.45	141.62	23.86	58.66	39.05	44.24	22.9	35.76	25.71	34.1	48.96	197.31	57.72	85.4	60.05	38.47	16.07	23.22	11.4	5.27	34.8	41.19	87.65	39.39	14.31	8.19	9.89	9.92	30.27	16.37	7.89	8.73	2.93	1.64	9.89	9.92	12.79
50	16.78	8.96	82.55	19.24	46.44	43.93	41.52	47.39	6.11	8.92	16.02	7.25	29.11	118.04	29.44	35.7	44.57	36.5	16.59	30.04	26.47	29.81	61.43	211.87	35.84	71.36	61.96	57.37	9.28	13.53	6.32	4.57	17.97	29.56	52.39	47.02	13.92	14.82	10.88	10.96	15.51	13.62	8.78	7.48	7.25	2.51	10.88	10.96	20.53
55	9.55	8.68	72.06	19.38	34.32	44.12	36.25	63.57	3.72	5.83	10.57	7.73	20.31	102.6	22.8	46.6	35.77	29.92	19.75	30.26	27.05	30.01	69.2	180.45	41.7	72.76	78.2	66.19	4.82	15.63	6.81	5.76	16.57	34.6	56.49	69.29	23.33	17.66	10.6	10.67	15.73	14.17	10.34	6.78	3.47	3	10.6	10.67	20.3
60	14.66	8	56.97	45.89	43.13	41.04	36.48	47.15	4.69	5.19	11.89	7.71	89.89	20.56	15.85	35.28	34.44	34.46	20.86	36.42	25.28	34.33	167.96	110.24	49.51	76.48	48.1	42.05	10.38	14.18	8.77	6.69	8.36	19.93	23.4	54.81	7.58	5.15	12.83	16.08	16.75	10.91	9.46	7.34	3.57	3.12	12.83	16.08	19.72
65	121.62	15.19	51.9	41.81	28	24.78	47.83	74.64	4.17	5.8	16.09	15.7	13.43	90.3	34.01	26.95	72.98	61.65	99.36	95.68	36.88	58.27	63.33	289.53	169.59	200.17	134.89	110.13	12.11	13.6	5.68	4.71	10.88	17.17	43.81	17.98	14.8	11.26	20.33	35.27	17.67	12.43	8.59	7.35	2.78	3.25	20.33	35.27	20.28
70	28.47	18.48	72.23	27.44	37.78	41.33	101.46	128.08	7.22	6.42	29.69	29.69	27.28	62.85	26.38	30.21	34.1	26.98	63.85	61.41	37.07	46.03	151.54	250.88	121.01	84.84	166.26	64.59	14.39	13.81	1.86	5.46	8.54	18.19	62.02	13.13	16.84	14.39	27.73	34.9	13.68	11.39	6.04	5.78	4.04	2.03	27.73	34.9	17.16
75	19.65	17.55	93.16	16.16	60.76	50.51	137.53	90.18	8.03	6.6	22.45	27.37	44.96	43.17	22.09	39.11	26.27	21.71	82.37	68.06	28	42.24	136.91	226.99	126.8	124.85	194.46	91.46	19.96	23.43	4.94	5.12	2.24	55.28	15.32	14.94	18.83	11.91	22.88	39.66	15.65	10.78	9.63	7.15	5.75	1.92	22.88	39.66	17.58
80	20.34	15.47	82.12	20.66	61.35	40.86	114.37	123.99	6.69	8.55	19.04	21.18	100.21	7.37	19.15	42.92	21.18	20.7	69.54	58.77	25.91	28.3	110.09	259.04	143.83	110.82	82.45	102.13	12.07	17.24	4.96	5.27	2.2	61.92	58.72	16.02	23.28	14.68	17.81	24.07	14.63	17.67	8.99	5.97	5.28	2.65	17.81	24.07	18.04
85	16.41	38.24	50	30.89	56.77	50.35	110.81	129	7.09	8.65	14.46	16.43	45.61	35.48	20.57	46.44	38.2	21.51	71.51	47.65	22.09	29.61	127.43	266.04	116.16	102.88	101.99	98.61	14.23	22.81	4.16	5.35	16.12	66.18	22.79	63.5	6.39	17.46	19.21	18.67	14.78	16.12	8.7	6.54	4.14	3.51	19.21	18.67	15.29
90	34.7	27.54	76.08	118.02	49.14	105.3	134.55	120.78	5.81	7.03	14.84	14.19	41.94	56.91	19.27	46.59	31.35	17.91	68.66	58.4	18.83	26.27	52.89	205.44	121.94	104.06	100.78	85.13	14.02	18.15	3.59	4.55	19.61	71.54			18.12	22.56	14.92	16.11	16.41	14.09	9.36	6.75	3.16	2.8	14.92	16.11	13.86
92.5															38.4	78.37	48.57	50.46	47.36	64.71	20.65	33.24	1157.47	2157.31	144.92	104.55	189.88	69.82	17.32	17.86	7.35	2.38	33.16	164.45	25.56	27.74	10.68	9.79	13.64	13.41	36.46	20.53	10.26	8.78	4.28	2.91	6.82	6.71	21.13
95	89.26	42.73	481.56	201.45	114.04	337.09	91.42	45.28	7.51	7.43	52.58	82.27	130.16	52.15	410.33	529.5	128.4	157.36	85.78	86.32	100.46	135.18	489.14	1010.21	161.79	125.8	152.76	92.29	25.99	32.18	8.1	7.41	59.31	186.13	27.84	43.5	11.78	9.41	31.14	28.27	57.99	33.43	12.65	10.48	8.98	3.65	15.57	14.13	20.5
97.5															475.36	460.41	96.05	91.64	91.1	76.89	98.78	97.21	560.64	1630.27	147.91	147.11	173.49	100.33	26.72	49.23	7.82	6.97	26.71	47.42	19.51	27.43	40.37	14.12	47.6	50.61	66.33	50.73	28.66	20.7	34.92	9.1	23.8	25.3	30.16
100	97.39	36.93	484.86	79.46	119.27	293.44	73.7	37.9	6.47	7.47	50.95	52.11	135.19	260.54	340	431.31	63.62	52.87	88.84	76.6	67.51	64.19	430.36	1212	74.86	104.22	114.48	224.4	42.65	42.06	8.53	10.23	33.23	74.18	30.64	38.86	18.83	11.14	44.7	54.46	38.65	41.61	17	11.19	20.16	19.31	22.35	27.23	15.69
102.5															225.97	330.98	56.56	47.7	118.67	83.48	54.24	64.73	455.5	451.21	69.87	441.17	138.18	137.97	45.21	38.56	10.09	15.07	28.26	95.83	31.48	26.21	18.34	10.77	37.81	46.92	40.38	40.93	19.11	14.03	16.21	18.25	18.9	23.46	14.21
105	11.39	57.91	143.43	126.08	115.33	323.23	109.42	42.9	8.36		25.8	33.82	7.62	107.08	262.56	336.72	85.74	58.79	72.81	92.07	47.04	46.14	433.28	907.17	57.68	340.91	83.38	61.63	33.48	33.16	11.26	12.14	35.25	54.66	49.68	67	19.14	9.78	31.54	20.95	29.07	38.09	17.95	12.6	9.71	10.77	15.77	10.47	13.57
107.5															258.69	330.66	128.4	53.43	49.44	58.06	30.53	31.78	437.1	719.02	69.86	154.4	80.87	73.53	33.94	32.35	15.69	7.43	46.81	42.33	38.17	86.03	23.38	11.74	24.15	47.73	25.19	33.89	15.47	10.99	7.96	7.74	12.08	9.55	13.84
110	6.41	39.33	103.51	298.03	64.92	252.75	61.9	24.13	4.62	7.69	25.8	15.19	59.97	65.4	145.56	342.58	78.65	62.16	38.69	45.14	23.06	25.53	331.02	626.28	81.49	120.16	48.23	55.99	37.82	34.87	11.22	13.21	30.09	65.34	48.5	15.4	22.55	9.8	19.72	15.78	28.17	41.57	13.88	11.52	3.87	5.4	9.86	7.89	11.24
112.5															155.92	441.04	78.03	52.3	29.22	35.87	18.07	28.01	377.2	1001.25	57.27	104.83	71.88	58.83	32.04	35.7	11.46	17.54	49.6	58.29	22.43	4.32	17.08	13.2	21.67	19.87	30.72	32.86	10.5	10.51	3.15	4.84	10.84	9.93	10.85
115	8.37	15.69	92.13	102.13	79.45	143.88	43.88	20.81	5.88	6.72	5.55	24.92	99.09	175.6	167.6	485.11	80.24	53.15	22.86	28.26	25.39	26.75	444.7	1187.63	60.44	106.32	25.9	50.15	48.29	26.2	12.49	20.39	28.01	49.41	17.82	26.02	5.18	9.99	16.94	15.71	37.31	25.73	8.6	7.76	2.75	2.54	8.47	7.85	12.08
117.5															206.38	538.17	75.54	55.35	24.67	29.27	18.53	25.25	411.58	684.59	57.5	101.69	24.71	53.36	29.21	58.89	10.52	19.33	32.44	35.44	19.85		8.53	10.26	17.16	15.52	45.55	20.89	6.81	7.65	2.66	2.63	8.58	7.76	13.95
120	5.9	17.54	72.08	90.48	58.33	130.57	31.63	14.09	3.1	5.7	27.3	9.1	14.47	70.9	340.09	737.53	65.81	51.33	17.75	24.04	19.32	17.25	398.98	1408.52	51.17	95.82	19.69	45.62	40.61	58.04	13.59	8.77	28.54	25.87		23.57	11.09	9.61	18.07	14.09	43.27	28.48	7.89	7.92	2.85	2.65	9.04	7.05	13.21
122.5															304.99	404.05	64.71	48.36	21.66	24.05	20.75	22.05	471.78	1109.89	64.07	110.71	24.34	33.55	27.53	34.33	8.01	5.74	27.02	23.65	26.15	23.45	15.38	15.35	15.97	13.81	33.59	20.71	7.53	8.08	3.05	3.12	7.99	6.9	13.51
125	36.6	16.45	324.49	163.41	57.67	155.72	67.79	17.33	7.68	5.44	31.84	30	123.94	403.63	188.67	247.68	78.64	50.6	20.91	19.77	22.07	25.61	397.37	795.57	57.53	113.86	17.67	25.06	25.55	43.23	7.53	10.38	22.27	23.73	20.28	19.17	10.7	8.61	28.65	38.8	39.28	32.63	6.99	7.2	3.82	3.11	14.32	19.4	14.39
127.5																	103.08	102.23	23.63	34.96	43.61	62.66	550.11	1197.32	106.58	123.53	24.89	93.4	43.79	71.15	5.1	8.53	30.18	877.01	15.04	40.78	11.55	11.94	39.6	42.91	48.82	21.9	9.39	6.15	3.51	3.27	19.8	21.46	14.97
130	89.53	24.31	390.59	145.14	94.69	200.95	119.24	28.54	7.18	5.81	25.5	35.76	328.86	71.9	29.36	65.17	133.92	89.43	49.65	49.08	63.29	102.17	546.77	1160.61	89.16	100.69	26.02	115.71	46.26	40.1	6.16	6.75	33.75	29.26	42.88	23.54	9.98	5.38	48.62	55.44	25.84	17.74	10.06	9.57	6.62	4.69	24.31	27.72	40.39
135	188.83	25.67	126.77	100.32	53.66	54.93	128.16	75.03	8.61	6.22	38.04	35.76	147.36	168.24	40.89	51.43	99.59	60.04	96.28	117.55			127.6	273.26	61.62	133.11	49.76	76.3	27.85	30.79	3.48	7.19	11.43	14.59	52.31	31.93	67.84	14.46	68.85	44.57	15.96	16.6	20.47	15.01	23.48	24.34	68.85	44.57	30.66
140	17.16	24.08	70.12	232.75	71.19	46.81	112.35	113.39	6.93	9.53	24	31.39	14.62	98.58	25.11	44.06	59.08	19.42	67.48	64.76	83.69	83.96	125.6	227.26	72.52	113.3	48.35	124.09	16.87	14.79	4.02	7.66	10.79	61.16	13.2	51.83	82.04	27.22	40.73	25.61	17.46	14.1	15.4	11.16	20.7	11.39	40.73	25.61	35.53
145	17.56	22.24	76.55	50.04	78.47	73.76	138.98	123.74	8.03	10.31	17.85	15.5	31.53	18.59	23.27	19.05	69.51	12.21	45.24	46.08	43.57	46.55	97.86	215.97	59.5	134.46	38.56	30.3	7.74	14.62	3.03	4.55	30.3	60.2	29.63	21.79	30.63	8.17	14.16	18.43	13.63	11.17	5.93	4.18	3.88	3.56	14.16	18.43	16.24
150	17.3	92.3	40.9	33.1	34.17	147.44	139.92	69.94	8.27	9.45	15.15	15.96	20.13	134.03	40.8	25.28	41.38	12.43	51.3	39.18	27.39	33.84	97.53	148.49	43.69	108.19	49.03	42.79	7.59	15.02	2.45	3.38	28.26	66.41	39.39		51.52	10.79	12.46	17.15	12.58	17.5	4.77	3.16	5.37	3.25	12.46	17.15	17.05
155	16	23.03	45.1	32.8	54.57	103.32	157.7	72.94	1	7.6	17.03	13.31	32.77	50.11	636.52	907.2	36.18	14.41	50.53	35.99			101.78	202.48	55.55	80.12	73.02	25.07	5.95	12.1	2.58	3.5	24.97	45.65	62.75	20.43	28.58	18.43	11.67	14.58	13.88	14.27	5.09	3.44	3.06	2.75	11.67	14.58	16.46
160	22.52	22.16	112.66	166.92	48.47	65.75	95.85	74.77	6.7	7.69	16.55	12.07	91.47	36.54	294.88	754.62	39.02	18.83	34.81	34.22	24.11	26.78	105.14	193.61	37.54	84.63	19.82	29.86	4.55	17.64	2.11	2.96	25.71	54.58	44.82	18.81	23.74	14.16	20.17	26.86	14.85	15.55	5.52	3.46	1.98	2.79	20.17	26.86	17.85
162.5																	81.76	157.2	116.97	170.72	162.04	171.29	499.66	861.12	215.34	336.82	25.09	26.22	2	26.61	17.87	21.65	39.81	81.47	31.15	58.34	142.4	47.46	118.09	126.83	42.28	21.87	10.77	7.74	3.87	5.02	59.04	63.41	25.97
165	1180.8	73.93	564.44	177.13	411.43	336.51	326.5	251.93	8.03	7.88	71.85	351.97	118.67	385.87	167.25	329.34	128.2	115.51	289.4	191.95	136.62	131.05	941.88	1299.52	182.7	372.09	93.45	53.69	19.73	42.07	59.03	65.35	39.41	75.99		28.13	89.6	59.1	104.35	109.21	80.29	42.43	201.73	79.79	71.03	27.98	52.17	54.6	149.15
167.5																	162.67	58.44	179.49	128.67	90.36	117.22	631.17	1288.13	127.95	307.25	375.34	285.35	38.94	58.96	28.55	35.32	33.9	173.49	56.85	42.34	29.96	58.17	75.34	88.71	95.71	52.29	86.89	66.76	27.37	25.2	37.67	44.35	94.57
170	322.93	32.51	194.39	103.49	228.49	215.1	205.7	107.08	12.73	13.34	48.77	300	84.27	247.9	132.94	316.63	162.34	58.81	122.89	164.55	94.11	113.85	672.87	1067.15	74.79	109.19	116.75	153.21	50.84	51.2	19.46	29.32	87.45	112.58	34.21	38.44	49.28	31.69	61.5	74.3	56.85	52.45	47.21	38.84	19.05	12.79	30.75	37.15	39.94
175	293.3	35.26	117.22	20.34	162.75	254.01	197.31		10.42	9.56	40.89	336.66	106.85	411.65	218.37	460.31	95.85	56.42	105.65	91.54	90.12	121.02	548.25	1997.29	58.21	44.8	79.04	112.97	34.1	31.07	11.37	14.92	76.92	109.1	14.43	84.63	74.51		55.36	73.69	75.34	56.64	34.34	28.47	28.54	10.84	27.68	36.85	26.08
180	43.16	29.9	17.06	12.07	168.53	226.75	169.7	610.83	9.4	10.44	39.76	100	70.56	243.85	159.24	542.33	90.93	65.2	104.81	101.78	102.08	104.45	648.91	2040.43	69.6	35.57	50.29	77.3	41.09	38.79	8.68	10.75	38.15	170.42	72.11	38.28	43.65		49	47.61	38.09	41.95	34.85	19.96	76.95	24.3	24.5	23.81	37.75
185	30.71	14.41	31.58	33.1	38.87	47.38	74.06		9.6	8.03	19.85	90.23	165.74	56.76	87.96	194.36	92.52	40.58	53.65	64.29	35.17	45.12	74.76	187.42	38.78	40.46	23.15	49.81	18.49	16.76	5.98	12.7	43.91	41.46	41.75	36.03	21.08		30.46	28.55	15.65	25.52	25.84	16.81	42.24	10.99	30.46	28.55	27.7
190	24.85	23.67	84.42	23.67	31.84	42.94	38.57	53.14	9.14	37.81	14.27	55.44	18.79	217.33	20.16	47.24	57.73	18.19	18.27	24	15.84	15.13	59.55	142.19	36.26	28.18	13.24	25.66	9.37	11.18	3.31	11.01	25.23	94.04	61.6	59.59	12.55		15.94	14.05	9.69	22.17	8.97	5.43	4.04	1.83	15.94	14.05	8.2
195	11.85	15.72	99.53	15.72	46.17	38.33	43.28	43.3	8.91	18.81	9.01	40.14	13.91	197.99	16.22	59.76	38.24	18.99	17.07	25.5	15.19	19.18	61.72	192.88	29.9	32.22	13.5	42.53	8.19	11.11	3.5	14.69	44.35	29.27	70.81	32.6	17.8		13.17	15.53	9.28	22.86	4.39	4.01	3.8	2.11	13.17	15.53	8.17
200	10	24.61	10	24.61	41.06	35.3	20	46.78	10	11.01	10	40.45	10		20		41.17		19.05	20.3	16.25	13.76	57.39	86.27	26.4	33.74	22.27	37.73	7.23	9.84	5.26	17.65	20.37	23.15	16.6	23.15	7.51		12.8	19.06	9.68	27.89	3.39	4.25	3.53	1.52	12.8	19.06	7.79
[truncated: 258 more columns]

## Sheet: Proteomics
Protein.Group	Protein.Ids	Protein.Names	Genes	Human Islets
				R186	R187	R189	R191	R192	R194	R196	R216	R217	R218	R219	R223	R224	R225	R228	R229	R230	R231	R233	R234	R235	R239	R240	R241	R242	R244	R246	R250	R251	R252	R253	R259	R260	R262	R264	R265	R266	R267	R269	R270	R271	R272	R273	R276	R278	R279
A0A024RBG1	A0A024RBG1		NUDT4B	2370.28	2188.61	2966.74	2381.98	2827.86	2821.17	2863.18	2635.65	2695.68	1991.42	2598.23	1790.55	2338.36	2090.29	1616.04	1586.15	3338.63	2020.58	2145.39	2098.05	2527.02	2437.7	3477.48	1814.88	2960.62	4270.08	2180.14	2567.88	2689.81	1543.3	2766.79	3386.02	5360.51	2249.58	1964.45	3646.57	2733.94	2494.82	3233.63	3244.18	1609.63	1428.04	1552.9	3917.85	1474.04	1135.4
A0A075B6K5	A0A075B6K5		IGLV3-9																															709.174
A0A0B4J2D5	A0A0B4J2D5		GATD3B	90210.6	92014.4	92100.4	76356	80405.7	72249.3	76989.7	84689	95824.5	69005.3	97815.1	76987.3	76675.1	86574.2	84483.1	81395.9	74131.4	92281.8	78282.7	87506.7	57451.9	93106.5	72267	69832.9	99285.3	70064.5	53586.6	71136	69322.8	87681.7	88732.9	84704.6	70107.4	76400.5	75869	80609.4	76597.8	65851.3	81013.5	81745.3	81350.7	66569.1	82641.5	71603.9	69501.4	80907.5
A0A0B4J2F0	A0A0B4J2F0		PIGBOS1			3916.86				3797.95	3084.2	4705.83	1946.82	3194.55	6940.73	5018.5	5604.41		3509.47	3476.93	4207.99	3363.93	6700.19	3493.49	4635.61	3523.48		4745.72	5628.28	7562.69	5235	3629.59	4221.16	6650.1	4365.38	4967.61	4582.17	6489.65	8641.66	6190.78	5914.9	4315.68	6092.35	5392.36	5744.32	5939.04	5509.71	4193.88	3941.32
A0A1B0GWB2	A0A1B0GWB2		PRRT1B	5896.87		3694.1				5885.79	4699.06	4798.41	7255.23			9711.65			6150.75	6481.44			7151.37	6283.83		6333.24		4659.78			5418.66	7062.76	4964.25			5425.67	4638.65	4521.57	7316.27		6277.74	4021.43				6214.82	8461.87
A0AV02	A0AV02		SLC12A8	1448.74	2364.69	2722.88	1809.1	1252.85	2218.84	2593.03	1838.04	1202.26	1079.55	1564.21	2386.43	1706.25	2716.77	1360.75	1404.02	1912.58	913.419	1737.35	3161.69	1774.26	2750.49	2827.55	1593.72	2076.04	2371.84	2757.55	1390.09	1655.15	1743.74	3077.44	2075.85	2735.97	1221.77	1475.38	2201.5	2279.18	1120.13	2308.02	1504.06	1527.26	1469.71	2566.18	1573.54		2964.09
A0AV96	A0AV96		RBM47	12027.6	12055.5	10812.8	12456.8	12056.2	12323.4	11443	10104.6	10349.8	9720.79	14320.5	13796.4	13655.9	10477.6	11398.3	11025.3	11548.3	14185.1	12220.8	10681.7	9911.23	12823	14595.5	12313.4	10396.5	11018.6	10767.6	13095.8	14539.5	12686.4	12180.6	17220.3	15443.6	13302.3	10512.1	15205.4	12423.7	10848.6	10403	11175.2	9517	11418.2	9679.48	10104.6	9594.39	10850.3
A0AVF1	A0AVF1		TTC26	34084.5	31959.9	32921.4	26849.9	35673.3	29036.1	33404.9	32179.4	34119.4	32899.7	30795.9	32793.2	33056.2	29741.4	31025	32201.2	27234.3	30132.1	27065.1	35791.4	28840.7	31511	31291.2	39102.4	29046.2	37859.3	42843.5	35854.6	33786.1	45953.5	48052	48036.4	38387.7	46243.2	35309.3	47589.2	39685.3	37634.7	45525.1	47621.6	40653.6	40679.6	49938.9	38922.2	43380.2	25016.1
A0AVT1	A0AVT1		UBA6	35345.3	33360.7	33227.1	32110.4	31661.5	29400.8	37856.1	37365.7	35005.8	34394.1	32270.1	38205.9	35987.1	37871.4	32162.4	34765.2	35247.6	38082.2	36306.6	36104.5	33202.7	37316.2	30758.4	22082.8	34694.4	37157.9	36526.7	35256.2	32923.7	37459.8	36961.3	34697.4	25105.6	32856.6	32934.6	34424.7	34105.3	35540.5	36413.4	32598.8	37775.9	33865.8	33740.7	33103.2	35029.5	31881.1
A0FGR8	A0FGR8		ESYT2	26145	24664.2	25102.8	26791.1	27081.9	23324.5	23185.1	24761.2	24934.2	21477.2	21235.5	21035.9	23971.8	24791.1	25191.6	21824	25128.4	30282.1	27589.1	22117	28191.1	24124.7	24438.3	23012	22532.3	25961.4	25864.5	24321.8	27405.9	21786.8	24950.7	28051.6	28168.5	23997.7	25622.4	24054.6	22594.2	26469.7	24955.9	31279.7	21416.7	27337.4	24153.8	31454.1	27010.1	32319.4
A0JNW5	A0JNW5		UHRF1BP1L	3409.66	3626.39	4123.8	2682.63	3940.19	4977.93	4470	4660.11	5308.74	4370.65	3548.27	5968.35	5694.28	5128.76	2382.42	3573.86	4596.3	3936.35	3050.7	4713.88	4009.13	4079.03	4460.56		5266.95	4280.75	4682.6	5165.21	5698.05	4660.47	3693.46	3450.13	3212.2	3559.59	4023.53	5928.54	3524.94	4134.09	3818.21	4171.54	4893.87	3564.45	4303.15	4485.68	3638.01	3118.61
A0MZ66	A0MZ66		SHTN1	39997.6	45220.9	43022	40431.6	38980.5	46408.8	45421.8	35641.6	38452.2	42217	47332.8	48185.5	47554.6	41117.7	30589.1	44570.4	39955.5	37737.5	40879.9	45497.8	39205.4	43769.6	42655.7	45404.4	44459.5	40627.6	39558.7	41778.8	39286.1	50228.2	45409.5	42977.1	39305.4	38285.8	44367.2	44218.8	48048.6	43335.6	41002.9	37129.7	45443.3	36842.1	40332.9	36085.6	37503.7	39410.8
A0PJW6	A0PJW6		TMEM223	5768.67	4644.2	6592.67	4514.92	4767.75	6047.67	5433.23	6339.53	6647.34	7462.12	5997.86	6771.3	7061.5	7517.89	3159.86	8432.45	4425.35	4094.13	8019.7	6263.61	6558.79	4576.78	4780.93	2907.29	5664.06	6127.95	6902.4	6050.32	5913.41	8850.06	7730.64	5587.12	6417.94	6906.49	7569.55	5280.06	7254.63	9435.37	5454.99	6567.76	7384.44	6331.53	5999.06	6624.35	6644.97	4102.28
A1IGU5	A1IGU5		ARHGEF37	3863.57	4678.86	4989.12	3929.59	5437.17	5072.54	6099.64	6002.04	4450.96	4650.48	4005.57	3575.63	3311.54	4342.98	3833.61	3308.5	6589.19	5265.02	3438.04	3432.27	4348.15	5471.44	4888.62	3736.92	3825.61	4355.6	3775.82	4621.52	5009.37	5329.58	3728.64	6479.98	3555.94	4675.96	5645.45	5892.03	3158.22	3564.28	3869.3	3880.5	3629.87	4484.06	5294.82	4975.39	3941.83	2775.13
A1L0T0	A1L0T0		ILVBL	37560.8	40920.8	37149.9	33207.5	33710.6	30550.9	34448.9	34303.9	33254.4	30084.6	37101.8	33310.8	32762.6	34596.6	34153.7	31497	32980.6	40122.6	34103.1	32899.2	25966.2	38621.9	33056.9	26698.7	33687.3	32508.6	27166.2	31934.9	35275.4	31054.8	31839.2	33680.9	29924.2	33610.7	28814.2	32641.4	34449.9	33668.7	35324.8	40151.7	31374.3	32289.9	34970.7	32824.4	32494.2	34829.8
A1L390	A1L390		PLEKHG3	11745.9	13357.6	12081.9	11984.8	12895.5	11807.4	16297.5	10236	8801.83	11504.7	14228.7	13416.3	14644.4	10814.5	7454.56	9792.38	10000.2	15553.1	11031.2	11212.8	9036.73	13179.1	14525.3	10407.6	9451.68	12749.7	11237.3	10155.8	14608.1	12252.3	12824.1	14190.5	10334.6	12467	11909.1	8971.12	13573.5	11563.1	10242.9	12866.9	11078	13407.4	8448.34	12990.8	11697.9	11853.8
A1X283	A1X283		SH3PXD2B	9775.7	12324.8	11193.6	11954.4	11818.4	11556.4	11082.2	8984.07	9197.13	9368.02	16445.1	11788.8	10795.8	10251.2	15402.9	9130.04	11962.6	18660.6	11293.5	10045.4	13783.5	10990.4	15215.3	16032.5	9631.54	14012.9	13536.1	12999.4	11399.9	11149.4	8262.02	15779.6	13903.8	11023.3	9896.94	10408.9	8934.32	12027.4	11634.7	17545.7	7683.1	11629.6	10986.9	14719.8	14072.7	14093.9
A1XBS5	A1XBS5		FAM92A	1843.73			1511.61	565.065					1260.38			1268.85			691.381	1000.77		734.86				632.541		826.335					580.913	318.092	831.099	663.342	454.066	760.574	758.389	549.62	837.779					754.528
A1Z1Q3	A1Z1Q3		MACROD2	6637.7	5051.52	6878.14	6967.66	6469.66	5510.96	6604.74	7397.81	9910.57	9343.87	3346.52	5334.25	6144.99	7021.29	4996.27	8883.04	5177.69	4179.91	5961.45	7912.41	4070.61	7187.32	5905.74	3583.24	8709.15	5607.85	6799.27	6713.62	6437.53	7436.38	5510.67	8153.28	7252.46	5335.29	7099.83	5623.78	6883.05	6478.28	8301.97	6394.6	9004.27	6379.4	5470.77	6834.46	5394	4559.27
A2A3N6	A2A3N6		PIPSL	11136.7	12578.9	11278.7	19671.1	9387.29	6602.55	12824.3	16863.2	12439.5	7790.3	12268.9	13545.5	10583	16241.8	16771.5	15559.4	12039.8	14090.9	14957.6	13795.8	21831	8659.37	10473.2	7530.93	15444.1	15603.6	15916.6	12099.1	11190.2	9919.99	16518.2	12524	14048	11352.1	13423		15288	14090	14861	15609.6	17311.6	23444.8	18031.2	10174.7	17404.1	15660.9
A2AJT9	A2AJT9		BCLAF3	2653.76	4652.18	4992.93	4080.04	6063.59	5464.8	5365.82	4504.24	5692.9	6529.5	5779.85	5192.03	4352.8	6504.13	9613.76	3879.11	4150.37	4667.3	4823.87	3550.75	5092.75	6999.53	4984.98	5108.28	7539.44	6608.44	9209.81	7341.23	7676.65	4273.5	4293.27	6366.49	6077.41	4632.79	6322.54	6390.69	4847.9	5509.41	6016.69	6221.07	8994.56	7024.56	5920.32	6845.44	7944.5	8284.49
A2RRP1	A2RRP1		NBAS	14306.4	15431	14093.5	13605.1	14185.8	15024.6	15570.5	15915.3	15930.6	14231.3	14070.7	16807.9	14894	15273.1	14246	14860.4	12759.9	16996.5	13924.1	14091.5	12440	14396.4	15054.8	12226.2	16067.7	14581.9	14861.1	13985.3	14031.3	14955.2	15085.3	10852.7	10156.9	14032.6	14769	14363.8	14875.9	13305.4	15297.7	15952.5	14009.4	13509.1	13746.3	16005.2	14506.9	15885.3
A2RTX5	A2RTX5		TARS3	6881.25	4933.03	5645.63	5221.54	5396.4	8861.94	7683.65	6767.91	7037.38	9109.03	3378.18	6360.85	6488.23	5891.49	5811.21	6337.8	7207.81	4400.46	6382.96	5732.45	6280.74	6738.98	5106.49	2833.09	6229.63	10011	6666.53	5363.07	4136.22	6100.44	6062.75	4991.32	5007.83	5201.16	7105.96	7805.34	6403.57	7665.94	6681.73	5509.05	6427.21	6099.12	7750.97	5217.64	4834.56	5865.53
A2RU67	A2RU67		FAM234B	5480.48	3983.21	5782.78	4102.33	6211.82	5721.45	4386.94	6141.41	8186.04	7426.86	1759.05	3288.93	3949.24	6003.91	3314.1	4852.72	6354.76	2064.29	6477.44	6639.5	5425.53	6063.18	4564.6	862.132	8603.85	6038.15	7793.16	5653.58	5562.01	6398.03	5784.96	7067.05	6999.52	6742.07	6928.97	7178.67	3597	5036.12	4939.17	6410.82	5612.21	5951.56	6704.4	9701.77	4311.78	3771.68
A2RUC4	A2RUC4		TYW5	4063.22	7099.68	4424.4	4587.02	6818.88	4974.32	4761.6	5274.93	4111.1	5147.31	6516.9	4302.86	4839.63	5538.25	5652.52	2920.01		3137.38	5055.6	2715.77	2919.72	4495.69	5732.91	4810.4	2588.68	4630.26	5537.56	2686.54	4710.51	4597.42	3448.61	4272.61	5890.21	3716.11	4063.89	4466.88	2140.06	2730.24	3980.95	4555.33	4867.38	3133.2	3021.74	3963.61	4203.16	4481.7
A3KMH1	A3KMH1		VWA8	21155.7	18646.1	24104.7	15427.7	12573.8	21389.7	19780.9	25359.6	23205.5	22062	22106.3	23433.5	17783.3	18622.8	22199.7	22049.7	17133	17042.8	18215.1	20005.1	19925.6	13529.1	20033.2	8021.41	21114.6	19919.9	16834.4	22530.8	15336.3	19812.2	20370.8	14839.2	14049	22087.5	21692.6	19511.2	22356.7	14515.7	20830.2	18422.5	20158.3	19568.2	26674.4	16429.5	23541	19011
A3KN83	A3KN83		SBNO1	3913.99	4450.51	5795.23	4342.07	4734.8	5252.55	4323.24	5501.36	5320.26	5318.6	3515.6	4232.5	4264.49	4156.77	4509.89	3547.94	5337.84	5512.49	4180.29	4418.29	3506.69	4795.68	4759.78	2834.79	5130.6	4358.44	4650.36	5267.68	5158.47	4969.58	4769.46	4796.57	4685.69	4572.97	4558.82	6086.52	4802.15	4322.85	4351.41	4096.31	4763.22	4072.02	4956.91	5063.19	4395.73	3076.91
A4D126	A4D126		CRPPA	6017.82	7118.18	5967.16	7261.72	6653.59	7471.92	5498.3	5686.63	4447.04	6989.42	5276.69	5231.62	5009.04	6850.8	4747.02	5008.77	7487.35	4792.95	7306.33	5826.9	6639.43	6204.85	6017.89	5707.1	4810.71	5005.78	5639.94	6578.22	4708.31	4993.04	5274.83	4523.2	5407.91	5096.12	6041.34	6462.04	5817.18	6252.22	5712.63	6040.28	5164.91	4233.94	6279	6574.12	5852.93	4972.19
A4D161	A4D161		FAM221A	1169.58	1700.87	1157.66	779.322	1536.69	1022.19	1071.65	1021.55	1221.56	1076.32	1170.84	940.12		1139.63	844.373	1071.29	1284.15	1021.43	1267.11	1122.15	897.138	1176.34	1327.26		1195.59	1177.51	1064.48	1400.62		1301.46		748.347	1497.78	1067.56	1397.89	619.085	1428.27	1224.99	1356.11	741.923	1222.28	781.167	1165.28	1281.38	1104.61	1121.99
A4D1B5	A4D1B5		GSAP	1846.48		1409.09	1991.28			1372.02	1357.22	805.662	1262.82		1329.35	1558.2	2042.82		1390.05		1010.52	1254.5	1223.38	1286.37		1456.88		1534.53	2250.24	1422.22	1887.94	1954.14	1173.49	1929.8		1559.86	2706.81	1888.59		474.353	995.261				2040.68
A4D1E9	A4D1E9		GTPBP10	9036.72	7661.35	8276.99	8748.03	8626.8	9067.83	10255.5	10111.5	8374.91	8788.92	8367.38	6955.97	9008.49	9020.24	7755.78	9450.37	7048.93	8458.3	8983.14	7595.02	8096.39	8580.45	7592.21	11004.8	8840.11	8072.87	8347.84	9601.39	7467.55	9365.45	7793.72	7475.18	7988.57	7978.55	9983.71	6483.38	9732.94	10864.9	7522.54	8412.77	9498.32	8806.12	9312.34	8587.48	9238.24	8604.5
A4D1P6	A4D1P6		WDR91	5214.16	6419.22	6584.79	7147.77	5944.2	6563.52	6217.18	6420.88	6585.28	6479.45	7054.31	7292.21	6613.81	6539.96	6534.79	5887.56	7106.62	7125.59	6456.98	6568.82	5223.37	6850.07	6648.3	7065.21	6422.02	5957.16	6249.06	7758.75	6709.15	5830.51	6328.97	7283.14	5931.05	6335.49	6815.94	7103.72	6619.49	5604.95	6513.65	7089.4	6588.71	5730.76	7342.06	7187.39	7050.25	7401.59
A4D1S5	A4D1S5		RAB19	9835.32	9051.35	8203.78	8865.48	9613.4	9085.02	8495.56	10349.1	9297.01	9423.96	8943.57	7988.58	10107.6	7444.84	7728.37	9113.47	7680.77	7398.1	9629.54	9610.38	11115.2	10043.4	11318.6	7315.47	6973.08	9313.3	11211.2	8766.55	8478.05	10480.1	10384.3	12945.6	11224	10666.8	9967.01	9441.91	10001.1	10404.4	10385.7	8582.73	8446.25	9521.41	10090.2	10242.4	10236.1	8137.46
A4D1U4	A4D1U4		DENND11	6864.25	4727.1	4692.07	5133.4	5016.24	5571.11	5652.49	4625.9	5929.9	5656.99	4246.7	4880.16	5815.52	6651.91	4052.92	5900.11	4492.09	2219.04	5825.38	4872.98	5953.21	5295.08	5184.56	2159.39	5252.72	5623.08	6492.61	5358.79	5396.86	6114.44	5603.42	5288.39	5755.75	5371.85	5818.83	5715.13	4924.57	5118.01	4379.86	4558.35	5155.56	5584.44	5286.41	6048.89	4318.99	3922.36
A4D2B0	A4D2B0		MBLAC1	4492.98	3953.39	3526	3712.37	3858.72	3663.12	3966.06	4531.39	3759.92	4821.97	3752.77	4506.21	4696.72	5209.54		2930.96	3572	3671.03	5339.24	4016.34	3548.99	2843.35		3683.24	5080.64	2708.25	4712.72	4202.43	5364.37	4903.87	3709.75	3588.35	5482.55	4347.16	4730.93	3864.57	4386.87	3961.94	6601.61	3454.46	5505.5		8090.12		3909.69	5371.66
A5D8V6	A5D8V6		VPS37C	6598.25	7034.55	6808	6512.64	5906.5	7057.47	6386.75	6521.47	6297.63	7621.62	5744.66	5401.79	6993.94	5865.79	5690.69	7215.74	7122.29	3652.77	6651.29	6213.77	4178.03	6458.96	6263.58	6118.81	6833.61	6431.71	7699.49	7610.03	7377.82	7701.14	6527.43	7233.2	6810.02	5555.03	6876.66	7068.98	6780.55	6676.32	6752.45	5383.04	7051.2	6827.5	6455.3	6221.99	6284.26	5492.56
A5PLN9	A5PLN9		TRAPPC13	14346.7	13087.5	12491.6	12157.9	13131.3	14562.5	14063.5	14614.3	13463.4	14953.6	11839.2	12860.4	14845.8	12749.2	13618	13740.6	13640.9	11338.3	14235.6	13089.8	15185.3	14257.3	12390.7	7996.19	13001.6	11890.8	13146.5	15003.1	11824.6	14243.1	13543.8	13853.6	14427.5	13322.5	14752.6	12344.1	14669.7	14780.5	15199.5	14308.1	15642.2	13298.5	13893.9	15879.6	16253.7	13774.5
A5YKK6	A5YKK6		CNOT1	24392.5	25680.3	24866	25468.3	27892.5	26450.6	27431.9	24184.3	26394.5	23866.3	26077.2	30279.5	27369.3	25809.4	27430.7	25655.4	24868.2	32442.2	25269.5	25323.7	23982.7	24344.6	28203.2	18740.8	26892.3	28716.2	26241.1	27892.5	28623.7	27378.6	25707.2	25284.7	19419.4	27457.4	25661.3	26676.4	25831.9	25010.5	25617.8	27653.9	24808	27389.8	23597.2	27006.3	22393.8	25338.3
A6NCC3	A6NCC3		GOLGA8O	1678.75	4845.24	2352.67	4511.53	5005.5	2478.13	2462.83	2697.68	3808.14	3049.72	4912.4	3193.66	3324.31	3855.69	4256.69	2745.49	4953.7	2484.59	2085.42	2842.97	2121.41	2337.9	3972.68	11051.5	3277.46	2338.29	3716.72	3091.98	2907.25	3435.49	5880.15	2908.47	3281.63	2810.1	3920.2	2543.7	4139.52		3646.22	3403.48	3704.35	2378.33	3101.39	3192.62	4706.3	6344.95
A6NCE7	A6NCE7		MAP1LC3B2	93180.9	80352.9	91452	86197.9	65488.8	90014.6	99159	122577	107669	121452	65687.9	89612.1	144371	116255	77169.8	101989	115718	65148.6	112535	117276	107976	121159	94136.4	55208.1	124077	103035	111611	98259.3	94912.5	117353	126424	89024.1	129235	102595	136734	112802	140745	141187	123983	83357.9	132465	114230	120329	116115	89473.7	57623
A6NCS6	A6NCS6		C2orf72			2418.8			1628.16					2701.24	1788.98											2941.78					2774.55				3401.31										3327.01			3494.23
A6ND36	A6ND36		FAM83G	1028.23	1752.2	1406.79	2224.92	1606.29	1623.09	1877.7	1634.41	1621.93	1070.83	1804.28	670.615	1910.7	1202.7	1972.02	988.987	2115.82	1728.51		2324.87	1719.33	1854.93	1939.96	1983.49		1388.26	1105.73	1181.71	1818.22		2137.35	1253.88	1501.04	1676.44	1464.14	1798.71	1495.95	925.113	1023.47	2022.31	768.375	1379.66		1895.43	1349.18	2413.46
A6NDB9	A6NDB9		PALM3	2812.01	5330.37	4659.19	3414.04	4110.26	4243.02	4546.79	4339.89		3721.65	6806.59	2794.24	1678.98	5783.48	3969.79		1710.74	6617.46		1172.07	2885.36	3088.83	4925.66	5083.04	3521.4	5675.37		3344.35	3470.77	2312.14	7313.41	3364.33	3955.08	4870.18	8567.17	2767.39	2272.44			7255.78			5527.17		4452.23	3584.45
A6NDG6	A6NDG6		PGP	23015.8	19594.1	20051.6	26055.6	20177.8	23595.5	22934.6	19396.1	22445.6	24405.2	23155.7	25031.7	21634	24168.1	19350.1	24128.5	22667.6	16564.3	22547.9	20086.2	18617.4	19643.6	19451.6	13121.4	22998	19475	20911.4	20599.9	18168.7	17148.8	21086.6	20950.1	22774	19555.5	18980.4	17936.4	20185	22942.9	19050.1	15073.7	23105.4	25472.6	24057.6	17651.3	19979.2	17850.5
A6NDU8	A6NDU8		C5orf51	1951.44					1556.16	2990.12	2670.09	3299.09		3663.45	2875.61	1854.06	3570.62			2341.95			2658.14	7005.33	2114.42		3202.84	2953.74			2453.48	5407.52	3773.62	3560.91	3189.83	2932.68	3982.51	2978.54		3505.71	2425.94			2459.8
A6NE02	A6NE02		BTBD17	434.341		700.05	1262.85	942.909	1874.71		839.496		870.198							1208.76	473.365	958.679	39.4454	550.14		755.036			1635.39	371.335	1017.71	296.198	469.739	661.191		1048.94	682.102	458.012	928.114		536.391	674.932		1038.81	172.775	1577	1164.65	370.418
A6NED2	A6NED2		RCCD1	3630.5	3722.21	4996.92	4124.3	4109.27	3601.11	3518.43	3128.8	2800.34	3053.79	3398.25	3419.2	2905.54	3358.33	3080.16	2739.11	4278.36	5458.69	3567.88	2289.41	3848.72	3392.43	4360.87	4218.22	3119.68	2590.69	3905.71	3288.64	3228.05	2542.88	2822.94	4672.74	4215.91	3390.47	4702.15	4517.67	2258.46	2995.62	3442.03	3738.26	2899.53	4470.81	2524.98	4056.21	3196.48	2680.52
A6NFI3	A6NFI3		ZNF316	2706.11	3484.52	3914.59	2705.63	3984.97	3188.44	4604.87	3189.09	3218.94	2728.26	3298.53	2514.02	3248.05	2471.44	2025.74	3321.51	2657.05	1608.67	3107.38	3240.57	2700.4	3010.52	3909.67	2601.84	5683.26	3429.42	2645.23	3107.32	2378.8	3018.21	1997.55	2752.71	4176.66	3116.41	2937.78	3009.4	3523.04	2984.23	2989.31	5005.98	3237.27	1966.2	2876.77	4676.79	3547.39	2772.3
A6NFQ2	A6NFQ2		TCAF2	35726.7	30235.3	34557.3	32580.3	11512.4	43511.6	38222.6	37556.1	36547.2	36877.6	8377.22	38774.7	42471.4	31942.9	25318.8	48933.8	32650.9	15406.6	41334.3	40076.5	42542.9	28772.2	16344.4	3672.02	32257.5	19810.7	23648.7	26558.5	17926.7	31734.4	37715.9	11637.6	15703.6	30990.3	34939.9	33781.7	45265	31761.5	36455.3	28316.1	54029.2	36158.1	56649.3	22331.8	34802.2	20087.3
A6NGB9	A6NGB9		WIPF3	139.874	351.601	229.549	298.601	208.882		248.501	349.374	120.143		246.745	211.049	358.818	54.1903		111.351	216.169	205.974	146.924	266.6	345.848	198.245	371.829		193.47	282.435	41.2322	209.515				397.66	219.921	352.505	244.821	396.824	196.52	326.392	187.566		220.303	367.29	477.068		249.643	183.11
A6NHQ2	A6NHQ2		FBLL1	12371.6	10344.9	17297.3	15425.9	17722.8	16847.8	14839.6	16295.9	16988.8	16796.3	7279.82	10421.6	14157	11738.6	6544.48	19230.2	12988.8	6731.34	18301.8	14608.6	11392.6	17765.7	14141.5		13566.4	18272.9	14172.2	16439.8	17017.7	14860.3	20256	16612.4	16016.6	14050.6	15459.3	14353.7	15730.2	16491.9	16354.9	9809.23	12275.6	13979.8	12384.7	17342.4	12742.3	5932.37
A6NHR9	A6NHR9		SMCHD1	7877.69	9248.48	8320.09	9077.75	9724.08	8922.75	8581.26	8699.36	8892.97	8897.98	8725.28	10707.9	9031.94	8830.7	10386.5	9070.74	8204.69	12724.7	8798.46	8623.64	8199.93	8405.96	9076.1	6738.57	9186.27	9224.14	8424.99	9584.87	7334.04	9346.48	7647.88	8381.9	7438.71	9383.3	8902.52	8178.32	8927.35	7459.2	9733.93	10925	7895.43	9153.74	8906.66	9152.08	8405.43	9501.92
A6NHX0	A6NHX0		CASTOR2	5748.82	4511.02	5845.33	7934.38	7759.27	6030.48	5551.21	4697.28	8462.57	6010.02	4370.3	5428.62	7671	5883.51	3897.29	7411.06	10336.5	3334.97	9043.8	7726.91	6271.46	7054.11	7586.61	2401.98	10220.3	9647.56	7718.46	7850.2	7347.86	9324.61	9409.98	10595.6	10160.5	8065.47	8847.47	8854.23	7014.93	8097.19	6073.35	3725.87	5877.15	7373.7	5815	5850.94	3437.41	2730.27
A6NI28	A6NI28		ARHGAP42	892.296	1153.19	322.954		1239.1	597.333	610.417	720.298		383.99	652.227	504.672	811.768	570.335	561.343		271.849	369.071					475.236		551.104	453.281	258.659	1222.98	424.469	461.156			729.34			909.191	218.157	242.65	510.831	1253.57	524.826		409.055	1324.82	539.596
A6NIH7	A6NIH7		UNC119B	28524.1	27539.1	32729.9	25390	28208	32157.7	25779.3	27272.3	26007.7	31234.2	22356.7	24822.4	31948.7	25812.9	22348.3	25365	27255.7	20847.2	28181.4	25378.8	22303.6	28644.1	26013.4	17462.3	27214.5	24495.5	28435.2	22682.1	25063.3	27363.4	24774.2	29843.5	27661.4	24282.1	28342.7	24069.2	27210.8	23944.7	28494.3	26063	24191.7	19307.9	25940.9	26512.9	25337.7	22811.6
A6NJ78	A6NJ78		METTL15	5237.56	5892.94	5081.77	4570.45	3884.45	6564.41	5140.6	5617.99	5316.07	5198.98	4913.1	4988.06	5409.87	5634.12	4347.65	5942.36	5224	4128.19	5434.67	4989.64	6095.4	4195.7	4690	2921.11	6149.9	4168.93	6489.5	5139.34	5268.57	5551.34	6220.35	4859.93	4283.78	3909.78	6992.16	5298.69	5797.29	5473.48	4488.14	4220.44	4471.01	4729.84	5590.99	4390.18	3597.21	4343.61
A6NK58	A6NK58		LIPT2	10572.6	11432.7	12142.4	10340.5	16782	9048.76	12066.8	12449.3	9897.74	12379	11246.2	11743.7	10976.7	6121.1	11929.1	9955.88	11472.4	11739.5	13158.3	10175.5	10861.8	10937.6	9805.94	30946.2	10385.1	10197.3	9821.68	10710	12265.4	11303.2	13059.4	8166.08	10327.7	8627.58	11691.3	11547	6804.57	10245	9772.86	9895.12	10083	10322.7	11353.6	9597.78	8126.85	15634.7
A6NKD9	A6NKD9		CCDC85C	303.642	278.329	338.485	315.024	550.207		180.74	135.926	147.533	257.784	220.469		247.487	73.4943	690.589	275.028	333.199	96.3226	275.861	333.268	353.728	124.596	252.271	674.852	239.81	719.397	293.275	89.1512	399.534		652.948	496.913	359.971	17.9433	406.513	166.66	265.457	531.013	141.98	60.7761	156.514	307.097	253.173	211.079	118.354	303.783
A6NKW6	A6NKW6		SHISAL2B	2081.59	2528.24	3394.85	4593.66	1564.19	4918.75	3302.24	4921.04	5069.01	2325.88	2374.31	3369.08	1757.91	4530.32	1413.28	5036.27	2875.28		4858.49	4203.24	1268.77	1855.44	1688.46		3287.27	2365.05	3307.65	5709.58	3798.54	2892.73	3656.72	1491.2	2786.6	3995.05	5373.66	6240.05	3158.1	4497.49	2912.34	2206.56	3678.28	1078.14	3405.25	3053.92	3441.35
A6NLJ0	A6NLJ0		C2CD4B	12812.1	10301.1	10598.2	15808.9	14621.4	12290	17454	9683.09	6390.48	15707	6703.71	19127.9	15266	12528.2	5958.4	6092.99	7828.03	9133.64	9355.18	7350.58	10397.5	12526.7	8380.1	3716.91	6247	13805.4	9836.42	9825.1	14829.4	9369.51	9294.49	19105.2	12908.1	14400.1	15587.5	12032.5	15920.9	18089.9	9689.94	10739.6	13928.3	15253.5	9747.08	15370.7	11295.5	9331.33
A6NM10	A6NM10		AQP12B	3378.27	3887.59		2962.27	1279.69	1014.89	4124.81			4057.59	1853.85	264.935	1095.8		2175.2		834.671	1573.25	1270.23				2935.95	10298		802.423		1025.83		1181.73	629.055		1234.44	376.34		423.329			791.637	4284.14	182.557	1649.99	977.991		26006.9	21173.6
A6NM28	A6NM28		ZFP92	324.376		1011.38	496.324		702.235	468.92	535.049	109.876	418.313	992.373		485.973	991.835		1681.62	712.738		388.608	915.652	335.288	623.474	624.699		609.965	719.785	229.943	892.588	800.017	617.771	362.02	427.074	624.665	571.387	671.163	513.429	727.943	442.012	437.482	384.444	483	600.395	566.386	561.832		223.142
A6NMZ7	A6NMZ7		COL6A6	3402.78	26079		9693.4	11850.7	6219.49	2919.53	9581.03	4069.81	4845.19		14480.7	14050.4	5545.46		9193.7	27240.9	8266.17	4969.73	17375.3	3989.48	5674.33	14586.3	15499.9	5477.45	22165.3	20372.6	9203.7	26501.1	4054.8		9096.74	14423.6		7540.13	7134.56	8220.29	9168.09	40122.9	8033.39	8396.69	11707.6	26971.7	8107.76	9083.2	11045.9
A6NN73	A6NN73		GOLGA8CP	998.501			1059.37		1697.05	1257.78	1865.49	1574.15	1163.4						753.632	1015.02					1325.47	3059.93			893.916		469.214		1774.28						1932.62	1655.27				492.78		2695.94
A6NNC1	A6NNC1				1977.96	3572.66	2323.83		3473.03	1507.02	2731.58		2632.7		2010.24	2345.7			1934.81			3596.97	2971.95		2647.1	3578.26		2496.63	2887.57	3262.8	3320.27	3800.21		2558.55	839.937	2450.25	2235.43	1884.3	2893.01	2796.58		3069.84	1687.82	2704.75
A6QL63	A6QL63		BTBD11	3090.89	4661.73	4392.57	3720.61	6466.09		2643.57	3558.67	3975.55	3820.2			2485.01		2818.2	4196.18	1750.9	3169.14	2770.86	3032.87	3217.97	3673.7	3528.8		3462.51	4684.3	2443.48	3053.24	3544.66	3538.84	3544.75	4758.05	3715.67	3384.29	3038.75	3091.73	3081.28	4360.32	3058.59	4353.9	2912.53	5453.35	4266.2	4900.93		2406.64
A6ZKI3	A6ZKI3		RTL8C	6555.86	5461.07	4345.16	7081.96	4237.96	4199.47	4650.03	4546.49	4521.67	8184.34	3073.95	4939.07	4403.84	7703.38	5298.17	5811.17	5668.93	2118.9	5209.05	7758.24	9001.77	6645.11	5781.44	3338.92	8605.23	9282.34	11935.3	10673.6	8999.16	7747.83	12088.2	7727.78	11337.1	8991.12	9485.48	5751.24	7571.18	10711.2	8612.93	4244.21	11930.8	12618.2	6505.55	5948.34	4215.56	4011.18
A7E2V4	A7E2V4		ZSWIM8	6130.22	7579.05	8529.84	6405.33	6103.18	7971.75	7599	8092.59	10896.2	7888.64	6647.68	9150.53	8342.82	9465.26	7414.93	6174.15	8733.98	8107.7	7209.01	8299.5	8309.38	7033.13	8863.36	7220.54	7085.42	7269.21	8133.71	9036.84	7530.57	8433.04	6684.02	8114.13	5119.33	8223.47	9003.42	7007.88	8181	8576.41	8374.79	10706.7	7848.19	7331.52	7480.4	7107.49	5988.05	6088.87
A7KAX9	A7KAX9		ARHGAP32	2829.25	3693.02	3288.04	2698.56	2294.55	3568.59	1631.31	5082.57	2463.27	2872.64	3432.1	2978.82	2132.51	3244.6	2263.17	2183.81	1088.2	3349.81	1003.03	2752.39	3793.46	2887.04	3163.29	2945.72	2942.89	1625.57	3058.91	5467.57	5641.94	4364.6	4080.03	1966.94	3192.1	1539.07	2078.18	3316.9	2748.2	1030.08	1557.31	2200.49	2387.84	1711.59	2474.49	4500.82	1848.43	4759.69
A7MBM2	A7MBM2		DISP2	896.446	1155.23	1067.88		882.643	718.25	579.918	1096.61	1639.2	782.659		903.931	1137.35	1493.19		803.987	1926.57	872.994	1982.7	1554.41		844.185	845.01	586.22	866.067	1291.88	1563.79	1518.18	633.925	620.458	1739.08	1364.14	2237.99	1906.3	1650.64	1776.22	1497.21	2097	1301.75	1631.23		1016.3	1987.97	2501.68	864.771	1380.4
A8CG34	A8CG34		POM121C	12918.1	11548.6	14554.8	12878.3	12955.5	12279	10413.6	12459.6	11802.1	10494.9	9960.65	11377.7	12230.8	11525.1	6511.87	10522	12831.4	15103.3	10424.4	11957.2	12211.5	12647.3	12218.6	9992.12	12808	9893.02	11508.1	13866.9	12826.3	11011.3	12470.5	10216.4	9134.78	13548.6	12216.3	12170.2	10934.9	10323.6	12790.3	11047.8	11484.7	8415.78	10918.5	12287.9	11032.4	11846.6
A8K2U0	A8K2U0		A2ML1	16874.5	8801.3	14045.5	7019.93	9608.51	13166.3	8747.3	9011.4	12534	10221.8	11118.5	7872.06	7477.02	10240.8	6694.37	9658.92	9343.34	5897.27	11478.8	11873.9	7582.9	10590.1	12715	12205.6	13160.5	7354.55	7428.03	11163.5	9763.06	9845.32	7400.23	6925.39	9258.82	6726.4	9682.21	9354.47	9045.73	6942.59	6889.55	6696.64	7611.06	6603.55	5716.9	10761.1	8487.35	9578.56
A8K855	A8K855		EFCAB7			2870.23		2300.61		2771.27					2505.36			1342.98																										4377.28
A8MPS7	A8MPS7		YDJC		568.282			583.252		419.346	602.527		610.856							1295.79		491.323				707.09	1224.34	717.202					248.683		498.655				438.68	512.114		407.683		558.406		597.587
A8MSI8	A8MSI8		LYRM9	3347.11	2371.79	4446.68		2430.06	4334.1	3317.22	2992.01	7214.82	5498.41	1931.37		2755.74	4226.82	2047.54		4698.68	2251.95	2774.5	2258.07	2999.53	3567.61	2663.86	3322.34	2658.36	3297.94	3175.35	3011.8	3747.76	4215.77	4974.66	4577.53	3962.71	3323.75	1321.49	3675.31	4138.6	3113.79	2636.79	2350.2	4604.85	2653.87	4348.44	3163.95	987.072	2670.71
A8MTT3	A8MTT3		CEBPZOS		2790.41	5395.99	3916.35			5955.47		7533.22						3078.04	4730.89	5236.17	3343.09	4026.78	3936.55	5408.16	4849.24		6145.96		7543.23	7648.57	5068.15	3950.84	3926.39	7011.77	8015.13	7616.23	6662.08	5023.92		11014.2	7594.43	7334.57	3579.4	6686.08	21953.6	7500.56	8630.06	6205.23	2487.74
A8MVW0	A8MVW0		FAM171A2		1608.78					1435.93		1447.3																				1032.61
A8MWD9	A8MWD9		SNRPGP15	54563.4	74754.7	65086	85012.3	85512.7	71525.3	92792.1	92989	82347.1	77286.3	107356	91332.4	88200.1	99939.4	161763	63303.2	91253	99719.4	82767.3	92403.1	80472.7	103645	118443	154658	114073	131164	106196	85036.3	105650	103973	126478	139044	104326	100342	116109	104237	113333	120478	133916	135238	124614	163198	118353	112155	95309.8	89505.4
A8MWY0	A8MWY0		ELAPOR2		1380.83	1702.49	2086.69	1482.24		2131.3	1878.15			2195.45	1860.12	1909.15			2138.43	1323.31			4497.62	2790.89	1178.66		3281.38			1270.06		1853.04		1270.06			1841.04				4357.15		1024.75	3263.26	4513.2				4795.77
A8MXV4	A8MXV4		NUDT19	17529.6	27969.9	16087.2	19403.4	20506.1	18315.8	21877.7	23313.4	25076.8	23317.8	19191	17396.8	20981.4	18434.5	14560.5	19271.3	20395.6	18315.4	17791.4	20238.9	14341.9	20495.8	16951.6	11464.4	22012	16512.2	18231.7	19903.6	20328.2	24697.1	18915.3	19656.8	18769.9	15383.3	20981.5	21558	18917.4	15369.2	22887.2	16118.5	19525.2	17615.2	15764.9	15452.6	18905.6	24991
A9UHW6	A9UHW6		MIF4GD	1851.93	2175.21	2333.43	1844.82	3039.04	2339.8	2502.77	2263.28	2923.89	1735.91	2825.52	3327.46	2652.1	2953.86	1780.68	2152.86	2662.1	2615.01	3052.6	2440.19	2205.97	3190.44	3182.49	2481.34	2836.39	3012.72	2563.36	2799.63	2759.12	2708.44	2855.45	3547.39	3263.41	2789.72	2194.78	2666	1967.1	2645.24	2634.36	2973.78	3642.93	2108.67	2647.24	2687.7	1798.49	2113.5
B2RUZ4	B2RUZ4		SMIM1	3429.67	3087.88	4558.46	4934.51	4140.33	4910.11	4455.65	3039.18	4359.19	3978.55	4448.3	4143.65	3804.42	5890.28	2910.85	4014.52	5505.3	4002.41	4255.53	5072.92	5090.12	6392.31	3735.83	2725.83	7332.8	6932.52	7436.47	6603.33	5976.21	7360.02	8321.17	6841.97	6551.65	5579.53	5120.48	9205.03	4979.23	5187.08	5345.37	4712.97	6175.21	4504.78	6209.74	7906.99	4600.32	3157.75
B3EWF7	B3EWF7		EPM2A	8065.75	10039.6	10753.4	8266.02		7833	7149.65	7220.6		10624.4	5864.97	6782.27		10545.3		9380.36	5031.67	8540.89	13172.7	13248.2	9716.09	8307.67	7380.61	9241.41	8642.4		7525.94	8902.55	7541.27	7869.87	9506.98	6715.5	9623.32	5083.1	8085.73	8755.65	6221.76	8369.66	12428.8		10605.9	7527.3	9460.25		7434.3
B7ZAP0	B7ZAP0		RABGAP1L	4165.25	3463.36	4620.04	3708.47	3964.32	4069.77	3900.16	3193.82	2622.83	2856.4	2116.53	2441.76	2893.69	2447.2	2975	2709.8	3763.13	2952.65	2974.22	2713.35	2285.42	2911.57	3229.35	4688.53	3245.13	3235.92	3580.58	3083.03	3302.93	3698.46	2113.58	4220.34	4133.45	2877.03	2695.95	4134.46	2986.19	2402.3	3575.88	4329.34	2878.67	2911.86	2484.54	4379.91	3244.06	3872.75
B7ZAQ6	B7ZAQ6		GPR89A	7541.25	7728.14	6104.98	6716	7187.41	8091.52	7340.99	6735.07	6543.35	7243.97	7337.89	6149.48	6806.44	6673.85	5800.49	6194.34	5829.94	7795.08	6105.05	5361.88	6641.26	6219.79	6475.58	10155.9	5849.13	6351.48	6169.75	5912.33	6913.92	6259.2	5600.5	5345.54	5653.74	4739.83	8070.72	6236.66	6751.38	5987.42	7304	8614.28	5417.87	6214.51	7354.02	7523.59	7135.28	8835.12
C4AMC7	C4AMC7		WASH3P	24709.2	18337.9	25943.1	21423.1	21475	23785.4	22915.1	23939.3	21750	27032.5	16372.2	19858	21709.5	20580.5	12694.2	23120.3	25332.6	13828.2	26048.3	23699.3	19717	24722.1	23156.6	13411.2	25951.3	23488.6	24478.4	23675.3	23477	25148.1	23691.7	25028.7	23816.4	21338.2	23423.1	21719.4	24773.8	24773	21053.6	16242.8	25793.4	22403	22177.1	24748.9	19342.2	14372
C9J069	C9J069		AJM1	6830.85	4418.87	5802.33	5761.24	4226.79	5874.12	6370.32	5518.8	5610.39	6641.87	3186.58	4948.36	5890.51	6294.55	5655.78	5316.7	4892.55	5078.82	5866.11	5218.91	4745.7	6646.08	6234.33		5107.05	5834.94	5281.12	6336.1	6043.98	6476.96	6242.44	5885.68	3979.84	6650.21	7209	6265.95	5947.68	5944.34	5099.72	1814.81	6342.52	6776.49	6513.55	5222.3	4462.95	7161.56
C9JI98	C9JI98		TMEM238	5485.37	3470.19	3719.3	4038.05	4895.88	2573.04	2444.76	6591.97	8908.01	1891.77	8244.42	8595.38	2651.31	2930.15	3575.11	4656.03	2373.94	4979.21	4508.1	3543.31	4244.98	2849.09	3342.31	8737.63	4665.35	4833.53	3990.98	5701.9	5769	3015.44	6744.88	4116.73	4448.47	5364.12	5105.56	2859.91		4267.52	5219.54			3952.41	1667.45	3599.76		6139.18
C9JLW8	C9JLW8		MCRIP1	3305.59							2921.22		4915.92					1688.83								2135.46				3267.54			2170.1	1442.96	2354.68	2142.72	2094.57		1660.57	3473.56	1750.21	6054.29		2944.91		2453.16	2555.5
E5RJM6	E5RJM6		ANKRD65	1911.29	1418.54	2620.42	1496.15	1646.83	1567.65	2204.61	1784.48	1665.34	2628.21	1254.85	1903.85	2393.61	2217.97		1508.56	2414.45	1410.66	2718.35	1579.12	1550.85	1830.69			1553.91	1755.85	2118.26	2185.03	1657.97	2232.57	1753.49	2282.85	3401.09	2039.97	2239.61	2364.49	2015.48	2452.66	3143.45	2203.36	2283.65	1787.93	2825.49	2346.66	1957.88	1882.25
E9PAV3	E9PAV3		NACA	48044.4	63150.3	54832.4	54792.9	62291.2	53254.3	54002.3	50546.8	49403.9	52942.5	48380.6	41184.2	49407.3	49859.7	58799.4	45169.2	51272.3	50443.9	45491.6	40728.9	34108.6	56598.1	58570.7	71995.3	45902.9	48207.5	46777.9	43195.5	52353.7	41849.9	46089.9	46584.9	52197.9	51510.8	44719	46571.3	48631	48360.1	49812.3	60292.9	47521.6	46723.9	53928.7	49454.6	49486.3	60083
E9PRG8	E9PRG8		C11orf98	7999.96	10014.1	9726.76	9855.92	10418.3	5930.11	9355.64	7460.52	6776.26	8093.84	8925.04	7987.06	9415.73	8857.95	5749.89	9609.09	8093.76	9802.61	9386.26	7832.14	9394	10407.8	10837.9	9744.56	7440.54	9735.55	8345.05	7058.14	5647.75	6874.08	8143.75	9128.79	8660.8	12527.9	6932.59	6668.43	9419.38	9928.96	8456.66	9758.27	8288.73	8209.11	8126.67	9431.1	9425.88	9925.66
L0R6Q1	L0R6Q1		SLC35A4	11585.1	13369.7	13054.7	16241.6	12263.9	12153.4	21009.7	16435.2	18290.8	19102.4	21324.4	16478.4	17291.1	24054.5	20479	12678.2	11822.1	14384.3	19651.9	23324.8	24686.5	22282.6	22248.2	18187.6	26682.4	26411.6	30671.8	22077.2	22408.4	27292.8	33698.3	23044.9	30803.4	24385.3	25250.9	19519.9	30065.5	25820.3	24634.7	26543.1	29575.1	29076.5	24849.5	23686.2	20592	17210.7
L0R819	L0R819		ASDURF	735.175			1104.47			1879.68	1232.16	816.35		923.224	1294.85	1125.56	1724.79		1543.08	1270.41	1254.32		869.692	1464.95	1786.87	2203.95	4880.16	1034.33	1067.72	1509.73	1641.21	1556.66	1941.9	1625.87	1425.64	1557.52	1949.32	1006.54	1701.21	1157.14	1495.1	2713.95	1888.41	1594.76	2083.74	756.364	1835.2	1610.95
L0R8F8	L0R8F8		MIEF1	2228.14	3587.12	3081.73	2623.76	2518.52	2441.18	2812.43	3222.08	4696.23	4135.38	2680.87	2768.41	1783.05	3460.93	2011.05	1468.55	5360.38	2585.75	2090.33	3316.27	4983.28	4480.92	3067.88	2959.74	3680.36	3250.56	3089.82	3079.04	4017.13	2904.03	2567.55	3416.4	3116.96	3499.98	3530	4669.47	2987.19	2981.8	3179.98	3161	2510.44	2725.34	3729.94	2825.71	2417.93	4551.72
O00115	O00115		DNASE2	10738	9307.28	9465.6	9763.52	11693.9	8950.48	7843.7	9371.14	10389.5	10542.3	13221.7	10809.5	8612.32	7773.64	8969.01	8818.94	7344.17	7888.81	10671	10305.3	8884.73	9375.61	10052.1	11323.4	8676.17	7220.57	12655.6	7021.7	7932.65	8486.75	14428.4	10175.3	11175.5	13539.4	10362.9	11473.6	9945.36	11059.6	10924.1	9052.91	11246.5	8936.26	9443.18	8582.66	10897.9	10332
O00116	O00116		AGPS	16769.1	17083.5	20059.2	16111.1	16213.2	19524.5	16902.9	14190.5	22043.8	14478.9	28076.7	23634.8	22945	19950.2	18314.4	16975	18386.2	21125.4	16669.3	15894.3	18644.9	21748.9	22093.6	15554.4	18422.4	19789.3	18705.3	21651.5	24224.2	21831.4	17890.9	24206.2	22038.1	18418.1	14130.4	18384.3	15923.5	15841.3	17998.7	20618.9	17250	16670.4	15439.1	18326.9	13425.1	17994.3
O00124	O00124		UBXN8	202.739	239.552	131.178	361.624	143.316	174.436	107.278	122.715	167.919	70.9839	68.7231	24.6102		292.182	132.462		337.919	299.683	88.9977	58.9439	90.2813	293.174	348.571	238.902	74.7827	141.289		469.598	134.42		30.6131	103.132	259.683	133.968	267.137	159.762	224.144	269.426		595.177		95.3374	168.721	284.765	53.5502	153.194
O00139	O00139		KIF2A	18190.5	17385	17093.3	15781.1	16125.2	16719.4	17025.2	15973.6	15889.1	16885.3	17452.5	20303.8	19804.3	18164.1	13260.1	16339.1	14822.3	18480.5	16265.2	16918.2	16592.1	15250.1	16572.4	13305.5	16972.9	17022.9	16095.9	16857.6	16802	18761.2	17132.2	18111.7	15332	17584.6	17182.9	17243.3	18494.7	17205	17717.7	18039.4	18094.4	17201.5	18022.7	16125.1	14729.8	14655.4
O00142	O00142		TK2	28984.6	24492.2	29155.8	33541.2	26614.8	29342.8	25483.6	26200.3	25456.8	31852.1	31880.2	23770.6	26265.6	29258.4	33775.7	32036.9	26219.3	23315.9	31541.4	34390.7	27136.7	22162	26515.2	23887.5	24709.4	31508.8	32403.8	22970.4	28309.3	25989	34952.8	27939.3	32288.5	26990.2	33222.6	25117.7	30848.3	28822.2	27711.3	27746.2	36117	30210.2	31393	28158	33081.9	31695.8
O00148	O00148		DDX39A																																												29556.3
O00151	O00151		PDLIM1	92868	102205	105307	92550.6	78590.9	104770	91540.2	111017	101240	84133.5	109986	97606.3	101250	87867.1	38235.1	93755.1	93721	111866	68051.3	79891.1	85419.2	105533	112580	59086.8	90800.2	106634	82148.9	93452.1	107445	112397	97150.9	120564	119334	119456	87674.5	108884	95142.8	108728	89582.6	83280.6	80993.2	92606.3	101891	103972	86167.4	74518.6
O00154	O00154		ACOT7	15834.5	12684.2	15996.9	12837.1	17041.4	12964.4	14102.3	13744.4	14146.1	9781.98	8479.4	10654.5	15409.2	15060.4	8072.97	9499.22	13731.8	13513.2	11303.2	10132.6	10712.2	13130.4	11090	5346.5	12843.7	10665.3	12298.5	14265.5	14725.6	13102.4	14589.6	14467.5	12686.6	11312.3	12477.4	10421.1	9635.07	10491.9	17248.3	10967.9	11313.5	19709.3	9425.63	12133.7	11080.6	10556.3
O00159	O00159		MYO1C	61882.8	93387	68637.4	67580.9	72377.8	68953.6	66277.6	74083.8	70986.5	66924.3	86057	70037	62733.1	68857	85173.6	46997.4	73762.2	101195	62987.6	51579.9	61670.6	54283.3	65627.3	58748.9	62270	64117.7	56273.1	63614.3	64745.3	56132.7	50173.5	57724.5	62957.4	60570	52986.6	68779.7	71152.4	59556.7	81439.1	129878	58170.4	69160.9	78960	108551	91025.4	106277
O00161	O00161		SNAP23	8026.71	10726.1	7365.62	8455.45	9219.36	7179.38	8280.46	6572.59	7990.37	6695.08	13524.5	9522.78	7773.57	10084	11035	6187.52	8727.13	12786.9	6153.76	6950.44	7448.59	8420.27	12747.3	15925.2	7784.66	8040.1	9038.57	8520.64	11673.6	8819.01	6993.34	11213.6	11889.6	8823.32	6939.94	7411.31	6484.04	7119.6	8568.09	12636	4859.04	7024.02	7019.85	9257.19	9479.61	12206.8
O00165	O00165		HAX1	15498.5	14426.3	17506.5	14697.6	14621.6	16698	15707.9	15108	14154.6	13616.6	14536.4	13096.9	14197.6	16841.3	11609.7	16927.7	14222.3	10635.4	13848	17034.6	14781.6	13920.5	15239.5	14110.6	16192	14448.6	18077.8	13246.4	15652.4	13161	18092.7	16974.5	20094.7	16047.8	14728.1	14295.3	14291.7	13725	13995.7	11125.8	14245.9	17055.7	15530.1	13968	14813.2	12534
O00170	O00170		AIP	37333.8	29629.9	36308.1	32756.3	29087.5	35570.8	32417.4	34516.4	34883.2	34858.8	28029.4	29578.3	35219	32115.9	29348.1	37444.6	33233.1	25365.5	39269.4	36575.7	32231.2	41506	33838.2	20069.1	43483	35612.7	38482.5	25466.7	36368.8	41260.9	38249.9	41255.1	38228.2	35916.8	36285.8	33350.9	34733.5	41856.6	37009.2	28898.7	36687.5	37304	34742.7	37282.6	28230.3	26865.8
O00178	O00178		GTPBP1	18425.4	21859.2	20535.5	20124.1	21104.4	21594	20968.3	21379.4	21263.7	20063.2	21171.1	24932.9	21918.3	20833.9	19544.5	19523	18630.5	28479.9	20005.6	17334.4	17660.8	21561.7	22495.9	18205.1	22410.7	22491.3	18996.7	20980.8	20346	20264.2	20412.3	23105	18313.1	20724.8	18889.2	20482.5	20539.4	18524.9	20514.2	21963.5	17994.2	19762.7	18107.8	20476.2	15231.7	18215.9
O00182	O00182		LGALS9	12605.3	11768.3	9694.08	10509.1	8892.17	6485.01	10301	7290.77	6347.59	4516.53	22371.7	24476.7	10157.8	12913.7	21725.1	8193.06	6614.94	27220.8	3316.64	14657	11738.7	8611.59	14671.3	14533.2	9493.23	11811.6	6403.9	11297.8	12020.5	15541.1	8497.02	20006.2	11175.4	13613.5	5708.73	5059.3	6904.37	5784.9	8702.04	11915.8	4543.87	8018.35	6423.14	6823.01	11414.4	15677
O00186	O00186		STXBP3	16087.6	17815	16529.4	17049.5	18822.8	16939.7	15953.7	16102.4	14546.1	14754.4	22125.1	17873.7	14844	16843.5	18704.6	15065.3	15924.6	26710	15597.8	16193	17127.9	15696.4	17424.5	17554.5	14590.1	15800.4	15500.5	15308.8	16279.4	15612.5	14791.5	17974.5	13478.8	17437.1	14445.4	15174.5	15253.5	16092.8	13880.8	19436.2	13595.1	15271.1	16879.1	17433.6	17402.5	18889.3
O00189	O00189		AP4M1	4174.04	2384.53	7683	3402.45	3730.62	3926.24								3981.91			6914.43		4179.24	3116.75	1532.88		4718.65		4582.13		3899.99	3458.95	3562	1836.53		2595.23	3581.05		4819.93		4517.61	4840.88					4074.23	7815.76	1186.36	2317.72
O00192	O00192		ARVCF	15868.9	10898.9	16898.4	15795.8	10933.3	21622.8	15053.2	15628.6	15331.4	17007.4	10098.7	14525.2	13722.3	14383.9	6653.21	17822	16137.2	8934.19	21752.5	16078.6	13139.9	16073.1	14023	5522.54	20760.4	15149.5	17871.3	15987.3	12597.7	15375.7	14666.1	14020.3	11323.6	9229.89	16365.3	25951.9	14579.4	12972.3	13938.7	10893	20287.9	16682.3	22938.9	24196.2	11699.8	8940.78
O00193	O00193		SMAP	14014.5	12652.3	14886.9	15368.7	12348	13860.1	14143.4	16696.7	15639.2	15061.1	13783.8	12986.4	13759.2	13959	1300.15	18015.8	16710.6	12792	15453.1	17564.6	16072	16499.6	19364	10216.7	13222.8	16902.4	16700.4	16203.3	15192	15203.2	17105.8	16910.5	17035.8	19646.8	16613.9	18518.3	18240.6	16040	12769.3	13962.7	17329.1	15698.3	17782.6	15689.4	12853.5	11263.2
O00194	O00194		RAB27B	14487	14023.6	5907.77	16626.9	10368.7	5500.15	14742.9	6569.45	10456.8		18825	10224.2	5801.38	10477.5	13571.7	7263.3	11484.6	22272.8	7974.42	8735.74	8915.72	4291.83	7537.98	19775.9	21374	11475.9	8707.04	6238.06	8893.63			9327.09	11547.4	9190.73	6946.86	14294.8	7491.97	8042.55	8978.31	15351.3		8395.33	7241.42		16755.9	18587.9
O00203	O00203		AP3B1	38051.4	38777	41023.6	42201.3	37716	37384.1	42347.9	40102.2	39694.6	43235	39199.5	38779.7	41867.8	43235.3	35584.8	43474.2	39857	34585.8	40536.4	45973.7	43374.8	39815	36305.7	37656.5	41429.6	44675.5	41645.9	41168.5	37433.1	41485.3	39847.5	38025	35437.7	41641.5	46482	34630.7	44314.8	46032.7	38234.8	36840.1	47261.4	45412.9	40704.7	36721.1	39127	39468.3
O00213	O00213		APBB1	1307.53	1697.31	1921.24	1834.24	1844.31	2530.48	2115.51	2396.91	2733.86	1976.62	737.702	1404.66	1964.4	2364.22	1491.19	1885.29	2452.06	1260.64	2662.54	1825.59	2014.76	2092.1	2162.19	852.568	2469.92	2717.78	2091.39	2228.35	2309.85	2387.94	1834.28	2088.39	1941.71	2077.41	2035.92	3320.08	1606.92	2610.87	2265.08	1501.06	2120.6	1943.29	2116.56	2291.91	1254.15	1111.91
O00214	O00214		LGALS8	7342.15	8030.42	4676.13	6406.21	5652.56	6580.92	6500.06	6954.47	5284.36	6254.06	7518.81	7588.73	6281.06	8027.55	8381.44	3508.39	5611.74	6273.64	5103.9	7191.92	6095.63	7971.83	7055.17	7761.39	8134.72	5450.17	5405.33	6160.18	6494.68	7724.38	5753.99	11136.1	9493.9	8600.14	6739.76	5139.69	7514.8	5234.17	7464.64	8154.48	6300.18	5704.97	6099.37	5201.48	6332.65	8676.55
O00217	O00217		NDUFS8	25300.8	24769.6	24083.9	25974.8	27184.4	23973.9	24073.2	25776.9	28100.9	24112	24062.4	20443.3	25596.7	23245.3	20767.7	22923.5	23196	17905.6	23943.7	24522.3	22911.3	26076.3	26616.4	22464.9	24825	22313.9	27134.9	24583.9	26499.7	25968.3	28531	25144	30344	20735.3	24367.3	29196.2	21070.4	19747.3	23941.8	28587.5	21600.2	26272	24080.6	29337.4	26707.7	26153.1
O00231	O00231		PSMD11	88641.5	86230.5	99141	89880.5	87560.2	93370.2	96302.5	92630.6	93696.2	97499.2	81206.3	88551.4	103941	97398.9	76648.5	93572.3	96859.4	72107.9	92751.2	83976.5	77473.1	94153	83683.7	75495.7	95479.4	87002.8	86734.7	88776.7	88180.9	94486.3	94454.2	90624.2	94387.5	85534.4	91482.7	86491.2	91310.8	88424.2	88919.4	83944.4	91183.6	82761.2	92605.9	85583.6	79028.1	79515.9
O00232	O00232		PSMD12	59170.6	55759.5	61164	60644.9	56304	59504.8	59856.6	59812.9	63962.2	60309.1	54543.8	61695.4	65294.8	63137.3	56628.1	60678.1	56828.6	49115.5	56957.4	57166.9	55211.8	59438	54153.1	49137.7	59517.5	57231.3	58135	54526.2	54240.5	61608.6	61970.6	58858.7	59127.9	56025	59204.5	60725.9	55831.2	58095.3	58608.6	54132.9	61055.7	55133.5	63676.9	53998	56941.1	54217.4
O00233	O00233		PSMD9	27071.7	29005	27598.4	27714.6	26706.7	26365	26067.2	23739.8	29108.9	27100.6	30271.8	24029.6	27041.6	26231.1	30456.6	26924.3	29502.7	26041.6	24978.2	23957	24949.2	26512.3	31734.4	35854.7	27966.3	29352	26164.8	25598.3	28169.1	24413.8	24376.9	26901.6	30010.8	28173.7	26745.6	26371.3	23947.6	27004.8	26110.1	30649.3	28222.8	27315.5	31023.3	23815.2	30528.8	29559
O00244	O00244		ATOX1	4476.11	4267.36	5941.77	5166.14	4734.31	4896.65	6228.45	4922.33	5262.1	6496.38	5998.65	5080.96	5613	6547.43	6589.4	4673.27	5087.46	4908.58	4962.32	5882.83	5411.1	6356.61	9594.85	5777.67	8209.84	9807.29	8699.38	9660.12	8823.11	8630.49	9864.45	9618.62	8742.16	7363.93	7698	7122.36	9188.08	8030.71	7592.17	8907.32	9882.32	10250.3	7078.85	9557.63	6071.62	3640.76
O00255	O00255		MEN1	6424.15	4834.72	6082.6	5739.93	7758.23	4944.26	6893.03	5465.34	5605.68	6536.83	4633.93	4955.58	5912.71	5411.85	4599.8	4809.75	6112.06	6873.51	4805.49	5889.72	5153.52	6447.27	5591.51	4719.82	6787.55	6333.4	6970.44	6445.51	6802.93	5748.04	5649.04	6625.65	7199.4	6442.98	7180.83	7701.68	4513.06	6119.13	7631.97	6014.42	5082.02	5001.78	6586.3	6580.48	5613.09	6175.51
O00257	O00257		CBX4	3331.39	2207.68	3317.36	2292.04	1852.77	4815.56	2911.61	2849.89		3478.56	2972.59	2740.09	2066.74	4403.56		3035.01	3210.07	2628.53	3471.44	2410.63	2450.14	3661.85	3251.14	3996.57	3417.34	2747.66	2698.47	2464.5	3405.32	3692.11	3745.07	2715.34	3343.18	3043.07	1880.09	3046.38	2591.13	2442.57	3125.01	3100.74	2693.29	2600.95	2861.99	3053.86	3784.84	4112.07
O00258	O00258		GET1	6097.62	5751.81	7519.37	6072.42	6760.98	8446.29	6261.45	7016.54	7539.15	9500.42	5976.15	5963.58	7011.55	5596.32	6181.74	7146.58	5866.54	4772.99	7524.1	7095.82	6465.3	5132.95	6553.87	3337.2	10524.6	6314.88	6751.53	7176.63	8730.84	8015.23	7977.13	7448.11	10571.2	7643.69	7464.64	7038.39	6964.57	6798.46	6149.98	6649.46	6418.13	6480.15	6143.83	8436.4	6698.46	6281.61
O00264	O00264		PGRMC1	128953	125833	126079	115700	108180	102263	115737	134594	127760	131538	113035	103940	145285	119799	125466	125139	136737	120972	161638	131259	127616	166112	134397	117790	131362	127701	124769	113309	123392	137572	131290	137451	176545	110136	123234	105146	130460	108632	133503	152600	139213	120712	119148	141951	129650	116191
O00267	O00267		SUPT5H	14013.1	15447.9	15855.6	15223	15404.4	17005.3	14417.1	15006.6	15511.3	14560.7	13481.2	13080.2	13608.4	13348.6	14182	13664.9	13754.3	18129.9	14307.7	13529	13847.8	14655.5	15772	15188.7	14680.6	15020.8	14036	15307	15772.5	14600.6	14814	16558.2	14335.2	16845.2	14710.7	15358.7	13895.9	13706.9	16523.6	15648.3	15090.3	14585.9	14615.6	15983.7	13663	15178
O00268	O00268		TAF4	3759.45	4687	4882.51	4105.65	4530.21	4852.88	4418.83	3911.63	4052.76	3860.01	3909.85	4051.15	3794.23	3821.07	2781.78	3388.83	2988.23	6182.47	3804.81	3380.44	2796.89	4436.57	4636.21	2750.14	5146.37	4479.35	3706.24	4475.51	4424.31	3904.53	3893.87	4001.78	4151.08	4307.52	4171.61	4276.41	3655.16	3542.34	5363.31	5439	3487.49	4167.32	4142.94	4584.33	3326.79	4134.44
O00273	O00273		DFFA	15064.3	14471.3	16483.5	13698.5	15653.1	16793	15656.6	15837	15889.4	16371.4	12753.2	12894.4	13410.1	13775.8	8377.61	15378.1	17472.9	11895.9	14715.3	14280.9	14042.1	15663.8	14984.4	14804.5	16600.9	13615	14643.9	14028.9	13713.8	12752.9	13811.8	15983.1	15989.1	15481.4	15429.3	15178.8	15549.2	13838.5	12894.4	15897.6	14943.1	14356.8	14354.5	17298.8	14252.6	13158.4
O00287	O00287		RFXAP				2252.92		2957.99		1400.48		2136.8				3142.47											9871.3		1610.06			2453.32		2308.43	1840.88		2325.39	1385.96		2999.97			4029.18
O00291	O00291		HIP1	3610.94	5029.13	3554.75	4473.92	4674	5070	3213.35	4522.85	4782.27	3282.45	4516.81	4180.81	3652.75	4342.57	5920.64	3260.49	5105.31	4974.62	3266.28	3907.24	4572.29	3843.68	4163.18	2382.39	3453.52	4167.67	2291.45	3352.62	2947.93	3181.46	3371.43	2904.88	4480.66	3479.66	2835.31	3521.96	3568.17	3683.23	5452.36	7057.31	3916.4	4687.01	5317.31	6263.22	5677.26	4905.55
O00299	O00299		CLIC1	337053	316494	289845	322909	303029	251353	305439	260887	280842	285609	368842	385254	357372	314096	355836	274712	321311	445562	272170	324297	296471	303882	344270	232857	297414	329344	290916	281527	327353	283289	306664	376596	346744	328818	292903	279158	307258	357530	278204	299825	276268	302975	268877	280033	267232	286180
O00303	O00303		EIF3F	69941	72096.1	71274.5	70735.3	70573.9	63231.2	67080.9	62584.1	60807.4	70386.9	68489.1	61136.8	67314.4	66816	72721.1	65083.2	63523.6	57745	67505.2	66408.1	70736.5	60110.8	67362.1	87171.9	65873.4	61660.2	66570	59499.5	61735.3	63796.5	62738.9	61014.2	71784.5	64172.4	72404.4	62461.7	64321.5	64472.3	63703.3	60372.2	67543.2	66064.5	68078.4	61513.9	67122.1	68913.9
O00308	O00308		WWP2	799.122	2226.79	1342.21	1090.48	991.247	711.267	891.706	1013.65	799.086	1399.47	1340.01	685.783	1176.97	1071.26	926.21	1355.79	1325.7	1673.07	1390.99	168.226	852.466	1816.97	1822.31	1557.5	1180.15	930.846	754.147	1670.91	1521.03	985.221	1557.39	617.652	1871.43	1253.42		924.444	610.48		739.557	1292.5	1216.73	922.024	940.155	1470.08	1067.2	1794.7
O00330	O00330		PDHX	71991.2	60137.5	63015.3	50183.4	52929.7	66354.5	65852.7	77099.2	75606.5	71090.6	49274.5	52641.2	66240.1	61898.9	57852.9	65539.7	58652	43554.3	70428.1	74764.1	55577.4	62352	51295.9	33352.2	76469.2	54455.4	68429.1	63773.7	58459.3	66970.3	80810.5	52146.8	59377.6	55300.4	60273.7	74386.2	66108.1	59133.1	76018.1	69591.3	77576.3	55555	77134.6	62824	62547.8	66068
O00338	O00338		SULT1C2	1492.38	1615.92	2098.12	2192.87	3183.09	1981.99					3107.47	1906.92		2396.01			671.502	2518					1841.92						1638.13								1772.44			2499.53				3308.28	1811.1	1342.38
O00339	O00339		MATN2	5172.93	3859.03	4154.57	6116.22	4887.77	5210.77	3870.53	4014.03	5850.13	3503.95	3807.53	3135.8	3856.18	7753.96	3307.86	5882.1	5161.79	3576.92	4184.34	4698.73	4310.46	3858.62	5824.28		3580.66	4659.77	5174.18	6537.42	3911.89	3993.15	4383.89	6401	3004.02	6994.33	5239.25	4459.14	6007.25	4456.51	4857.62	4134.9	4558.06	4541.62	4842.18	7726.58	4221.44	6543.16
O00391	O00391		QSOX1	32759.4	23785.3	35165.6	29243.2	32484.9	30468.3	26626	33866.9	34025.4	35243.4	20681.7	29141	35591.5	26451	18891.8	40581.5	32256.5	22966.9	36079.1	35792	40865	40399.5	28496.6	13087.2	38133.1	39936.2	32749.7	29092.6	29080.6	44923.8	38213.4	52276.8	39627.1	42914.4	31435.9	25530.2	29309	41198.6	34869.4	27035.6	31284.5	31185.3	28439.1	39981.8	28334.5	36466.8
O00399	O00399		DCTN6	10621.5	9134.54	12196.5	9775.37	11181.8	12763.8	12536.9	12029.4	10788.1	13517	10240.3	12332.9	11805.2	11321.6	6919.27	10863.6	13644.3	9043.63	11835.8	8950.44	9095.26	10109	11432.9	8592.25	11777.3	10024.9	10759.4	10688.7	10416.1	11551.8	11217.5	11791.3	11893.7	10981.5	11737	11799.9	10158.3	10765.7	11284.6	10825.5	12159.7	10042.6	12894.9	12606.3	12034.7	10515.8
O00400	O00400		SLC33A1	23501.4	28995.7	19576.4	21572.5	19867.7	24148.3	21390.6	19204.6	18851.2	19088.1	18982.1	20631.6	19990.7	20849.8	19498	23187.3	19086.7	19393.9	22262.7	19997.6	21696	17844.2	18872.1	27679.7	21713.8	14712.9	19823.6	19822.7	19426.3	19323.5	18361.7	15383.1	18796.1	17486	21781.4	23292.8	16760.3	14203.5	20787.6	21014.9	17506.7	16306.2	25686.5	20121	21003.9	23406.5
O00401	O00401		WASL	17719.8	17638.5	16698.9	16518.4	16646.5	17110.7	16634.9	16524.6	14876.2	15442.4	17078.4	21630.2	19640.8	17329.3	11933.8	16327.8	17306	19541.3	17641.2	17869.5	16357.2	19237.9	18448.3	15918.3	16979.2	18911.6	17303.1	18258.9	18679.8	18668.8	17109.8	20218	18940.4	18912.7	17209.6	18351.4	18808.7	17487.1	19661.7	17807.6	16545.4	20353.7	16838.7	17017.1	16272.5	18961.4
O00410	O00410		IPO5	39207.6	44774.3	43341.8	39225.1	38897.9	41967.7	41658.7	41501.8	45993.7	37536.7	39989.1	41881.6	43904.5	41468.4	41671.6	43308.6	40168.6	40983.7	37946	38686.5	35005.4	39469.2	38246.6	31003.5	47197.3	41163	40294.6	41558.1	41348.1	41858.5	40470.1	37146.4	30991.7	44245.1	39541.8	43905.2	40992.2	37975.6	44425.1	39750.2	41259.9	38833.2	41874.6	37749.6	35400.2	36917.9
O00411	O00411		POLRMT	5981.6	3820.91	4407.77	3947.81	3879.63	4198.34	4204.52	4417.63	3811.07	4570.08	4596.38	3785.62	4189.24	4834.68	3768.84	5585.74	4637.27	4061.97	5505.48	3635.8	4149.5	3738.44	4622.75	1544.61	5073.5	4254.36	3617.03	5333.7	5049.89	4720.91	3402.62	2969.92	4027.18	5020.59	3290.62	4345.72	4674.72	4360.1	4701.53	3995.48	5071.59	4753.29	5907.33	5737.52	3778.83	5128.78
O00422	O00422		SAP18	12818.3	16612.1	15139.3	17857.2	15657.9	13123.1	14662.5	17565.6	15301	15534	15589.3	15284.5	17116.5	17135.1	21171.4	18947.7	18583.6	21082.2	16954.7	18526.6	21149.2	16514.3	15012.9	17699.5	20147.4	18706.8	18066.3	17077.8	20557.2	16720.8	18291.2	19974.3	20890	18408.9	17837.1	19428.5	17872.7	19425	18357.8	17764.4	17655.3	19554.5	17907.6	17777.7	19013.4	15197
O00423	O00423		EML1	8948.85	14841.5	11865.3	12216.7	14793	14989.5	12566.7	12944	14288.1	13673.1	10422.5	10222.6	12158.9	9957.46	10482.8	9825.67	13449.3	10561.7	13797.8	9101.98	13638.7	11077.5	9374.47	9197.38	10932.1	12097.3	12769.3	11883	10459.7	11769.7	10815.5	10024.9	10900.8	9323.54	9459.53	12369	9879.6	10132	14741.9	14199.7	10104.7	13836.7	11944.6	16072.1	12629.8	14184.3
O00429	O00429		DNM1L	52488.6	44574.1	47466.4	46962.4	43848.4	50782.8	53321.1	54288.5	55612.1	55469	36941	52211.8	55853.3	54513.2	33803.9	53481.5	49808.7	36716.6	57465.4	60261.4	49358.7	48094	42098.8	17900.2	61088.1	49699.1	53420.7	51482.4	53545.5	57049.1	58502.2	46869.1	40880.2	50488.3	56541.4	55158.8	50139.8	34250.2	55240.2	38858.1	52411.1	51476.3	51966.6	42440.3	43918.8	35542.8
O00442	O00442		RTCA	33932.6	28172.4	27485.8	33352.3	29993.3	26975.9	28893.8	25917.4	25439.4	27969.7	24012.7	31030.6	29801.6	28032.2	31511.5	33591.9	31257.3	28119.1	33684.3	23297.4	34360.3	32951.5	30175.8	27118.6	28359.5	34045.2	32446.6	25781.7	22762.8	28278.3	32401.8	30033	26809	25374.3	34662.7	22486.5	34951.6	31022.6	31725.5	25638.1	37350	34754.3	30705.8	28799.7	32920.6	28772.7
O00443	O00443		PIK3C2A	7883.55	7887.63	7512.93	7417.69	8440.21	8694.85	8092.54	9379.91	6351.97	7958.65	10881.9	9863.23	7919.73	9271.47	8741.06	7300.73	7115.74	10725.5	7559.79	5507.42	6387.55	8612.91	9333.88	6876.48	8315.66	6526.95	8844.9	7402.95	7632.86	9718.71	7716.21	5634.91	7338.67	8285.26	7850.32	8699.47	7945.75	6587.49	8449.87	10998.3	6061.15	6840.3	6840.18	8643.68	7586.98	10629.4
O00445	O00445		SYT5	39211.5	29240.2	41097.6	31608.1	37273.4	41126.9	29191.1	47451.8	34793.2	36536.9	18855.4	24206.1	32967.5	26802	21075.8	53038.7	35739.2	15490.8	59671.1	36989.4	41135.6	39848.9	36973.1	2926.96	33975.1	44330.8	39983	34720.9	34196.1	45291.8	44787	33536.9	36490	38712.2	41184.1	37563.1	28947.8	45216.5	30233.2	28052.3	39918.7	32950.9	37773.3	51552.5	29525.8	20071.9
O00458	O00458		IFRD1	818.881	825.802	1187.09	1006.32	910.095	803.221	848.022	1062.73	795.548	767.555	627.497	65.7468	288.755	786.714	679.688	591.556	1849.86	1225.42	373.618	563.735		807.953	470.453	1546.17				313.114	567.674	236.024		268.656	556.269	591.607	827.824	571.984		292.357		896.538			871.659	985.146	685.327	786.136
O00459	O00459		PIK3R2	3145.79	3224.49	3903.67	3505.07	2945.5	3112.99	3258.66	2770.29	4392.93	4153.83	3769.46	5364.79	5557.7	3289.71	3058.8	4230.57	2399.39	2472.36	4376.62	4146.83	2263.42	4317.48	5077.45	3696.56	4060.11	4105.98	4091.7	6003.93	4039.96	6131.5	4077.06	4758.86	4037.06	4597.27	2474.03	2881.04	3947.21	4629.05	3536.74	2132.01	4704.1	3229.19	2838.43	2685.58	2912.44	3261.37
O00461	O00461		GOLIM4	9766.67	9523.63	11735.5	9557.6	7957.49	13050.4	9449.93	10619.9	13666.9	10330.6	9340.06	9530.2	13308	11637.8	9421.84	10960.3	12890.9	6359.85	10432.2	10838.7	11212	10452	11797.1	5521.78	12883.2	11195.1	12118.6	12815.7	13849.1	12226.4	10903	11687.8	14222.2	10525.4	10030.4	11222.7	12478.6	10693.2	10525	12336.9	11941.5	10322.8	11005.8	12477.1	9079.42	9881.96
O00462	O00462		MANBA	5068.18	4442.51	4720.32	4486.34	6107.85	4922.17	4663.58	5390.95	5812.25	5326.72	5733.72	6515.73	5313.49	5879.98	5512.43	6831.64	4013.04	5720.65	5509.64	5658.67	4583.68	5231.35	5629.36	4579.62	5272.72	4591.79	6409.86	5454.21	6498	6995.55	5891.2	9493.2	6033.22	5837.85	5466.91	5666.54	4315.64	5122.58	4718.24	4774.63	3480.15	4443.74	4698.42	5153.1	4519.38	5384.24
O00468	O00468		AGRN	3741.84	3313.77	3823	4384.48	5363.54	2848.43	4581.66	2658.42	5056.57	2024.12	8595.22	7468.89	3669.7	4737.43	9007.56	2247.14	2504.03	5943.98	1092.52	3445.83	3643.16	4736.78	9633.68	8923.76	3733.61	4082.59	3219.39	5678.78	5820.55	6143.64	2992.05	11774.4	4681.3	5993.26	1862.74	4524.34	3362.2	2192.24	4269.12	3908.45		4749.17	2918.94	5342.28	3253.63	4936.67
O00469	O00469		PLOD2	15862.1	24368.7	17241.2	31068.3	22560.5	17266.4	25414.1	23548.9	31535.8	20060.8	22189.1	22014.9	30012	24669.9	25115.8	15572.7	24613	18790.6	17051.3	12314	19347	25329.3	31251.6	27801.5	18937.4	30771	27264.1	18622.6	26754.5	21940.6	26608.9	46050.9	28771.5	20869.1	29822.4	25782.1	23598.9	32593.8	22111	22542.6	27080.3	40153.4	23803.9	25504.3	27936.9	31949.4
O00470	O00470		MEIS1	10735.2	9756.56	10743.6	10587.1	11946.3	11177.1	9787.21	9322.06	10966.6	10606.5	7241.75	9554.22	13636.9	10506.1	3990.13	12683.1	9724.3	8800.81	10429.4	9659.12	11116.7	12379.6	10855.5	8649.68	12223.4	13333.7	11680.3	10666.5	10578.4	11585.9	11770.8	13916.8	12010.4	12861	10661.2	13150	12097.4	13247.7	12225.9	10553.5	8435.93	9975.73	8881.96	11780.6	8174.38	9739.79
O00471	O00471		EXOC5	30061.1	29038.3	27489.9	28748.6	26972	27046	29438.9	29249.1	28403.6	30517.8	29103.6	31486.3	31799.7	27898	25990.6	30208.6	25638.3	25381.5	29304.4	29206	32134.7	27155.5	27770.6	20079.2	26794.1	29823	29191.3	26604.9	24499.3	30029	29879.6	29202.7	26646.3	29002.8	31020.7	27623.6	30651.3	29839.4	29895.1	27623.8	29322.6	29948.8	27341.3	26903.9	26573.7	26573.6
O00472	O00472		ELL2	2654.87	2277.01	2858.19	2855.19	2194.11	2431.95	2224.44	2945.94		3541.27	1118.43	2810.29	2622.19	1805.45	1885.11		2798.39	1936.89	6722.77	1538.54	1691.7	2484.63	2482.7	1577.65	3886.82	2240.22	2736.53	2288.57	3135.29	568.802	2520.32	4103.67	3056.26	2386.02	2192.1	2152.05	2028.35	1591.02	1985.72	2264.66	2435.31	3614.47	2007.63	3783.02	2396.82	2433.22
O00478	O00478		BTN3A3	1925.38	2298.83	2539.21	2603.8	2239.09	2558.83	3431.5	3454.94	3434.5	1474.31	3353.35	2038.14	2832.32	3220.56	2054.14	3008.72	3565.19	2488.3	1802.72	2237.07	2810.16	2648.58	2840.75	1731.88	2688.2	2539.44	1885.04	3245.93	1586.78	2207.62	2497.21	2960.37	4705.34	2237.95	2772.56	3602.36	2663.07	2472.94	3115.91	3671.1	1371.78	3013.72	3335.99	4333.27	3485.38	3505.27
O00479	O00479		HMGN4	5140.82	6953.27	7916.53	12330.5	7928.92	6523.23	8571.22	10059.7	6994.98	9399.6	11146.1	7631.39	6528.2	8722.12	4223.73	10813.3	8468.18	10154.7	7777.04	9813.66	5684.83	8890.28	12304.1	9173.21	9459.15	10044.7	9387.21	6792.64	5825.92	7773.68	7920.58	8941.5	8522.14	12783.9	9899.53	8190.54	13131.1	11099.6	11695	13944.9	11990	10573.7	11799.8	12063.4	10097.2	6153.15
O00483	O00483		NDUFA4	51777.2	69323.5	49280.5	60608.8	57407.1	40692.1	64434.7	59363.6	52527	49558.7	104009	63539.9	51317.2	67649	43781.6	56561.2	54336.5	92053.6	55442.2	70006.5	61760.7	43930.1	58929.1	98427.1	53381.4	57469.5	68385.4	45241.6	45104.7	55431.7	65750.8	49763.2	48658.5	79531	61921	57432.3	71802.5	62261.1	68560	69773.4	35956	34983.7	53410.2	37117.5	85718.7	80898.3
O00487	O00487		PSMD14	69745.4	66047.1	71327.9	65917.1	63741.1	64437.4	68745.2	65278.2	67333.7	66661.6	66219.2	66123.7	76528.9	77216	70248.1	74132.7	68633.9	60149.8	65706.5	68590.2	69132	68092.9	62652.4	57756.8	65247.1	67805.1	67907.8	61639.9	59934	65699.3	69477.3	66866.3	67690.6	64810.3	66391.4	58294.8	70295.6	69745.3	69784.3	64747.6	70108.5	69785.9	65593.4	59529	69417.9	66449.4
O00488	O00488		ZNF593	419.572	1006.72	464.842	1490.24	543.963	787.448	489.966	1490.8	199.852	1182.5	1246.17	1033.06	751.397	1098.38		317.984	801.889	983.821	677.016	431.464	1225.4	871.471	1584.27	1591.7	715.635	835.222	683.001	771.3	402.037	724.914	939.289	310.072	1904.98		774.65	1013.19	1693.97	1953.04	1115.41	1158.87	1368.66	1429.69	846.146	564.161	1243.42	991.951
O00499	O00499		BIN1	20182.8	14446.1	17004.4	17241.3	16884.8	18459	14759.3	16533.6	14926.2	22044.1	10738.6	16734	19630.3	17930	15725.8	18745.6	18460.9	12924.4	19406.5	15913	16383.7	14505.6	14699.6	13171.8	21122.1	18252.1	18695.3	15589.8	16848.7	20245.1	14567	14799.9	14888.9	13866.4	17190.3	15655.3	16169.7	16075.7	20385	17472.6	14823.2	14237.2	18938.5	15797	15309.6	13929.6
O00505	O00505		KPNA3	23158.7	20728.6	21439.1	20169.1	18298.7	20692.1	19122	19846.2	24567.6	20108	19920.2	25970.6	24196.8	23225.8	18752.4	21090.2	16812.7	21332.1	20944.3	24470.6	24664.6	23247.4	22104.6	17895	22823.8	18957.4	23595.1	22204.9	23984.6	22165.3	22108.7	20011.7	23826.7	24078.2	24458.9	21921.9	22205.4	21661	21040.7	19517	22337.7	20099.2	20187.7	20367.3	22316.1	19745.2
O00506	O00506		STK25	21062.3	26793	19627.7	21317.5	24877.2	24758.1	22515.8	27422	22926.4	26150.9	24993.8	24173.1	26251.8	21682.1	19451	23737.9	21238.9	22352.3	23662.4	20198	20495.6	26887.4	22574.1	21180.6	25498.5	24718.7	21856.3	25053.7	21227	21075.9	19540.6	22005.3	18647.9	26481	24482.4	23453.7	23943.9	22950.6	22177.5	27427	25889.8	24146.5	19601	25199.9	23403.9	26239.4
O00507	O00507		USP9Y	3946.35	3552.34	3050.66	4139.99	3342.77	4013.51	4752.21	5685.08			4149.86	6027.6	5350.83	5698.02			4508.18								4819.63		5240.68	4165.15	4669.2		4244.02		3423.94		3518.47	4472.82			4959.14			4482.02	2823.36		3066.79	3323.72
O00512	O00512		BCL9	2237.86	1775.78	3367.17	2762.13	3013.9	2603.73	2512.32	2744.93	2494.28	2234.8	2413.93	1875.56	2612.03	2479.17	1119.54	2548.68	2791.04	5073.47	2958.54	3335.66	1913.17	2768.67	2512.5	1488.06	3733.51	3175.98	2529.12	2432.13	4025.2	2245.61	2825.17	3254.67	2442.59	2895.23	2874.11	2278.38	2790.17	3687.48	2316.43	1619.95	3811.05	3699.46	2736.91	2564.8	1940.58	2268.62
O00515	O00515		LAD1	25967.3	37366.5	24057.3	27779.1	34269.4	20808.8	22720.1	12978.4	14540.5	16196.3	69100.4	29920.1	12441.5	26483.6	6721.32	14541.1	19142.8	48748	10305	21094.4	19508.2	19690.2	45752.6	57910.7	16690	14844	12423	26701.1	33219.4	17365.6	14573.9	23175.7	14284.3	31139.2	11495.5	14621.2	15241.1	9806.18	15470.9	41391.7	16722	16039.7	21121.7	12259.9	33894.2	41026.9
O00519	O00519		FAAH	7906.88	11384.4	10690.4	10479.6	9460.64	10363	8660.65	9368.9	12050.5	7614.44	9699.54	8477.95	10014	6502.38	9595.51	9472.57	10903.9	11210.5	10102.2	7797.45	7054.88	8541.43	10610.5	11306.1	12160.1	7205.95	7653.02	9505.03	9296.45	8750.45	8222.41	10575.6	10050.7	8844.23	9898.03	13177.2	11141.4	8408.57	10652.2	12264.6	7279.38	9602.11	6315.48	10648.1	9589.77	10237.8
O00522	O00522		KRIT1	1925.67	1733	1653.84	1545.48	2130.81	2299.86	2043.81	2083.41	2747.08	3217.66	1592.47	1473.36	1166.19	2090.8	1311.22	1556.33	1993.64	1262.75	2122.7	1964.38	1520.7	1584.46	1642.4	1077.28	2348.67	1994.85	2251.11	2746.02	1669.35	1860.19	1742.37	1003.8	1030.82	2026.27	2020.75	2626.56	2186.5	1595.46	2069.88	2000.63	1479.58	2275.27	2422.7	1581.16	2306.25	1363.92
O00534	O00534		VWA5A	78466.8	59966.4	66443.3	95282.6	81910.9	68982.3	83391.8	90491.7	72369.2	87925.1	63994.3	106153	94557.7	80344.2	55060.3	95304.1	84331.8	65557	84492.7	106754	80000.7	97154.2	85954.1	23842	95487.1	115793	100351	104277	92504.9	102920	119793	130351	76498.2	92464.2	90450.1	97426.5	87176.6	111969	80089.2	58830.3	106281	81111.5	69370	103076	51785.2	40571.3
O00541	O00541		PES1	21606	25702.3	21237.8	23949.3	24666.8	19645.3	21147.3	17558.5	20982	21998.7	22306.1	19372.2	18140.4	22552.9	30133.7	17826.6	17449.7	32207.3	18887.2	18642.9	19900.9	19852	20281.7	28081.6	17859.7	20515.3	21165.1	18856.3	22564.7	18665.2	20200.8	16420.3	20457.9	20876.1	20627.9	16595.6	22391.2	20503.7	22164.7	28716.1	19338	21344.5	20132.3	22936.3	27856.3	29250.6
O00559	O00559		EBAG9	5564.58	7110.42	6965.78	5628.72	5250.87	7772.42	5063.71	7886.55	6492.15	7777.85	5843.1	6243.2	6384.09	6388.35	1058.19	5699.51	6217.5	4347.37	6148.16	4680.48	1795.68	7293.79	7039.95	5733.47	8090.39	5337.15	5317.75	6203.73	5980.94	8646.26	6743.49	5765.89	5540.81	5661.01	6930.36	6982.11	3864.09	5342.79	6875.99	4534.3	6919.07	4329.76	6279.9	5310.72	3824.76	4724.76
O00560	O00560		SDCBP	12699.2	13543.4	13230.7	13248.3	14011.5	11567.7	14697.5	11099.3	12677.6	12740.9	12457.1	10029	11196.8	14708.6	14401	7138.72	17462.2	17620	9764.98	7086.84	8048.36	12432.6	14168.7	15732.7	9752.43	9530.03	9376.25	11290.4	14854.1	7672.18	7967.91	11633.9	16921.7	9152.65	9769.67	14121.6	10604.1	10131.6	11834.4	18386.8	9135.29	9703.4	14762.9	15498.9	14820.6	15788.4
O00562	O00562		PITPNM1	13180.7	14205.1	11937.7	11228.4	9335.76	16132.8	13525.1	14048.7	13903	13403.4	10859.5	20353.6	16178.7	16567.8	10948.3	15050.8	10954.4	9243.38	14217.8	16601	13829.8	13605.6	12049.9	4709.21	16576.3	11963	14732.2	13625.6	10999.4	15424.2	15685.9	9748.25	8044.82	11991.4	14385.5	12266.7	13939.4	13437.1	14455.9	12347.3	15742.4	14252.8	13917.5	11082.8	12734.2	10693.2
O00566	O00566		MPHOSPH10	8021.01	8597.55	8149.41	5567.2	8241.31	9405.84	9316.43	8965.85	10474.5	12470.8	9559.7	8080.16	8475.45	7910.03	6288.75	7938.46	11067.8	6483.95	7629.53	8750.94	6669.33	9591.85	10362	8976.19	12274	7233.03	7453.74	14359.2	8856.67	9691.9	7597.43	9476.49	12924.2	5764.23	7692.57	14375.3	7317.6	6470.11	8897.93	8720.16	6933.52	6382.63	8061.95	8668.08	7510.25	8428.59
O00567	O00567		NOP56	44542.4	48774	48756.3	51032.2	58523.9	44643.5	46472.2	42579	45999.1	48925.6	46548.5	42015.5	39702.5	42289.5	44802.1	44816	41464.2	57722.6	44403.4	42003.1	41264.5	48390	53603.3	62793.9	41183.5	46633	40557.4	48855	51289.7	42788.9	44660.5	49555.3	42801.1	45532.6	42430.3	43448.9	43095.1	46420.4	47158	58328.9	40885.5	42677.4	42919.4	49342.5	48524.3	58864.1
O00571	O00571		DDX3X	128401	144954	130597	135305	138752	127831	136486	128063	136604	125056	148892	149133	140650	131713	156810	122091	123784	200172	121234	130000	135003	144956	147031	143450	114497	134693	133780	123368	137546	134002	120572	131966	113626	143575	122126	130132	137072	131822	135198	156858	130381	135688	130327	137553	136126	164304
O00584	O00584		RNASET2	10108.2	4967.05	9476.7	10371.2	9530.41	9024.73	8482.47	10257.1	7562.17	9945.17	8359.06	10862.5	10238.3	8616.27	6428.68	12086.5	13862.3	7204.87	11020.6	10467.1	11342	6989.35	11685.8	11374.2	12531.2	9934.48	13196	10764.4	9373.47	9281.86	11472.6	11654.2	14138.5	10790.4	11543.3	12347.7	13003.8	10448.5	8662.24	10879.9	10616.3	6599.35	10854.8	9758.04	9148.56	8223.78
O00592	O00592		PODXL	24382.8	56785.2	36490.1	43425	44879.6	46887.8	39037	48188.1	51297.3	61003.2	18759.8	10891	37645.7	22745.5	20303.4	17433	56595.1	24062.5	42702.9	23277	43261.7	32672	21567.7	42443.5	37450.1	31190.6	39720.8	32066.5	33720.1	31876.2	28749.5	22363.9	51958.8	21836.3	28643.7	45492.9	34782.5	28408.6	64749.7	90246.9	29569.8	40171.1	46466.5	73715.8	59182.7	81798
O00622	O00622		CCN1	3630.09	4785.51	8031.32	2853.28	5481.17	5708.38	5493.99	3541.95	6021.54	6460.22			5063.59	9676.32	9475.13		5711.07	7056.23			5449.44	7642.99	6504.21	10268.1				5758.22	6636.3	2665.13	5092.3		6065.29	5102.89	7693.13	4605.68	3555.68	2830.88	5642.44	8559.5			6263.57	5597.83	6822.07	8334.89
O00623	O00623		PEX12	4384.29	5598.78	5018.79	5258.01	1711.51	4214.32	4464.97	4494.22	8235.62	5469.81	4031.99	5961.88	5765.7	4849.65	5703.17	6142.24	5038.73		5024.76	6716.9	6506.77	4623.98	6403.32		5455.75	6126.52	6476.14	7050.94	5896.05	6086.97	5953.46	6462.86	6370.5	5579.11	6459.97	6192.73	5572.72	5359.12	6110.66	8176.4	7213.18	6709.09	7239.98	5166.85	8816.23	4010.1
O00625	O00625		PIR	31546.3	24978.9	28954.5	21205.2	22651.1	34857.5	27969.5	35771	34447.2	36893.8	25655.8	34827.4	24322.2	33192.5	20556.5	31983.7	33957	18651.4	32047.8	28406	33195.7	22747.6	21110.3	7797.55	35864.1	22119.3	28957.5	23904.2	22198.5	28355.7	32662.1	17929.5	30728.4	25727.1	32288.6	29881.4	34911.2	29676.2	28230.9	23838.7	36259.1	23184.5	39164.5	30537.6	26261	19779.6
O00629	O00629		KPNA4	17230.2	20653.3	17312.9	17762.6	18041.7	16607	16342.8	16488	15682.6	17795.7	15744.9	17896	17634.2	17729	17086.9	13676.1	18767.5	22243.4	15467.5	14736.4	12022.7	16887.9	19227.4	17702.4	16382	15594.8	15265.3	15623	18493.5	16044.5	14783.3	16485.2	18587.9	15957.2	17199.8	19042.1	15554.7	15379.8	18174.1	19354.1	14175	15888	17087.8	16502.9	16167.1	17713.1
O00635	O00635		TRIM38	1528.9	2038.98	2019.93	1558.05	1570.11	1962.75	4030.37	1540.96	2819.88	2824.82	2458.06	2594.6	2580.83	1682.11	3312.94	1906.82	2958.38	1831.06	1397.57	2013.47	2390.8	2067.67	2522.98	1411.35	3524.87	1562.28	2009.79	2118.99	1573.34	1988.05	2188.75	2946.82	2969.06	3038.21	1753.15	1553.02	1069.77	1124.13	2348.49	2714.59	2491.61	844.683	1365.36	2344.96	1786.81	1332.3
O00712	O00712		NFIB	8851.31	8851.84	6969.02	7331	9141.57	9158.42	5135.53	4693.65	7319.52	6832.34	8548.4	7067.49	6312.95	13861.9	16025.8	6149.7	5432.49	10919.4	5645.19	4645.52	6578.24	5227.78	9315.71	13534.4	3616.88	4699.58	7206.26	6730.17	6419.08	3472.43	3638.51	5680.88	7395.44	7669.41	4050.32	19598.1	4280.11	5123.44	8712.53	10899.7	4246.68	4390.68	5722.01	10031.6	10982.4	13105.2
O00743	O00743		PPP6C	16656.9	16371.4	17585	17853.4	19144.6	17249.2	17754.5	18409.6	14063.3	16145.8	15602.5	17770.7	18081.8	18067.2	15229.5	14239.9	16449.2	16991.8	13910.8	14876.1	14823.8	21630.8	18684	11374.6	18536.7	17149.7	16503.7	16062.1	16608.2	17953.4	16781.3	20003.2	17105.5	18508.4	15416.7	15122.7	15001.2	17833.1	15486.4	15833.9	16316.4	18964.3	14662.1	16999.8	14379	14985.7
O00748	O00748		CES2	2402.11	3902.76	2414.24	3813.27	3824.34	2808.81	2674.74	2087.38	2425.26	3059.21	8978.11	2910.55	2490.81	3984.52	2278.57	2324.25	2265.47	4210.83	2491.46	3092.44	2784.96	2779.66	4591.66	4077.16	2690.18	2848.49	2268.64	3191.09	3670.3	3946.85	1616.47	2731.03	4187.17	3319.7	2449	1424.35	2548.36	2356.44	2561.61	2147.53	2555.45	2297.18	1309.1	1993.95	1496.1	4022.27
O00750	O00750		PIK3C2B	1843.12	2466.01	2128.13	3129.8	2332.52	2639.99	1627.44	1572.56	2544.6	1605.68	3606.2	1850.65	2160.98	2826.86	2924.02	1907.21	2791.99	2224.1	2928.1	2178.26	1116.67	1478.2	2504.78		2707.7	2331.67	3079.09	2101.48	1749.39	2116.68	1941.36	2945.81	1322.23	2557.82	2446.28	1810.35	1960.01	1495.74	2004.64	1689.39	1453.93	2394.42	2123.57	2424.99	1716.55	1353.61
O00754	O00754		MAN2B1	19639.7	15021.3	20674.6	17164.3	11523.1	19302.8	16073.6	18473.3	20213.7	17057.1	19397	18447.5	19405.5	18333.4	17885.7	21874.8	20041.5	14237.5	17447.2	14197.6	13037.9	16981.1	22378.7	16367.4	18156	15732.4	18612.4	15200.7	19085.5	19788	22486.8	33306.6	23964	21978.1	18755.8	17801.3	20052.1	22712.2	17964	17172.5	17993.1	27629.6	17543.9	22985.2	19647.3	16919.9
O00757	O00757		FBP2	29228	53181	44622.8	59359.8	68608.7	42361.6	40919.5	41094.5	19778	35060.4	62757.1	39393.5	27464.5	26649.5	29095	24042	26060.8	95087.5	24755.7	32044.6	40028	34546.9	29560.7	97211.7	34715.8	18803.2	29711.2	41376.2	40399.8	26110.7	21858.9	52034.8	27493.2	32012.7	31926.3	33995.8	26407.5	27009.4	34752.3	50381.3	23996.4	42887.2	30788.2	31096.9	61674.5	66202.4
O00763	O00763		ACACB	12608	12013	16373	12860.6	8243.26	21164	13387.5	17976.6	12903.1	14892.2	10815.2	14959.8	11021	20498.2	10309.6	18200.2	17387.3	9795.73	18964.7	17676.5	11749.9	12551.8	13305.4	5633.3	13349	12257.9	16237	20232.8	9528.76	13779.7	18240.4	7853.25	7785.52	15113.6	14237.9	17282.6	19850.8	11199.9	14153.8	10201	15106.6	13922.1	20180.2	13399.6	13056.4	9700.45
O00764	O00764		PDXK	103730	97993.8	100092	100748	96893.6	100459	116127	97853.7	99314.1	123832	92017.8	97684.3	106786	112600	97971.9	104456	101215	88254	96029.6	102254	78199.5	103451	89663.1	99473.1	111906	95036	105970	90050.7	84822.7	108585	105837	91850.1	88524.3	85950.6	94355.8	84605	107082	96158	96467.7	91676.8	114710	85414.3	95274.3	80780	106570	99451.6
O00767	O00767		SCD	10556.2	11263.3	11294.7	12699.6	10835.8	14482.6	12620.2	11157.6	9636.42	12157.6	7774.82	8067.27	13197.6	10513.2	7927.49	9765.92	8162.52		14819.3	7508.36	8772.41	11491.6	9337.68	7000.15	7410.51	9809.67	9850.04	12234.7	7613.08	8013.07	9224.37	9026.69	11810.2	9174.31	13545.2	5357.58	16316	10689	14615.8	11821.7	17530.1	16182.4	18497.8	11341	9890.75	14842.2
O14494	O14494		PLPP1		7842.6	4327.34	6294.27	7350.22	6731.69	4620.16	6940.9	4746.12	8373.58	4642.9		5154.65	5376.98	5921.52	7455.85	6962.58	8298.99	7849.27	9018.34	5647.98	6381.41	8348.3	3064.11	5428.09	5972.58	7117.56	5557.97	6323.17	7758.05	6044.12	5272.53	7357.68	5937.81	6414.13	11400.9	7675.03	6544.31	6913.33	10913.9	6264.73	5167.14	7597.82	9229.65	7673.64	8735.96
O14495	O14495		PLPP3	4720.51	7517.19	3578.7	3569.93	4889.16	4372.93	4999.52	5546.19	6376.2	6079.5	4921.85	3607.36	4631.03	2696.09	4380.3	3967.38	5574.78	4687.26	4412.64	5059.15	4137.42	4527.98	1904.5	7300.5	3935.99	3560.8	4114.69	4212.46	4763.98	2982.06	4911.08	5253.2	6203.43	3276.52	4712.56	6209.3	4897.69	5045.64	5438.72	10339.7	5544.2	3862.31	5317.53	8976.18	10346.9	7068.4
O14497	O14497		ARID1A	8120.6	8591.57	9531.8	9052.42	9455	9991.07	9748.99	9687.27	10750.5	8243.25	7944.92	11107.4	10590.6	9686.9	7506.63	9131.29	9026.36	10596	9382.77	9026.85	7468.82	9940.88	11259.6	7898.91	10136.1	11408.1	10466.6	10404.6	11647.2	10985.1	10108.2	10904	7963.79	9846.64	8692.99	10619.6	9653.05	9679.72	10523.9	9946.6	8774.27	9414.62	8362.54	10577.4	7942.62	8492.38
O14508	O14508		SOCS2		449.289										240.719	246.069				572.335				197.395						259.839					226.349				496.67			554.403	266.588				493.239		282.805
O14521	O14521		SDHD	8856.97	12480.2	10735.9	15837.3	14360.2	11976.4	17087.4	16116.6	14588.9	13304.3	23860.6	14157.1	13071.9	11939.2	21588.9	11160.1	17078.1	22361.1	8749.71	16514.3	17218.5	20425.6	16788.6	16450.4	14993.3	14672.1	18534.5	11368.4	14118.5	16518.3	21141.6	23059.3	19930.2	20401.3	17450.6	20518.4	16834.3	20876.3	20008.5	22460.9	17295.9	20558.4	20015.2	18780.6	18946.7	18060
O14523	O14523		C2CD2L	3130.68	3537.22	3681.92	2744.17	3177.11	3742.18	4398.74	4394.35	4371.05	3085.59	2286.57	2823.2	3222.31	3045.69	2641.06	3547.97	2501.17	3046.72	3170.04	3163	3280.91	3848.7	2717.7	2161.56	3979.7	4114.96	3423.86	3820.94	3805.12	3928.51	3394.79	3006.67	1795.78	2913	3871.52	4994.34	3425.7	3255.75	3291.67	3578.75	3129.97	2613.61	4406.92	2226.41	2635.45	2397.54
O14524	O14524		NEMP1	4175.89	2672.18	2820.21	4165.69	3485.1	3456.93	2428.53	2663.98	4340.48	3161.78	3046.24	2182.74	4474.78	2670.39	3768.39	1749.6	3552.46	2717.27		3512.73	3122.38	1480.07	1853.98	4607.74	1426.75	2904.16	2542.22	2884.97	2086.42	2001.63	1835.63	2687.3	3175.58	2920.49	3020.12	1173.01	2094.09	2725.16	2775.47	2764.17	2934.72	3161.01	2947.57	2917.54	2733.77	4011.95
O14530	O14530		TXNDC9	14077.4	10528.7	10714.2	8206.79	9616.37	10757.7	13120.7	9805.36	9385.28	11444	7604.32	11186.4	14782.5	14030.8	10435.2	10245.3	12111.1	7238.93	10326.5	11210.1	12528	14547.2	11306.4	7061.61	11132.4	12754.2	12641.2	14781.4	12480.6	14409.6	12082.4	12883.1	11129.9	12650.1	11389	10357.4	13589.2	12966.8	11771.2	9661.77	12574.8	11649	9152.33	9119.54	8815.56	8701.49
O14531	O14531		DPYSL4	11460.5	10799.5	12226.4	6940.37	8380.11	8682.59	12151.5	10998.7	11581	8362.09	6478.02	9248.49	13744.1	11111	4763.76	10623.7	13557.6	3137.92	8297.7	7488.24	8269.6	12860.6	11041.9		13877.3	10974.3	6076.1	9102.73	6828.99	12447.8	9605.58	14792.2	6555.98	10740.4	10005.5	9861.16	11769.5	15195.6	6706.88	10932.9	8866.89	8877.52	7096.62	7681.82	6824.56	5309.03
O14544	O14544		SOCS6	3357.26		2100.29			2706.48	3522.1	3500.13				3180.59		3002.45			2704.89		2515.32					1690.05		2389.77			3820.16	2377.01	2884.07						2326.29		2006.6		3367.05		3497.95
O14545	O14545		TRAFD1	5268.41	5082.63	6196.72	4643	5346.45	5842.8	5666.09	6816.96	5790.37	6178.28	5050.13	6279.93	8070.15	6188.95	2673.89	4978.67	5399.91	6867.77	4889.37	4610.72	5731.83	6614.91	5175.14	5333.86	6054.97	6099.27	6252.04	6029.31	6443.97	7251.82	5727.54	6557.11	6993.32	5064.99	6058.85	6532.52	6630.47	6063.11	6251.14	5404.34	6616.13	5254.75	5917.38	6186.89	3717.63	4259.36
O14548	O14548		COX7A2L	15126.8	17298.5	15738.2	17531.1	21070	14956.2	18604.9	18355.6	17478	21935	37184.3	17991.2	21361.7	23647.5	20955	15008.4	18461.6	24046.2	17073	23015.5	23504.4	19612.7	26854.6	25038.1	22570	23190	25701.9	17618.3	21090.1	25273.5	23967.2	25006.5	28118.2	28506.2	22306.5	18057.7	26401.4	21947.9	21502.4	28176.5	20716.2	21535.6	21850.6	23710.4	25674.7	21924.2
O14558	O14558		HSPB6	15467.8	17751.9	17817.3	22223	21991.5	21728.7	18685.1	29360.6	27663.7	26040.6	12627.1	10508	16761.7	25938.5	19198.9	16594	51119	24743.3	31248.3	23032.2	33489.2	17917.9	14914	13212.7	18623.9	28247.1	29496	13973.1	14979.4	16941.2	18452.5	15115.1	32809.4	19936.2	18575.6	26331.9	25971.6	27561	28247.9	47608.5	22661.4	37799.2	45889	44014.6	42471	28768.5
O14561	O14561		NDUFAB1	7641.93	8703.36	8119.45	10804.7	6040.96	10937.8	8526.87	9861.02	9871.44	8955.44	8595.14	13193.3	9196.83	10147.3	9461.55	6005.65	7469.41	6594.5	10663	10117.6	9445.39	10275.3	6411.12	9429.36	10256.9	10168.8	12089.5	10631.9	10574	11156.9	12448.6	10048.8	11205.9	10489.2	6971.33	7280.66	13300.1	11470	12965	14563.6	12527.5	10914.7	11626	9694.09	9641.05	9002.98
O14562	O14562		UBFD1	31670.6	26182.2	29282.9	26157.6	26968.5	31577.5	28272.9	28513.6	29527.8	29633.1	21320.4	22832.3	29787	26444.3	24638.6	29388.9	30829	19969.9	29867.7	23833.7	28878	25638.2	29209.8	22613	31311.7	20138.1	25993	26139.2	21763.9	29063.4	29296.7	23086	26619.6	23996.8	25804.7	32453.7	29006.7	26043.2	30961.1	23917.2	31214.2	26532.4	30516.7	24672.9	25869	21136.7
O14569	O14569		CYB561D2	9290.72	8763.28	9123.52	8837.48	8606.26	7797.59	8135.97	8337.32	8802.26	7899.78	8516.83	7440.81	8062.18	7419.72	2959.92	7908.65	8127.93	8935.24	9101.46	7902.72	7768.3	9316.19	9124.36	9209.07	9140.41	8041.26	7911.45	8553.77	10913	9313.59	10111.9	8859.75	10434.8	8477.78	8425.73	8571.72	7678.32	7894.64	7150.08	8884.9	7353.68	7115.55	7730.75	9028.39	8755.86	8176.5
O14576	O14576		DYNC1I1	26420.9	18594.7	24254	22617.7	16204.8	23488.7	22704.9	31910.7	28552	28737.6	11807.8	20817.8	22499.3	28714.5	13698	27105.3	29937.4	9061.57	27302.6	25544.4	20913.3	23455.7	21263.8	23986.2	29183.5	24460.9	28936.7	29463.4	21993.2	19131.7	29128.3	18317.2	22325.6	21314.3	26538.5	38380.8	25043.7	27288.8	23394.5	16059.7	25993.8	22629	29287	25870	16763.5	12704.8
O14579	O14579		COPE	75010.6	76909.2	72924.2	67589.8	66093.8	84669.7	73333.2	71280.9	72902.8	78641.9	67717.7	71054.3	71900.3	68148.3	64141.8	68271.6	76857.3	50204.8	68449.5	67321.9	54745.9	70958.8	75423.3	79458.6	75394	59974	66759.5	66094.8	66771.2	72551.5	72071.2	67655.1	65133.4	65733.7	75071.3	78405.4	69440.6	53624.6	62834.9	57906.3	67506.4	57027.5	71740.3	62094.3	55195.2	58825.7
O14595	O14595		CTDSP2	4941.62	3455.12	5274.56		2937.77	4044.91	3297.45	5515.92	4320.22	10036.3	3881.92	3838.4	2454.34	4727.2	772.436	4477.56	5689.39	4052.64	3043.47	2472.86	3852.31	4716.72	5399.56	7161.81	4982.13	6051.57	5869.89	4530.99	5106.65	3936.53	4149.01	4069.99	6003.85	3662.19	6269.29	4476.95	3580.98	5267.86	4792.18	5404.35	5079.62	3506.24	3885.76	5654.57	4220.31	5921.34
O14617	O14617		AP3D1	39672.4	41381.5	47663.1	50531.7	45998.6	40809.4	46879	48537	48237.3	46662.3	43864.4	48932.2	43803.7	50966.9	37417.8	47903.5	44310	43330.2	48436.3	47498.9	44497.4	48203.1	42035.7	33537.7	45169	54390.2	47374.7	49152.9	48912.9	45049.2	45603.1	43843.4	33433.9	45322	51008.4	43761.2	46384.2	48970	44843.5	40435.8	48121.4	50002.6	44872.5	44810.6	39590.8	40694.5
O14618	O14618		CCS	30984.8	25043.6	26322.7	28556.5	23606	21543.8	21237	23440.8	18881.4	23882.4	24375.6	27236.7	26386.2	26018.8	23715.4	34608.5	18214.6	23468	31309.4	30994.4	31665.3	18925.9	23380.8	22133.9	24395.9	27131.3	29507.4	14818.3	21554.9	31667.3	30238.5	28172.7	23512.2	29266.4	25486.3	22587.8	26665.4	26552.1	23276.8	22029.4	34238.7	32245	24541.1	22196.4	20066	17321.9
O14639	O14639		ABLIM1	36720.2	39806.3	39516.7	33116.6	36556.5	47374.4	37377.3	46324.5	35033.1	39972	34286.5	36489.1	40546.4	38535.4	18882.1	43569	38367.5	34895.9	39037.4	40447.3	33620.2	38479.1	41708.2	19687.4	37850.3	46625.1	33324.7	42604.8	42435.8	37247.5	38619.7	51198.9	43261.5	37733.5	41712.2	48638.1	43439.4	46013	41841.3	32090.3	36391.1	49659.1	36451.4	38929	35073.1	25597.1
O14640	O14640		DVL1	2998.21	3657	4153.05	2437.64	2964.82	3500.78	2039.5	2783.04	3032.93	2270.16	2523.95	2280.46	1885.26	2155.71		2659.53	2402.68	3739.3	1894.38	2189.63	1941.02	3093.84	3804.82	2519.31	2983.94	1915.74	2373.63	2627.46	2532.97	2515.95	2724.72	2447.07	2917.28	2544.91	2326.28	2840.54	2289.4	2850.08	3134.01	2024.24	2651.17	2826.3	2727.82	2698.82	3451.96	2741.29
O14641	O14641		DVL2	6591.13	6613.52	7068.12	5566.68	6562.54	7212.35	6113.17	7080.05	6721.32	7108.69	5001.88	5513.45	5741.21	5480.84	4037.4	7099.96	7107.31	6060.06	7162.5	6263	5552.37	8425.79	6768	5056.58	7428.77	7524.62	6840.49	7107.59	6133.96	5739.53	7378.39	7333.18	5794.16	6098.37	5620.97	8034.85	6820.06	7309.09	7015.13	6488.73	8043.52	7199.94	7020.86	7674.79	5483.5	6180.21
O14646	O14646		CHD1		2107.29		1732.42	2344.9	1500.65		1757.94	2386.75	2715.45	3019.87	3009.94	3546.09		1338.42		1359.03	2327.25			833.423		862.05	1577.72			1624.18	1389.17	1859.54	1345.6		2151.12	815.219					1268.32	2317.96	3684.11				2225.74		2073.18
O14647	O14647		CHD2	8551.2	9119.76	7979.67	9625.92	9560.1	8759.14	9676.83	9081.45	8945.69	8467.06	10313	10659.8	8524.37	8467.18	11376.9	9188.39	7362.85	11990.1	8068.83	8611.79	7406.06	8660.74	8746.17	8959.23	9033.25	11039.9	8320.39	9920.91	9830.56	8241.22	7433.86	9995.05	7779.76	9605.41	9971.22	7340.69	8160.64	8720.47	8823.54	9724.89	7835.56	11731.6	7881.58	9392.61	6624.57	9720.04
O14653	O14653		GOSR2	22215.3	22649.5	21295.2	24411.5	21460.6	23779.4	23903.6	20931.7	19799.1	22601.5	18817.5	18080.1	24017.4	23978.6	19976.4	24608.1	27770.3	16209.6	24371.3	22842.3	20312.9	19991.8	21498.4	29515.8	22594.8	18611	22001.4	20944.1	20480.6	21056.4	23038.9	20256.3	24266.6	21335.1	24268.9	23167.8	20742.3	18397.8	22689.6	25083	20768.8	22520.8	21998.7	23424	23912.5	23428.2
O14656	O14656		TOR1A	13851.9	14092.6	13898.6	14146.3	13557.2	14827.6	14096.5	15672.8	15385.9	12793	13275.3	12605.4	14128.6	13071.7	11339.3	12923.6	14463.4	11954.4	13607.2	11933.8	10592	12422.2	13650.5	10643.3	12739.3	13030.8	13322.7	12459.9	15256.3	13625.7	13114.5	15023.3	18133	11945.1	13701.6	12739.5	11191.3	14027.4	14162.8	15650.9	12625.8	14911.2	13941.5	15157.6	11980.3	14241.7
O14657	O14657		TOR1B	13847.6	13866.2	14808.6	12503.9	15633.2	13913.5	12250.3	12673.8	13008.6	11892.3	16605	11491.4	12653.8	14264.5	9727.04	12251.3	14180	17320.4	13482.5	12352.5	14878.6	14678.8	17348.9	12378.1	12918.9	12903.6	12143.6	11158.9	11976.8	12697.3	13646.4	19035	19286	14153.7	11726.9	12284.8	11469.9	11579.3	12268.8	16407.6	16393.1	13364.7	15147.8	18477.6	15340.7	14897.2
O14662	O14662		STX16	8082.89	7836.76	9304.19	9277.03	8506.87	11728	7762.47	8304.45	7696.03	7822.76	5613.83	6631.61	8232.88	8554.88	2205.61	8607.13	9095.41	5095.77	8629.61	8392.93	6426.77	7497.49	7180.71	5541.94	8871.52	7415.43	8134.3	9226.18	8670.01	6617.74	9260	7690.1	8644.56	7005.48	9512.4	8282.58	8201.5	8364.51	7999.04	6797.4	9932.62	7917.42	9649.49	8654.55	7259.97	6305.89
O14672	O14672		ADAM10	35024.7	33716.9	32237.1	35901.1	42260.5	26253.5	33555.3	30741.8	28677.6	29548.7	43283.2	37462.3	28773.9	32813.8	40635.2	27412.8	28794.8	62089.3	28927.3	28491.7	24556.5	34570.4	44381.1	40400.5	33077.9	35978.7	25844.8	32364.2	40544.4	30745.2	31282.5	41475	35767.8	36306.2	28711.1	26637.3	33097.9	28454.8	31422.6	43540.4	28409.4	33446.1	32860.7	39155.4	37705.6	37279.9
O14678	O14678		ABCD4	1413.65	2409.07	1767.96	1556.19	2514.14	1853.46	1763.29	1820.68	2778.34	2499.51	1294.16	2420.42	2264.49	1718.44	905.535	1167.8	2782.11	1406.98	2217.48	1902.23	1757.77	2291.56	3133.69	2254.61	1337.75	1646.33	1898.16	1965.89	2465.12	1477.89	2201.07	2193.83	2125.59	1451.63	1190.11	2996.89	3139.38	2562.75	1558.96	3745.87	1992.04	1641.9	2092.74	2491.49	1353.31	2279.95
O14681	O14681		EI24	26112.4	26133.1	18434.8	24268.6	22699.6	20406	19053.8	13413.7	12885.8	19252.8	21061.7	19054.4	23233.4	20931.1	21169.4	24340.9	24392	20078.5	22742.3	18955.3	22850	15092.2	20740.6	45367.9	22469.8	19542	23590	23215.7	22290.1	22961.5	21686.4	18220.2	24208.7	19997.2	25865.8	16024	25880.8	18506.6	23546.5	20832.3	23733.3	23294.7	21754.3	19762.4	27428	26207.2
O14683	O14683		TP53I11	6786.72	9442.6	5406.91	9652.07	12223.2	7225.89	7544.26	9047.84	7014.01	3743.31	9760.74	8761.22	11838.2	9235.21	7022.28	4927.8	6244.35	12104.6	5574.99	5859.97	10999.6	11120.5	8796.53	9809.39	6188.28	8947.98	9182.78	10400	8248.81	6713.19	7851.78	11664.3	7344.88	6638.02	5857.52	8736.21	3864.86	6817.18	7492.07	10964.8		8574.59	6486.58	8450.58	14446.4	12153.9
O14686	O14686		KMT2D	1073.44	609.954	2027.61	2864.59	2690.07	2179.49	2076.31	1880.06	3159.43	2380.97	3430.68	1805.17	1168.11	1267.84	2489.61	1750.73	2898.16	1095.6	975.288	2109.91	1618.92	2774.72	3539.99	5167.66	3016.04	1751.07	1700.38	1771.93	2127.24	1485.91	1535.02	2237.68	2145.03	1360.68	1699.16	1941.61	1494.91	1271.19	4223.67	3921.29	2521.69	1365.57	2572.2	4368.41	1506.69	5748.03
O14713	O14713		ITGB1BP1	2986.7		3316.5	2836.84	2563.67	2192.76	3006.05	2265.91	3484.49	3362.39			2978.69	3431.98	4120.86	4510.85	2871.43		2251.51	2798.57	1438.18	2191.65	1258.32		3059.32	2684.33		2364.22	2216.67	3265	2952.38			2876.99	2091.06	3481.06		2799.66	2044.36	2019.92			3946.49	2324.36
O14727	O14727		APAF1	2440.88	2609.5	2972.8	1938.58	2472.05	3512.74	1973.92	1960.87	2080.8	1729.92	3723.5	5354.56	2653.74		3438.24	2533.53	2446.94	2949.72	1794.37	2718.46	3286.88	3358.91	4400.17	2412.22	1393.53	2366.57	2857.86	3065.18	3939.22		2001.06	2879.7	3052.07	1860.12	1774.79	2204.76	3128.73	2583.41		3867.05	1862.38	2931.96	2405.31	1771.83	3765.72	4044.15
O14730	O14730		RIOK3	6657.16	9987.81	6793.07	6394.85	6669.81		9092.43	7591		11912.3	3811.64	8308.34	6700.11	6855.26	6239.29	14198.3	7993.15	8469.42	5730.82	4699.46	8998.74	4251.72	6419.04	12076.3	4854.99	8211.78	7734.23	8072.39	8388.19		2852.17	5766.44	8425.45	12069.7	8258.58	2199.76	3875.24	9743.2	5236.09	6741.24		3512.46	4408.4	7342.44	11479	7410.28
O14732	O14732		IMPA2	31671.5	66598.5	30721.7	61368.6	39698.6	22053.9	46598.9	15459.5	11769.9	26893.4	84062.6	27586	22703.3	28183.5	55188.8	25805.2	36610.2	63634.2	15928	24757	41826.3	24082.7	54464	177367	12869.5	21881	21835	31277.6	22546.5	17534.3	22020.4	26084.7	30014.9	32731.9	23104.1	13484.7	17451.8	14572.6	36623.9	64398.5	24045.5	30138.6	24524.9	27253.4	47990.8	104917
O14733	O14733		MAP2K7	4544.79	5312.91	5263.09	4098.15	4559.52	5765.12	4307.24	4593.66	5636.79	4667.49	4627.15	4783.88	4371.81	4451.43	4102.74	4426.58	5198.25	4678.2	4849.33	3315.23	3198.4	4902.98	4915.07	4384.83	4978.26	5365.89	4479.25	4100.98	5330.47	4368.55	3731.2	5484.23	5646.12	3684.33	4394.64	4746.48	4526.14	4198.85	4640.38	5637.95	4902.98	4080.62	4462.31	5355.47	4170.83	4754.76
O14734	O14734		ACOT8	9201.32	7355.05	10284.9	6639.64	7353.12	9471.72	8547.39	8672.47	8322.16	6258.58	12184.5	9301.54	10125.9	10612	9680.07	8033.08	7342.74	11276	8734.76	8893.29	7294.66	7901.54	8309.19	6191.78	11139.8	11452.9	9066.77	7857.4	6111.61	9105.87	9061.03	10097.6	5658.83	10502.7	6611.48	7773.86	7707.77	8389.48	7835.7	6468.09	8310.11	6791.84	9272.02	7598.26	7755.79	9802.7
O14735	O14735		CDIPT	68950	54818.5	62641.7	56613.6	53486.3	54129.3	54590.9	46126.2	49609.1	53969.5	46813.7	44460.6	60297	56316.3	66474.8	61127.9	42017.8	42254.7	66859.9	58741.8	66777.3	45007.7	47059.4	68037	51737.8	52406.1	54885.8	42472.1	59855.4	52397.3	53372	41401.8	72355.8	54616.8	59028.3	42221.5	55123	56445.5	52166.9	61506.6	58149.4	53200.9	56549.6	64987.4	57491.9	47741.4
O14737	O14737		PDCD5	7179.5	9095.68	8010.37	8954.63	7999.68	7451.14	10430.5	9915.65	8941.32	11563.1	11961.3	7576.9	10496.6	11165.5	12090	8087.49	12001.2	9587.74	7688.23	9880.12	8713.31	15364.9	23255.3	27702.7	22194.1	19815.4	17926.7	14383.6	12850.3	16676.3	17433.8	18298.6	22112.3	15584.8	17454.4	14183.8	20571.5	14977.2	19053.9	23206.5	15391.3	16917.4	12631.7	14134.9	10178.5	7645.11
O14744	O14744		PRMT5	58450.4	57813.3	57146.6	59030.4	65195.1	53017.1	62621.6	52609.1	48981.6	57979.1	64706.4	68950.9	57398.8	55959.9	75073.2	60281.5	54224.6	70961.3	61296	56640.3	60184.4	56403.3	57726.5	57491.2	51285.9	59218.2	58467	55502.6	54714.8	52884.2	54030.1	59107.1	50361.9	57965.3	61930.7	41121.8	60391.3	59275.5	55428.9	50174.3	56533.9	59904.1	53467.8	53146.8	65592.5	58298
O14745	O14745		SLC9A3R1	61994.2	57010.9	60882.1	56940.8	59068.4	52583.4	61644.3	53308.5	51235	54254.3	86601.3	59030.3	62010.3	61207.8	56247.4	56883	48505.9	57185.9	48080.3	52011.1	45112.5	58396.8	68478.8	61933	62080.6	51168.5	52938.1	57073.8	60149.3	67986	56169	66051.9	58037.2	52102.3	49402.5	49852.5	69615.6	51430.4	45212.5	49934	58845.7	48460.3	47753.1	48285	42031.6	44898.3
O14772	O14772		FPGT	4358.77	4602.89	3040.31	4414.45	3881.53	3302.64	4894.94	4045.67	4391.42	5683.32	3510.03	3074.58	3658.04	4346.82	4164.77	4245.85	3593.01	4148.99	4055.14	4609.6	2757.34	2891.61	3797.71	4949.32	3519.75	3809.23	3299.41	4213.64	4390.07	4059.17	4398.64	4225.9	4609.38	4559.29	4038.31	3949.63	3775.18	3382.77	3405.16	4130.24	3851.63	4686.37	4446.26	3879.89	4919.03	4244.71
O14773	O14773		TPP1	408845	217162	285798	324220	271286	329818	297445	379329	446188	448474	169604	290961	369821	401314	207457	378406	295593	122542	404256	337294	256408	295705	282538	74233.5	326873	389978	399872	386976	284775	288527	321113	288320	401567	348803	387382	429205	485005	467736	253413	219272	412533	276799	410159	405899	305328	160003
O14775	O14775		GNB5							72.3609			140.443					141.691											168.807				195.934		136.332									148.812			114.709		1211.28
O14776	O14776		TCERG1	20961.5	21860.1	22751.2	23960.1	23301.3	21124.8	22017.5	22400.1	21888.5	21345.4	19644	18822	22110.9	22548.1	18998.5	22683.3	22494	22320.3	20669.3	21610.6	21596.5	20397.3	22309.3	23944.7	20713.1	24802.9	22036.7	23052.1	23528.9	21767.2	20960.8	22437.3	24638	23777.6	23488.6	22194.5	21920.5	23724	24512	24005.4	22244	22755.8	21816.5	22548.2	21938	22392.7
O14782	O14782		KIF3C	156.249	67.1152		219.978		141.79		178.662	365.736				193.002		209.761	255.053			145.292			132.527	35.5625		262.963		251.199	181.784		210.531	217.338	117.738	212.016			368.775		129.615	316.726		97.8024	279.865	172.565
O14786	O14786		NRP1	12595.2	13289.9	15846.3	13529.3	14046.1	11534.5	13813.9	13791	21365.8	13250.6	10822.8	14997.7	18321.7	16549.9	14614	12188.5	13232.3	13552.8	13644	11934.5	16243.7	15123.1	12970.1	7812.66	10243.7	19225.1	14835.7	12391.5	13138.8	16254	10838	18426.5	16750.8	16215.2	12399.9	14396.7	13458	11940.1	15191.9	19409.4	10536.1	18638.3	12860.9	18300.3	13334	17910.3
O14787	O14787		TNPO2	2847.84	3195.84	3243.85	4655.8	3399.99	2477.14	2897.93	2918.75	3354.98	2062.69	2368.32	2947.05	3003.7	2600.7		3041.35	1886.18	2686.66	3433.09	3362.33	2867.81	3242.39	2828.55	1622.92	3001.66	2218.86		3807.9	2352.26	2378.33	2196.83	3617.94	2321.05	3155.77	3553.19	2376.7	2611.7	3704.6	3327.33	3512.72	2356.02	3148.24	3368.22	3211.82	1862.25	2744.67
O14795	O14795		UNC13B	3896.22	4960.31	3523.36	3105.4	5165.96	4261.45	3829.69	4647.03	4501.4	3923.65	4592.28	6423.78	4755.16	4667.2	1504.75	4117.64	3510.7	5840.84	3904.91	4391.2	3015.46	4404.68	6108.32	4820.24	3922.09	4562.81	4519.97	3856.27	4103.19	4275.83	5440.02	3822.03	1875.85	2936.88	3875.25	3864.7	3379.61	3376.11	5993.1	5773.58	4809.65	2124.81	2989.9	4531.52	3626.74	5551.53
O14802	O14802		POLR3A	14370.3	12622.3	13508.8	13235.6	13726.5	13808	14282.8	12491.1	12706.2	14238.6	13273.6	14675.2	11398.6	14091.4	14597.7	14909.4	13697.8	15293.3	14271.5	13214	13397.9	10335.5	12891.6	10403.7	13182.2	15109.9	13604.4	17393.6	12823.4	13539.8	15774.9	13004.6	11223.7	13811.1	16153.7	10931.9	13096.2	13041.8	15206.8	13529.4	13860.3	14037.3	12113.4	13750.5	14030.7	14096.3
O14810	O14810		CPLX1			2197.87	1893.21	1049.49		360.346	1564.22	2538.53	1452.11	1220.14	1488.07	2837.8	2400.8		587.286	1897.48		2199.86	1073.52	595.326	1725.06	2214.18		2924.65	2299.32	2129.96	2143.94	2285.7	1115.89	2525.55	4031.57	2637.09	1958.15	2879.93	2299.77	1020.43	1636.92	2096.06	1191.81	2428.92	2654	1061.69	3073.83
O14818	O14818		PSMA7	180819	185404	192740	178319	179129	173735	188497	185975	193392	186883	175672	165033	202514	184342	172711	178224	201608	163899	175809	188518	190477	186705	187658	183096	198561	188305	172414	171126	171213	181010	186214	214850	197108	173377	185226	193558	175266	189008	185611	151672	169642	185982	176424	163363	151960	155698
O14827	O14827		RASGRF2	232.662		231.91	184.201	135.838	187.49	510.138	181.164	485.606	246.598			299.72				173.276				134.954				436.929	180.203		171.293		130.646	90.7513		329.302			115.75			160.131		245.615		407.241	317.184
O14828	O14828		SCAMP3	37625.7	38381.5	42587.9	32546.9	33094.5	42643	39719.8	45927.5	43226.7	42628.1	34194.3	36409.1	40533.6	34925.3	10933.7	34196.8	39832.8	27332	41938.9	36044.7	30957.6	46489.4	36830.6	29076.5	48710.5	36761.2	38648.5	39894.1	39899.8	41562	41329	39573.1	44052	37942.9	37294.5	48997.3	38044.1	37192.4	39814.9	35025	37234.9	32725.8	38404.5	37662.1	27429.1	27438
O14832	O14832		PHYH	5098.36	5687.97	8701.15	6663.96		7146.74		6131.52	9743.08	5556.95	7714.62	5459.89		8080.78	5879.32	6401.97	12132.6	8001.01	5292.38	5995.99	5333.17	7071.8	8442.79		6467.19	6535.05	6850.36	6971.28	5924.07	7653.14	7450.06	7152.67	5386.35	9211.37	4148.26	4199.74	6150.13	4516.82	6243.71	7899.27	7646.64	7267.77	7075.5	6510.82
O14841	O14841		OPLAH	12158.8	13534.7	12984.2	12526.9	14182.7	15829.6	11008.3	11591.4	8697.18	10687.5	23481.1	14278.7	7522.18	12860.8	14343	6641.3	14587.3	23389	8359.76	9566.51	9334.92	9773.79	14356.5	16554.8	10844.2	9992.7	8379.47	12768.8	11348.8	10896.3	7845.21	12304	8803.83	10401.9	8495.08	13458.7	8398.14	6962.76	10575.7	14324.8	7499.4	11979.9	12708.2	11735.6	13179.1	17352.4
O14867	O14867		BACH1								853.569			742.283	502.987			135.403		752.554	1211.62					493.026	1006.64		506.709			310.774					176.679						421.563						898.223
O14874	O14874		BCKDK	22440.1	23652.3	21684.4	21260.8	22631.5	23184.7	22342	17595.3	19721	20787.5	26837.6	19410.5	19472.4	20459.5	25961.1	17736.5	20828.9	19609.1	17497.9	19571	18536.6	20716.1	21036.7	30512.4	17363	15796.5	19016.3	17249.4	20509.1	18923.5	17457.1	18128.5	21807.4	20324.4	18211.1	20493.5	20128	17261	18501.2	25532.3	17921.2	16829.4	24268.1	18044.5	24049	33333.2
O14879	O14879		IFIT3	6425.79	6063.66	5301.65	4406.89	10274.2	5400.23	7002.65	11260.1	4017	5200.13	5406.61	6365.69	6747.81	5797.08	7582.62	4882.74	5653.43	38814.6	3818.52	3661.25	4288.62	6590.51	6209.95	10181.5	13073.1	8576.57	3061.34	5167.44	3720.33	4125.15	3481.01	7290.33	5944.48	5657.89	5684.57	4613.06	5405.93	4437.46	7884.97	13290.8	5828.65	3318.86	6882.39	5394.4	5738.99	5732.71
O14880	O14880		MGST3	115769	126240	137506	116639	126974	131577	124290	150363	144986	129230	141561	87262.6	127921	118440	101487	122601	114761	129709	125623	108166	60895.9	115578	117440	67870.3	110482	146122	127912	92418.6	106442	117608	122373	113941	131470	105226	116214	140382	119727	130425	136305	159974	121738	98597	160782	142606	109358	139937
O14893	O14893		GEMIN2	5737.42	6351.83	6788.18	3899.11	6526.62	7421.87	7425.28	5730.75	7036.32	6454.9	4207.97	3518.55	3936.03	18819.9	2870.76	13406.7	4952.29	5312.31	5513.17	4708.65	8421.83	4950.3	4617.85	2796.18	5500.15	4106.77	2750.92	5827.95	4581.37	5783.26	4504.55	4193.29	5385	6549.24	3707.26	5612.15	4383.04	4361.54	3558.58	3776.75	4000.3	4324.48	5328.62	4654.71	3170.43	3965.91
O14896	O14896		IRF6	7290.46	4867.35	6854.4	6853.02	7073.5	6279.75	5837.19	7310.14	5329.75	6677.91	7790.33	7993.24	6426.34	6562.4	3745.24	6108.66	7844.64	6421.21	6982.28	6913.83	4877.6	7703.72	9970.14	3318.56	10337.9	9814.39	7333.24	10453.7	7678.09	10350.7	8170.88	13226.9	9257.07	9977.19	6606.84	6846.52	8111.97	7655.25	7454.93	5429.85	7763.4	7955.58	7953.9	7498.36	4228.46	5033.48
O14907	O14907		TAX1BP3	8317.35	10289.9	8350.89	9280.58	11759.3	8469.83	10219.8	8895.31	8317.33	9716.18	14634	10255.4	13385.9	14252.9	16852.2	7060.11	8977.91	21798.7	6241.6	6957.71	9266.37	11917.6	23883	28128.9	11613.5	15282.9	13713.5	13788.7	14440.1	15378.9	12432.4	23153.6	21661.9	12407.8	7390.93	10869.4	11493	11579	11988.6	20958.7	8212.33	11769.9	10174.1	17802.9	10107	11010.4
O14908	O14908		GIPC1	12984.5	12096.9	11879.1	13493.3	13660.5	10875.1	11595.8	12385.5	10269.6	9906.96	15386.4	10287.1	11921.9	12387.2	13124.8	9598.51	11116.1	19108.5	10083.2	9471.09	10460.4	12436.4	13593.3	12862.8	11865	11613.4	10713	10807.7	14884	11255.6	11188.3	12788.6	12501.1	11911.4	10805	11031.1	10971.8	11164.3	11695.3	13256.9	9229.74	10714.5	9925.11	10688.1	11201.2	11427.6
O14910	O14910		LIN7A	1459.41	1175.38	1276.22	1049.57		934.956	984.29	1456.56	1579.64	2613.59				3313.95		2150.6	1241.32	1315.59	2252.33	1657.69	1323.93	3371.44	1865.53		2781.51	1019.92	1775.65		2930.93	1856.88	1288.13	328.032	1672.25	940.845	742.495	1300.16	2056.23	1589.76	1954.73	2394.23	2036.44	1493.87		2124.23
O14917	O14917		PCDH17	1326.9		788.873	533.295		722.732	161.13			1606.51		329.083	1336.43		488.666	608.071	817.244	590.796	898.028	1222.24	340.967	1241.01	1405.66		1391.71	820.68	999.295	642.622		701.585	1102.7	568.407	1181.41	143.677	543.533	1306.25	937.782	902.485			910.73	843.966		1020.57
O14920	O14920		IKBKB	8897.87	7832.34	6704.56	7945.65	7586.19	7436.63	6467.9	7149.36	6101.13	8286.32	8251.78	8924.84	9157.02	6827.08	9262.34	7904.66	6714.54	9191.19	6878.71	8206.29	6753.42	6686.48	7511.84	7529.8	7113.65	8197.97	7650.12	7946.39	8141.1	8853.55	7837.23	6713.81	7297.58	7690.03	7434.02	6168	7798.03	7144.88	6563.92	8141.01	7268.79	7262.28	7684.06	7316.92	8157.96	7489.96
O14925	O14925		TIMM23	12835.8	10177.8	17011.8	10419.3	11364.5	13673.3	16083.8	15541.1	18409.7	16091.8	12334.8	11485.3	17386.7	12328.2	12149.5	12077.1	18007.7	12430.3	11824.4	9373.79	12160.4	15874.9	14162.6	15131.2	15640.6	14605	10473	15469.4	15738.7	14775.8	14808.7	14828.6	13330.8	13772.5	12726.1	23413.3	12781.6	13484.5	14528.4	14977.7	9493.43	14603	15052	12501.8	8776.17	10992.8
O14929	O14929		HAT1	9604.46	11484.1	11881.9	8569.02	10050.4	9372.9	11640.6	9378.36	10790.9	9842.48	11289.9	12561	14001.2	11685.2	10918.4	6642.87	9289.24	12043.9	8288.03	7590.04	8750.32	11985.7	12166.8	12701.2	9346.71	9646.95	8221.13	10084.3	12211.5	10064	8209.38	9942.03	9259.25	9878.5	8066.22	9907.21	10018.9	9627.85	9817.49	12121.6	8899.62	11254.8	8170.09	10005.3	8863.45	10018.4
O14933	O14933		UBE2L6	6798.8	6013.78	6075.97	6352.1	7797.41	9934.78	8161.2	6941.91	8269.39	4930.25	15160	8956.35	12117.1	8274.62	8415.39	7086.26	7523.13	12893.1	6788.45	8893.53	9497.18	6767.89	7529.71	10701.9	6866.57	11096.8	10370.5	8558.12	8776.11	8462.42	9041.24	12824.8	11780.3	9325.43	7672.27	5949	10728.1	10036.2	7990.55	7288.11	10217.5	9358.81	5374.34	7109.75	9362.36	5615.91
O14936	O14936		CASK	29729	31017.2	27847.3	30088.3	31473	28141.4	29636.5	28141.1	27526.6	29177.1	32753.1	29719.7	26369.9	29185.9	34725.3	24402.1	25346.3	46786.9	27436	26559.8	23342.4	28652.5	31707.8	30711.7	29019.9	29745	26699.1	25384.5	27858.1	26889.2	27935.7	30369.4	22079.6	31371.5	29428.3	25661	27760.8	27641.2	26997.2	34567.6	25774.5	29516.2	27924.1	30817.1	28968	30923.1
O14939	O14939		PLD2		83.861	270.952	353.68	483.818	515.03	270.604	268.075	243.903	226.151	576.714	312.198		854.435	404.599	332.034	433.323	1082.97	247.36	275.296	216.142	311.738	368.358	518.949	410.935	354.289		377.432	377.003	211.364	378.291	311.277	186.556	406.319	305.387	654.404	302.798	126.186	65.2843	456.128		174.019	483.462	275.905	393.497	568.39
O14949	O14949		UQCRQ	35921.9	41318.6	38270.9	43904.7	44530.3	33379.2	39772.6	38167.4	37826.4	37100.7	55475.7	34845.1	41308.1	42808.3	54577.4	39629.2	43203.3	43588.6	39363.3	42733.5	37795	43475	47389.7	48647	38249.2	40403	41989	38456	43352.4	37538.9	45836.9	45867.3	54695.2	47748	38676	37324.6	42219.3	44408.7	43863	54329.2	41433.1	42562.4	40464.3	51333.1	50409.1	43676.4
O14950	O14950		MYL12B	139646	172553	155192	173193	164067	100411	150534	126101	159734	158427	228759	167960	189623	192683	254594	150605	179843	199212	149681	151185	216126	155262	239430	301782	137959	199390	176383	132051	167448	172133	175432	224016	273557	186864	130641	127882	148865	168352	169027	272577	150384	189976	162750	214142	205505	186185
O14957	O14957		UQCR11								668.851			97.6274	186.884	260.216					691.092		333.376		714.597		704.505							635.779	658.114				401.991		672.554	1112.35		289.31	514.052				482.293
O14964	O14964		HGS	40131.3	39465.9	41188.5	40492	39272	42277.6	42799.6	40860.3	40386.4	43237.1	33510.7	38765.1	41110.9	41530.8	37588.4	43410.1	42225.7	34522.4	41325.9	41208.8	41516.3	40654.5	37517.2	37345.8	41496.1	43736.6	42799.3	38556.5	38611.2	43942.2	43562.7	37761.4	36831.2	42200.2	42820.2	37482.6	40917.8	44398.8	38932.9	37519.3	42854.4	41012.5	39073.9	37963.2	38441.8	36104.6
O14966	O14966		RAB29	13049.3	11309.2	13806.4	13649	8991.76	8507.67	14282.3	13764.8	12307.7	13061.1	13694.7	13552.1	10229.6	9277.54	11455.6	8862.89	8818.35	10852.3	12576.5	14576	13345.2	15758.5	14986.1	11210.9	12424	15574.7	12122.2	9423.15	13300.4	11126.5	18467.1	19998.3	17976.2	15811.4	12580.6	16801.2	15606.4	20264.7	12662.8	12750.1	13498.5	16484.3	13263.4	14540.6	12509.6	11402.8
O14967	O14967		CLGN	8081.92	8375.09	7867.91	7688.8	4567.8	10864.3	8555.68	12278.4	9989.81	9776.31	4758.7	8675.34	9439.37	9356.47	5148.1	8623.32	8276.5	3555.03	11510.4	9798.49	8142.06	9208.48	6269.07	1119.27	12229.9	6330.77	7951.99	8124.81	8617.07	10524.8	8805.33	7319.39	9905.13	7075.49	10905	9991.59	10852.1	7849.88	9044.42	9864.8	11262.4	8875.54	11418.3	10238.2	7292.21	6615.09
O14972	O14972		VPS26C	6640.9	6380.19	6155.84	6460.48	5906.58	6723.49	8011.54	6475.6	7659.77	5157.68	4880.05	6930.46	5941.75	6725.6	5034.78	4564.98	8558.97	4300.11	7619.22	7051.29	8948.71	5763.71	5460.97	5832.76	9750.58	7368.03	6301.55	9401.07	6312.2	8198.87	4762.61	5592.71	7209.66	7493.65	5515.36	7543.57	6236.97	6658.86	5404.39	5802.21	5821.97	6115.04	5998.53	5441.27	6303.72	5397.66
O14974	O14974		PPP1R12A	30650.6	30361.4	34042.8	29664.1	28982	33002	30852.7	35724.2	35398.2	32773.2	23136	25869	34853.1	32674.7	20034.4	31745.1	33988.5	26413.2	35637.7	32703.6	32068.8	33847.6	29862.1	20778.6	35006.4	35512.6	33900.2	34265.8	33261	36492.6	32233.6	33477.6	40729.6	33843.4	31762.9	37540	30263.3	35175.5	33204.4	32806.6	32378.2	32122	33139.7	35930.2	26666.5	26405.5
O14975	O14975		SLC27A2	7467.11	7512.89	7130.16	6475.26	5752.2	7400.91	7399.79	6911.22	8224.84	8289.11	7789.83	6541.04	6064.47	7467.07	7074.9	7551.8	5655.86	5429.91	7458.09	6502.66	5052.34	7578.84	4928.54	10035.4	7750.85	4725.24	7674.4	5680.7	6644.94	8355.89	6597.74	5192.47	4287.61	6866.94	7026.5	6181.89	8074.39	5435.47	6169.6	8965.24	8297.45	5187.12	9505.55	5555.78	6703.47	8706.22
O14976	O14976		GAK	21822.5	24600.6	21809.8	21434.2	22579	21292.6	23414.1	22616.7	20700.3	21770	22581.9	27926.3	20989.1	23818.3	20846.5	21503.9	21147.8	30221.1	21151.2	22780.4	21260.3	21699.7	22704.4	18917.2	20624.5	21792.7	22151.3	24397.4	22675.1	21525.9	20669	19563.8	16297.4	23777.2	23054.3	23149.9	22593.4	20151.1	23447.5	22884.4	20974.9	22793.5	23162.3	21664	24960.8	22692.8
O14979	O14979		HNRNPDL	73701.7	79427.1	87745.4	79626.9	77169.7	77122.2	71944.9	81064	85200.9	70369.3	69392.4	66087.5	78651.4	69656.2	66290.8	78674.5	73851.3	70289.3	70316	83966.1	66218.1	85160.7	92958.9	54938.2	79180.7	87585.9	74552.1	82836.6	85365.2	77762.2	73532.6	84885.2	89751.6	86863.7	74536	71136.2	83224	89263.6	76859.3	79023.2	84883.5	81833.4	79191	80694.1	62925.4	67407.6
O14980	O14980		XPO1	40145	37987	39386.7	38015.4	37808.9	41014.2	39057.4	39620.9	40144	38223.6	37125.2	44128.6	38851.1	39743.7	28304.3	40493.7	37869.7	43993.2	42811.9	40814.9	36205.3	41027.3	38613.3	26642.2	43261.1	43276.9	39923.8	40722.5	36722.3	41017.8	39180	45357.1	34921.6	44107.9	40917.5	35685.5	40132.2	40755.6	45062.8	35770.3	41713.7	40800.4	38412.3	38457.9	32654.2	33966.2
O14981	O14981		BTAF1	4559.48	4887.02	5656.76	5193.55	5121.38	5120.53	5271.54	5056.65	5233.47	3515.19	5267.84	5546.99	6399.29	5411.55	4486.74	5201.46	5462	6034.85	5412.4	4980.1	5285.61	5211.62	6313.88	4298.91	5785.15	5897.29	5915.68	5339.4	5756.36	5458.04	5700.16	6044.86	4350.4	6472.47	5064.1	4976.01	5716.51	5196.95	5659.74	5655.07	4736.31	5468.79	5209.15	6042.01	5614.86	5197.33
O15014	O15014		ZNF609	4699.88	3874.24	3891.88	4258.34	6102.23	5839.12	4340.56	2888.79	3505.29	5273.07	4366.42	4658	4355.04	4754.54		4183.89	2375.73	5565.1	4886.74	4795.04	4293.5	3974.16	7453.48	5043.52	5786.72	5473.11	1971.63	4202.65	2314.7	3771.64	4389.74	3767.3	4377.9	4191.1	6050.55	4648.42	3308.75	3612.06	5039.9	5224.3	3198.54	4236.87	3680.96	2488.4	7744.14	3751.01
O15018	O15018		PDZD2	8060.95	18627	3915.13	15314	12996.3	6396.88	9672.78			6103.47	15567.2	5678.52	4847.7	5640.75	30088.8	12472.4	8151.69	11849.5	9360.92	5111.91	8560.32	7032.29	7890.21	34390.8	9041.66	10285.3	11752.1	11805.1	6393.46	10388.4	7168.04	8814.42	7920.28	7760.68	12303.9	6080.03	7357.97	11281.6	8595.41	9131.18	17788	10400.3	11130.1	6096.05	21917.1	18214.2
O15020	O15020		SPTBN2	14680.7	17927.2	16931.4	12708.1	11782.2	17975.7	15649.8	20994.1	16789.9	13450.5	12496.8	17553.7	17081.8	16397.8	10225.3	18069.8	15264.9	18351.6	19311.7	17280	10973.7	19248.3	13948.2	13743.5	22974	13091.2	17913.5	16159.6	12530.3	20160	17324.8	12875.4	9904.69	14595.8	18288.4	21454.2	15023.6	11549.8	19332.2	11176.7	18041.6	13395.6	19153.5	10500.2	13440.1	14114.7
O15021	O15021		MAST4	9020.99	8676.79	9195.94	7992.47	9655.14	10610.2	10884.5	10615.2	9620.98	10181.6	7421.66	8711.91	10504.2	8781.17	7073.81	7844.41	9226.28	9690.49	10288.3	9391.39	9171.58	8733.95	9775.8	6122.04	8098.52	9291.25	9289.01	10511	11092.4	9060.39	9505.28	11711	9057.65	9294.33	9972.46	8380.17	9369.86	9065.78	7965.43	7786.35	10491.4	7778.47	7349.37	9610.7	7666.53	8032.2
O15027	O15027		SEC16A	32206.4	32942.4	35201.5	31249.7	30403.2	39472.9	36273.3	36507.5	32436.4	31701.1	32521.5	43195.8	33403	33491.4	22595.9	33966.3	31260.9	31311.9	32959.6	35934.8	28919.7	30141.8	35397.8	29285.4	35086.9	32697.2	36384.9	34672.5	33145	36331.4	35698.8	27492.8	19663.8	29844.4	34172.8	38756.2	32728	30417.2	32323.2	29791	35636	34076.8	32099.8	30468.9	27408	27592.3
O15031	O15031		PLXNB2	18679.3	17386.6	18848	18906.5	16900.3	19406.7	21206.9	17113.1	20015.1	19353.2	18912.4	21285.2	21321.4	22477	17474.3	15352	15601.1	20145.4	16723.1	15958.3	16970.3	18288.5	19611.9	16008.9	18620.8	17841.8	18308.3	19444.5	20057	20188.1	17208.6	19217.8	17017.1	18653.8	15846.9	19558.1	20126.4	17988.9	16137.2	19794.4	19612.3	17254.7	19556.2	18548	17546.9	16760.6
O15034	O15034		RIMBP2	7312.17	3423.96	7782.97	4813.1	4177.78	10521.5	7021.52	8195.13	8376.52	8409.78	1844.28	7411.84	7136.95	6467.21	1504.08	9156.94	10064	1795.69	9695.79	8575.58	5851.25	8726.12	6239.38	123.844	9123.23	6280	9125.27	7851.6	4935.4	8929.39	8772.42	7268.72	5925.06	7036.93	8963.09	11601.2	9061	6691.22	7931.42	3104.07	8506.8	7074.44	9251.66	4670.54	3488.79	1310.15
O15037	O15037		KHNYN	3003.24	3914.96	3383.35	2692.71	2741.95	3875.24	3672.85	3844.55	3294.8	3921.89	2705.17	3261.79	2835.86	3524.47	3439.44	2899.51	3331.15	2596.74	2450.16	3027.68	2160.3	3352.21	3452.61	3514.09	3149.39	4143.39	3409.24	2923.12	4335.77	3510.74	2337.25	3867.87	2470.16	3122.58	3809.61	3864.94	2889.95	2163.26	3939.3	3212.43	1812.45	3349.61	3449.86	3461.97	4966.06	3011.03
O15040	O15040		TECPR2	4180.8	5142.29	5954.45	4211.89	5830.06	5226.38	5901.25	4431.43	5050.16	4580.92	3280.01	5700.81	5665.68	4101.17	4096.38	2054.08	5793.08	5262.91	3545.41	4795.08	8050.97	4961.2	5487.39	1747.35	4372.86	4960.2	4335.34	5557.47	7375.22	3782.28	4309.1	4053.94	3818.42	5489.34	5258.58	5272.35	4533.95	5098.49	6246.97	5040.58	2862.07	5121.63	4899.97	4909.13	7523.09	4557.22
O15041	O15041		SEMA3E	1045.29	1390.26	1675.2	1698.37	1112.94	1239.03	1596.15	1244.77	1324.4	337.389	1862.01	1233.42	1766.39	1606.53	962.484	1445.9	1821.28	1085.7	1592.75	1548.3	1455.79	2269.17	1179.66		869.019	1257.03	2240.84	1287.07	1131.41	611.184	642.542	1720.79	1794.98	1616.27	845.565	756.479	2264.7	1345.34	1402.27	1407.28	1291.94	991.074	1079.84	6886.52	1537.53	1294.58
O15042	O15042		U2SURP	26706.9	31432.3	29126.1	29179.1	31348.4	26814.2	29506.4	31702.1	29464.5	27157.5	28624.6	30710.9	27632.2	27238.8	27654.7	29930.1	27657.9	37730.6	27094.9	27858.6	26033.8	29567.6	29258.4	25849.5	31350.3	31812.9	28542.4	31356.2	30230.2	27938.5	29585.3	29451.5	23572	32123.9	29193.1	30726.9	27538.5	29014.1	30173.9	32867.5	27813.4	29155.4	30127.7	32514.1	27259.9	29830.7
O15047	O15047		SETD1A	4773.09	5350.97	5268	4909.36	5261.75	6018.67	5906.73	4809.16	4223.73	4619.26	4313.68	4153.55	4791.72	4973.38	5321.06	3959.01	4664.38	6920.37	4771.91	4324.28	5095.25	4884.1	6230.02	3953.68	5112.12	6391.98	4677.93	5969.9	5817.01	6030.13	4386.41	4761.93	4594.11	4326.39	5449.49	5807.13	4389.41	5154.24	3953.85	5333.53	4633.12	4098.89	4709.83	5413.67	4635.6	4664.4
O15056	O15056		SYNJ2	10549.3	8591.89	12248.5	6614.73	9193.81	11925.9	10520.6	10895.6	9594.39	9122.38	9605.81	11376.8	11195.5	13293	4476.3	10600.4	8646.82	9200.34	8485.54	9656.58	8692.97	9105.82	10085.5	4773.1	10289.9	9804.72	8674.8	11688.9	9840.62	11280.4	10267.4	11835.2	9461.59	10251.4	9826.01	9763.91	9633.27	12639.3	9193.54	8501.35	10538.2	8478.83	10112.6	9627.2	7762.75	6042
O15061	O15061		SYNM	5182.03	4309.09	4538.17	3973.32	6556.72	5410.59	4058.28	4416.34	5910.34	4551.79	3877.18	1915.37	4993.38	3602.88	4632.13	4260.07	4793.15	4089.79	3892.59	4761.99	5984.89	3743.75	3867.14	2662.93	2581.07	4156.85	4531.03	4092.42	5139.27	3122.02	3556	3445.26	5768.51	2844.99	4266.06	4593.17	2958.96	2975.78	5521.22	7559.02	3752.4	3827.53	4662.35	8004.36	5778.88	5405.31
O15066	O15066		KIF3B	14010.7	12911.8	14341.4	11363.3	12058.5	15367.9	13160.3	14137.2	13814.8	14291.5	10046	11955.9	14557	12926.7	9684.27	13214.9	13745.7	7884.51	14553.8	13908.1	12572.4	13580	12345.2	6317.69	14801.9	13038.4	13170.3	13513.6	14423.6	15175.2	15170.9	15909.1	14496.9	13358	14604.5	16365.2	14175.5	15095.9	12354.4	10978.3	13344.1	13381.4	12890	12871.8	11072.4	8997.76
O15067	O15067		PFAS	21919.5	27070.6	22926	21737.5	24426.2	22896.9	22429.1	21297.5	21526.6	22126.5	25696.2	24083.6	21388.8	25194.4	31907.6	22751.1	23966.1	36542.2	22000.4	24061.6	24097.6	22400.4	25039.8	23834.2	21731.4	22235.9	23852.3	22046.3	20699.1	23873	21902.5	20464.7	17112	25852.5	21574.3	20487.5	26755.1	23457.4	23744.5	28461.9	23967.9	22256.9	23623.2	22719.3	25867.6	27560.8
O15068	O15068		MCF2L	7576.77	7284.32	8809.91	7093.3	6570.02	9006.61	8578.17	8812.48	8892.4	7631.38	5818.89	7815.61	9055.62	7182.99	3588.1	7442.76	7143.45	4511.47	7814.59	6946.82	6447.51	8468.22	8432.22	3611.26	9103.82	9012.31	8097.12	7937.4	9603.61	9063.43	8968.96	8248.44	7138.31	8957.96	8133.39	9700.31	6841.97	8665.58	9556.79	9657.5	6996.2	7350.46	7727.04	11802.7	7447	7254.2
O15069	O15069		NACAD	3135.45	1770.29	3103.16	2573.45	2584.43	2340.08	2755.18	2349.62	3243.5	2340.8	1469.53	2095.74	2682.69	2485.92	3123.08	3157.41	1875.53	1580.58	3157.34	2991.74	2372.34	2297.33	3615.89		2358.52	3459.03	3331.64	3039.3	3187.64	2861.58	3558.34	2756.73	3302.16	2386.86	2771.92	2779.61	3059.33	3360.38	1985.15	773.052	3254.96	3366.34	2295.47	3640.18	4486.74	629.262
O15075	O15075		DCLK1			1696.73	1186.12	1991.57			1881.64							3007.48			3127.42			1328.59							1950.51				2871.9	1514.4						1742.74					1856.07	2436.24
O15079	O15079		SNPH	801.876	300.666	871.841	430.774	828.399	639.655	1042.4	941.298	727.754	846.108	400.515	784.494	839.821	487.362		426.117	764.468	370.102	730.419	612.995	531.913	572.167	438.051		780.537	803.462	837.107	869.414	479.986	544.053	740.521	1102.15	2053.55	649.458	834.23	1046.22	1135.97	647.49	674.201	555.667	672.949	723.664	562.14	597.066	1203.11	770.975
O15083	O15083		ERC2			2260.25		5082.59	3756.63			3706.74	3872.98												3209.06	2453.07	10457.8		5078.39			4242.77											4236.72			3444.69
O15084	O15084		ANKRD28	3353.6	3966.34	3632.7	4144.88	4236.71	3924.39	3225.93	4354.39	4493.29	3837.22	4607.94	4405.32	4800.19	4168.41	3438.46	4550.51	4254.16	5576.3	3766.17	2794.06	2648.27	3223.95	4223.16	2579.19	4652.02	4204.02	3844.65	4105.98	5149.9	4108.71	4011.91	4855.74	3888.9	3922.21	4102.36	4198.38	5044.24	2641.13	4555.06	4534.99	4350.85	3761.02	3979.69	4923.22	3379.79	4195.13
O15085	O15085		ARHGEF11	6789.89	6317.1	5969.15	6085.76	6776.26	6438.68	6683.12	7279.22	6122.83	5767.24	5356.45	6512.64	7698.29	5579.13	3763.31	5392.91	5589	6553.79	6496.38	5521.45	4022.98	5582.23	6106.65	4931.06	6898.85	6643.28	5758.91	7270.99	7583.77	6946.96	6289.07	7165.82	6857.18	6115.47	7473.32	7128.12	7490.61	6308.06	6612.27	5854.04	6599.49	6833.2	5485.11	6005.56	5532.68	6878.58
O15091	O15091		PRORP	3743.84	3786.53	2980.57	3998.55	3579.35	2997.93	3006.49	2941.79	3039.84	3184.94	3377.51	3297	4539.56	4071.95	2716.08	3600.08	3269.59	3544.51	4237.81	3718.79	2921.59	3635.15	3804.78	1592.68	3499.26	3896.36	4727.47	3533.66	4170.17	3882	3730.42	3989.98	3238.92	2621.54	3741.4	2931.75	4207.94	2686.76	4194.5	4458.63	4061.72	3139.37	3719.02	3221.14	3128.8	3519.86
O15111	O15111		CHUK	10926.9	10349.7	12054.2	11448.7	11361.7	11099.2	11178.7	12211.5	12939.1	11926.2	9446.56	11977.8	12247.9	13126.5	10103.3	12275.3	10802.7	9371	12905	11652.7	9508.51	12952.3	11400.8	6598.11	12425.8	11745.5	11799.8	13956.3	11946.6	13682.4	12538.6	12001.5	9427.79	11641.4	12024.4	11223.4	12685.5	12094.1	12097.4	12055	14011.6	11712.5	11354.6	12477.9	11903.9	9167.03
O15116	O15116		LSM1		1222.72	426.596	491.519	1514.58	695.88	811.221	867.93	1040.3	1236.34	695.466	744.887	886.595	828.494			2228.74	882.808		1117.79		1084.4	873.293	2084.97	1195.1	1098.8	777.076	1331.36	815.556	1101.11	1061.58	1314.49	308.389	930.429	1315.49	796.439	159.679	815.951	858.691	127.647	1007.21	723.402		476.177		699.378
O15118	O15118		NPC1	10556.4	9225.82	12134.8	12296.6	11589.6	11877.7	10780.8	11689	12156.9	13728.9	9751.08	12101	10342.8	12395.1	12659.5	9917.28	8905.47	12621.8	10648.5	11904	11554.4	7619.48	10993.5	10895.6	12421.1	10012.8	11431.9	11852.2	10894.1	10048.8	8814.57	10220.5	16356.7	9816.25	12181.3	8979.86	14184.7	11765.9	10637.7	12015.7	12800.4	12359.9	13424.4	11562.8	12874.5	11687.8
O15120	O15120		AGPAT2	15191.8	12177.6	12350.3	12549.3	11159.2	11869.7	12281.7	9636.72	18506.6	11946.1	14193.1	9244.49	11339.4	7809.5	15188.3	12075.6	11745.6	12154.6	14018.5	16097.1	13211.1	13920.9	12495.6	18029.1	15493.3	10457.5	9734.46	13290.3	12081.4	23881.4	21375.1	15643.6	13235.5	13716.7	9140.01	10663.5	17939.2	11344.4	10404	9014.53	13216.2	10000.3	10728.9	12763.7	9347.01	11910.7
O15121	O15121		DEGS1	4260.79	3532.19	5045.78	3103.73	3627.51	3708.96	4898.28	5800.59	4783.26	4349.18	5595.53	4232.74	3863.08	5672.33	4612.88	3351.01	4183.43	3885.24	3316.06	3832.41	3731.43	3968.69	5459.96	7437.21	4038.45	4294.47	3810.07	4538.14	3320.92	4888.97	3865.92	2957.21	2702.01	3322.84	2271.76	7378.76	4830.5	4133.6	4720.61	4661.68	6463.51	2788.41	4500.59	4960.56		2849.22
O15126	O15126		SCAMP1	33860.3	28984.9	32949.4	27567.3	28612.5	33756.2	33507	44916.2	34412.1	33153.8	19287.9	29633.7	35285.5	35433.1	15618.6	41403.1	31543.2	15072.7	36451.4	29529.7	27695	36609.1	28497.5	9881.39	39519.5	33648.9	35051.7	31244.2	32185.6	36766.2	41139.2	33404.6	34122.6	26646.2	34638	40003	29097.4	32944	33470.2	28515.3	30150.4	30409.7	33261.6	33290.3	24683	22787.1
O15127	O15127		SCAMP2	57330.7	56286.6	57216.2	55134.3	50368.2	61749.3	58866.7	62190.7	60923	60219.7	46683.4	55478.3	68214.7	67006	44543.5	65689.2	60786.8	54953.5	60222.2	68058.5	52634.4	62296.7	60766	54904.3	54408.3	52030.9	59043.1	53071	50796.4	56948.4	56097.4	52097	62081.5	54707	56399.7	57575.1	58308.6	55701.5	53947.4	56216.1	53150.6	48277.8	63533.6	55712	55798.6	56451.7
O15131	O15131		KPNA5	502.58	615.325	954.376	959.919	734.152	828.688	730.119	800.08	1283.45	763.011	1124.91	887.706	627.902	981.974	663.462	947.681	968.072	576.503	750.819	364.803	408.261	913.263	734.683		899.321	685.259	683.533	809.571	920.973	1019.27	1302.87	575.726	399.449	653.025	1016.97	1302.92	827.967	870.329	710.678	616.154	911.88	780.359	733.169	1387.92	299.873	574.754
O15143	O15143		ARPC1B	54357.7	60183.8	58540.4	52478.2	60741.6	56134.3	59744.5	57464.7	59768.1	54065.2	75053.7	71172.4	60838.4	51882.7	69268.1	54378.4	51861.4	73297.7	47426.7	52042.3	60501.4	61235.4	68664.1	50618.4	53135.1	67338.8	57898.8	52083.6	55339.6	59629.2	57670.9	88964.2	73959.2	66344.1	55097.2	57079.6	61576.3	71816.4	58562	57130.9	53479.6	69074.6	63371.7	64656.4	65495	61121.3
O15144	O15144		ARPC2	91537.8	93558.7	93167.8	94087.5	98196.8	86304.9	93296.8	91451.4	95420	92230.3	87638.5	81480.3	97958.8	94796	92024.5	87383.6	98737.4	88348.4	95441.7	85991.4	82997.2	91982.1	95381.2	76456.3	87777.5	92763.7	89986.4	85671.8	102792	97447	92561.1	104414	111584	85443	89470.8	80141.3	85687.5	91425.3	82930	88064.7	86102.8	79080.7	86571.1	87726.6	86105.5	83024.5
O15145	O15145		ARPC3	149321	144787	148803	152381	150508	121573	148089	140526	149597	156054	142638	143033	168127	152349	170451	153913	171094	164589	164210	147544	153916	169463	169097	125257	150081	163259	159870	150261	168343	163276	158845	180550	190613	148984	156835	152261	143593	158950	145880	145842	137674	149288	137331	164338	143155	114526
O15155	O15155		BET1	6862.86	7190.37	7319.69	7320.54	5309.84	6677.58	7618.51	8514.26	8791.88	9070.63	9495.93	7688.15	10408.9	8025.66	6292.61	7264.66	10906.4	8221.09	10065.4	9301.21	6152.92	8231.83	11019.9	9503.68	11004.7	10815.8	10730.9	9023.07	9485.67	11202.8	11088.3	10772.6	10454.8	9278.33	11664.4	12475	11197.2	11534	9238.6	11306.9	9958.9	9121.91	10653.5	8311.84	6443.14	8158.47
O15160	O15160		POLR1C	30566.6	30492.5	29814.5	30567.5	30284.4	30472.3	28648.4	30290.5	27978.8	29591.3	28283.1	24718.7	28978.5	25299.8	28490.9	27009.7	27626.5	29291.9	29183.8	26337.1	27218	27100.9	28111.5	26776.5	29025.9	26149.7	28715.2	28095.7	30771.6	27451	25573	27718.8	31234.9	27209.7	28253.1	26642.8	27151.4	28360.8	27223	30011.2	26611.7	27806.1	27669.2	29604.1	26922.6	29756.9
O15162	O15162		PLSCR1	8150.12	7073.44	6731.06	10385.1	11637.3	9320.18	9762.31	9480.77	8160.48	6343.94	14077.3	13222.5	8887.98	7711.61	12381.1	3140.18	6413.2	16868.8	3136.89	8549.45	7194.71	7040.17	12976	17712	12516.1	9600	4640.09	5409.56	7466.01	5493.97	6836.37	15952.1	10731.4	13121.1	6929.44	7221.16	8627.99	8062.57	10412.9	12151.6	5137.36	8684.71	7767.83	10545.4	12008.3	12981.6
O15164	O15164		TRIM24	3589.92	5377.59	5157.54	5396.7	4339.84	5772.73	3428.01	4806.86	4405.88	2896.45	3976.19	4045.02	5516.72	4634.98	3054.41	3929.24	3491.8	4670.55	3494.85	4122.73	3198.34	4029.4	5712.24	2925.97	4353.64	3188.21	4649.1	3442.55	4082.42	4878.55	3855.85	4736.66	2867.67	3995.81	6526.8	3579.23	5267.27	3326.18	4693.27	3969.32	4380.45	3181.25	4010.3	5502.75	3180.74	5494.89
O15173	O15173		PGRMC2	149870	170346	167895	139202	124265	148103	145101	162883	164015	165825	126671	124907	158926	155120	138586	157401	166854	118993	174541	154165	151144	167155	147747	178507	168579	129729	158512	130136	136824	161348	167463	131002	180644	132737	151883	172185	159149	140739	157047	165963	164187	138341	159599	152000	169067	157239
O15211	O15211		RGL2	4759.77	5608.7	4464.63	5011.4	5883.85	6622.55	5807.44	5731.86	4785.58	4812.68	4399.73	7367.31	4582.05	5503.08	4931.53	4848	4735.54	5824.25	6311.51	5864	4484.23	5902.12	5584.12	3054.08	5166.54	5464.15	4942.35	5238.51	3945.26	5058.01	6202.18	4165.69	4216.83	5280.12	6233.32	4311.8	5734.06	5602.97	5126.76	4265.18	5988.22	5304.39	6771.95	6467.14	5030.16	4649.55
O15212	O15212		PFDN6	2820.81	1932.37	2755.63	2917.99	3033.88	1564.22	3534.59	2625.84	2578.97	2571.15	3188.19	2588.43	3369.56	3050.52	2989.64	2595.82	3372.48	2002.96	3002.7	3020.57	4112.13	3991.84	4036.49	3684.18	3904.79	4773.03	2985.66	3140.16	2291.7	3799.15	3355.19	3518.62	3811.74	3086.79	2983.32	3192.81	4573.82	3928.14	3519.16	2772.83	4445.75	4522.08	3359.84	2069.62	3249.53	2591.2
O15213	O15213		WDR46	7357.69	8473.72	7547.39	7178	7363	6621.48	7925.59	7306.43	6688.38	6104.55	8347.17	8102.78	6124.47	6701.25	8214.51	6599.03	6024.55	11819.9	6450.22	6897.11	5412.74	7398.93	7147.2	8761.85	5693.55	6200.45	7365.77	6449.38	8475.93	5934.59	6448.19	5711.55	5387.4	7820.16	6178.22	6914.64	7937.05	6637.24	7279.01	9718.26	6886.45	7001.16	6556.06	8533.35	8135	8382.63
O15217	O15217		GSTA4	4445.51	4004.98	6583.43	5235.73	5502.1	5033.57	4599.24	3669.11	4554.59	6085.75	5664.22	4855.85	7062.07	2133.6	2815.94	5375.48	4461.96	2007.38	5034.43	6070.83	4786.83	5218.57	6444.25	3903.96	6323.2	7355.39	5828.55	4668.77	4011.78	6310.51	6460.77	5569.39	7297.44	7968.15	5345.44	4704.27	5615.81	5355.16	4685.54	4544.19	6116.64	8689.05	4634.95	4655.35	4961.37	2984.73
O15226	O15226		NKRF	5170.2	5623.84	5292.1	4559.77	5911.15	4362.01	5206.56	4825	5339.51	4760.2	5648.28	5588.82	7200.35	4997.53	4429.7	5521.66	4653.06	7001.51	5174.99	4244.34	2693.01	5000.39	5433.3	6031.62	4513.2	5345.87	4829.12	4722.42	4889.25	4298.99	6266.52	6071.04	4227.28	5349.73	5628.31	4178.84	5155.45	6358.19	5239.3	5423.27	6313.71	3510.72	5406.4	3756.52	5285.88	4788.43
O15228	O15228		GNPAT	6444.45	5181.47	4759.91	4393.92	5388.96	5722.66	5253.29	6908.54	5647.74	3682.52	8794.15	8875.34	7214.45	6651.96	6719.67	6271.45	5748.08	7115.62	4760.74	5970.93	3616.56	5388.36	7209.57	6288.46	5296.43	6665.73	5796.85	8111.74	5902.2	6980.14	4763.8	6397.3	6658.28	5632.74	5074.11	5215.12	6470.8	6058.11	6545.27	5980.86	4955.34	4788.96	5973.84	5673.61	5917.32	5013.26
O15230	O15230		LAMA5	11412.2	9679.48	13217	12630	9758.1	13786.2	16122.7	12923.7	16314.2	9537.74	14644.4	11818.7	11249.4	10840.5	13107.2	10253.6	9904.29	6478.69	8745.3	9543.92	9490.49	9892.12	13537.5	12180.9	8165.07	11508.9	13465.5	10479.6	10194.3	12321.2	10690.4	16311.3	14499.2	9705.04	11121.9	21773.7	10401	10356.1	17402.8	15063.6	9788.27	18038.4	8165.59	34849.4	16122	12758.9
O15231	O15231		ZNF185	17472.8	15084.8	22989.1	14093	30060	31505.3	9775.87	13719	18886.3	10666.2	16477.7	9184.37	11905.1	20844.6	21643	15031.1	34950.7	62668.1	19230.3	24265.9	17918.3	38220.7	30828	13687.4	30081.4	16758.2	20681.1	28562.6	13667.3	16944	17051.9	28077.7	24206	17686.5	8274.65	32598	10636	8596.18	16392.2	18368.1	10087.4	18843.5	16988.4	13520.3	12366.4	11396.3
O15234	O15234		CASC3	1936.48	2385.19	2345.05	2365.04	2233.53	2563.18	2472.32	2707.33	1913.12	3076.48	2075.59	1456.44	10367.4	3046.01		2901.81	3515.4	2052.21	2519.91	1181.53	2025.31	3703.73	2680	3876.8	2553.74	2218.32	1886.29	2701.44	2180.99	1930.12	1227.98	1457.49	2207.4	2638.25	2537.03	2109.24	2126.89	1311.21	3409.68	2586.39	2389.67	2149.15	3166.21	2887.36		1678.99
O15235	O15235		MRPS12	6861.62	7498.2	6950.56	7602.99	6469.56	9234.81	7792.28	8937.75	8177.43	9300.5	8518.93	8622.78	9717.84	9436.5	6937.75	8586.73	6246.05	6809.58	9508.46	9593.51	7909.33	7599.51	8292.46	6794.18	8084.82	7954.19	9217.54	9108.96	8443.04	9503.55	9663.53	6675.77	8277.51	6660.8	9897.66	7251.28	9873.94	7329.28	8346.5	7403.53	8365.09	8402.41	8707.33	7332.29	7949.21	7255.07
O15239	O15239		NDUFA1	5096.05	4033.59	2971.6	4531.13	5011.9	6222.31	4877.97	4143.35	2689.11	4624.83	3870.77	1567.67	2806.86	3652.74		4629.07	2134.3	3816.14	2935.11	3940.89	4706.75	4561.5	6052.63	6998.1	3626.89	3549.38	4543.9	4166.94	6054.94	3439.7	4479.07	4632.97	3387.8	5345.4	4668.48	5122.42	4115.04	2864.94	5948.47	5678.39	3852.29	2928.61	4759.45	3393.8	6707.35	5007.58
O15240	O15240		VGF	150521	86640.1	225799	342810	209130	148253	383774	195158	227784	231543	91813.6	153569	384255	162332	67478.2	458116	156583	103342	262411	337933	249464	340639	351936	19053.6	257472	671031	312042	204295	176380	257261	506208	407297	266816	438471	214821	160567	410662	504349	145647	84458	351353	236682	138257	457899	118855	80117.2
O15247	O15247		CLIC2	4210.53	12693.3	10219.1	9357.39	9551.9	11456.8	8732.23	8268.62	17007.5	12979.4	3896.36	2898.85	5766.99	4015.51	6733.16	4302.65	13609	8801.38	9795.22	6683.28	10242.1	6888.45	3892.67	4625.3	5210.97	7847.08	8599.84	5457.72	4426.12	7019.22	6353.59	6247.62	9226	4802.49	4271.23	9787.27	5037.19	5987.97	11367.6	17460.7	5848.9	11543.8	7720.77	21062.1	11838.3	15521.3
O15254	O15254		ACOX3	8743.92	10108.2	8240.33	9280.64	9703.24	9430.67	6065.14	4961.87	12880.1	6609.63	19404.9	14351.6	12453.2	12847.9	12423.3	6962.43	10037.4	12545.1	8557.4	9651.57	11461.4	10702.9	11210.3	9156.52	10453.8	9682.87	9391.57	8521.27	10269.1	11669.8	10568.5	10679.7	10850.4	8976.77	8710.6	6884.41	9092.24	9050.69	8648	11070	6194.49	9518.59	9818.47	7673.77	9528.14	11571.6
O15258	O15258		RER1	55693.3	58485.4	54994.4	51204.4	54500.7	63494	58527.6	52745.8	67097.6	51540.3	69108.2	62398.1	64172.2	58053.5	56857.9	49744.8	54636.2	65489.8	53541.3	55074.5	60300.6	55510.3	65904.2	64798.7	56518.6	49176.9	59548.9	60098	68317.7	64966.9	50767.9	66285.1	90682	58744.2	49354.9	64981.1	47062.4	53413.5	54628.8	64715.5	39415.5	49420.9	56874.8	58434.9	58675.8	66015.9
O15260	O15260		SURF4	215287	200355	186409	182466	129000	167727	169696	195113	180417	180426	160984	204900	199047	192909	164801	228305	154785	123179	209141	244803	221490	150612	137164	154992	161538	156503	199725	156706	143154	181227	180724	130666	180381	167384	235478	147593	201740	176256	191504	165873	212640	180088	261465	165403	224194	171459
O15264	O15264		MAPK13	26816.7	25112.5	28978.4	25984.5	27200.4	26902.2	26977.6	26406.6	19553	23484.1	23618	25935.7	26181	24693.9	23641.3	25618	28695.7	24119.4	28426.3	25572.4	25115.1	26758.8	25699.3	23358.1	25987	26533.3	25200.1	24915.6	26069.5	24995.3	26423.7	29240.7	27726.7	25451.9	26794	25510.8	24398	29026	24675.7	19274.8	23141.6	25618.7	22981.2	28856.8	26249.1	24925.9
O15269	O15269		SPTLC1	22636.3	24252.5	22455.3	22171.5	22943.7	23384.9	21694.4	18787.8	23832	18852.5	32343.3	30473.4	22682.6	24555.6	27549.2	19330.7	20704.3	31938.9	19775.9	20018.6	20482.9	22892.1	27433.5	20793.2	21280.2	21414.5	21348.4	24282.1	26629.5	29225.3	21569	28467.3	23378.6	22501.7	19047.3	24188.7	20660.1	20992.7	23063.9	28017.1	16617.6	18969.6	21508.3	25567.4	23098.5	23464.7
O15270	O15270		SPTLC2	5669.51	6457.36	5763.21	6013.34	7222.29	5462.55	6363.67	6463.11	5909.34	5406.42	6078.14	5833.41	5861.79	4721.17	7561.41	4666.67	5230.88	8079.74	6188.01	5359.73	5282.31	6942.91	7974.09	3640.4	5278.82	4756.86	3750.62	5283.78	6283.65	5533.87	4641.45	6414.34	6826.41	4718.79	5541.96	5639.3	3978.28	4405.41	4657.39	8719.11	3156.17	4209.44	7023.57	5532.66	4730.15	8274.93
O15294	O15294		OGT	15938.1	15469.3	15541.4	14038.3	15424.5	15824.9	16256	13572	14447.5	16029.5	18472.8	14561.9	13132.8	13344.2	16048.4	13462	13164.5	16294.8	14204.3	13896.2	13444.6	16385.6	15461.8	13916.2	14435.6	15479.2	15392.6	14242.3	15349.3	15193.7	13736.6	16780.9	15292.5	17556.3	15778.7	13323.8	15360.7	14845.5	14714.9	15240.6	13763.1	14050	13297.5	16963.8	14080.4	15416.8
O15305	O15305		PMM2	51664.6	64495.8	47709.6	62500.9	53491.6	54397.3	53310.1	39740.5	45886.9	52777.5	65181.6	50215.6	50012.1	49394.8	61904.6	41257.8	61458.8	56592.7	42554.7	47832	56755.7	46553.1	53687	99876.7	40914.7	37811.1	42004.5	48339.3	51884.4	52535.6	44221.5	44888.9	46900.5	37368	43871.7	50574.3	38074.5	36476.2	44633.5	50455	50496.9	42024.7	48816.1	43271.6	52512	58278.4
O15321	O15321		TM9SF1	17565	16966.1	14588.8	16188.3	17623	15174.1	14903.6	11316.6	15093.8	12873.4	18838.2	24054.3	15009.6	15852.9	17228.4	19649.2	11748.2	16429.2	16678	19061.2	20415.5	10890.7	15986.4	15817.2	13226.5	17090.9	17281.3	18309.5	16049.3	16183.9	13711	15081.6	18700.4	17152.5	17239.4	10754.7	19031	16851.7	16577.6	17133.2	18040.8	19475.6	19274.1	16555.6	20034.7	17893
O15327	O15327		INPP4B	3254.99	3253.13	3213.48	2575.25	2700.6	2448.25	2954.01	3112.86	3520.49	2348.01	3081.09	4517.5	3756.14	3943.25	2410.63	3430.98	4085.08	6681.44	1891.2	2050.67	2239.86	3686.51	4079.82	1932.02	4051.2	3275.65	2975.01	3153.12	3329.64	3147.49	2064.68	4599.91	2008.48	4452.51	1849.3	3699.01	2370.75	2894.71	2900.82	3922.93	2268.67	1985.96	3009.09	3396.89	3218.2	4510.63
O15344	O15344		MID1	7633	5817.66	5972.35	6304.15	4971.17	5817.66	5939.85	5086.93	5472.73	5598.01	9435.19	6499.92	6094.69	5905.73	5539.97	5035.57	5939.66	9015.35	3359.95	5156.21	4642.24	2651.59	6498.67	4078.09	3859.76	4168.55	5706.94	4889.34	5443.3	4733.87	4045.12	5133.29	5219.32	5705.02	2837.95	6235.75	5786.78	4987.73	3960.41	6791.17	3035.56	3027.04	6886.15	5935.68	5952.09	5046.55
O15347	O15347		HMGB3	27387.4	23663.8	37641	29112.4	33873.9	24408.8	24166.4	33131.4	28414.2	26274.3	27120.9	31771.3	35252.1	23609.5	22447.9	39187.6	46491.1	25179.6	38975.4	35954.6	31159.3	42034.4	45691.9	24329.5	29951	41812.5	31829	38884.1	51492.1	36696	41391.7	38347	54700.9	38538.3	30634.4	34832	34188	37927.5	33729.1	25332.2	27630.3	54162.5	21847.9	41832.6	21383.8	19893
O15355	O15355		PPM1G	29990.7	27952.1	32437.7	30158.4	30031.5	29375.4	29260.5	27590.6	28066.3	28240.5	28341.7	29761.5	30778.5	28370.2	23417.9	27964.4	31645.6	32275.7	26100.5	27750.6	30864.5	31339.4	32887.3	20303.2	27077.6	32193.1	25984.2	29322.5	31388.3	27937.2	29054.2	31809.7	28888.5	30632.8	26859.8	33145.5	28513	32006.9	28723.4	27972.8	28714.2	29921.9	28706.1	30687.5	24189.2	23750.5
O15357	O15357		INPPL1	7057.39	7437.88	6841.47	5519.55	5889.25	6917.85	6702.39	7742.59	6608.48	7046.31	7904.73	8051.28	6460.64	7012.25	4975.45	7040.43	6551.57	7511.49	6365.15	6709.6	6666.32	7327.52	6825.94	5812.43	8157.16	7254.6	6906.33	6570.3	6828.15	7204.55	6971.07	7546.98	5120.32	6973.89	6571.77	6292.43	5908.46	6718.7	7337.72	6931.65	5773.79	6553.27	5857.11	6938.38	6346.96	6555.37
O15371	O15371		EIF3D	61812.9	65927.8	60317.1	57659.2	58829.3	59770.5	62629.3	62834.2	58469	57728	60659.5	67290.1	59544.4	57934.4	62772.6	53303.5	59969.9	72361.5	48630.1	55280.8	61792.1	61948.6	59507.4	58629.8	57879.9	51336.5	53488.8	51722.2	56104.6	51774.6	51702.6	55348.6	46097	59993.5	62002.8	60024.1	55337.4	58426.2	61442.9	59982.2	56983.2	58213.8	62815.1	55272.2	62448.2	64980.4
O15372	O15372		EIF3H	83387.1	90118.7	86605.5	85939.5	90203.4	79653.4	88601.6	78825.2	72908.6	82674.3	86706.2	81316.9	84290.3	89981.3	90986.6	80768	77107.5	80241.5	75551.1	80410	88934.5	81894	83062.2	90186.4	74409.5	78845.4	79860.8	79700.4	80634.4	82108	81825.3	81011.3	86466.7	81354.5	78273.2	70820.2	81257.7	86157.1	84455.1	80866.6	84877.5	85446.3	82627.2	79709.2	89444.5	90182.3
O15381	O15381		NVL	1688.74	1413.46	1795.79	1543.64	2082.59	1763.24	1821.11	1910.27	2236.65	1896.12	1871.74	1182.46	2185.62	1794.13	1659.93	924.133	1549.87	1895.79	2178.28	1232.05	1345.12	1591.15	1892.4	1373.73	2225.4	1483.63	1592.54	1667.68	1398.07	1797.08	1903.29	1853.36	2422.65	1199.62	1257.36	1932.72	1362.88	1208.57	1187.05	1937.31	1446.55	1836.81	1881.12	1635.21	1291.21	1992.26
O15382	O15382		BCAT2	52885.6	67991.6	45787.3	49910.4	54379.7	48666.2	52502.7	43879.3	55010.3	66719.5	59975.1	41121.8	44422.6	48344.2	52237.3	46910.8	43812	44718.2	54210.8	47383.2	40060.1	63685.8	43861.2	55361.2	54805.3	37708.2	50801.8	44358.5	55609.5	56960.1	57198.7	42750.7	48079.6	43605.1	51229.6	36516.6	42132.2	43750.4	51633	54988.3	56422.7	42034.2	52834.8	34764	49215.9	80824.5
O15397	O15397		IPO8	9304.26	8334.31	9864.22	8319.69	9196.49	9487.13	10367.8	9223.47	9497.48	9257.41	7980.12	8848.23	8670.79	10261.8	8835.06	9315.76	8576.25	10834.2	9132.19	10868.2	8084.82	10500.9	9757.2	6934.48	10703	9334.27	10040.6	10132.3	11173.6	11565.2	9404.02	9255.04	9300.94	10586.3	9027.18	10989.3	9334.69	9000.7	9183.47	10616.5	9581.27	9297.04	8649.9	8630.06	9296.3	9527.01
O15400	O15400		STX7	31575.5	30009.6	30704.2	24989	28943.1	28780.5	28744.1	28424.9	32645.4	33564.5	25236.7	23432.3	29651.9	29933.2	28039.2	25265.7	31809.4	23942.4	29723.9	24454.1	27727.6	27693.3	32158.6	27584.2	30764.6	28247.3	29124.5	27352.5	29021.6	29682	25943.7	28919.7	38683.9	26488.3	29344.6	34974.3	30925.2	28292.4	26246.1	30597.6	27942.2	26035.6	30564.1	34006.9	27836.1	26585.2
O15405	O15405		TOX3			2766.39		2216.3		1973.14	1510.83				2626.95				2344.88	2153.63		3224.28	1221.4	1687.23	2742.25			1896.48	2694.36			2846.14	2279.2	3519.01	2299.05	2449.92		2881.64		2852.98	2176.39	2131.59		1392.14	2551.74	1590.92
O15438	O15438		ABCC3	6036.62	6563.97	5555.79	5542.46	6338.3	4775.22	4995	3795.46	6521.99	2924.2	15664.3	7938.25	4540.58	4976.23	9849.85	3796.64	3958.8	9698.66	2372.91	3120.12	4198.3	4847.14	6788.13	7080.04	4008.06	4911.66	4946.11	4877.29	5686.76	5033	4750.58	6300.94	4353.56	5835.12	4939.19	4172.86	4475.7	4198.11	4957.95	9058.58	3641.13	6449.47	4617.94	4213.64	7816.33	6460.03
O15439	O15439		ABCC4	5473.23	5789.4	5747.79	6720.03	7866.46	4656.73	6306.06	6191.79	6772.11	4182.75	7022.52	4485.19	5942.81	6018.43	5748.86	4808.48	5398.23	5788.7	5340.9	5154.29	3624.8	3998.47	5245.66	5735.71	3983.92	7057.76	5255.28	6928.71	6818.4	3921.4	4358.82	5739.32	6204.86	4600.04	6512.62	4153.1	4841.48	5892.71	5825.28	8416.93	5693.59	7021.78	7760.37	5843	8102.92	8923.09
O15440	O15440		ABCC5	37408.3	31506.1	36402.2	25205.5	33946.2	54046.2	38579.9	41640.8	36982.2	36341.2	33443.4	27225.3	31426.5	33905.2	32617	18453	37390.2	18082.1	22128.5	19901.7	6941.15	35960.2	29069.2	36596	43814.6	32895.8	33973.2	34194.1	47495.1	31072.5	33259.8	38450.8	51774.3	29408.6	23739	63912.2	32705.4	32983.2	31670.4	49675.1	43983	17825.3	31649.4	48090.6	16775.1	37739.6
O15446	O15446		POLR1G	6022.35	7084.44	4492.27	5772.19	10504.8	7922.66	5439.79	4253.23	6492.65	7780.82	4616.32	5158.31	5461.25	6337.47	4790.34	6110.75	5692.14	7657.35	4932.52	4669.34	3648.37	5332.83	5207.06	6906.38	5783.02	5585.21	6218.34	5121.36	6371.69	5224.31	5768.3	4306.88	5875.46	6440.61	4580.07	6662.23	5512.83	4839.72	6938.26	9667.66	5420.3	5466.35	5694.83	5061.19	5425.01	5830.26
O15455	O15455		TLR3	63279.6	50930.8	58899	56766.3	57002.1	52736.7	51363.7	58415.8	49957.6	49891.1	77825.1	57623	53304.1	50934.9	73773.6	50715.5	56668	103237	57947.6	47124.6	46481.1	53040.5	69030.8	56458.4	46112.3	52367.9	48098.9	39091.1	56064.8	66120.9	49996.4	68421.8	58494.1	62912	45493.7	61813.9	49373.1	56201.9	53073.7	48104.8	55752.8	57013	47718.5	56272.4	57918.4	50036.1
O15460	O15460		P4HA2	6126.99	6762.42	8097.23	5963.01	7015.23	5895.93	6987.52	6604.72	11003.6	5913.45	8555.64	10063.8	11141.4	10614.9	7640.39	6611.12	7232.64	7256.31	6916.62	6096.65	9668.32	10739.1	12371.4	6408.9	8272.27	10139.1	8887.99	8545.26	10218	12623	9501.69	23134.5	16892.6	8648.68	6132.71	8180.15	7844.47	8483.19	7927.13	8895.95	6693.31	11490.5	6005.91	9172.6	7541.98	8075.42
O15484	O15484		CAPN5	4331.06	4445.08	2479.39	4494	2920.8	4315.56	2762.69	2996.51			4803.53	3651.08	2558.02	5576.25	3559.16		2523.2	7817.51					3677.14	2188	2594.34	4248.36	4254.78		3552.02		1330.02	4783.87	2355.86	2892.03	4177.71		4953.11			4927.12	3724.02		4569.4	3776.07	3648.28	3524.92
O15488	O15488		GYG2								907.212												1163		1650.29	572.26							784.886	282.026					1155.55	554.687					666.687		408.425
O15498	O15498		YKT6	30115.3	38320.9	30245.7	33941.2	29482.7	32920.6	33110.8	32198.7	32427.4	30767.7	29940.2	28303.4	36477	31303.4	28444.7	29413	34792.1	29685.3	28645.1	30154.6	33350.9	32059	31727.4	39941.2	29668	31267.1	32062	26442.3	33214.2	32337.4	34301.4	31416	35887.7	27503.6	31040.2	33748.6	27999.2	29597.8	35280.7	36047	29178.9	28527.3	33647.7	31383	30024.3	34667
O15504	O15504		NUP42	7030.07	4413.11	4383.15	5225.11	5474.79	5701.75	5617.31	5943.61	7320.94	3095.34	7954.52	5823.85	4180.01	6191.34	4334.23	5607.94	8195.85	4942.86	6609.29	4841.22	3610.98	6568.11	5174	5577.28	5581.66	5300.96	5876.4	4991.82	8700.42	5633.27	5094.45	5375.59	7679.84	5577.59	5456.05	7079.02	3939.92	5741.22	4102.81	5325.09	4082.24	4420.61	4850.02	5379.46	4627.69	5661.51
O15511	O15511		ARPC5	82941.2	90212.4	90279.8	95700.5	95489	83907.2	97521.2	95488.3	93983.3	105676	104419	95217.7	114284	104763	100212	93913.1	105781	97287.8	102188	103667	101937	117632	131665	109978	102478	112685	102361	101987	96426	121950	113439	131534	145624	115661	107969	123929	110203	115869	108104	106291	109662	108209	105314	121787	98854.1	80042.7
O15514	O15514		POLR2D								766.84			496.789			2405.58				1069.14			1014.88		946.079	1355.95	1376.01	556.529						872.143	1538.19	852.551				574.803	784.62
O15516	O15516		CLOCK		1750.32			2822.81	1644.24	1137.48	1916.72	2082.54		1818.88	2530.83	1515.73	1479.89		877.28				3122.07		745.728			1423.45	1344.18	2200.49	1510.77	1417.09	1122.98		1276.71	2119.17	1470.71		1924.14		1931.28	1373.83
O15523	O15523		DDX3Y	17335.1	18312.8	16671.8	17241.5	14652.5	18051.3	16624.6	16962.2	1694.88	1174.32	15521.2	18506.2	20786.8	16800.3			15840.8							13504.3	14292.5		1365.46	13184.1	13701.3	1129.91	13896.1	1634.46	13974.3		16609.2	16486.3			17540.7	1654.81		15819.1	16938.4		17980	16730.2
O15525	O15525		MAFG	2892.39	3850.99	4747.63	4697.59	3465.7	4428.83	3675.48	2819.52	4107.8	5085.99	3169.26	2614.17	3323.43	4675.71	3626.79	3276.43	4640	4123.29	3702.28	4893.51	2822	5487.04	4601.58	5266.27	3313.24	3943.28	3215.01	2833.38	3688.12	4240.1	4986.04	3368.68	5960.13	4154.79	5691.08	3728.62	3705.73	4694.74	3546.07	5456.9	4014.06	5169.46	3772.68	5238.03	5389.45	3534.66
O15530	O15530		PDPK1	6174.18	5815.73	5421.63	5825.43	5680.6	5909.85	5920.76	5738.27	7168.03	6339.07	5191.27	4805.82	5356.55	5795.65	6664.48	5664.98	6136.3	6725.05	5934.61	5213.96	5778.96	6365.8	6077.98	5579.7	6316.63	6456.08	5622.95	6079.94	6131.92	5899.33	5268.01	5968.41	5350.21	5842.59	6276.51	6269.44	5740.02	6121.52	5634.51	6155.87	5220.17	6105.17	5705.42	5018.27	6076.08	4967.98
O15533	O15533		TAPBP	50603.5	29763.5	32693	40259.2	42924.2	39791	58795	39036.8	39319.3	32797.4	63121.8	58076.4	99865	32940.2	36829.3	45552.6	31341.2	41140.3	28095.9	52014.7	55099.6	42662.2	53728.5	49600.3	45906	59843.7	43973.7	50879.5	37355.8	50513.5	43651.6	130001	72367.8	51334.8	35403.8	40903.3	53166.4	58625.8	36899.3	41109.1	29424.8	40301	28653.3	50800.7	38679.2	31578.1
O15534	O15534		PER1										6271.76	3923.53						5087.38				5339.83	4216.92				4413.93							6490.83		5201.64	4600.17						4589.04	4066.16
O15541	O15541		RNF113A	4414.43	5089.73	5333.91	4587.1	4913.23	6057.74	4863.29	5111.39	3834.84	4373.68	5119.2	5493.16	3566.99	4209.88		5228.43	5089.95	4931.06	5458.1	3541.94	3410.47	6204.61	4961.24	6035.6	6085.01	4826.96	4974.88	5936.55	6092.97	4470.15	4300.09	5811.78	5445.39	5635.4	4439.82	5525.16	4844.25	5739.81	5275.94	6045.44	4261.4	4460.66	4239.06	5153.5	4274.68	5381.64
O15550	O15550		KDM6A	3057.62	2038.7	2804.15	2574.7	2593.7	2399.86	2531.6	2705.24	3710.07	3029.99	2117.95	2674.66	2159.93	3235.98	3489.61	2876.82	2533.21	3128.59	2732.77	2720.48	2914.11	2437.69	3196.97	1290.23	2012.3	3184.55	2425.53	2600.98	2553.31	3133.25	1384.09	3886.66	3178.71	3077.43	2287.31	3057.48	2515.01	2859.65	1911.99	2651.64	3076.27	1456.11	2192.34	3491.46	2003.7	3275.4
O15551	O15551		CLDN3	11881.2	12977.1	11045.7	9343.12	12240.3	11745.6	10117	8681.48	7664.73	9997.6	18660.7	8222.2	7399.59	9950.31	10486.9	12435.1	12464.6	12312.6	11169.9	8669.52	9841.77	13559.7	15279.5	15858.6	12134.2	9980.91	8517.31	12330.9	12664.2	13417.1	11398.9	15663.8	13299.6	12348.2	12288.2	11390.9	8097.51	11690.6	11020	13799.4	10322.6	10047.2	10646.4	14372.4	9237.17	11555.6
O43143	O43143		DHX15	71261.1	75722.5	78267	76968.1	76575.3	72415.2	71673	74887.6	67923.9	66394.3	77524.5	76745.8	72942.7	68976.9	80216.5	74977.5	70524.1	91650.4	79099.7	76068.5	71084.7	72556.7	72427.1	53756.2	67934.6	78069.1	67775.5	68746.5	73012.6	67256.6	70917.7	74468.3	62118.8	81269.3	76583.2	66321	71786	74983.7	73598.2	73426.8	75388.9	76112.7	77292.6	76061.6	70159.3	70052.8
O43147	O43147		SGSM2	6160.13	4146.55	6328.57	5331.95	4853.98	7330.33	5227.13	7066.86	5391.27	7069.9	3253.67	5148.67	5436.66	5583.71	5360.66	8616.53	5214.03	3493.03	7118.52	5419.55	5135.69	5777.51	5796.32		5618.63	6543.74	6836.17	6075.8	4048.36	6471.41	7211.21	4037.21	2637.05	5478.75	7163.68	8128.21	6598.6	6432.41	4586.91	5035.95	7228.45	3580.12	4460.41	7047.3	4651.5	4287.15
O43148	O43148		RNMT	18810.4	17527.7	18918.4	17222.1	18262.6	20901	18926.8	20395.7	19992.2	19808.7	19731.4	20633.5	22096.3	19160.4	20444.8	19392.5	21400.3	24410.9	18664.8	17933	16797.2	21750.4	18669.2	17377.7	20864	20523.4	19798.8	20687.9	20873.9	22008.2	19093.9	18768.8	19748.5	21379.4	18084.1	21456.2	21804.3	16963.5	17476.5	19751.4	19209	14687.5	19603.4	19592.7	17310.9	17687.3
O43149	O43149		ZZEF1	29828.3	33686.4	31640.7	30193	29128.5	31225.3	33826.8	33827.8	37017.7	32217.6	29281.9	36273.1	31215.2	33180.7	30506.9	33471.5	32373.9	33244.7	34430	33679.7	29399.6	29583.8	31730.5	17006.7	34007.6	34269.2	33184.8	34080.4	33164.8	32615.6	32785.4	33196.9	21907.9	33930.6	35819.8	31171.6	32453.4	32009.8	34980	30132.4	33873.5	32027.2	32366.3	30368.9	30294.5	26527.1
O43150	O43150		ASAP2	1441.77	980.107	290.234	775.24	1015.73	1095.94	371.254	1365.1	487.382	344.039	865.078	452.83		738.524	1381.15		954.097	1257.93	595.656		394.723	788.395	1031.7	930.163	1056.77			689.726	1575.09			751.418			510.616	1246.49	798.746			1335.65	659.081	542.059	1341.2	694.117	1343.72	1675.06
O43156	O43156		TTI1	5457.21	6643.26	7694.37	5538.53	7570.16	6659.89	5637.01	6159.46	5742.16	4243.42	6269.02	4460.35	6137.01	4524.33	5253.24	5130.79	5426.53	7348.29	5147.77	5657.88	3311.47	6396.81	6196.66	4625.01	6799.87	4639.72	6371.81	4597.73	8006.78	5919.21	5505.29	5167.01	5963.79	4990.45	6941.98	6405.26	6712.48	4833.78	5044.79	6646.7	5160.66	4746.04	5922.27	7288.47	3786.91	8720.62
O43157	O43157		PLXNB1	7055.45			3607.93		3463.45	1603.97		5191.93		2749.38	4165.02	3875.45		5597.79	2637.39			3087.77	3161.33		2933.67	3005.04		4490.08	3821.3	3643.21	3241.55	4742.46	3588.24	2938.61	4719.84	7429.57	4320.1	3611.32	3606.8						3248.03			4820.8
O43159	O43159		RRP8	3705.02	5306.49	4687.41	4319.37	4670.67	6000.57	4553.21	4450.65	3332.62	3550.87	5201.65	5296.42	2146.87	4594.56	3122.01	3487.22	4645.4	5327.59	4508.73	2968.53	4694.31	5085.17	4752.73	5675.38	4347.14	3781.32	4029.13	4945.58	6181.97	5145.4	3482.92	5422.67	4907.89	4307.84	4367.67	4904.99	3393.26	2551.26	3883.9	4561.36	3705.37	4520.43	3959.74	5515.17	4471.35	5691.12
O43164	O43164		PJA2	3111.79	2610.31	3803.3	2295.68	2315.6	3834.14	3148.64	4323.99	3760.58	3056.4	2274.46	2947.23	3187.51	2716.45	891.969	3205.75	3665.55	1607.21	3029.73	3448.05	2723.48	3270.75	2528.18	2056.99	3622.89	2847.07	3354.5	3534.58	2815.03	2947.53	2827.66	3352.05	1915.55	2872.48	2891.88	4350.57	2631.48	3910.5	2595.56	2277.18	2583.52	2476.8	3195.15	2625.98	1624.79	1578.03
O43166	O43166		SIPA1L1	8272.29	7029.82	8390.58	7564.41	6276.4	9856.51	7881.18	9135.79	7437.67	8460.37	8100.59	9983.32	9268.03	9315.36	7872.1	8591.31	8134.42	8303.97	8427.46	8168.87	6677.85	8852.02	8441.81	6927.05	8973.04	8978.5	8857.71	9570.76	8880.74	8315.16	8079.39	8091.93	6595.5	8031	9955.51	10649.2	8419.02	7210.78	6719.62	7192.39	8850.85	7578.55	7830.37	7660.32	6927.58	5543.41
O43169	O43169		CYB5B	9378.5	13505.5	12230.3	13570.3	11291.6	7562.12	11987.6	11647.7	10475.6	8076.95	12753.4	9781.74	11243.4	10448.1	12355.2	9457.53	13703.8	17739.4	10424.8	11220.7	10123	11739	12790.9	11916.3	11385.8	11917	8051.92	8494.91	12166.9	13701.5	11819.8	19645.8	17236.2	12596.7	8613.51	12950.1	8320.35	11228.6	12107.9	17692.6	11279.8	14945.3	9823.96	10798.6	11269.8	16460.6
O43172	O43172		PRPF4	14858.4	15301.2	16450.9	15126.9	15649.5	16376.3	14967.9	15407.4	14758.8	14925.3	12463.6	14615.2	16052.8	15421.5	13897.4	14315.4	14088.1	16638	15145.6	14078	12755.6	16231.5	15372.6	11569.6	15361.1	15934.5	14212.4	15092.6	15731.3	14653.4	15378.1	14285.5	14913.1	15371.7	14661.8	14941.8	14266.9	14658	15081	14188.1	15692.7	14122.2	14609.3	15897.3	13105.2	13651.1
O43173	O43173		ST8SIA3	6143.62	5510.21	7845.7	6191.45	4611.97	7510.14	6343.78	7533.59	7596.71	8016.7	2409.83	5242.48	5277.36	7892.41	5130.89	7423.93	5309.26	2006.09	5852.85	6508.83	5563.12	5426.04	3943.95		6477.45	7485.9	6137.63	5730.95	5809.56	6440.51	8152.21	5372.63	7261.11	5265.22	6211.91	6748.67	7619.02	6708.5	5817.05	5639.52	7319.85	5639.05	7287.77	7458.9	6552.62	4338.95
O43175	O43175		PHGDH	130516	220356	79632.4	122110	246589	80118.2	113923	38671.7	45910.3	100185	247912	112844	47417	74403.5	227580	47291.5	93822.3	221578	32114.6	53466.5	70409.5	101134	173194	457480	40178.7	51135.9	48134.8	64909.9	79371.4	58923	43819.6	104611	73076.6	89567	52862	45213.6	52308	29347.6	91336.1	174148	30791.6	67214.7	64265.5	68355.1	181921	248559
O43181	O43181		NDUFS4	10801.4	12781.3	11137.3	14181.7	12214.9	9577.52	11696	14665.3	12636.4	10806.6	10859.6	10305.3	12155	11233.3	15735.8	14275.4	12721.8	11970.5	10059.7	13233.1	14940.1	14394.3	13632.9	12857.9	12981.8	13663.3	13893.8	8665.28	11353.2	12409.3	16110.7	15601.5	15647.2	14122.1	12773.2	15747.6	12295.7	14150.8	13356.5	14592	11928.7	17472.6	14595.7	15390.1	13063	16033
O43189	O43189		PHF1	6912.36	6456.58	6945.64	7307.78	6600.65	7724.9	5469.08	6251.75	5312.16	5791.57	7537.73	7050.19	6696.16	5447.77	5005.01	6517.11	6756.96	6149.77	6179.18	7227.25	8012.13	6729.87	5918.2	5599.45	6565.62	7709.98	5934.97	6405.31	5375.81	5841.29	5812.07	7936.02	6245.91	8120.46	6765.7	5695.54	7457.48	7690.18	5290.89	5268.83	8136.27	5818.99	7746.35	6697.12	6355.59	6685.15
O43194	O43194		GPR39	1495.52	1468.3	1289.97	1783.21		1258.81	1315.35	1404.53	2368.93	1299.6	2278.2	1279.58			2002.71		1686.17	1870.43	1517.18	1048.74	942.548	754.917	1853.55	2947.43	1161.76	1305.22		1180.93	955.123			776.241	1145.07	1360.07	1132.38	1391.27	1061.06	1226.04	1422.21	1635.4	1108.15	836.308	1950.34	1572.89	1381.41	2121.02
O43236	O43236		SEPTIN4		2358.95		2381.68	1256.54	1667.63	424.439	1833.68	1565.27	1674.63			1023.38	751.557	1030.96		2434.55		1167.84			1553.77				1656.93	1583.91	2013.54	1190.42			360.627	4127.86	1984.01		2109.75		1309	1548.42	3225.56		2150.22	1971.63	3778.08		5845.34
O43237	O43237		DYNC1LI2	40915.6	38148.2	42197.1	36683.1	36664.7	40514.2	40627	38502.7	37341.8	39076.7	33187.3	37918.5	38671.5	35277.5	25077.5	38447.5	41540.7	28927.1	40971.5	37216.1	37837.8	39868.6	36420.3	30006	39430.3	37031.6	39218.9	39461.8	35104.3	42379.1	41873.6	37346.8	35780.7	38341.4	41417.9	48272.7	38380.2	39498.9	38747.2	30091.4	39734.9	36810.3	41707.1	39727.5	33458.3	33220.9
O43242	O43242		PSMD3	79176.6	73889	81756.6	74426.6	72030.8	78283.1	79393.4	76073.8	81709.1	81189	66586	73400.5	86306.3	81031.1	72778.8	76194.3	79892.5	61648	75650.5	75412.9	73892.1	75738.5	69185.7	61275	79331.2	72377.6	74391.2	72234.8	73218.7	77000.5	78260	73419.2	79466.3	72879	76606	78823.9	76232.2	74562.7	77432.7	71610.3	74198.5	68457.6	81507.4	71876.8	67885.6	72947.3
O43246	O43246		SLC7A4		1699.32	1176.57		2619.38	1276.02	478.611	3857.05	1558.28	751.038				248.408		2670.56	1102.36		479.922	3249.15		1403.47			1966.45	3605.29	820.982	649.675		894.477	1751.49	1127.71	153.367		5507.57	1052.58			2094.19	4615.5	879.667		1083.67	1796.26	7013.95
O43251	O43251		RBFOX2	14362.9	12753	14228.5	15172.3	13588.2	16363.1	14669.4	15238.1	14353.3	12950.3	9408.22	12654.2	14336.5	14033.4	7125.45	13892.5	13372.4	10873.1	13100.2	13481.9	11684.4	13963	12474.3	11473.5	17093.8	15361.7	13729.4	12003.5	14783.1	15370	15453.7	16230.1	16131.4	13179.5	13369.3	13330.6	12706.9	13014.6	12289.7	10427.1	9931.21	11542.2	13208.8	13947.2	13934.2	11111.7
O43252	O43252		PAPSS1	21817	25090	25541.2	23071.3	23265.3	24035.4	24459.4	23172.8	17675.6	22780.7	22086.7	22101.9	24223.9	19297	20149.1	22440.4	22565.4	25895	26890.3	25470.4	26952.1	25122.9	28402.8	17801.8	23800.6	24905.5	22507.9	22028.3	22536.4	22934.9	21539.3	32980.5	24781.2	28159.1	26818.2	20952.5	26571	27477.8	24755.7	22398.8	27932.7	25105.9	22732.4	25022	21270.7	24739.5
O43257	O43257		ZNHIT1			1393.86	884.571									2024.49				898.885	1364.68				723.626							876.606		544.391		832.247											1229.61
O43264	O43264		ZW10	13110.8	12671.3	12255.8	11674.5	11340.4	13117.4	12551.9	11564.6	12341.4	11371.7	11378.3	11641.5	12732.9	11872.3	12004.9	11528.6	11086.4	12791.9	11952.6	11310.5	12303	11594	11993.6	12702.3	11544.4	11403.5	10865.5	12490.9	11776.9	10941.7	10709	9068.95	9386.85	12007	12109.7	12122.2	11457.1	10394.8	12550.9	12731.8	11458.2	10369.9	11238.3	11517.8	11486.2	12508.7
O43272	O43272		PRODH	525.824					812.494		447.442	608.112										251.799	386.019			884.197				320.312					289.055		70.5004				346.158	426.336		1012.24
O43278	O43278		SPINT1	19470.4	17089.3	14304.3	15180.9	15334.7	13305.8	16247.8	8940.03	10768.2	13954.2	27219.7	23248.8	16631.5	18177.5	21681.3	13934.5	9014.36	25328.9	12061	14897.3	14348.9	15443.3	25995.7	21473.5	13131.9	13169.6	14944.4	15364.7	16784.2	14984.8	12291.2	21246.1	20888.3	19569	11178.4	9365.8	14356.8	11886.5	13760.1	14620.4	9636.71	13458.5	12140.9	11290.9	15482.2	19585.8
O43290	O43290		SART1	18436	19405.5	21321.6	19773.6	19827.7	19515.7	20386.2	21464.9	20616.3	19841.7	15949.2	18336	18881.3	19633.8	10276.5	20065.5	19835.4	19362.8	20190.1	19075.7	17041.7	20419.4	20653.5	17776.8	21395	21772.2	19287.7	21532.1	19810.5	19756.9	20923.1	18656.7	18469.7	21882.2	19083.6	20046.4	20610	21113.3	20208.2	21016.2	19917.2	19894.7	19873	22379.2	16703.8	18257.6
O43291	O43291		SPINT2	14442.7	13847.7	22089	17484	12608	14508.3	13699.2	13852.8	10628.4	10925.3	13277.7	16269.3	16913.1	12686.2	4732.73	14070.9	15984.5	17045.9	12868.3	16921	16720.4	19686.9	17705.4	8647.33	14185.7	18173.1	13567.9	13593.7	15692.1	14266.8	19788.6	24060.7	19880.8	20761.2	17340.1	20630.3	13612.1	17617.6	17951.8	15682	9930.59	23965.3	14353.5	18140.9	12921.1	15641.8
O43292	O43292		GPAA1	13393.5	12998.4	14413.2	13948.5	11700	12336.1	11416.7	12398.6	15296.7	9686.64	12814.9	13635.4	17000.6	12309.7	8970.38	10282.5	11824.4	13166	12329.2	12157.8	10962.2	13830.3	14542.5	8459.51	13667.6	14543.6	12799.6	13224.6	14905.4	14066.4	16149.4	16723.5	15227.8	13247.7	9786.24	16620.3	12977.5	14090.5	15376.4	12809.2	10309.7	13871.2	11936.4	15303.4	10599.5	12323.3
O43293	O43293		DAPK3	7342.76	9718.92	7755.75	8599.83	7511.78	6570	6787.26	7060.08	7903.67	7939.71	10934.5	10951.7	9388.84	10486	12445.6	6171.77	8148.7	14390.5	6910.05	6065.9	8069.14	8520.85	13183.7	8961.71	7651.47	7756.46	7416.38	9325.59	9858.2	7419.25	6664.86	11066.9	9793.59	9925.22	7882.25	7179.89	8349.39	9353.86	7853.71	10249.9	6566.51	8809.16	7888.65	8942.39	8827.05	10375.4
O43294	O43294		TGFB1I1	3146.89	5195.75	4420.85	4003.45	4048.63	4730.97	3372.64	5370.34	9223.21	4626.15	2041.78	2376.59	5574.92	4605.93	4036.8	3204.86	8426.01	3981.35	3869.08	2155.87	3760.33	2854.18	2829.13	2669.28	5516.67	5524.59	4830.37	5890.46	4380.32	4465.3	1622.65	4103.31	6395.15	4141.33	2712.17	7287.35	3966.22	3973.97	5520.68	12265.6	2131.47	4707.65	6687.94	11601.7	4747.98	5145.15
O43299	O43299		AP5Z1	2187.94	1756.2	1021.98	1563.14	1423.96	2684.07	2604.68	1675.08	2256.63	2324.09	1812.24	2288.42	2288.68	2430.83	2101.7	2403.12	2494.45	2840.18	1406.23	2148.98	2864.04	1655.13	899.167	2717.64	1799.29	2074.66	1349.35	2922.61	2066.11	1459.16	1227.69	2248.77	1824.69	2601.54	2415.78	1681.98	2363.68	2253.74	2128.23	1657.37	1954.27	1835.78	2606.7	2703.31	1474.24	1861.78
O43301	O43301		HSPA12A	11180.1	10464.2	9418.58	7881.99	10910.2	11968.7	8318.94	9268.28	12342.1	20628.6	7228.31	10318	10466.2	11227.5	8399.08	5508.67	16500.6	9246.39	7473.45	7036.69	11098.2	6480.16	7674.48	4828.72	9663.9	11351.5	10300.1	7934.8	5355.02	6162.35	11865.9	10267.6	10441.5	6931.12	7461.27	13694.6	8008.1	12724.8	9131	18446.2	7187.83	7129.76	13905.4	14384.8	12389.6	12133.8
O43303	O43303		CCP110	4121.51	4670.85	3531.52	2677.22	5194.89	4332.19	3808.05	3544.59	3464.06	2107.63	4135.53	4162.32	4110.27	6419.13	7195.76	3320.36	4044.29	4776.45	3950.15	3341.7	3379.29	4262.3	3388.19	4854.17	3503.62	4355.83	2830.02	3016.96	4430.64	5160.08	3862.45	4135.37	4544.2	3347.35	6144.2	3564.76	3803.56	4178.84	3748.38	4376.02	3917.12	4082.22	3610.34	4575.07	4723.4	5043.14
O43306	O43306		ADCY6	5099.41	6497.69	4876.25	6528.97	8448.74	4368.47	4582.98	6511.9	4522.96	5585.8	8872.77	5629.62	5304.06	6433.22	5345.97	4737.94	3296.04	4711.54	4476.84	5161.85	3406.26	6670.9	6555.6	3159.86	7728.81	5266.16	6414.36	6300.94	6546.96	6701.29	5993.43	8314.87	6883.9	6324.56	4138.23	4956.11	3888.63	4947.36	5198.98	9185.22	6145.9	4849.66	4379.99	4755.72	4572.15	3985.39
O43307	O43307		ARHGEF9	3579.86		6456.57		6798.85	4108.08		6717.14	6885		3110.87			4065.35	2878.28				5151.5	3751.32	4607.31	3851.85	4752.38		5147.57	3968.57	4237.67	4100.07		7154.05	5377.4		4991.92	4134.61	6513.55		688.501	4429.56		4462.14		6210.3		4300		2835.65
O43312	O43312		MTSS1	9030.16	7433.51	7521.22	7338.58	6055.32	11737.7	7614.23	8329.61	8979.43	9873.35	6269.44	9937.03	7562.61	8928.34	5611.48	11064.7	8527.32	5723.11	9600.47	10705.1	7703.22	7763.77	7895.17	5554.96	10310.5	7182.29	8159.97	9301.51	9264.4	11303.6	9453.72	6643.74	7918.96	10367.9	10221.2	7540.28	10043.9	10110.1	7641.96	5383	8200.55	6696.95	7516.37	8114.82	5253.31	4182.48
O43314	O43314		PPIP5K2	9653.6	10605.9	9253.03	9730.05	9344.85	10061.9	10139.8	10193.2	11117.7	9156.02	9186.85	11877	8890.02	9739.64	8885.78	9079.22	9393.44	8902.93	9132.94	8662.25	8084	9699.86	9780.7	7085.6	10653.5	9787.28	9870.31	10469	9627.06	12096.4	10054.8	9406.29	7590.81	9687.15	10131.4	11511	9692.06	10008.5	9549.36	8853.6	9678.13	8153.03	7390.65	8810.64	6895.32	8511.15
O43318	O43318		MAP3K7	4255.29	3960.72	3494.15	3211.67	3626.04	3744.97	3562.18	3785.22	3066.34	4245.26	3293.47	4112.9	3924.72	3754.63	3461.72	3354.31	4157.98	4799.36	3504.07	4224.22	2645.25	4047.1	4726.24	3642.84	3434.24	3276.2	3097.8	3880.64	4357.46	3323.1	3338.91	3537.93	3328.1	3800.61	3555.57	3957.74	3069.39	3518.37	2412.33	3297.04	3162.3	3179.07	3622.86	3167.89	3204.85	3470.93
O43324	O43324		EEF1E1	31369.2	32897	31584.9	35043.7	30461.5	29949.9	32171.1	30096.2	30006.3	30882.4	34018.9	29670.1	34983.7	28548.3	35392	33644.6	38040.6	28019.5	33186.3	32386.3	29773	34951.5	34519.6	46691.4	33508.4	30052.5	31589.3	25532.2	29917	34056.5	31642.5	35836.9	38667.9	31546.4	34335.7	30716.7	31970.8	32286.9	34183.5	32727.7	32862.9	37376.9	32503.3	30263.2	28997.5	34997.3
O43325	O43325		LYRM1	2844.13	2424.88	3126.82	2683.81	2171.53	1360.3	2694.5	3286.4	3510.88	3308.97	4612.8	2787.47	3140.13	3578.39		2739.93	2479.16	2059.22	2818.24	2940.23	3045.75	3418.02	1976.82	3650.64	3516.43	3696.72	4159.22	2644.62	2677.98	3934.25	3906.39	3623.2	2946.21	3060.69	2454.65	3404.01	4799.34	2996.17	3463.74	3956.57	3765.41	3324.05	3430.82	3129.47	2307.08	3498.09
O43347	O43347		MSI1	1367.08	715.907	671.338	855.012	688.429	384.885	1188.64	1312.44	1488.12	740.554		1630.08	1382.85			625.71	2524.28	330.132	1518.75	1935.09	1363.33	1104.34	1170.54		1145.17	880.123		899.19		1515.77	1792.23	1275.98	2218.01		1364.7	721.809		1098.61	317.806		1420.3	214.228	905.899	502.541		50.7165
O43353	O43353		RIPK2	5955.93	6120.8	7980.26	5580.32	6596.05	6384.85	5987.22	6694.85	7312.99	6854.65	7135.1	7048.23	8429.53	7480.16	7725.99	4224.47	5833.61	10621	4897.62	4615.52	4600.19	6626.69	9204.57	8060.04	6111.4	6098.28	3928.73	5918.68	7111.95	5265.23	4821.82	8083.81	6714.66	7772.74	6856.23	8035.07	5644.76	5394.29	6217.77	8556.95	4205.64	5065.98	6641.9	6644.28	6486.68	7978.13
O43374	O43374		RASA4	10746.4	11424.5	11797.8	11517.6	7824.83	8723.85	9895.31	12408.8	12143.7	10817.7	7390.64	17576	15840.6	7736.95	7042.65	14652.8	11563.9	5049.55	22047.1	22367	13325.6	16075.1	9154.53	5387.47	12731.4	14928	17363.8	20128.4	16380.5	17971.6	13736.5	10384.3	8028.87	18039.3	9850.26	15551.8	8892.2	18298.5	10245.2	10048.6	16142.9	14958.7	9075.1	12242.6	12187.6	12614.3
O43390	O43390		HNRNPR	199725	208832	222001	227323	222154	195841	204936	225119	216763	213987	185871	188265	205415	200652	198306	220233	203462	201272	205489	205418	177096	214290	198835	166298	208575	237554	190861	209684	222173	191543	210906	230973	213687	220087	207427	198803	212535	219514	218110	197097	215155	205499	200854	206602	183098	187381
O43395	O43395		PRPF3	23112.3	24405	25485.8	25594.4	24686.7	25659.3	25170.2	26146.5	23260.3	23379.7	21838.4	23952.7	25888.8	25023.8	14210.3	23428.1	23202.3	27597.9	23900.7	23884.4	23824.4	24971.4	24953.4	21515.2	24894.4	25526.9	25218.3	24392.8	25145.3	25609.1	25139.7	21717.6	23756.1	25310.3	24503.1	25111.6	24651	25928.5	25944.3	24313.2	26510.2	25228.2	24748	24166.5	21738	23794.1
O43396	O43396		TXNL1	96965.6	110814	101117	110738	114016	119378	102828	95899.3	111308	110801	103636	103717	101043	106013	102724	104384	113941	93794.9	103670	92357.6	101032	99563	99832.6	95853.9	96239.4	102355	102524	102095	101948	106749	102126	107007	111653	101225	99693.1	115856	107133	101958	104578	105970	104779	100757	114155	100158	97302.2	98753.2
O43399	O43399		TPD52L2	75675.1	80348.9	93162.9	82027.2	71667.7	73917.7	93057	98926.2	100135	105955	77310.4	77427.7	88512.4	95942.2	64374.5	94598.7	108502	85872	97480.1	94529	91559.4	99857.4	95087.2	91815.2	101282	91760.7	93118.1	79897.9	84714	98192.4	99462.1	94882.5	97486.2	90373.8	88230	108345	92444.3	86722.8	88522.5	85570.8	97750	88547.6	95393.8	87635.9	87219.4	76429.7
O43402	O43402		EMC8	32014.9	30493.1	27235.4	33912	30586	24763.2	24912.9	22892.2	26270.1	24429.5	24974.1	29635.5	32082.8	29735.1	35027.5	32825.3	25389.4	34118	35632.7	32444.5	35414.9	25179.6	27395.3	37250	24269.5	28740.8	31453.2	24119.5	28825.9	24843.1	32700.5	28151.6	38532.5	29526.7	27325.6	24804.1	30132.9	32633.6	30182.7	42064.5	30271.3	30072.5	32187.9	35033.8	38241.4	39319.9
O43414	O43414		ERI3	32253.9	21333.2	23465.5	35752.5	28417.3	13649.5	24733.5	14546.3	21432.8	20204	22465.8	30549.1	25319	25632.8	33060.9	37827	32099.4	29506.1	28305.1	36634.5	39916.5	13847.8	18406.7	33883	13378	23814.5	31006	28451.9	24791.5	21427.4	31671.8	19700.9	33483.4	28469.6	28566.7	7771.78	31116.9	33388.6	28455.2	19525.4	32986.1	36606.6	24974.9	19206.8	33667.9	26216.7
O43422	O43422		THAP12						2050.81						329.715																729.135	1588.21											771.163
O43426	O43426		SYNJ1	14191.5	9890.17	12237.1	12323.3	9784.95	13139.1	12308.7	12286.9	12863.8	14370.2	8694.77	14612.9	12486	13452.1	8843.67	11632.2	11591.8	7709.66	13267.2	15164.9	12664.3	10699.8	9039.28	7871.27	13152.9	11258.7	13130.4	12458.1	10780.3	12359.4	11352.3	8573.99	8881.61	12008	14440.7	12546.4	16115.3	13277.9	10902.7	9877.81	14499.5	14027.2	14140.1	9859.7	11140.3	6819.3
O43427	O43427		FIBP	8691.94	11997.4	11683.5	10800.5	10417.6	11101.5	11330.2	12169.6	11263.7	12094.4	8149.68	9803.57	11186.2	11474.5	8611.63	11880	11629.7	9246.45	13292.8	9886.16	8724.09	12158.6	10277.6	6166.54	11234.7	10107.1	11373.8	11170.1	10170.9	11721.1	11545	10638.5	11861.2	11434.7	12717.3	10149.7	10739.2	10201.8	11293	8076.99	10774.5	9075.24	10722.2	11165.3	9749.3	11005.9
O43432	O43432		EIF4G3	17054.9	16479.4	16424.3	17223.1	14632.2	16976.5	17616.8	19594.6	20971.4	17761.3	17121.7	24184.2	21068.6	20742.3	15826.3	19989	16146.2	15545.9	20784.5	18306	18145.8	15526.6	15240	11336.3	16603.6	17200.9	20382.2	16985.7	18557.8	19372.9	19942.8	17273.8	13791.4	19337.7	19283.9	19261.5	18587	18753.8	18115.6	15204	18233.4	17511.2	16917.3	16471	14148.4	13385.1
O43447	O43447		PPIH	13840.9	14999.4	15569.2	17667.3	16085.5	14907.1	13651.6	13986.4	15581.2	14897.8	15287.3	14778.1	17152.3	17323.9	18184.3	17142.7	18277.8	18160.6	15087.8	14498.8	16106.9	14383.9	17912.3	16750	14898.3	17259.9	16448.2	15638.4	16356.3	18523.1	17011.2	20446.1	19207.9	17384.5	18022.4	14798.3	15819.9	18672.1	16180.7	16371.8	16220.2	18012.8	16322.2	15857.8	17792.6	13738.7
O43464	O43464		HTRA2	18954.7	18326.5	19485.2	18642.9	18271.8	17972	16204.1	18220.1	18300.6	15908.7	20535.5	15020.4	17512.2	17753	17232.6	18041.5	16447.4	14894.6	19667.8	18751.2	15643.4	16384.9	16079.2	13676	19444	21037.1	21604.3	14623.9	17745.2	19093.8	18775.3	19155	22965.8	19783.1	18655.8	16168.2	17571.2	22031.7	16835.1	17472.5	18961.7	20663.6	20198	17718.1	17056.2	17289.6
O43488	O43488		AKR7A2	146854	120975	126307	129788	146578	124502	138747	130941	119670	131890	98966.8	104754	121488	123296	111748	126670	129990	98925.3	140920	117303	119412	135302	120486	94384.4	145153	136634	138820	116354	149948	148489	138417	130822	143285	138217	146691	126882	133089	146940	125181	102698	136596	134381	116016	135734	116420	115517
O43490	O43490		PROM1	4175.23	3760.06	2125.99	3143.91	2746.97		2137.45				4371.66	3539.38	2454.42	3446.26	5727.15			3967.11	3609.32			2905.81	5830.93	3699.42				2468.82	4473.84	1864.56		4473.89	2493.38	4093.36		878.869		2488.25		2994.2		3443.4			3356.04	4413.28
O43491	O43491		EPB41L2	25652.2	32451	28263.1	25586.7	31624.9	26524.5	27017.6	29149	27784.8	27660.6	29575	23076.7	25634.3	33363	25620.3	20788.2	30922	34306.3	24741.2	20454.5	28336.8	24564.3	24440.2	26892.9	25800.8	30168.3	31041.7	24007.7	22423.9	23268.1	17797.9	23438	24517.4	29278.8	21616.8	30411.7	23657.1	23649.9	30168.2	62375.6	22210.7	26532.5	32270.6	50200.9	39094.3	40386.4
O43493	O43493		TGOLN2	24511.5	20353.4	19577.8	17826.6	17931	24064.8	21725.5	18409.9	18669.8	21283.7	18046.3	16232.7	19405.8	18930.2	17970.9	20768.5	26303.4	12434.7	21171.3	20706.3	17709.9	17609	19583.4	18928.4	17145	17727	22057.5	20253.4	15070.1	18483	21870.2	19888.5	24660.7	21676.4	19437.4	29543.3	21748.2	17772.7	19488.5	22952.3	23782.8	18135.9	22018	21012.2	18303.5	17501.7
O43504	O43504		LAMTOR5	2793.92	2521.77	4203.42	2958.03	2779.31	2864.93	4467.98	4298.53	2894.6	3297.35	4119.85	2305.33	3693.59	4159.7	3912.3	1951.43	2374.61	2966.6	3182.88	3048.7	1729.47	5539.93	6752.11	4138.64	7103.77	6269.04	7043.76	3992.24	5267.29	6130.6	6796.89	5574.34	5819.89	4609.9	5621.77	4984.75	4383.3	5223.72	5749.61	6828.64	5348.41	5124.06	4051.45	6616.19	3032.82	3587.7
O43505	O43505		B4GAT1	39592.2	25212.5	31309.1	30768.9	27925.5	30705.8	28006.9	31236.9	35800.3	36984.2	17467.6	15577.8	22192.6	28462.8	19929.8	37617	26904.6	12048.9	42072.9	35451.8	37732.9	30696.4	24404.8	16582.8	33546.3	33014.4	35135.9	28795.6	24613.3	33209.6	35671.5	27679.8	41141.4	33107	33980.4	28620.6	30459.2	36967.5	28652.1	28864.4	34031.4	24261.8	33511.2	39643.6	32934.1	30052.7
O43520	O43520		ATP8B1	3023.27	3516.25	3505.86	2720.74	2956.66	2039.31	3322.99	3052.49	1196.39	1351.87	3578.64	2794.81	2039.21	2794.98	2421.61		2606.44	4926.84	3755.54	725.961	1428.26	2067.88	3067	4435.79	3213.64	3175.33	1908.77	850.668	3359.3	2083.34	865.72	2967.8		2881.74		2216	2539.56	2155.95	2444.01	3307.41	3046.96	2304.08	2118.09	3001.85	2272.07	4003.75
O43524	O43524		FOXO3	902.108	813.11	544.44	487.722	716.539	628.045	641.179	789.401	843.24	583.836	650.726	1041.47	500.333	796.59	353.483	709.039	570.067	1178.17	866.456	177.795	961.421	945.669	1202.84	818.369	893.995	621.011	770.978	782.246	763.142	473.721	622.606	928.802	796.095	1003.07	480.949	952.674	896.378	567.905	620.264	1052.67	526.881	702.158	808.511	977.815	561.576	601.494
O43529	O43529		CHST10	2669.91	1534.81	2264.02	2954.03	3557.88	2085.57	1927.17	2433.2	2924.17	2320.9	1697.61	2150.45	2909.28	2255.46	1951.41	2181.05	2687.21		2407.13	3001.26	1297.97	2203.07	2726.45		2590.26	2123.81	1850.51	2574.49	2195.67	2205.93	3255.98	3548.21	2704.01	3793.84	1786.11	2358.06	1768.43	2727.51	1804.88	2850.52	3085.89	1296.77	1341.9	2429.44	2425.89	2178.33
O43556	O43556		SGCE	2923.74	3409.02	3416.64	2843.9	2673.68	3256.86	3354.11	4075.39	3630.31	3025.39	3575.12	3091.87	3871.05	4495.59	2531.54	4914.59	3473.55	2204.76	4138.78	3662.65	3008.22	2765.38	3753.34		3458.33	4377.99	4662.76	2604.38	3687.5	3159.2	3639.51	3246.07	4131.53	3285.47	4155.86	3416.78	4241.73	4509	3116.41	2879.41	3023.66		4581.91	3349.93	1972.38
O43566	O43566		RGS14			366.274			245.266	641.959	451.658				500.316					409.863		248.68		157.436	224.581			830.635	128.111		525.019	532.937			114.089	293.15			225.754	131.918	311.476	225.769			291.087	361.497	387.75
O43567	O43567		RNF13		1733.81		3196.02		2385.63	1840.27		2564.72	2138.65		3222.43	3959.89		2899.18	2358.71	3907.1	2781.83	2467.33	1499.24	2887.74	2770.7		5205.09	2671.82			2829.95	1547.44	2555.82	3388.3	2842.09	2937.85	2232.47		2698.37	6355.17	2651.75		4170.04	2747.66	1890.43		3851.26	5798.89
O43570	O43570		CA12	7983.4	11332.6	3154.69	8128.06	15422	2729.16	10088		2178.34	2928.31	18134.6	9603.77		3310.86	5998.06	2005.72	4860.12	12367.3	1602.87	3458.38	5735.8	8672.29	17905.8	28712.8	2613.68	2890.49	2421.39	5245.55	5817.61			11718.5	11394.4	4492.63	5004.15	2237.69	2623.99	1972.13	3380.69	4784.41	1239.46	2196.35	4282.6	3576.79	5573.25	8265.44
O43572	O43572		AKAP10	4129.58	3549.68	5302.82	3710.25	4644.14	4004.01	4650.62	3531.69	4723.28	4485.96	4927.33	5023.29	6199.2	5436.74	4149.89	3472.28	4796.12	4270.6	3986.32	4896.42	5119.76	4712.29	4109.52	4515.88	4009.08	4161.59	5875.27	4571.25	4084.09	4875.72	4641.77	3460.84	5268.89	5464.45	5252.75	4299.46	4979.41	4289.96	4976.59	4812.21	4201.4	5269.13	5342.62	3730.54	4975.07	3491.22
O43581	O43581		SYT7	46161.7	30853.8	47909.6	44202.1	34471.3	49993.1	35741.2	50499.4	47403.9	42595.7	18489.4	33602.1	36614.5	33873.6	17763.8	52096.8	44631.3	14793.4	54369.9	41125.1	44503	48210.2	34791.8	31742.7	44593.8	42690.3	45790.1	38646.5	37449.2	52424.4	46084.9	38371	50119.7	45628.6	52565	47239.9	43939.2	44922.7	37018.5	34388.1	49274.8	35867.3	50759.4	53546.1	38445.7	30360.8
O43583	O43583		DENR	45244.3	42783.8	41164	39404	36776.3	38736	34055.9	37476.8	36041.6	38353.9	37724	31427.9	39231.5	31811	35849	49269.1	38978.3	29293.6	43077	39837.2	41792.7	47305.5	43633.3	41148.9	42842.9	39062.2	39425.3	36607.5	33989.6	40161	34427	39651.7	38788.3	39103.5	34506.2	40595	40979.9	34187.2	39925.5	30644.7	45759.6	36253.7	41749.9	34338.6	33714.3	30644.7
O43592	O43592		XPOT	21456.8	21783	20337.7	18950.1	19928.1	21641.4	19890.9	21156.6	23813.1	20074.6	19928.4	22365.7	18925.6	21748.7	21940.8	20585.5	23117.1	22497	19195.7	21907.9	18200.1	19945.9	19836.1	17160.5	23918.7	20196.2	21425.6	20366.7	20734.9	21941.1	20489.3	23193.1	20919.5	20912.1	19471.5	23976.8	19480.2	20160.2	22299.6	23440.9	19765.9	20817.9	21381.1	20003.4	20741.2	23708.3
O43598	O43598		DNPH1	25041.5	26088	29766.5	38797.9	29834.6	27695.2	29014.5	28952.1	25878.4	28867.7	34436.6	28226	27770.9	27038.6	30624.8	27619.1	34293.7	31134	26244.9	28435.4	27668	27896.6	36706	48586.3	30212	30808.9	26415.6	27811.9	30661.7	31670.8	34530.3	40306.5	33127.1	26931.2	30578.6	36191.5	23668.4	33563.6	31045	27774.1	31389.4	31767.1	29771.2	31653.3	21073	29178.1
O43602	O43602		DCX	2904.2	2630.51	3218.98	1838.65	2970.99	2324.57	2651.09	2794.39	3503.54	3146.05	1316.32	2645.75	5670.05	4344.97		3828.26	2487.79		2974.03	3446.84	3735.11	5646.85	1309.79		5070.67	2709.87	3223.38	2491.76	1930.94	6430.19	3272.19	2180.12	1557.43	1658.34	2871.12	2875.56	4238.39	2477.24	3829.63	2110.73	3138.81	1863.22	1969.89	1784.85	2476.49	2780.14
O43615	O43615		TIMM44	27629.9	25137.8	27270.7	24941.5	26525.6	27966.6	26422.2	26797.4	28319.8	27388.3	31262	21295.9	26502.3	27241.5	25485.8	25398.5	26107.6	25286	25593.6	26738	24639.4	24481.7	24087.3	21773.6	28905.7	25175.1	25639.1	25165.3	28266.9	27006.9	28066.9	27592.9	29793.3	25031.2	25273.2	23982.7	24122	24206.8	25053.9	26965.5	24928	23687.6	26060.6	27142.7	23008.4	27303.9
O43617	O43617		TRAPPC3	48611.1	42636.7	47845.1	46869.5	44827.7	43108.5	47443.2	44842.6	47010.3	53938.8	43554.7	47570.4	52142	52627.7	44148.6	52349.4	53557.5	40588.3	54915.4	51617.9	49357.5	53106.4	51116.3	41576	54207	55422.1	49926.2	46281.4	48549.5	54494.3	58187.1	56770.1	61498.4	53401	57031.2	51973.5	51513.9	56121.5	51391.4	55097.1	57364.2	51748.2	46946	53377.3	47529.2	39117.8
O43633	O43633		CHMP2A	41534.7	42512	46636.5	44204.5	42567.5	32064.8	47943.8	40254.9	39903.6	42188.2	35236.6	40475.6	55398	45622.9	37516.1	49121	38850.6	42251.8	45891.3	48023.4	48561.3	43169.7	41956.4	52112.4	44202.5	52995.1	45038.3	38396.9	43793.8	41013.4	53959.2	49947.9	51216.8	49832.3	41832.2	38668.3	50643.8	60726	44851.5	49263.5	48253.3	47260.2	42742.7	47231.1	47706.8	48619.5
O43639	O43639		NCK2	15578.6	20324.9	12886.9	12905.1	16469	11699.6	11197.3	11861.2	11042.8	10564.6	17258.7	13353.9	13040.5	12108.8	15985.3	7549.12	12403.6	18702.9	10171.8	8562.52	9890.65	12023.7	13529.3	15144.1	11656.8	10719.1	10566.8	10842.6	12866.7	10334	9587.88	14593.9	12198.3	11899.5	10028.5	13655.1	10531.9	10339.3	14058.4	19003.6	7504.9	10650.5	12438.9	12894.6	15246.3	16720.4
O43660	O43660		PLRG1	16019	16261.6	16593.3	15361	16248.1	16652.6	15342.4	15165.8	16752.1	15777.8	15088.7	15899.9	16099.7	15511	15012.4	14590.5	13807.9	18459.7	14669.2	14894.9	15331.5	17536.8	15350	15140.4	16478.6	17510.7	14885.7	16875.7	17433.2	16909.9	15471.5	16805	17692.7	16818.4	16026.7	15208.3	15742.4	16710.8	16447.6	15241.4	14844.6	15523.1	15522.3	16880.7	13366.2	14656.8
O43665	O43665		RGS10									2937.11				2199.07		1099.53		2448.27	1660.59		1505.74	2366.1						417.895	2356.91			1649.55	500.812	2448.16	1974.12						2329.55		2141.89		1583.62
O43670	O43670		ZNF207	29115.4	30719.6	33207.9	32687.9	31987.4	32101.1	31616.4	30169.1	28691.6	29528.6	27812.2	25855.3	32337.9	30007.6	25351.4	29457.1	30405	29080.6	29921.5	27211.2	28002.4	31535.6	33813.8	29536.7	27946.1	35083.9	30563.2	30781.4	33873.7	29583.9	30312.7	31533.1	35843.5	32265.7	29723.9	30584.1	33587.9	30991.7	32098.3	31013.5	28549.3	29436.8	31011	33409.3	23669.2	29907.9
O43674	O43674		NDUFB5	34611.5	39072.4	39330.7	38033.1	37590.2	32583.2	35507.1	36199.9	39143.7	35854.8	31275.7	24967.1	36691.3	37483.7	30315.7	35218.9	28773.6	31013.4	34078.7	35694.6	29291.5	33412.7	38016	31994	32915.1	35426.6	37387.8	31727.3	35476	33660.8	38832	37606.7	45986.7	32317.4	36971.5	30594	34109	31186.8	38352.3	43119.5	29414	34609.3	40470.3	38752.7	35942.5	42408
O43676	O43676		NDUFB3	31436.7	34850.5	36560.5	41830.1	37366.2	35464.9	37582.6	38737.5	41654.9	38781.7	34256.4	29820.4	43883.6	39429.3	44753	39501	36039.8	35266.6	39360.3	42030.7	45496.7	39035.9	39351	46211.1	40895.8	41349.4	48977.1	40801.3	47947.4	44768.1	50776.5	42537.6	70688.8	39921.8	48272.3	45784.9	43856.1	44754.2	43271.5	50971.6	37403.4	47527.3	44901.7	52625.1	45216.8	41083.8
O43677	O43677		NDUFC1	16993.5	15758.7	16929.9	14430.7	13848.4	11995.8	16800.3	10460.1	10194.5	12768	13869.1	12610.4	14153.9	10395.3	14480.8	12913.3	10748.9	13163	16260.3	11379.5	10707.8	10691.8	10119.7	17031.7	12653.3	14348.7	14762.8	11598.4	15523.8	15278.2	15783.9	15966.3	16272.5	14820.7	14491.8	8560.91	15496.5	11387.7	12237	14179	15067.2	15841.7	15376.9	15944.7	12291.5	15202.9
O43678	O43678		NDUFA2	13226.2	12208.6	12235.1	17878.2	11779.4	10163.2	13724.2	11743.7	11855.7	15452.6	18067.9	15407.9	17875.6	24219.6	21841.6	14676.1	14275.4	16582	15795.3	25255.6	25777.8	22996	26720.7	31470.6	22409.4	26321.9	38980.8	23658.7	18184.6	28373.6	34295.3	21327.7	27799.1	22957	24142.1	20671.4	41708.3	27256.4	30882	40069.9	36649.6	37935.1	28499	29732.8	32634.1	21318.9
O43681	O43681		GET3	127186	110512	126915	118296	108802	109004	111815	116135	124438	130801	118220	105438	125362	127529	112160	121438	108103	91880.6	131329	128283	108849	115743	110097	99508.8	131424	126298	130816	124782	128538	118443	132258	131669	140101	129836	126867	87883.8	128591	132464	103961	109458	129591	128838	107200	115488	119631	101299
O43684	O43684		BUB3	79128.2	78287.5	81872.8	81877.1	82101.8	78694.5	74181.9	75533.8	70222.9	74594.1	69163.8	80299.7	81577.5	75954.9	78694.7	70928.9	74210.3	89784.2	73334	69631	73133.5	73584.1	76082	61404.1	71305.9	83601.7	73386.5	66146.9	77186.3	78269	73532.1	82171.6	76803.4	79931.7	72478	81173.3	75322.2	79964.2	76627.5	71794.7	71035	71625.5	71483.1	81892.1	70275	69856.4
O43687	O43687		AKAP7	3309.15	4147.36	2679.57	3781.91	5087.22	2874.97	2652.27	2007.63	2718.21	3104.45	8084.01	3235.93	2581.82	2845.35	3282.35	2817.6	2745.34	6161.36	2152.59	2651.53	2942.92	3292.64	9504.37	18141.4	2377.84	1874.59	1976.99	3284.46	3947.78	4122.16	1940.87	5613.8	2727.68	5139.43	1879.64	2524.01	2519.39	1482.09	2860.02	9849.1	1790.43	2505.72	2495.86	2199.3	6423.99	4314.84
O43707	O43707		ACTN4	224619	273854	228374	234471	244833	206388	233963	237322	195310	192824	314930	245546	197267	238314	346971	180414	204315	344305	174696	181264	169194	237608	280521	278816	201471	212130	191520	204940	239159	196992	199259	239249	209783	275220	192300	217593	206960	203697	220835	310966	174034	215820	239403	236597	228421	274268
O43708	O43708		GSTZ1	24227.4	21250.4	21558.9	17930.5	26211.8	23754.8	23445.2	20619.7	28820.3	23363.1	21643.3	22417.4	22789.4	22032.5	13282	22070	26391.8	21979	25133.2	21885.2	16308.2	29176.3	22397.7	15177.8	24684.4	21695.6	24685.5	23179.3	27217.7	22359.7	23756.4	29905.6	25818.7	20945.2	22398.5	26730.3	26989.2	19162.4	19803.5	21458.6	23936.7	24518.7	23505.6	19154	17282.2	14191.2
O43709	O43709		BUD23	4792.52	5752.01	8458.36	5878.46	6715.53	5654.67	7093.78	5501.59	7604.98	6313.11	4076.1	3744.17	5500.11	4657.96	3634.64	6186.61	5208.69	6053.78	6975.47	4713.98	4105.38	6678.47	6022.08	4443.63	6812.84	5897.68	5439.65	5459.18	5467.27	4160.49	5400.91	4664.4	4423.69	6594.65	5563.23	6474.76	4992.54	5231.53	6344.24	5875.94	4954.74	6720.1	5422.34	4426.59	6025.5	5196.38
O43716	O43716		GATC	2069.4	2568.19	2438.25	1689.87		2035.77	2731.58	1816.58	4176.22	2753.17	3444.75	1799.09	2353.24	2419.78	3710.72	2584.5	3704.07	1872.38	1852.27	3474.63	2881.66	2876.06	3270.95	3367.41	4083.15	2711.7	2211.92	3632.57	1950.76	2807.93	3354.43	3636.14	4102.93	3547.95	2831.74	3504.75	3212.06	2325.04	3464.49	3252.48	3346.8	2717.21	3400.7	2325.84	2457.22	2480.82
O43719	O43719		HTATSF1	33448.9	27371.9	39156.6	33118.6	34604	34203.3	33193.2	30392.9	38133	30437	28060.3	29806.9	41142.8	27046.1	26658.9	34431.8	30628	31998.4	35545.1	34610.2	30777	39746.7	44455.1	22134.7	36416.6	44346.7	37435.8	38492.2	40006.9	45984.2	38786.7	54397.8	44347.2	39634.5	30025.5	42763.5	32613.7	41341.5	38524.9	31888	33012.8	34080.8	28390	42420.1	23784.5	21111.8
O43734	O43734		TRAF3IP2	3397.3	2955.75	3583.98	3723.03	3261.61	3848.5	3622.4	3467.82	2419.15	3329.93	2732.98	3921.62	4651.53	4260.17	3898.2	3362.55	2951.46	4553.89	2746.74	3070.25	5006.83	3012.03	3959	2730.12	2454.78	3003.43	4626.18	3778.26	2800.95	2807.78	2492.99	2902.12	3501.21	3323.08	4372.19	3266.69	3615.32	4103.98	2984.53	3674.5	3504.42	4173.26	3815.55	5286.55	5245.8	3282.88
O43747	O43747		AP1G1	78412.8	75038.1	73103	76299.5	71255	76792.3	76836.5	69134.4	66559.1	68548.1	74850.5	83644.6	80714.8	75549.3	76345.7	80995.9	68618.3	71005.6	82728.3	84044.5	79039.2	68885.3	73192.7	56663.7	73138.9	72955.6	78495.3	73688.9	72772.5	76354.6	69846.5	65419.3	59097	76250	80895.1	63854.7	77650.9	66715.3	74072.4	59427.8	75644.8	76312.8	69079.1	64507.6	76050.4	62835.5
O43752	O43752		STX6	16522.1	15574.3	15780.3	14937.1	14052.2	18146.5	16423.1	17346.6	16694.9	18145.9	13571.5	13789.7	16305	16842.2	12789.8	17287	18058.4	10206.7	18468.6	15119.8	14358.3	14231.2	16259.4	13946.1	18586.5	16023.6	16470.4	15129.1	13005.9	17207.3	14982.7	14043.4	17507.2	15343.1	15797.3	16607.3	17563.2	15591	16161.6	14554.5	19251	16451.2	17391.8	16141.9	16435.4	11866.7
O43759	O43759		SYNGR1	19858.8	18510.7	25033	20301.6	21972.3	16073.5	16923.3	17602.1	16890.4	21579.1	19534.4	13753.2	16380	20193.9	19454.6	17064.2	16348.5	18538.5	22235.2	21161.4	16290.8	18650.2	20535.2	16833.7	19810.2	20516.4	17858.5	18599.8	24020.2	20904.3	20007.3	17415.8	34206.1	15581.2	23579.1	21342.7	14574.3	20003	21374.2	19963.2	19267.7	17784	17833.8	23383.1	20532.1	13455.5
O43760	O43760		SYNGR2	155907	133391	111655	132180	112787	77913.5	121633	106597	70878.9	90161.4	146485	106095	93694.6	105866	147191	125602	101221	138098	116803	126451	140776	88408.8	107148	216115	95647.3	91915.6	105775	92749.3	99872.9	107455	115057	99270.8	131819	123554	118089	81509.3	108998	125798	136118	117649	108990	125491	103441	103096	147945	124446
O43761	O43761		SYNGR3	14014.6	14312.6	21717.5	13106.1	8804.67	15428.9	11996.7	18255.7	19761.8	15815.5	6403.14	14238.5	16569.6	16369.9	9959.41	23909	20043	7163.46	13586.4	23326.9	17891.8	15757.3	10263.7		17474.4	11591.4	20836.6	14809.4	12483	16802.3	14443.8	14204.4	13267.3	17599.6	16158	23156.4	11472.7	13464.5	15473.5	11077.5	15134.3	9389.9	22323.6	16831.8	18116.1	10546.7
O43765	O43765		SGTA	15941.8	14738.1	15916.2	13984.6	14315	15806.6	13857.7	15827.7	16308.2	14562.4	13110.2	11731.5	14674.3	14162.6	15091.1	14827	16336	12782.7	16045.6	16869.5	12480.7	15426.2	14657.7	11051.4	17071.2	14941.5	15258.6	16169.8	15906.3	15298.3	14623.6	14743	15446	15301.8	13195.6	17129.1	15878.9	14410.4	15017	14642.6	16621.7	15122.5	15737.1	13502.1	13518.1	13167.3
O43766	O43766		LIAS	2020.05	1334.01	2635.5	1176.61	1780.95	2948.28	2193.92	1885.71	2509.64	3108.67	642.503	1806.17	1717.96	1927.27	763.746	1866.73	2394.14	1748.97	1972.37	2525.24	3034.61	2456.41	1526.66	225.034	3263.78	2219.05	2912.94	2365.34	3999.36	2512.39	2578.45	2266.68	2368.59	940.864	2716.47	2381.91	1628.45	1592.66	2207.77	2039.68	3188.69	2701.16	2455.34	2556.2	1821.54	1360.53
O43768	O43768		ENSA	1541.45	1080.55	1033.33	1233.17			1626.78	1046.72	1003.54	2206.49	1690.78	830.678	1115.49	1087.01		1077.78	1833.75	1223.99	1418.1	1112	1477.81	2543.11	2625.58	2914.7	1192.95	1480.14	1760.47	1644.06	1472.42	1618.72	1325.94	1423.8	1638.21	1726.16	2296.77	1888.46	1946.05	1746.26	2021.3	1881.48	1934.39	1785.43	1199.98	1356.6	786.594
O43772	O43772		SLC25A20	44642	48762.3	46100.1	46126.8	44617.6	41303.4	44210.6	50065.3	42928.5	42308.2	53757.7	40337.9	36883.5	39627.3	36611.7	45573.1	39241.8	44400.8	43579.7	48743.7	50570.6	41308.8	41675.5	48973.2	40363.7	42760.1	44932.2	42963.9	39174.6	38772.1	40864.7	41556.7	41376.7	42951.9	40613.9	42691.4	42562.1	40826.5	42632.5	55970.5	43447.9	44893.2	48404.4	48315.6	52059.8	54052.5
O43776	O43776		NARS1	105532	137249	112355	115823	131911	110995	122146	109220	113534	108995	155066	148422	103075	111048	120420	82433.2	115099	149116	100724	100500	82339.2	126200	124170	126342	106673	104791	88476.8	102680	102910	104832	94851.7	124456	85466.4	113368	98045	110268	102762	91176.3	114262	110379	100621	103684	109465	97530.9	94918.4	129364
O43795	O43795		MYO1B	84139.5	83431.8	90280.2	84040.8	80639.1	81160.8	88970.3	79076	74776.3	70564.5	80199.9	103656	98957.6	76287.1	82927.1	77332.1	76859	103561	78335	75487.6	84812.5	77528.2	80535.5	49905.8	68610.4	87417.5	74955.9	81390.3	92891.6	70624.1	71476.5	72541	70681.6	86795	93873.7	77155.7	88841.7	86213.4	81347.1	95413.9	93036.5	96426.9	90737.1	97091.6	80943.2	80699
O43809	O43809		NUDT21	74225.7	74647.7	83172.1	87767.9	81874.2	77166.7	73994.1	73316.8	74642.1	72419.7	67756.9	67307.4	85032	72390.6	74423.7	78243.1	81868.6	71271.7	83731.4	71759.4	72793.3	74393.8	78743.2	69232.4	77108.1	81917.6	72080.7	69168.9	80482.4	77829.1	78755.3	88701.2	90253.3	80769.5	81675.6	73547.7	76711.2	78940.1	75976.9	65005.2	75595.9	77984.8	70970.1	79816.9	65246.4	63923.2
O43813	O43813		LANCL1	55759.1	62978.4	42693.1	62293.6	62501.6	47044.5	49773.5	44300.3	39873.7	52923.9	48452.4	50606.3	38209.2	54684.1	69836.1	51139.3	45972.2	78738.8	51095.2	48118.5	51526.7	46579.1	50836.3	80920	43315.2	43938.6	45473	43178.6	43644.1	51235	43608	45802.3	43640.5	49114.3	49651.3	42732.9	47962	44320.7	55298.8	65335.2	42716.5	45217.4	51786.2	43467.5	67973	67574
O43815	O43815		STRN	7370.33	9072.08	6534.44	6653.09	8400.24	7363.92	8781.78	7129.87	6825.04	6771.68	9347.6	8665.27	7151.85	8693.27	8018.78	5814.48	8400.84	11539.4	6672.29	7267.73	3660.32	8312.04	9016.2	8322.64	8024.41	8014.79	5845.21	7614.47	8676.98	6305.18	6883.5	8199.44	7317.87	6999.9	6103.54	8550.47	6899.04	6979.71	7841.55	10515.6	5364.35	5291.51	7095.21	8686.27	7418.02	8198.69
O43818	O43818		RRP9	16476.2	17285.2	18018.7	14925.6	17171.9	14553.2	13786.5	14009.8	15941.7	14639.1	15548	12952.9	13828.1	14775.8	19425.2	13815.5	13156.4	19736.9	13970.3	12254	14374.9	13752.3	15511.6	14886.2	14643.6	14476.7	12753	14965.6	17444.7	13772.3	12162.6	13057.6	13479.3	14867.9	12048.1	14550.3	12788.4	13555.1	15675.8	17936.9	12407.8	14315.9	14363.2	17242.5	15138.2	18732.5
O43819	O43819		SCO2	11401.7	10798.4	12841.3	10839.1	11880.5	9490.73	10463.8	8802.99	8415.1	8335.46	12856	11834.7	10554.2	12287.1	10733.7	9978.23	9056.46	11051.8	10303.4	11124	10832.8	8970.06	11821.3	7478.19	8242.85	9597.22	10094.5	10987.9	11648.6	10386.3	10934.9	12356.3	10940.8	11181	9825.19	10484	12385.1	9240.49	10142.1	7405.88	8732.29	11786.4	9662.63	9192.31	7622.8	9451.24
O43822	O43822		CFAP410	4970.37	4146.6	5362.55	4490.01	4793.97	6981.45	5537.67	6354.94	4114.89	5889.84	4895.78	7196.37	5477.85	6016.96	3161.83	5644.95	5336.58	3587.06	6242.38	5059.78	3668.85	5839	5699.43	2137.66	6358.42	5781.7	7185.05	6898.64	6619.45	10702	6383.39	5441.96	4694.04	5142.72	5947.83	7656.09	6300.21	6922.64	4960.29	5125.21	5752.02	4803.95	4858.73	6568.96	4256.09	3148.67
O43823	O43823		AKAP8	7556.22	8246.43	8386.8	8406.68	8581.9	8876.98	8288.77	8918.65	7781.62	8154.95	9336.04	10299.7	10357.7	7919.61	5903.15	7939.35	8945.05	10382.1	8130.03	7801.86	7858.52	8180.26	7948.92	6515.71	7824.89	7752.67	9516.17	7246.2	8744.66	8365.95	8351.81	9982.8	9605.33	8220.7	7394.68	7894.39	9259.2	8095.18	8165.53	7154.8	9350.16	8883.02	8037.91	8510.67	7037.51	6184.13
O43824	O43824		GTPBP6	9720.6	11389.1	9421.37	10604.3	8949.77	10363.2	11376.3	9662.22	10245.6	8779.95	12017	8889.47	9459.1	11617.6	11429.4	8788.62	8845.27	9291.64	9788.39	7693.33	5965.27	7557.6	8242.04	6309.03	11147.3	7542.08	9897.22	9363.44	9316.44	10164.4	10672.1	8885.94	10628.7	9808.38	9523.66	10364.7	9370.21	8986.54	10602.6	9696.7	8175.8	8899.88	9706.49	8695.95	9689.25	11341.3
O43826	O43826		SLC37A4	79180.8	79747.3	71648.7	68186	49848.2	92794.5	60417.7	92954.4	82117.8	66820.6	31377.3	49427.8	69598.7	59577.7	56016.7	76244.2	54201.9	50429.1	79625.9	73192.3	73036.3	61431.9	54966.7	42349.6	76773.5	51582.6	56850.6	61355.7	75460.7	71760.3	69541.1	57540.6	86882.3	59433.3	77863.9	60535.4	77725	64785.2	84062.2	71253.1	94794.7	70490.8	94147.1	81985	57557.6	57905.7
O43837	O43837		IDH3B	106552	99758.5	108973	102259	96977.5	107704	100433	106337	116272	117474	87806.5	87866.6	114883	108639	81850.4	105891	108935	76597.6	110962	104768	96326.1	95399.8	84317.8	68242.3	116289	93210.3	105829	96323.3	95939.9	105185	115028	100782	114021	98279.4	100901	106244	96646.2	94414.9	96801.2	92092.7	109366	95767.7	106513	89893.8	98932.3	93973.6
O43847	O43847		NRDC	21593.7	19552.2	21840.5	20326.2	19785.8	21971.7	22675.3	22422.3	22462.9	21014.7	19634.2	29953.8	30987.1	23086.3	19704.1	22772.8	22623.6	20333.6	21487.5	24491.7	19779.4	21097	21254.9	12096.7	21298.5	22959.9	24704.1	24112.1	21664.7	23191.9	23607	23773.9	19547.3	26198.4	23240	22960	25597.7	25246.8	21669.6	17491.4	26510.2	24795.5	22978.4	18904.2	17548.2	15395.7
O43852	O43852		CALU	17569.7	20090.9	19188	21596.1	17817.4	22872.5	18747.5	16222.3	25082.9	17847.9	26606.5	15000.2	21376.3	19323.8	20256.2	20649.9	23238.4	15322.2	16827	18381.6	19748.4	16280.8	20143.3	20865	18235.8	16752.2	17585	18741.1	17727.3	16754.6	15493.1	17839.6	26606.8	17134.3	15690.3	18973.1	17518	17577.7	19600.7	21909.5	17400.2	17346.1	20622.3	18068.6	19911.6	25101.4
O43854	O43854		EDIL3	29679.5	21232.5	32724.4	34766.1	26644.1	25563.3	28328.9	31914.8	31284.6	38362	17275	18736	45089.9	28707.8	17766.7	34298.9	33099.9	15361.8	28786.9	32274.9	29386.2	27716	31135.9		26319.6	44811.3	34457.2	29350.7	34587.9	23222.8	26504.3	25404.8	32607.2	31578.5	32454.6	35939.9	38804.3	44634.6	25344	28156.3	37193.1	30954.6	33676.5	42587.5	24092.5	21043.4
O43861	O43861		ATP9B	5213.18	5729.68	5614.73	4647.09	6021.61	5818.42	6355.16	6425.02	5755.27	4653.82	5287.26	6146.46	6288.93	5757.94	3857.18	6023.83	6248.44	4892.63	5119.69	5982.37	4652.03	6084.92	5420.46	5301.21	6062.7	6158.31	5591.16	5419.22	5820.38	6051.84	6452.37	5632.99	5065.86	5128.94	5598.34	7233.31	4619.65	4181.43	5359.62	7615.03	4639.71	5916.35	5732.74	6361.32	6196.6	5112.58
O43865	O43865		AHCYL1	90024.2	95321.4	75913.3	71489.1	86070.2	84534.2	70813.7	89445.6	78713.3	88139.8	113703	97238.9	75903.3	84695.7	88002	78636.9	68960.1	83141.9	75282.9	87553.1	76322	84301.6	77112.8	90109.3	89200.5	75695.5	74767	80217.6	67287.2	90181.1	71270	70994.2	54462.9	70169.7	82129.6	93441.3	77923.8	73841.8	70432	74111.4	75414.6	61773.7	88406.6	59317.6	85982.7	79501.3
O43903	O43903		GAS2	10410.5	7699.48	9361.1	11921.8	9748.39	5934.19	10402.2	9779.23	10698.5	11257.6	9016.98	14500.3	8529.25	13356.1	6917.92	10496.2	9976.44	5599.99	8325.59	11967	10527	9409.74	14995	8809.15	12128.5	8588.94	15242.6	10640.7	9358.14	9246.15	14896.2	16721.7	6221.78	19249.5	8012.16	10478.1	7215.9	17162.9	10733.8	5973.64	7706.71	9941.29	7557.88	13713.3	6703.52	7441.52
O43909	O43909		EXTL3	3358.64	3255.09	4125.44	4385.71	4077.76	4336.69	2641.48	3963.94	3405.78	3604.04	2327.44	3661.03	3419.07	3262.4	1959.38	2429.51	3870.4	3683.69	4642.29	3453.95	3141.72	3567.7	3400.29	4427.18	3695.37	3821.16	3225.76	3436.41	4160.72	4040.84	3231.01	3945.39	4344.61	2745.67	3578.57	4371.65	2555.19	3214.17	2951.21	3903.37	2410.16	4127.64	2862.63	4531.56	3874.73	4526.4
O43913	O43913		ORC5	1146.74		1660.6		1371.8	2237.51	1412.67	1077.13		1995.5	1844.66		2086.72				1091.85	1470.89	1902.32			2083.59	1085.44		942.738			1561.13	1991.3			1434.32		1482.69	1089.31	1093.45	2053.32	1107.24	2440.85	1762.51	1689.62	1567.18	1728.58	774.302		2500.5
O43920	O43920		NDUFS5	36338.3	44314.4	41855.3	53265.8	46867.5	42923.6	45184.1	49062.5	51572.5	51261.1	47868.4	34062.6	52053.1	49164.1	36619.7	40991.8	42961.7	41686.1	41968.4	54436.4	50845.6	50512.9	58043.9	60025.3	47363.8	49747.4	63255.6	45328.1	53681.6	53598.9	59387.6	61447.1	76014	48275.6	54890.7	51468.9	54681.9	52595.1	55327.9	69846	47575.1	62739.4	55561.1	62142.1	52330.7	49181.4
O43924	O43924		PDE6D	4102.61	2793.58	6103.78	4203.21	4161.18	6639.29	4488	5276.03	5840.72	6129.87	4703.06	5720.52	6162.67	5264.99	3320.46	4570.66	7216.17	4570.34	6300.02	5043.3	5919.3	6138.57	5132.43	4459.78	6104.4	5358.18	5995.3	5728.21	6580.01	4473.91	5764.17	5857.32	6587.15	5594.28	4557.65	7318.29	5429.61	4989.18	6096	5776.55	4786.6	5239.97	4811.14	5566.66	4880.5	4083.74
O43929	O43929		ORC4	3516.15	3589.68		2413.29	3467.22		4092.33			4031.23	6434.78				2635.92	3747.72			4319.65	3979.91		4647.15			3434.81		2569.07			4905.97	4701.11				1050.38	3809.48	2040.82					1850.57
O43933	O43933		PEX1	35456	41429.2	32383.1	36576.3	38698.4	45382.7	41882.6	37675.5	39601.3	39481.9	50449.1	33627	43782.7	39834.4	35071	39986.8	47752.4	38347.5	32997.4	45634.4	38798.9	42475.5	54116.6	52623.4	40702	41872.5	41945	31679.9	39534.1	49453.7	40581.1	37432.9	45212.2	48104.6	33122.7	53530.8	41493	49649.6	42555.5	46655.8	50669.1	52604.8	45875.2	34638	35084.4	40825.9
O60216	O60216		RAD21	14216	13720.4	15774.9	14212.4	16321.9	15259.5	13604	15338.7	14753.9	13366.1	11993	14053.9	14987.7	15187.6	12495.4	14903	13724.9	14503.9	15519.8	13757	11530.3	15048.2	14828.4	11716.4	15350.2	17492.7	14833	13881	14103.7	16521.1	15610.7	15895.5	14183.8	14615	13681.5	14640.3	15023.9	15128	14299.3	14431.8	14938.6	14687	13156.3	16202.6	13763.8	13447.1
O60218	O60218		AKR1B10	20998	49356.5	13625.3	23691.5	12660.9	14550.3	51865.6	13372.4	24227.7	14764.4	224248	77004.7	16540.6	56501.2	15403.1	17145.1	25645.3	84737.1		21219.3	22865.2	57705.8	36943.8	16235	25491.3	34798.8	41770.8	48242.6	90814.6	28922.9	23385	19907.1	51635.6	17596	9326.69	12047.4		9385.8	22986.9	21409.6			9898.99	15299.2	18812.1	20076.9
O60220	O60220		TIMM8A	2741.33			964.851		2922.98		1477.71		2024.21	1920.12	638.724	2068.11		1945.11	1643.43	1910.47	1600.28	2002.94	2351.39		1423.88	1428.79	2039.41	2303.99	1881.85	2904.35	1871.8			2011.63	1822.73	1735.69	2045.06		2612.42	2534.06	1817.76	2631.55	2986.24	1947.93	1852.72	1767.48	2945.91	2723.38
O60231	O60231		DHX16	11081.9	11727.9	13169	12777.5	13384.2	12470.2	11598	13216.4	14219.2	13010.1	11989.9	12474.8	13398.3	12246.4	12509.9	10667	13083.2	14453.9	11509.6	11097.4	9517.19	13156.1	12328.9	11075.1	13774.8	12875.7	11911.6	12846	14521.5	12360.3	11357.5	13179.8	9928.29	12320.2	10793.7	14392.2	10887.3	11481.9	12970.7	13176.9	11459.1	11531.5	12022.8	13462.9	9096.19	11568.8
O60232	O60232		ZNRD2	23679.8	21062.6	15659.5	18859	17172.8	13260	16549.9	11457.9	14967.4	18433.3	23941.9	17828.8	16455	19085.4	23716.1	20174.3	14131.6	20982.8	18033.8	22075.5	22343.5	15926.1	16489	33355.4	13538.1	16856.5	19658.2	15552.6	12300	13319.6	15541.9	11079.8	16982.9	19087	20899.2	11716.6	20871.1	18150.6	17194.7	18599.2	16702.1	19542.8	13921.8	15514.3	24605.7	20053.9
O60234	O60234		GMFG		1741.54	771.614	2064.13	4102.2	1977.04		1191.61	3701.28	1074.19	1042.23		2029.3		3187.72		2625.03	1122.69	867.315	1032.2	1363.31	1858.65				1245.37	2342.61	884.302		1689.62	1284.6	2280.15	2128.84			679.477		1551.05	2493.03	4087.22		1368.96	1504.79	3129.86		3036.74
O60237	O60237		PPP1R12B	2708.97	2679.57	2441.45	2226.94	1690.44	3038.3	2189.86	3828.29	2608.23	3604.13	1148.63	3388.07	2722.44	2899.22		2609.62	4011.71	2597.01	2014.97	2310.05	2675.24	2393.29	2653.96	2122.96	2397.11	2158.01	2160.19	3328.98	3268.82	3302.33	2170.81	2670.84	5352.25	2543.38	3400.65	5840.39	1562.75	2215.66	2909.25	2503.08	2745.1	2497.36	3607.19	4330.88	1610.44	2646.59
O60238	O60238		BNIP3L	2327.5	1912.05	2052.31	2229.09	1660.44	1960.99	2481.67	2845.86	3460.69	2760.12	2641.36	2059.75	3087.44	3235.05	920.734	8523.43	2878.69	1058.65	2189.05	2320.25	2121.01	3329.27	2986.88	859.726	3297.63	3528.89	3272.56	3234.79	2406.12	3356.87	3480.61	2689.92	2807.98	2144.19	1003.37	3744.64	3500.08	2429.67	1610.64	1896.24	3735.1	2157.93	1983.82	2566.45	1973.32	1806.16
O60243	O60243		HS6ST1	11617.4	8630.83	8600.64	9193.66	7685.85	11310.3	7976.49	11314	11217.2	14382.5	11541.1	7761.3	8794.76	10568	5984.5	10872.3	9192.04		10967.8	9531.54	8460.41	11044.6	7667.62		11394.2	7777.8	9442.46	8488.43	9117.45	10899	8876.85	7485.09	9696.74	8827.33	8117.42	8833.77	10167	8948.09	7612.66	10311.6	10492.1	5569.64	11061	9552.67	8599.02	8455.29
O60244	O60244		MED14	2973.45	3314.75	2934.98	3145.46	3402.93	3743.24	3644.77	3526.92	3249.92	3334.28	3780.64	3759.74	3866.54	3636.38	3397.08	2670.38	2567.71	5040.39	4106.94	3580.01	2596.4	3912.93	4006.42	4971.19	2964.34	2767.92	3519.77	4166.74	3609.07	3080.09	3535.8	4115.05	4168	4836.83	3849.86	3381.96	3829.25	5084.98	4415.51	4758.95	3501.63	5883.46	2854.6	4117.79	3764.16	11965.3
O60256	O60256		PRPSAP2	73483.3	65673.2	83550	70164.9	72260.7	68581.6	77241.1	82338.1	77183.4	77991.2	47763.7	60827.6	72454.1	76386	58706.5	75160	69439.1	51990.3	81860.5	73680	64118.8	83299.2	65394.2	34685.7	82341.1	80914.2	75818.4	71498.4	77219.4	78873	80624.2	79982.5	68310.6	70022.6	73150	71701.8	73823.6	83139.5	71556.9	54003.2	75311.9	70176.1	67121.3	66986.3	57350.4	48592.2
O60262	O60262		GNG7	8506.22	5359.43	5089.14	5289.25	7149.99	5654.06	5930.38	7083.03	7317.07	9862.14	8594.45	7107.41	7741.51	10934.3	10631.9	7079.59	7689.32	7601.37	10295.1	10255.8	8255.55	11948.5	8184.07	9455.78	12551.6	11090	16148.3	9112.08	6724.3	9147.72	13265.2	10697.8	10797.4	7958.13	10479.4	10412	16188.9	11460.4	12718	15406.4	19272.9	14092.4	12125	11051.4	11616.3	12277.6
O60264	O60264		SMARCA5	31419.2	32609.8	32160.9	32317.4	33975.6	30589.8	32812.1	31681.3	33062	30703	28335	32333.4	34358.2	33087.5	31395.8	30903.1	28832.5	38622.3	29524.1	31168.4	30421.7	33437.7	34233.1	29246.6	33168.4	35331.8	32273.4	31160	35849.2	32745.8	33234.3	35971.9	30587.6	37559.1	31469.9	31056	35140.8	33211.5	33832.1	36294.1	31818.1	31889.5	29900.6	35122	30351.4	32470.2
O60268	O60268		KIAA0513	4315.67	2819.06	3985.41	3921.77	3044.26	4994.38	3586.13	3231.31	4334.16	3722.86	3286.34	2986.55	3374.86	3221.47	1811.48	3579.15	5110.41	2844.82	3241.99	3386.65	3788.25	4718.26	3882.59	2223.36	3226.77	4180.29	3806.6	4557.91	4204.81	3114.44	3824.43	5388.7	4010.53	4618.69	4420.31	4838.21	3082.61	3299.57	3718.57	3670.24	3740.01	4285.35	3551.56	4204.73	3183.94	2949.02
O60271	O60271		SPAG9	23579.8	27222.3	22589.1	23188.8	23608.5	23975.9	24475.7	24086	23879.7	24334.2	25599	25314.7	24455	26374.2	22046.4	21202.1	25303.4	29724	21289.1	21549.3	22109.3	23734.3	26905.2	31877.2	24501.4	22855.2	24560.4	25361.7	24667.1	24994.9	21880.2	21458.3	22062	25147.6	21345.3	23524.4	22554.3	19988.6	25125.4	26633	20054	19859	23661.4	22376.4	23117.6	27063.9
O60282	O60282		KIF5C	25620.4	21924.7	29898.5	27973.9	19451.4	32495.6	29782.3	34287.5	32244	28625.6	14295.3	28004.2	29240.9	28640.8	13872.3	29568.7	28499.3	11958.4	32571.3	29989.2	25945	27950.3	23530.9	1739.1	34805	29662.6	31423.8	30431.5	26212.3	33333.3	32395.3	28721.9	24787	29504.1	31591.6	34776.8	30587.5	34560.7	27157.9	16883.4	32858.5	29128.6	31948.7	27607.6	21802	14114.4
O60284	O60284		ST18	997.348	1247.32	1086.17	1605.94	1670.52	2358.87	1047.06	1698.37	1880.49	1685.4		1874.62	1539.68	1591.85		1718.05	1075.91		1567.18	1408.98	1077.97	2149.65	1894.31	447.487	1247.46	2234.13	1921.12	1944.73	1556.85	1981.69	2697.55	2036.83	1660.28	1575.49	991.524	1384.1	2243.57	2068.85	1017.06		1923.78	1272.66	1711.17	1855.73	371.801	802.682
O60287	O60287		URB1	3614.82	2032.57	2005.29	1351.76	2712.61	2604.46	2833.74	1829.5	3348.18	799.018	2176.28	2347.36	3117.14	3453.39	2467.07	1036.77	2433.09	3118.2	1608.75	1402.03	1909.51	2416.06	2629.38	3017.13	2335.37	2332.07	1717.92	3035.09	3769.68	2049.05	2213.96	2514.99	1696.9	2953.09	2136.9	2246.81	2895.05	2957.34	1439.52	3043.66	2400.86	3770.86	2543.23	2952.64	1993.14	3547.96
O60291	O60291		MGRN1	2940.81	1811.3	2559.59	1834.44	3251.75	2619.41	2555.68	1142.8	1739.18	2947.97	1458.9	2476.26	2809.64	3402.82	2012.81	2549.05	1848.99	1412.23	1519.91	3429.91	2204.7	2373.21	2861.22		2983.53	2244.8	2804.99	1743.19	2812.59	3731.2	2314.46	2889.74	2254.82	2703.45	1217.98	2585.35	3154.05	2497.45	1887.81	2974.16	1694.1	3590.87	2176.7	3150.17	2994.24	3034.06
O60292	O60292		SIPA1L3	18618.1	12171.9	21695.2	18075.1	15174.7	17562.2	16193.9	18013.5	14680.7	18418.8	10518.3	20350.6	19232.1	15895.7	9711.09	18744.2	15077.1	14055.6	18777.2	21294.9	15078.8	18011.7	19278.7	9281.44	14764	22151	17334	18614.9	22062.4	20553.3	17386.7	20326.2	18017.4	22305.5	20262.9	20794.6	19641.9	19936.3	14593.5	13207.1	19365.8	19772.2	14998.4	18749.2	9261.66	9077.16
O60293	O60293		ZFC3H1								193.199				178.189						138.555									287.211			436.381	277.686	399.336
O60294	O60294		LCMT2	2996.95	3132.97	2000.87	2445.64	2025.18	4238.17	1808.82	3279.91	2573.82	3317.69	2836.55	3783.41	4503.64	3344.94	3152.52	4012.63	3282.59	3871.94	3364.66	2693.03	2296.09		3304.78	3638.42	3048.89	3383.45	3341.54	4146.78	3154.01	4458.21	2424.9	2646.57	4332.97	2923.22	2773.27	4419.94	2679.89	3709.26	2992.07	4002.61	3220.88	3672.35	3735.78	2575.97	3577.15
O60299	O60299		LZTS3			1720.16		1098.63		2262.89				4136.59	1308.72	1394.1			2259.82			1591.14	1262.43	1054.86	6852.77	1702.84	2331.62		1005.27	2234.4	2733.31		2049.28	2541.84	1964.07	618.906	1748.71		1187.81	3518.07	1918.38			964.344	1971.69	1717.84	1970.35		2678.44
O60306	O60306		AQR	14726.3	16547.7	15790.3	14806.1	16913.8	13981.8	15209.7	15981.5	14964.3	14303	13567.4	14918.3	14151.8	15820.1	17537.8	13857.3	14339.4	20087.8	15500.2	13640.5	14867.3	15205.8	15570	13081.6	14261.4	14661	15197.3	14551.5	16838.4	14825.2	15148.6	14176	12539.1	15668.8	15995.6	15424.3	14288	15449.2	15884.9	17556.8	13998.7	15598.3	15306.1	16791	14020.4	16804.4
O60307	O60307		MAST3	2489.38	2622.98	1797.65	1425.84	1775.52	3360.26	3476.46	1765.35	4454.88	6146.59	2007.96	1968.09	2039.21	3716.48	3280.54	1820.17	1971.02	1179.68	1549.87	1766.87	1668.57	1252.25	2209.62	2847.3	2137.72	2440.28	1747.3	1927.82	3291.76	1553.19	3107.81	2131.94	1040.7	2741.88	2780.12	1843.89	1722.98	1803.84	2710.64	1992.73	960.701	1980.58	2438.58	2435.51	1577.32	2486.14
O60313	O60313		OPA1	57460.8	51415.9	57817.6	52811.2	49235.2	61793.3	57109.1	60534.1	72733.3	66332.1	49678	55972.6	58036.2	62131.1	45580.5	62115.6	50002.7	44302	66041.5	64497.3	57103.2	54980.8	45781.9	26970.6	59620.7	55974.3	57921.5	59523.3	58114.4	69130.3	59493	51034.9	57064	61438.4	62073.3	58674.7	65240.6	54846.9	55241.9	62026.4	64587.5	54897.2	63918.8	58717.8	55086.9	52347.7
O60318	O60318		MCM3AP	6175.04	5525.1	5334.39	5555.51	5691.93	5896.32	5494.19	5181.02	5122.19	5057.62	6647.13	6616.57	5175.33	6544.89	5436.29	7024.99	4839.35	6849.65	4460.54	5954.19	6449.99	5031.12	6459.73	4500.21	5998.22	5945.2	5619.49	7662.45	6162.59	7257.51	6449.14	4826.78	4566.74	6634.13	5357.11	5289.89	5336.41	6025.31	5382.52	6208.93	5746.26	4125.95	7718.83	6611.15	5566.62	4688.71
O60331	O60331		PIP5K1C	6213.78	6215.81	5893.2	5209.11	5605.19	6158.13	6145.21	6096.01	6565.28	5694.34	4351.79	5085.75	5335.72	5392.69	4284.71	5898.42	5892.09	4329.88	5647.87	5325.64	4882.97	5735.91	5549.36	3122.97	6438.59	6021.23	6311.29	5885.89	4904.55	6176.18	5360.63	5597.9	5177.46	5149.36	5664	7370.05	5287.55	4938.17	5770.51	6796.57	5383.59	5309.6	6649.82	6567.44	6808.32	5573.47
O60333	O60333		KIF1B	3233.2	2679.01	2848.79	1954.03	3011.44	3066.78	4635.54	3272.48	1981.33	2605.24	2718.58	3715.15	2985.2	3863.45	2489.18	2252.79	4032.6	6276.85	2392.4	1574.13	2730.76	2142.07	4075.13	3825.05	2601.16	2683.38	3427.07	3058.78	3765	3797.01	2830.3	2815.46	2709.26	2808.27	3208.97	3463.53	2781.17	1610.64	2962.23	3094.32	3601.09	2781.69	3882.93	2353.1	2378.78	4384.92
O60336	O60336		MAPKBP1	2284.18	2788.95	3149.77	2286.77	2255.85	3117.85	2607.38	1476.02	2418.34	2870.34	1500.03	2526.26	1483.19	2669.72	3004.84	2658.49	3375.48	2226.43	2634.82	3154.95	1954.13	2921.86	2596.3	2522.23	2701.78	3296.64	2396.64	2486.83		3112.55	2484.11	2048.96	1782.72	3339.95	1985	2836.34	3055.84	2047.09	2821.19	2967.4	3302.97	1822.7	2341.06	3375.94	1812.74	3142.12
O60341	O60341		KDM1A	13702.2	13155.9	14190.8	13492.5	14262.9	14019.9	12117.1	13734.4	13456.8	14918.7	10336.1	14170.3	14295.8	13326.6	12061.1	13802.2	12311.8	11790	14199.1	15660.9	13117.4	15126.7	14292.9	8804.1	16301.9	16023.2	14496.7	14798	15299.2	16646.1	15088.2	16334.4	13642.4	15782.5	14354.1	14873.5	15446.2	14353	13979.2	11351	13628.3	14904.2	12314	13995.2	11375.6	11351.5
O60343	O60343		TBC1D4	10961.3	13393.1	10499.4	9693.81	8531.55	11876	10811.2	11424.5	11186.3	11961	11464.1	13963.8	10545.9	11612.7	9262.57	11466	8348	10888.1	11859.6	11211.8	8854.9	11519	10137.7	6986.09	14294.1	8896.95	8349.26	9338.56	10370.1	12983.7	12245.8	7044.88	4923.18	9479.87	12391.6	10974.7	10371.1	8728.03	12854	9789.54	11228.2	6974.49	9545.62	9050.87	8194.76	9807.79
O60347	O60347		TBC1D12			3636.06		1683.48		5949.1		6199.01	4263.09		3680.7	1893.24	2570.72			4000.65	4068.78	3842.09	3956.72			2064.72			3423.92	5645.51	3757.45	2243.4			3569.68		3023.24		3061.41			4254.88	2989.97		2620.51	2601.73			2619.33
O60353	O60353		FZD6	727.518	603.254	700.773	850.716	746.877	723.173		1224.13		308.159	608.238	1022.25	527.347	1084.26		603.606	814.732	924.053		313.752	450.368	471.484	944.441	741.457		298.06	553.592		811.727	739.886	252.897	1210.36	489.63	901.413		816.773		223.75	1064.74	648.753		1518.1	470.878		244.235	623.486
O60356	O60356		NUPR1
O60427	O60427		FADS1	2965.82	1984.96	4038.6	2165.14	2377	7228.1	1864.59	3218.09	4373.09	4187.56	3811.21	4000.9	3537.18	665.268		2300.45	3372.24		3261.47	895.119	2105.95	3373.91	3250.03		3903.34	3519.69	1976.79	4880.52	3171.05	1764.15	2275.59	2014.49	4471.62	2882.06	2245.36	2562.75	2688.16	2830.06	2911.32	2946.14	1100.66	2572.43	3064.32	2708.76	730.672	1582.9
O60437	O60437		PPL	39498.8	33572.7	38751.5	37422.2	22905.6	36462.8	36661.9	40942.5	26365.7	35482.8	37631.9	24314.1	29658.7	41002.8	43905.6	40145.2	24732.2	68696.1	30961.7	61957.7	26206.7	40610	36238.7	24065	48808.1	33523.4	35949	38740.2	43051.1	30691.6	42236.8	32817.5	34665.4	44297	32755	29475.6	30896.4	42663.7	35183.9	25576.2	39103.8	30347.2	33969.9	28770.4	25260.8	21945.4
O60443	O60443		GSDME		1418.24	1090.21	1202.97	1851.39	2190.94		3104.45	2354.61		2717.01	2276.04	1961.53	3147.86	3032.95	1187.84	3175.84	2738.02	1206.05	1715.26	2199.01	1165.53	2151.27	1612.42	2188.45		2892.96	2863.86	1774.86	1905.83		1883.36	3232.26	1287.32		2374.08		1668.93	2705.42	3783.59		2257.79	3002.93	3230.74	2961.53	2092.12
O60447	O60447		EVI5			2990.05	1930.97	2361.08	2411.92	2739.94	878.708	2989.25	796.537	1845.26	1791.14		2334.37	2279.85	2286.96	1391	659.581	1484.1		1884.47	2458.73	2946.69		1805.33	2074.47	1838.14	2694.09	3294.28	2832.22	845.812	1757.46			2080.83	2848.59		2377.16	2021.95	2121.92	2434.85			3277.42	1135.83	2092.46
O60449	O60449		LY75	3280.46	1753.96	2536.67	4454.72	3694.89	2989.51	3126.45	3687.61	6313.84	3158.42	3333	2888.88	2690.91	4834.53	2947.2	2103.01	4176.94	1182.21	1923.11	2749.12	1547.32	3146.34	3674.72		2885.2	3779.52	3114.51	3403.65	2845.78	3671.72	3622.05	4515.89	3635.51	4598.13	4921.69	5157.78	5979.38	5233.65	3911.28	4313.04	3824.1	4643.36	2475.22	4478.8	3661.94	2572.2
O60476	O60476		MAN1A2	12032.3	12076.4	11219.8	11354.2	10098.3	15699.4	11946.9	13661.1	12717.5	12960.6	9966.42	10895.5	13964	13280.8	12044.4	13663.1	13846.3	9456.88	14998.9	12389.1	13814.3	11021.7	10436.4	15430	11532.8	9898.95	13942.4	11002.3	11572.8	12075	13378.5	9632.14	14000.2	10621	13553.9	14043.9	12646.1	11457.5	12622.8	12309.3	13024.5	10486.3	14260.8	10954.9	12823.9	15299.7
O60486	O60486		PLXNC1	3571.03	2695.81	5089.09	3689.06	2955.26	3494.48	3730.41	3630.38	5379.43	4055.12	1902.97	3302.34	5142.04	4165.16	2605.83	4131.84	4588.67	5139.11	4135.11	4900.39	3676.73	3738.52	2813.21		5880.68	4594.59	3922.7	4453.68	3999.41	4884.61	2966.45	4341.89	4296.83	4370.61	4579.07	4156.01	4075.15	4845.15	4124.54	3118.8	3816.28	2783.4	4318.55	5040.31	2736.07	2573.77
O60488	O60488		ACSL4	9676.28	10387.4	9942.27	10370.8	10488.1	9029.81	10232.2	9366.53	10020	9027.83	18059	14263.5	10913.1	12568.7	12574	8307.34	9476.81	14400.5	8497.74	9261.62	10298.7	10479.4	14960.9	9166.25	8917.3	11635.8	10055.1	10568.6	12531.6	10918.4	8154.3	15251.5	12363.7	12129.1	8207.26	9920.4	10075.8	8753.64	10417.4	16023.2	7162.48	9802.19	10370.3	11076.7	12936.9	13105.3
O60493	O60493		SNX3	44373.1	39431	45676.1	48878.8	41066	37734.2	44451.7	42972.2	42220.1	44301.4	41555	46092.9	50219.9	43758.4	41602.9	51423.8	54101	40435.1	51232	51199.1	54399.4	41568.7	43637.2	36754.7	43371.8	52948.6	55417.4	42656.3	44826.2	51743.2	61164.4	53775.7	60440.5	50305.4	51206.2	48172.2	52377.7	56806.6	49240.4	46286.6	58455.1	57730.3	50205.1	55442.7	46206.4	38261
O60499	O60499		STX10	6282.85	5837.31	6537.48	5932.72	5170.14	6501.9	5840.2	5478.52	5635.2	4955.49	4108.15	4170.2	6071.57	5698.85	3653.98	5764.68	7093.12	3371.8	6017.06	4865.96	5147.16	5917.08	5333.18	5322.48	5586.85	5802.25	6867.29	5644.72	6009.79	5120.42	5440.24	5391.71	6951.33	4308.9	5365.04	6366.85	5046.88	4253.53	4814.08	3753.11	4891.94	4976.97	6563.91	4795.31	5397.33	3422.34
O60502	O60502		OGA	11354	9334.57	9493.64	9990.45	9855.95	9107.82	8117.86	8570.06	8342.84	8553.12	7884.53	10177.8	9717.13	10551	11771.9	8920.27	10536.7	13035.5	9949.11	10541.1	12161.4	10815.9	10601.3	13434.5	10757	10861.3	10414.3	9532.59	9473.71	8471.78	7800	16913.4	12698.4	13843.5	10002.1	8358.68	9185.82	9424.09	10819.2	10822	8971.86	10108.6	9500.99	9830.61	11324.4	12277.6
O60503	O60503		ADCY9	166.808	164.405	94.0233		62.224	77.4819	149.084	177.995	94.9557	89.4202	165.533	223.126	301.082	92.2861	155.851			94.4052	159.978	213.878	144.737	58.9495	145.48	141.68	177.522	128.973	108.483	130.3	101.255	182.028		95.8986	85.8428	33.7418		51.1841	79.2651	76.2394		275.06	60.8286	215.748		172.525		156.638
O60504	O60504		SORBS3	13879.2	20624.1	20014.8	17484.2	18542.1	18580.8	16486.9	18603.8	18623.4	16298.4	13269.2	13910.1	16678.6	17468.4	15676.6	11496	21784.5	20060.7	17502.9	14338.4	15904.3	16571.9	16200.9	8553.92	18573.4	18358.2	18941.1	15150	16188	15384.6	14763.3	18240.9	21995.8	16216.2	15044.2	18317.6	16528.1	16939	19766.5	29256.6	14248.1	17388.7	22328.9	29137.6	19127.9	24059.4
O60506	O60506		SYNCRIP	106126	126393	114356	111890	129331	115413	112232	115975	113194	114520	111949	108337	120130	113500	124650	112395	120595	117340	107476	98983.1	101101	121723	111184	142650	111480	107385	101331	110397	115323	104478	104458	114896	120853	102254	104319	106826	107844	108197	110047	111483	98789.9	96244.6	115090	107789	108997	129911
O60507	O60507		TPST1	2794.75	3088.63	2976.64	2493.56	3223.21	3647.92	2379.35	2587.91	4392.24	2774.02	2770.6	3416.14	4038.99	2205.74	1989.19	2872.26	2954.36	1869.49	3644.96	2916.06	2938.69	2538.87	3697.96	1479.48	2803.43	3806.36	3437.21	3333.36	3259.1	3633.6	3003.86	3616.94	4530.22	2999.13	3502.38	3761.18	3832.41	3265.91	3877.76	3623.81	3118.51	2745.7	2499.22	4489.68	3182.93	2673.11
O60508	O60508		CDC40	5922.21	6719.74	7673	7333.28	6920.48	7300.53	6632.37	5675.56	6987.27	6939.72	6284.7	7476.85	5720.31	6847.76	6324.25	5207.88	6491.2	7913.52	6350.35	6314.31	4159.48	6441.19	5038.54	6232.77	5710.2	5961.5	6628.22	6588.28	5755.78	6286.88	6782.94	6327.34	5215.95	6054.41	7013.75	5337.19	6237.73	5818.11	6721.83	6382.99	5450.2	5949.52	5572.09	5599.19	5454.73	6635.26
O60512	O60512		B4GALT3	6455.51	5473.3	7299.03	6328.13	4966.05	6751.77	5809.14	7154.28	6364.9	5740.59	5746.94	6612.53	7684.15	6131.03	6445.33	6335.41	6717.83	4275.91	6370.11	6250.86	7200.94	7184.16	5824.92	6752.57	7314.29	7006.61	7724.21	5829.08	6294.45	6407.51	6620.8	4201.84	10058.2	6213.39	7201.54	6542.38	6428.16	6857.29	5856.42	8013.88	6637.31	6340.74	6457.82	6417.99	8924.17	6282.18
O60513	O60513		B4GALT4	9810.92	8197.83	9249.48	8228.63	8188.95	9790.87	8545.95	8082.47	7904.15	8263.78	7094.5	7454.15	10223.7	10779.3	7650.67	10852.8	6342.63	6894.32	10426.9	8944.77	8933.58	11409	6905.72	6782.36	9924.54	8410.86	9897.4	6341.09	6185.35	11370.3	10317.6	8470.53	9223.21	8442.59	8222.67	5957.26	8464.11	7943.2	8752.29	7470.54	10882	9326.81	8389.84	10442.3	10693.6	7408.02
O60518	O60518		RANBP6	23247	16818.7	22036.1	22502.6	17334.1	18866.8	22254.6	20428.6	22176.4	24575.7	13177.4	18349.1	18647.3	21867.8	15401	15420.7	19944.2	13909.2	20584.1	21642.2	23390.2	19190.6	17720.1	7074.56	19729.1	26598.3	22495.1	20942.6	19282.9	19719.8	20277.3	15936.5	17114.7	19819.1	26995.4	21618.7	22723	19988.4	16990.7	18829	26719.4	19031.7	22220.1	22478.7	16499.6	12685.4
O60524	O60524		NEMF	11225.7	12010.5	13540.8	12056.8	11235.6	13382.9	12961.4	13656.9	12454.6	12716.1	10881.9	13983.4	13736.9	13369.8	9896.18	13232.7	12400.3	12076.5	12859.2	14022.3	13340.3	11478.4	12041.4	10255.4	14988.4	13106.2	13471.6	13339.7	13219.8	13447.8	14698.3	11926.6	10580.8	12879.8	14656.7	13704.5	13853	13513.5	13995.2	11340.8	14603.6	13256.7	14068.2	11452.7	12857.6	12556.2
O60547	O60547		GMDS	34847.4	43393.5	30985.6	41966.2	46613.9	32388.1	43349.4	32274.4	29589.9	34520.4	59901.2	38141.4	28538.4	39339.6	46401.7	33431.2	33721.7	60677.6	29917.7	28177.1	29936	38029.9	40192.7	78075.2	27496.1	31209.8	37144	36610.8	34381.5	29417.1	29708.7	46686.4	32717.1	33123.3	28889.8	37219.2	28481	26440	34981.9	39169.9	28386.1	31207	31952.7	35176.9	43020.8	50681.6
O60551	O60551		NMT2	3981.29	4575.62	5334.87	3949	5075.09	3968.11	4205.65	3834.25	5133.45	4564.23	4734.27	3223.79	4168.59	5215.56	5855.69	3084.45	3702.94	4715.35	3140.66	2425.99	2518.9	3840.4	5575.37	3376.8	5521.54	2982.95	4139.56	4108.58	4244.34	5237.17	3273.3	4149.03	4245.07	3716.24	4204.36	3811.44	3222.68	3337.74	3044.23	4160.75	4079.17	4484.15	3941.93	4083.91	4395.27	4489.77
O60563	O60563		CCNT1	3533.27	3576.88	3711.43	2598.2	3385.66	3415.43	3412.6	4476.19	4367.54	2962.99	3055.04	3879.62	2307.46	3389.91	1993.02	3561.46	4035.89	3577.29	3520.16	2137.76	2974.64	3600.48	2849.73	3164.47	3997.77	3616.26	2941.72	3632.86	3741.95	3325.35	3104.92	3457.36	3798.03	3296.33	3102.16	5041.31	3438.25	3921.09	2861.88	4271.78	3471.94	2477.43	3847.28	2881.94	2417.86	3746.52
O60568	O60568		PLOD3	38550.6	29582.1	33461.7	31330.4	30982.8	30233.6	31220.3	34750.2	35704.8	28967.8	29536.5	29091.1	28867.9	30892.9	31493	36742.5	33498.7	27945	40663.4	35207.2	39246.5	37096.1	33797.5	18934.1	32724.7	35906	36588.8	31770.5	34643.3	33674.6	38389.5	37419	36157.9	40516.9	30507.1	29271.5	32976.1	42547.7	31871.5	33702.3	31767.9	35875.1	35606.1	42244.9	35427.9	35737.4
O60573	O60573		EIF4E2	6047.25	7838.34	5434.6	7461.77	6478.35	6729.34	5287.96	7215.54	6641.18	4712.37	7105.27	6344.07	7083.95	6993.86	7358.06	5215.28	7772.22	5984.02	5077.64	5818.73	5384.57	7229.71	7299.78	9337.06	6357.11	5339.92	5659.75	7017.94	6608.69	6141.29	7173.72	7877.13	8006.44	6699.75	6310.05	8990.71	6248.97	5461.71	7264.82	7004.12	5843.88	7082.3	7218.43	6607.41	7013.53	7871.42
O60583	O60583		CCNT2	2705.56	1965.43	3600.91	1474.48	1909.46	3079.96	3108.56	3091.68	2312.24	2258.75	2669.87	2771.78	2911.72	1390.54	2096.41	1352.85	1497.15	2111.91	2522.77	1553.36	2530.73	3466.07	2507.69	2522.26	2274.03	3320.77	2278.82	2728.82	1789.95	2508.16	1050.69	1553.39	2400.78	2252.57	2116.68	3008.67	1285.51	2453.09	1435.78	1564.51	2922.72	2864.35	2780.74	2612.99	1376.11	1673.61
O60610	O60610		DIAPH1	32943.1	45822.6	29429.8	32694.5	36230.6	33507.9	36734.5	28644.6	24165.1	27896.3	44207.3	39283.1	29185.4	33570.1	48682.1	31648.1	30286.2	55808.9	28222.2	32131.8	28948.7	34859.1	38904.1	54270.3	28878	28357.3	30641.4	32753.7	29372.7	34621.7	29151.7	33504.4	24761.5	34163.5	28367.5	25823.4	30595.9	24012.4	38607	39774.9	27429.7	33703.4	29231.2	27390.2	37736.2	45981.5
O60613	O60613		SELENOF	17529.6	17134.9	16996.5	19114.9	21345.5	22958.9	20165.8	24316.7	25844.9	28783.5	33397.1	17306.6	28064.7	27415.3	23653.7	20858.1	24752.6	23154.2	21508.5	22559.9	17847.8	29385.9	31058.7	34073.3	31680.6	33077.6	30969.5	25299.9	26176.5	33883.2	32540	25814.4	32789.3	26715.1	26621.3	27378.5	35022.1	22447.7	31250.5	36302.8	29044.7	31624.9	29159.9	32504	30246.7	22597.6
O60637	O60637		TSPAN3	38200.8	32360.7	30642.3	57505.5	31606.6	18509.9	66329.1	39002	31826.6	60396.1	33202.9	45740.8	44462.1	55697.3	54200.2	39084.3	21239.5	31434.9	61212.4	59453.1	89119.6	28934.7	21157.7	40962	26340	54503.7	49034.4	37966.1	39325.4	26819.2	43169.7	32790.6	33945.3	33079	49317.7	22537.6	52404.6	90153.4	36172.4	23671.7	57618.3	59869.5	40550.7	27197.9	58657.9	45225.3
O60641	O60641		SNAP91	17540	12247.6	12741.4	11906.4	12673.7	14225.4	14936.3	18342.1	17329	20696.8	7733.16	13666.6	15564.2	14808.3	8255.79	21199.1	18317.3	7096.78	18661.4	18644.6	13170.5	13366.8	12176.6	2443.65	18996.3	15406.8	17541	16990.2	14666.5	20192.1	18327.8	13808.7	13064.1	14359.2	19099.2	19136.7	17866.3	16513.5	16210.8	9691.49	18070.3	14044.3	15151.2	13349.1	11887.1	8465.3
O60645	O60645		EXOC3	21174.9	19873.9	22037.1	20523.8	19027	21739.9	20503.9	20361.9	20424.6	20953.7	18402.9	18709	20725	21238.2	18259.1	21432.2	21214.3	18376	19777	20329.4	17996.6	20458.4	20662.1	18081.3	18049.8	18872.3	19930.5	20642	19677.5	22646.5	20822.9	19499.7	19181.9	21474.3	18933.3	19258.4	20414.8	18840.4	19209.1	20437.7	21240.7	19955.2	19140.5	19892.9	18535.9	18803.6
O60658	O60658		PDE8A	2083.82	1229.79	1640.18	1016.52	1474.93	2319.96	957.738	1807.56	1749.04	1419.52	2043.69	1800.74	1830.64	1681.05	690.786	1237.96	2131.52	1508.33	1155.68	1236.69	1389.27	1673.4	2393.47	670.103	1794.41	2282.99	2437.35	1464.37	2386.78	2645.05	1586.39	1767.19	2147.15	1706.9	1189.63	2463.19	1080.89	1283.69	1690.75	1840.96	1097.65	1513.99	1219.19	2113.05	1711.67	1163.89
O60664	O60664		PLIN3	40966.5	49813.9	48817.5	50026	58160.9	34520.3	48281.5	37912.2	39859.1	31860.4	77204.7	40747.1	38790.1	43149.5	39088.7	34558.2	52267.7	71169.7	31493.3	35780.6	21575.4	47174.3	75818.1	86868.9	41309	52906.6	35606.2	38221.2	49879.4	44679.9	34826.2	71574.9	63438.6	56958.6	30462.4	40398.9	37605.3	45265	41863	66359.9	33462	45943.6	35733.6	54628.2	48291.7	70587.4
O60669	O60669		SLC16A7	2693.06	2784.16	2028.79	1763.62	2371.54	1965.01	1437.61	1036.27	2043.3	2187.71	7781.66	2377.32	1730.25	2227.79	3829.17	1048.32	2052.75	3816.81		1334.41	1473.51	1450.17	2715.64	5058.4	2009.16	2202.12	1714.51	2251.82	2399.43	960.534	1251.59	2468.93	2046.08	2744.34	1285.12	2211.25	1922.97	1044.91	1369.48	2770.07		1528.25	2039.04	2310.53	3895.43	2834.15
O60675	O60675		MAFK	463.515	1337.58		693.499		452.233	1163.9								764.528	623.372	672.246	566.332	749.926	693.432	562.001		1154.79	1599.98		755.043	775.219	540.976	1033.07	808.68	371.479	728.553	612.068	603.813	835.018		680.244	298.262	805.8	809.7	242.564	500.416	694.974	944.53	651.214	1121
O60678	O60678		PRMT3	1221.07	1606.68	1713.12	1030.13	2258.76	1263.29	1516.72	959.7	943.106	1280.38	1098.57	905.839	1845.77	1519.13	1050.88	1326.67	1694.58	887.109	1317.74	1650.47	928.38	1530.8	2191.94	825.88	669.611	1427.67	858.898	1390.37	1484.34	1337.3	1625.18	1693.04	1697.29	1317.6	1039.22	962.427	1538.85	1346.54	915.812	1544.16	1454.15	1330.5	1042.75	1376.52	1406.23	1303.59
O60683	O60683		PEX10	3027.77	2973.24	3842.73	3766.43	1881.86	5685.51	3322.59	4671.37	4347.64	3887.53	2481.13	3818.78	4203.4	3209.94	2089.26	3373.33	5093.63	1555.84	4291.73	5022.81	1996.81	3121.48	2285.55	3322.61	3659.83	2742.31	3449.4	3473.21	2615.36	3791.19	2588.4	2639	3286.05	2665.06	3013.26	3928.63	4953.98	2536.18	3358.18	1942.05	3107.07	2169	3340.36	3532.01	2578.81	5063.15
O60684	O60684		KPNA6	18917.1	20751.3	21503.4	20731.2	18667.7	21069.2	22373	21863.7	20492.1	21036.2	20233.4	20163.9	19866.8	20168.3	13995.5	18478.7	21265.2	22150.2	20588.6	17413.9	16263	23864.8	22238.2	14976.1	23274.5	19446.9	20569.5	20193.7	21450.4	21095.7	21957	21473.2	19282.9	21235.9	19630.9	26053.1	18603.4	19796.2	22025	19965.9	18207.5	18957.5	21446.1	20050.5	18425.4	18298.3
O60701	O60701		UGDH	290681	457181	219665	396209	331644	242429	367929	189947	266258	295606	920505	405427	330547	295399	487054	225104	330677	401922	172153	203964	249813	369175	433978	772450	203290	263672	226689	309815	426642	224256	234280	252071	364142	246419	231747	226177	209454	253035	320713	471706	220276	216640	234349	319881	377347	648181
O60704	O60704		TPST2	3253.2	8224.73	2517.44	9047.67	8007.47	3043.88	5634.19	1191.09	2116.07	4821.19	15302.1	5374.24	742.131	962.817	10084.1	810.388	5325.18	9047.47	725.337	2303.41	2032.47	3626.91	4900.88	31483.5	1455.98	1547.72	1884.06	2380.6	2625	1661.84	1274.91	4518.21	3052.84	1884.43	2397.48	2177.14	662.759	416.257	5067.84	9098.52	1009.5	2945.57	3038.68	3715.42	7530.05	13600.6
O60716	O60716		CTNND1	60937.8	69863.7	58817.9	59982.3	66834.9	57599.4	58657.7	52896.8	49287.3	47096.2	73041.1	63936.6	49816	57456.4	69934.2	47081	51970.8	95734.6	48092.7	50760.5	48954.5	61957.7	81381.5	88526.7	52410.4	52769.9	47364.8	58177	63662.5	54824.6	47774.7	62332.9	46750.1	64563.4	48430.8	58766.8	51261.5	44360.7	56728.9	75806	46959	51494.3	51060.6	55284.1	61218.1	74903.3
O60725	O60725		ICMT	10703.4	10377.2	13748.5	10939.9	11155.7	11653	8021.06	10606.2	8779.9	9996.2	9696.94	9700.98	10595.1	10924.9	3821.03	9666	9155.42	8412.87	11388.9	10996	8010.07	9786.03	10609.8	11057.6	11332.5	10639.9	11318.8	10563	10887.6	12700.5	10080.8	10077.1	14534.5	8719.66	11084	10075.7	11327	7648.81	11545.5	12733.7	10327.3	11826.6	9705.56	11659	9427.45	9046.05
O60733	O60733		PLA2G6	2268.94	943.627	2480.38	1736.46	1587.59	2576.26	1376.2	1384.5	2008.78	1553.84	1280.09	1972	1328.46	2348.48		2118.41	1954.34	1208.44	2282.98	1990.22	1934.88	1760.83	2074.62		2696.61	1850.72	2176.93	2071.49	1074.52	1703.89	1765.07	1921.31	1686.43	1671.46	1412.94	2166.57	1597.91	2011.97	1970.43	2475.99	1599.12	1426.22		1896.41	2041.24	1682.78
O60749	O60749		SNX2	56466.2	53327.5	58063.4	54017.1	54551	57388.2	54715.1	54240.1	55007.2	63612.2	49608.1	41794.8	52500.1	50935.6	49822.8	51994.8	61378.3	48236.1	55331.2	50959.6	51753.4	52905.4	55239.8	57493.9	55595.3	53614.9	55418.1	53487.4	53988.7	51758.2	52290	59463.2	63111	58463	53900.6	57716.1	52879.1	56792.6	50641.2	54284.4	57227.4	53207.2	55138.9	58484	49714.4	53402.4
O60760	O60760		HPGDS				2622.45													1995.38															2788.15				2383.32				1915.99	1756.31			2540.05		1273.01
O60762	O60762		DPM1	68593.4	89001.9	65764.9	74874.8	81046.2	60602.6	72199.4	61884.2	50128.7	65521.2	68064.8	49141.7	59139.1	50913.3	65194.1	60866.8	70362	66151	62729.8	59129.8	56168.7	71774.3	69652	163519	56983.8	60235.7	59307.6	53922.4	66511.8	60990.3	60791.7	68331.2	80774.7	52460.3	65522.2	52233.2	56032	51657.4	59625.3	70497.8	57311	58644	61860.9	63073.6	83382.1	92439.3
O60763	O60763		USO1	121054	124718	116545	115833	111513	144962	126953	139524	121735	129982	115367	132889	121326	123760	100852	129237	126101	94890.7	125338	124818	111501	106557	106422	121587	125415	68952.9	129859	129264	110913	118677	127260	99512.4	88483.6	110087	124363	141700	122103	108409	129601	92935.6	127404	108029	129079	98244.7	112314	117802
O60783	O60783		MRPS14	12357.4	14248.9	13391	13497.4	12339.9	14875.2	16460.2	15224	17387.4	15714.3	16257.8	13755.6	14405.2	18146.8	8398.7	15637.5	14429.9	11028.1	16633.2	15880.4	14115.2	15447.9	13948.7	11652.5	15560.2	12068.5	13028.8	12251	14796.6	16263.3	18350.5	15650.8	17309.6	12304.4	14210.7	13230.9	14478.6	12664.8	13875	14599.5	14979.4	13794	14416.5	13345.2	14208.7	10454.8
O60784	O60784		TOM1	33078.8	24372.4	38600.5	30163.8	27990.6	37619.3	35759.1	35567	37937.1	40796.7	28739.8	29558.4	32251.6	39987.6	18171.4	35037.6	31492.4	24601.8	34051.3	29935.6	25647.8	37517.1	30850.3	15398.5	35863.3	35178.9	33946.3	29257.1	28969.3	36253.2	39837.7	28967.7	29612.4	35067.7	30434.6	37491.7	33860.3	35609.9	30816.1	27646	34694.6	27590	37481.3	36238.8	23638.7	23471.3
O60825	O60825		PFKFB2	416527	349565	318556	266823	122779	435457	336803	474578	386691	543785	154603	285152	349282	462749	260724	341619	297569	86517.7	435820	403805	287317	428808	172564	19606.9	454157	179543	361317	249798	204407	388281	231514	97858.4	187306	254873	476133	333560	502866	337869	344167	290476	527848	235877	444961	202776	368264	227218
O60826	O60826		CCDC22	19847.2	19406.6	20765.5	20139.7	19840.1	20652.9	19149.6	21577.1	22695.5	22104.1	19295.3	19766	19592.9	17884.4	16968.7	19173.5	20544.9	19934.8	20383	20066.2	18791.1	21582	20070	14981.6	20242.3	20725.2	19992.7	21333.8	20115.5	20564.7	19694	21811.6	18951.8	19653	20893	22350.4	20382	21069.3	19597.2	18391.2	20120.4	20770.1	20367.3	20343	17580.3	18025
O60828	O60828		PQBP1	25724.8	22224.1	21964.1	21558.3	24004.2	25011.1	19472.5	21511.7	20340.7	23316.8	17187.1	17932.8	22709.6	19669.4	5706.46	20468.6	21224.8	18445.2	24576	21430.7	20681.7	23547.2	21158	22943.3	23286.2	22942.4	17833.6	24151.6	18359	18454.2	14268.6	14626.6	21537.7	24149.8	21917.1	21156.1	21335.3	18069.2	18421.7	21161.6	21694.5	16685.8	27867.9	22972.5	16799.3	15256.3
O60831	O60831		PRAF2	51854.6	47620.6	52942.1	42772.4	42136.4	56112.3	39586.1	55427	47370.8	44112.4	37248.1	50464.9	57288.1	49034.4	28734.6	50871.5	50907.7	18458.3	70251.1	48521.5	52867.5	38813.3	43781.4	11225.5	56779.9	42627.6	53933	52043.9	43510.1	44148.2	64477.5	35781.5	51356.2	37605.6	56936	55349.9	50791.5	47921.8	48096.1	42398.8	42674.7	45292.6	60812.9	52117.9	54952	39903.8
O60832	O60832		DKC1	54039	61507.7	48306.4	57060.7	59458.8	51371.1	51978.8	55668.1	54295.1	56857.9	56481.6	51248.1	46941.3	50514.9	59608.5	55584.9	48122.4	64204.9	47472.3	47950.8	47957	59947	57308.6	65423.5	46434.9	51232	46047	55125.6	53800.1	47985.4	43785.5	49982.7	46865.1	53921.7	48968.2	51455.1	53761.4	48024.8	54210.6	58281.4	48592.4	44244.2	56106.9	50784.9	53247.9	58330.7
O60841	O60841		EIF5B	35055.9	40963.7	33829.4	36800.7	39813.9	38229.3	40570.7	34873.8	37380	40796.9	41849.1	38585.2	36970.3	36948.2	37212.7	34503	37999.6	39298.1	31842.1	31601.3	31175.4	35032.9	40192.1	54644.2	32973.2	33922.1	35070.4	39996	37258.4	32436.9	32321.7	33939.3	29489.9	35368.3	30286.2	34346.4	35419.6	30917.7	36176.6	40225	34100.7	32849.8	35208.5	33779.6	36120.5	43610.4
O60869	O60869		EDF1	27011.4	39763.3	30229.6	30491.8	29496.2	24547.5	36648.8	28841.9	27959.1	37707.7	49729.3	28871.4	33663.3	38670.7	15559.7	30950.1	40005.3	38288	26048.7	32600.3	34941.8	42927.9	57124.6	71018.2	38443.5	30669.4	31115.8	26097.3	28607.3	29815.7	34038	28095.8	41779.8	42499.6	35213.1	33978.1	36278.4	32984.9	43371	43676.3	34826.7	39291.2	37567.1	34204.4	28137.1	26885.5
O60870	O60870		KIN	3383.98	2158.03	2434.2	1895.07	2315.94	3072.4	1945.93	1934.7	2459.96	2647.01	2899.2	3271.49	2231.17	1599.55	2559.97	1625.8	2735.51	2853.67	2730.96	2052.56	1855.86	1867.69	3236.65	1835.56	2742.07	1478.17	2378.51	2526.15	2726.81	2123.39	2095.93	2659.54	2388.72	3425.46	1410.94	2043.41	2306.28	1712.65	2870.85	2581.66	1549.71	1462.28	1482.87	2135.58	1174.41	2467.88
O60879	O60879		DIAPH2	10218	11035.7	9548.76	9813.42	9634.84	10195.7	9967.42	10921.5	11152	10000.7	9636.84	9319.4	10552.4	9342.93	9555.41	9991.64	11601.7	11174.8	10380.7	11120.7	10916.5	10328.8	10128.3	8177.79	10920.6	9990.28	10041.3	10148.2	10435.1	11140.8	10060.7	10999.1	10710.1	10152	11074	9123.61	10923.4	10156.2	12026.9	10175.4	11628	12722.4	10361.3	9544.58	9965.17	11351.9
O60884	O60884		DNAJA2	32974.8	33023.5	30609.3	33462.2	33079.3	29611.2	29766.4	32162.4	32770.6	31339.9	28157.4	29918.4	34715.6	34088.1	33172.9	31491.6	33577.8	29841.2	34763.2	31228.6	33918.2	33299.2	27726.9	21128.7	32301.5	30336.6	31647	26829.4	31180.6	31066.8	32032.1	35051.8	32982.3	29798.6	31398.2	31341.4	31920.6	33270.2	33448.6	34331.1	30284.9	30845.3	30810.5	32028.4	30829.7	31612.2
O60885	O60885		BRD4	8455.71	7632.33	7839.15	8291.81	8001.81	7376.22	7543.16	7053.57	6772.29	6409.97	7416.16	7215.33	7303.05	8136.7	5000.35	8812.98	7608.71	7343.73	8179.87	7721.57	8975.69	7631.34	8257.35	8519.76	7019.25	8977.56	6851.64	8687.46	9031.68	8085.79	8146	8398.06	7266.14	8338.38	6748.79	6998.59	7295.68	6158.28	8069.29	7423.19	7003.69	6504.11	6593.29	8721.88	7163.39	7828.15
O60888	O60888		CUTA	76336.7	58097.3	80387.8	74327.9	72473.4	67168.5	68809.2	86601.7	76018.4	95294.5	65611.6	63433.3	75763.3	88817.3	51116.7	73828.6	116245	39548.6	87338.9	83200.4	49214.9	95538.1	100508	76244.7	118471	94260.6	104596	91773.7	81690.2	99642.2	117503	95304.4	97647.4	84849.2	90138.8	113007	86404.8	96371.4	92705.8	98523.8	105752	94201.9	93625	114389	63299.9	64145.9
O60906	O60906		SMPD2	5154.04	4189.89	4048.36	3551.83	5922.38	5427.79	5039.42	4051.29	4138.01	2472.07	3352.34	4219.79	2436.31	4695.17	3381.6	3363.67	4187.49	4688.12	4154.39	4741.41	3464.37	4143.85	4799.59	2791.18	4202.44	5185.59	3604.45	3989.37	4943.99	4619.2	4471.97	5302.59	5807.46	3557.81	5515.02	5036.47	3709.09	5109.27	4061.66	4179.12	3214.2	4472.48	4142.94	5471.93	4028.18	4162.41
O60907	O60907		TBL1X	2325.05	3768.51	2918.57	6207.82	3269.93	731.284		4805.76	9142.12	4146.37	3809.14	4141.36	2951.93	4089.04	2737.07	3404.33	4259.59	3585.03	3693.64	4278.91	2863.12	3808.04	5062.73	2670.79	2455.26	3127.57	2803.95	5760.66	3388.36	4607.68	3385.39	3550.4	4886.48	3910.58	4200.26	3331.51	4660.24	2824.05			3485.27	4500.41	3803.85	3966.32		5436.83
O60911	O60911		CTSV					995.119	891.282		629.328	641.675							842.827			709.382	384.661		1258.98						1314.7	1046.34							543.749			2443.72					771.861
O60925	O60925		PFDN1	10964.8	12077.2	12188.3	13023.8	12637.2	12136.8	14610.8	13733	15202.3	15468.3	18039.2	13914.3	18499.8	18063.1	17266.2	13770.8	19182.8	14104.4	12401.1	15766.3	17535.6	18788	24568.5	22454.2	25026	23024.7	24454.9	19026.8	18333.7	21859.6	22929.3	22251.2	26341.6	19891.6	20447.3	19191.6	22876.7	19352.6	24385.9	23100.1	21183.9	22126	16911.8	19120.3	13766.3	10057.2
O60927	O60927		PPP1R11	1363.03	1860.69	1558.43	2183.42	2345.82	2435.7	2553.37	1866.05	2426.07	1391.93	2210.91	1397.05	1958.9	2189.6	2368.36	1266.85	1907.81	2571.71	1057.57	1294.07	997.793	1992.21	1864.74	981.682	1280.12	1686.12	1491.42	1625.98		2702.25	1890.28	3036.57	1865.85	2375.2	1944.91	2280.46	1633.86	2437.38	1985.15	2325.2		1736.89	2151.95	2070.82	1813.84	2309.11
O60934	O60934		NBN	14649	14833.9	14343.6	15846.8	17391.6	17453.8	15385.4	15134.2	15658.4	11975.2	13622.8	17719.9	15580	15592.5	13899.5	10164	15235.4	17863.8	15599.8	14238.2	13453.8	15278.3	16723.5	12432.8	16715.6	17198.3	15580.4	16431.6	16759.2	16814.8	14186.3	16290.3	13201.3	15638.9	15791.7	20026.1	15571	14616.1	14992.3	16968.7	15323.7	14735.3	14926	16358.8	13939.5	14779
O60936	O60936		NOL3	1371.16	1531.76	1669.16	1898.95	1261.72	2292.86	1805.83	3281.19	2481.61	1696.11	1688.47	1493.96	1231.44	4222.05	2060.57	2573.47	2023.96	1807.3	1892.24	3061.3	5158.04	2912.71	2032.71	1434.8	2142.09	2501.12	1845.33	3970.34	1688.92	2066.42	1915.46	2718.73	2131.12	1776.53	2228.07	3146.19	3539.67	5293.01	1622.5	1984.56	3530.46	1947.84	2165.12	2956	3144.91	1541.02
O60941	O60941		DTNB		4683.84	2345.57	4751.07				3241.41			3324.57				2922.95			3686.37				2408.13	2425.51			3310.09			2979.54											2231.97						4387.81
O60942	O60942		RNGTT	4701.64	3948.19	4886.52	5269.31	4666.72	3959.09	4411.36	4153.36	5449.82	4832.89	3945.82	5193.5	5675.37	4221.76	3953.88	5281.48	3321.55	3583.32	6008.13	3831.8	2998.85	4404.53	4074.9	3086.25	4006.87	4586.01	4184.39	4525.29	5153.97	4847.97	4783.21	5319.8	4308.75	4683.37	4363.9	3815.42	5673.05	5092.44	3744.36	4685.67	4656.97	4520.45	4237.53	4750.17	5152.88	3407.01
O75027	O75027		ABCB7	36314.8	28303.8	32247.4	26297.2	25940.5	34649.8	29938.1	31282.3	33687.6	31879.3	29583.9	26897.2	30578	34548.7	28494.9	32692.3	26472.1	22530.7	34794.5	34785.5	30757.8	27769.3	24701.5	14276.3	36996.2	25050	36912.6	30915.6	28572.2	34075.3	31179.1	25963.2	35861.1	31007.2	32863.9	29369.7	33871.6	28924.3	28528	29967.5	31667.3	29417	36329.1	33582.5	30774.6	30410
O75038	O75038		PLCH2	4131.18	6510.62	5550.53	3449.78		4555.84	3176.67	4177.74	5038.55	3706.12		4391.79	7071.82	6042.23	3410.7	3735.56	5143.55	8534.13	3605.69	7913.31	4073.89	5427.58			4782.47		4444.06	5484.16	5786.35		2748.04			2695.3	5991.01	3601.17	3268.36	3787.63	3414.86	3862.06	5074.84	6608.72	4988.5	3027.64		5223.87
O75044	O75044		SRGAP2	13213.1	11471.6	14713.6	9829.17	12154.4	14090.9	11416.3	13002.8	12339	13152	7958.11	12508.1	12046.5	14104.9	9931.19	12877	12213.4	8823.42	12101.1	13180.6	12875.4	9323.51	10815	6597.13	13977.1	12025.8	14273	12912.2	12628.5	13175.1	12908	10185.9	9482.62	12458.4	13363.7	15293.1	13087.3	12617.6	11991.2	10541.3	10336.2	10455.3	11995.3	12804.4	10809.9	7833.53
O75051	O75051		PLXNA2	7193.55	6978.37	7848.55	9018.05	7723.43	8767.65	8111.49	8242.65	6791.07	6962.59	6613.69	8217.89	8161.48	7472.98	5951.2	7727.43	7646.77	6056.86	6684.52	8114.53	5941.28	8168.88	6655	8488.27	7555.38	7992.51	7639.7	6656.43	6688.28	6993.05	6123.64	7535.56	6269.21	7938.83	9027.15	8726.94	7602.78	7042.75	8511.52	8976.93	7123.91	8893.33	7373.26	10070.7	8693.51	10331.4
O75061	O75061		DNAJC6	7761.12	6678.94	8115.18	6103.18	6652.29	7615.06	7243.46	7699.07	7797.65	6226.39	4260.2	5527.08	6721.57	8054.87	2402.75	7495.28	6839.19	3418.16	4545.35	8238.06	5300.88	7430.74	4504.9		8673.86	7099.12	8964.06	7822.34	8504.22	8915.02	8254.65	6551.81	6934.15	5901.85	7994.92	8003.46	6927.76	5990.17	7317.4	4682.13	7083.24	6796.2	7050.33	7486.75	5037.55	3337.53
O75063	O75063		FAM20B	16297.8	14552.5	17327.6	16899.3	16600.8	17872.7	14387.3	13921.2	19438	17700.7	11598.7	13212.7	15243.3	16442.3	15574	18142.4	13631.3	11385.2	19135.1	17227.4	19499.1	12743.1	13127.1	11027.9	17418.4	15293	15828.8	16743	16651.6	18523.3	16812.1	16611.2	21693.2	16059.7	19509.8	16122.1	17057.2	19573.6	18319.3	15690.8	19593.5	19946.2	18461.7	18452.1	18017.1	16795.7
O75064	O75064		DENND4B	3921.99	2628.25	3506.28	3826.55	4986.9	3743.27	6988.46	4518.08		4758.32	2790.96	4511.41	3847.68	5931.34		5628.68		4437.35	5889.41	3983.64	4316.71	4754.39	4813.18	3487.02	4008.28	6134.53	4668.23	6135.56	7626.75	7120.44	5377.31		5871.93	4345.19	4792.64		5523.56	4461.96		4565.94	5526.68	6212.92	5550.83		5778.09
O75069	O75069		TMCC2	765.12	706.929	1140.97	513.837	414.098	1074.82	875.907	3663.05	561.957	816.97	326.965	1167.25	1070.62	625.947		823.525	1128.9		913.946	1346.21	714.105	847.583	508.221		945.292	970.049	807.761	459.017	768.234	1140.41	710.333	498.722	254.901	985.029	1803.66	1256.15	467.6	614.715	849.636	487.24	728.52	398.33	559.298	1132.37
O75071	O75071		EFCAB14	1933.95	1540.12	1093.7	1529.38	1553.9	1629.21	1504.86	1238.21	2195.92	1596.34	1859.66	1062.05	1834.23	1518.56	1254.91	1069.46	2115.21	538.276	1392.43	1499.87	1367.31	1015.62	1316.05	1435.09	1921.95	1771.84	1762.04	2060.43	763.649	1871.48	1831.09	1126.55	1253.38	1142.17		1665.02	2084.54	1114.63	2267.3	1720.53	1504.04	1543.27	1445.09	1366.12	1698.03	1685.21
O75083	O75083		WDR1	106558	127479	114216	119008	121517	98416.4	114709	106232	116888	107058	126499	135341	117690	114154	135059	105425	114964	179277	101941	111562	124270	124993	130101	96519.7	100489	119212	102698	97041.6	113924	115214	111416	132772	115899	112907	114392	100528	110603	127314	110365	124242	100860	110348	111726	110560	121983	120832
O75093	O75093		SLIT1	10449.7	8995.78	6603.11	9588	4785.54	7672.18	7789.7	7506.38	7416.6	8269.49	7119.27	9111.83	7615.56	8250.6	11558.2	10272.4	6398.05	8416.14	7931.86	9932.24	11476.9	11036.7	8972.92	12823.6	7937.18	10285.8	11829.2	9271.88	8970.96	8333.38	11601	7247.91	8747.31	10118	10721.8	10346.2	10668	12302	10914.1	8389.16	8330.2	10330.8	11745	12522.7	11629.4	9849.21
O75110	O75110		ATP9A	94397.1	62894.3	99075.4	88049	79210.6	70190.4	81492.8	99583.7	87860.1	92131.3	47797.5	67295.1	74341.9	79025.8	58237.3	86723.1	83887.7	53181.8	84212.6	86026.3	90743.6	84556.7	76109.6	9156.11	69678	109175	90735.6	76295.2	85243.4	80803.1	88159.3	83353.1	78350.6	88405.7	102894	95668.9	79887.6	100844	69689.3	83648.3	88853.7	88056.7	94165.1	117560	75351	58380.5
O75113	O75113		N4BP1	428.541	419.236	260.514	1095.85	473.198	1001.49	298.323	535.321	382.084	1237.53	821.443	617.523	596.982	654.321	280.195	863.969	909.092	336.969	438.4	217.564	313.761	703.671	621.198	448.891	488.081	301.421	76.1055	1042.86	745.528	921.268	562.862	822	419.049	579.772	616.63	752.153	914.949	402.3	257.479	642.749	442.214	223.675	227.06	418.849	417.68	560.732
O75116	O75116		ROCK2	13807	16094.5	15231.2	15366.9	15606.2	16513.5	14042.7	16361.4	14081.5	14585.1	13834.2	13383.2	13977	13008.8	15111.9	12615	15589.5	16755.4	14034.3	13068.1	13198.4	15029.1	14918.2	10884.6	14683	14570.3	15416.2	15912.1	14714	13536.8	13746.8	13738	13420.3	13847.5	13806.2	17627.9	13506.7	12648	15814.2	16655.6	13809.1	15343.7	14528.9	14813.2	14299.8	15742.8
O75122	O75122		CLASP2	11633.7	11408.3	11420.4	10214.9	9939.39	12671	11066.2	13001.5	12851.3	11964.2	10340.2	13375.7	11346.7	12481.5	6312.07	10710	11325	10414.4	11663.1	10616.6	9237.17	12045.6	10125.2	8198.42	12949.6	11306.1	12636.3	11267.1	10772	13318.2	12315.4	10591.7	8263.42	10758.6	11766.4	13953	11573.8	9968.32	12040.6	10859.5	11099.8	9298.79	11614.5	11081.8	10186.2	9810.51
O75127	O75127		PTCD1	2318.68	2198.68	2906.95	1954.57	1876.9	2485.46	2061.13	2085.49	2627.63	2467.24	1874.06	1616.98	1641.67	3164.65	2105.32		2623.33	2173.72	2188.93	3005.36	1855.82	2537.1	2285.44	1563.27	3730.78	2271.23	2493.5	2248.96		1822.45	3641.61	3247.78	1134.65	2537.96	2418.97	2274.22	2461.16	1965.18	2826.93	2419.9	2417.57	1674.29	1882.06	1768.47	1583.78	3616.84
O75128	O75128		COBL	5953.76	6090.87	6151.79	5078.35	6391.59	6797.62	5540.46	5552.2	4167.12	5651.01	5696.9	6636.35	4168.68	5680.12	3445.55	4647.32	5024.1	7146.36	4973.23	5443.73	4366.5	5894.29	6893.9	4738.96	6703.47	5152.96	3673.66	7087.74	6994.5	5576.23	5169.92	4995.85	3361.25	6264.29	4943.14	6122.23	4974.55	5093.67	5213.8	4971.62	5766.21	5543.42	6354.62	6051.4	4122.86	4240.38
O75131	O75131		CPNE3	207267	173553	201126	188972	172677	194477	209847	221232	182486	190257	178485	260730	239497	182710	152177	200497	166650	192749	173096	191196	175378	222500	207862	116004	191379	267460	213482	213491	231762	210630	194057	273751	225710	233426	218045	226695	230778	234481	201926	178800	207299	230418	192701	196699	179528	174694
O75140	O75140		DEPDC5	5317.32	4913.47	5670.67	5272.17	6069.61	6299.85	4985.72	6985.48	6316.23	6080.64	4627.07	6892.91	5210.17	6591.61	4991.02	5001.84	6227.61	4603.46	6178.26	4673.5	3818.88	5020.27	6942.98	3606.78	5382.41	6432.26	5822.65	7270.44	5498.5	6847.37	5689.92	5545.97	5085.08	5093.55	6923.3	5798.02	6462.19	5710.94	4998.47	4976.69	7482.13	5878.18	5805.21	7193.64	5787.28	4424.16
O75143	O75143		ATG13	2659.04	2610.52	3499.16	2639.26	2139.02	3518.62	2852.34	3890.15	3186.56	3369.83	2949.39	2084.79	2689.64	2883.58	2603.07	3758.68	2745.4	2411.88	2280.1	2812.1	2681.99	2866.56	3515.47	1851.38	3388.97	2600.59	3088.48	3653.62	3226.64	3480.11	2337.96	3093.76	3835.76	2711.48	2697.97	4267.65	2741.98	3037.71	2476.8	2440.52	2965.71	2419.46	3098.86	2506.01	3028.79	2444.5
O75145	O75145		PPFIA3	5946.17	4986.3	7797.53	4765.66	5892.33	6066.33	5644.31	7946.35	8458.95	6391.68	3922.3	6226.98	5769.11	6097.87	3424.15	6964.14	5229.89	4626.64	6066.14	6763.95	4730.8	6043.63	5817.87	2411.39	7029.92	6189.08	7201.77	6175.65	6961.96	6656.35	7042.76	6692.07	5027.09	6394.48	7119.36	8244.43	5484.06	6914.12	4997.55	4589.95	6460.1	6533.7	5949.55	6396.48	3762.78	9001.95
O75146	O75146		HIP1R	25598.5	27179.1	27425.1	26105.7	27626.3	25796	29329.6	31663.7	29077.1	22378.9	32547.9	32434.1	31864.6	29146.7	26116	27528.6	26031	25588.8	30606.8	30528	22430.9	30656.4	34448.6	17347.7	27589.7	31487.5	28546.3	30486.7	31047.8	36785.5	30508.5	35575.9	27920.6	35633.1	31135.2	34949.6	28230.4	28762.7	29927.8	24434	29385.5	30366.6	21773.3	26865.1	24518.5	21707.1
O75147	O75147		OBSL1	3897.68	3168.91	3763.28	3551.66	1963.56	4884	3346.24	3471.69	7807.06	2191.39	3456.94	4650.3	4473.04	2802.33	3070.64	2337.96	6091.52	4365.27	2261.22	3479.01	2689.88	3998.56	3721.6	1741.5	4083.59	4011.42	2886.58	3671.47	6544.64	3056.57	4241.75	4898		3866.07	3850.85	4427.84	3662.21	4327.38	3625.74	4688.11	3906.9	4390.21	3728.72	3709.68	4344.62	5543.66
O75150	O75150		RNF40	11791.3	11888.7	12584.7	12225.1	13519	13524.2	12080.1	11941.1	12755.3	11814.8	9369.36	11350.9	12442.8	11861.6	10712.4	11822.6	10882.4	9976.75	12152.7	10745.4	10856.3	12705.1	12795.9	9080.78	13139.7	13455.5	12903.3	12838.8	13913.8	13557.2	13027.8	13057.8	12612.1	12291.1	12105.1	14667.4	12271	12404.1	13697.8	12698	12566.5	12220.2	12086.1	14384	11594.9	11485
O75151	O75151		PHF2	14667.3	15293.3	15595.4	14480.8	14813.3	16236.5	15329.6	16701.8	15672.2	14770.8	10836.2	14611.3	14644.7	13798.1	9614.23	15547.7	14318.5	12758	15772.9	15986.9	12965.9	15660.9	16273	7252.03	16816.8	17887.7	16534.3	16314.7	17795.5	17445.1	15273.1	15905.5	13291	17733.7	16477.7	14898.2	14924	14658.8	15610.4	14132.3	15002	16272.4	14999.4	15639.8	10573	10735.9
O75152	O75152		ZC3H11A	10133.8	10670.3	11603.2	9613.29	11586.9	12200.7	9701.84	9912.22	10125.3	11082.4	11142.1	11425.2	11609.7	10729.4	4395.73	9494.72	10046.8	14562	10236.6	9986.47	10156.8	11022	11639.1	8428.31	10594	10670	9961.6	11561.1	11887.9	11408.8	9129.29	11531	10303.9	12062.5	10307.2	11776.9	9310.04	9612.32	10634.9	11667.4	10763.6	9027.75	9909.01	11523.6	8871.63	10844.1
O75153	O75153		CLUH	15959.6	17170.8	13577.9	14401.2	15964.8	14932.9	13948.8	11420	13426.9	12152.4	22826.2	18477.6	13957.7	15302.3	20260	11781.6	13575.3	22317.8	11054.4	12024.8	12526.5	13101.9	17364.7	16839.5	13358.8	12159.3	12985.5	14290.4	15842.6	12893.9	11864.3	12154.3	10094.6	15827.1	11700.9	11276.9	12511.1	12783.1	14158.5	19336.1	12829.8	13395.7	13722.6	12274.5	15010.1	17003.3
O75155	O75155		CAND2	26218.4	11553.6	22536.2	19898.1	18649.9	17683.2	15415.6	19321.1	23907.9	28350.4	12800.8	22254.6	26301.8	12790.3	13588.1	24300.5	22395.1	8751.42	22946.2	22334.7	14339	17400.8	25243.2	6008.52	22655.4	25968.7	23867	20053.4	13765.7	27973.6	25446.8	18612.4	12825.4	21387.8	16090.2	18516.5	25834.5	29775.9	22132.7	21530.9	30034.2	28503.9	22090.9	26881.1	14157.4	13570.9
O75157	O75157		TSC22D2	2824.48	3043.12	2536.13	2476.43	2574.81	2783.67	2613.24	2535.26	2495.1	2284.57	1855.73	2364.32	2987.87	3063.04	2185.81	1392.52	2199.23	3141.13	1846.17	2514.04	2029.13	2944.4	2839.34	1599.35	2010.1	2925.39	2026.86	2028.65	2491.8	2050.03	2143.19	2271.99	2697.53	2267.19	905.092	2242.72	1901.49	2006.24	2210.53	3085.65	1951.92	1602.68	2127.12	2393.65	2515.72	1975.53
O75165	O75165		DNAJC13	11414.1	11389.7	11621.1	10968.4	12258.9	11238.5	11434.1	12744.5	12422	10793.7	10687.9	13440.4	11233.5	11610.5	11295	10941.6	10769.6	13837.6	11123	11321.3	9192.22	11782.1	11595.9	5702.41	12529.8	13252.2	11808.6	12156.2	12723.7	11631.9	11681.2	12512.8	9363.83	11994.8	11204.3	12954.8	11674.3	11402.5	11677.8	13985	10883.6	11384.5	11248.7	13731	11082	10985.3
O75167	O75167		PHACTR2	3642.94	2919.94	2911.21	2695.04	2574.98	4119.75	3489.62	4310.41	4029.17	4467.62	2460.45	3832.26	3539.1	3648.15	1176.7	3331.71	3502.82	2290.72	4264.02	4173.3	2855.63	3386.64	3370.84		4083.08	3735.23	4493.2	3528.39	3238.25	4220.43	3629.4	3986.78	3901.35	3418.93	3316.23	4086.22	4429.41	4081.83	3046.36	3403.07	3501.23	3961.49	3611.8	3792.03	2359.72	2665.16
O75170	O75170		PPP6R2	12875.3	13148.2	17118.7	15587.2	14333.7	15608.4	16348.8	14646.5	14848	16998.1	9198.16	16162.4	16413.5	13773.1	10373.8	14939.1	17451.6	12228.6	16077.1	16254.4	13399.1	16156.4	16776.4	6221.32	17034.7	15878.6	15974.2	18311.9	16654.8	15738	15744.8	19506.9	14651.9	16870.5	16887.4	17182	15770.5	18370.1	14583.4	14185.1	16870.5	18172.7	12334	16567.8	12542.6	9583.24
O75175	O75175		CNOT3	12476.6	13489.2	15170.5	13787.8	13870	14216.9	13846.6	13956.5	15067.1	13005.9	12238.2	13265.6	13916.4	13936	10304	12897	13388.7	12717.8	12200	13034.8	12873.7	14798.8	13778.9	11606.4	15040.8	15003	12983.9	13592.9	14259.6	14815.2	14676	15716	14465.7	14647	13119.9	15730.3	13857.7	13133.2	15199.8	13538.8	13884.7	14708.4	13132.6	14455.1	11238.1	14646.4
O75177	O75177		SS18L1	2516.41	2063.89	2930.91	1534.49	3553.91	3970.61	2312.04	1731.55	2663.74	2523.39	3186.3	2420.52	2470.08	2883.08		2491.81	3002.82	1114.09	2821.84	3965.72	1472.45	2986.69	3137.55	2116.74	3009.41	1825.35	2055.54	3244.03	3273.35	2647.07	1880.98	3052.53	2507.01	3102.33	3128.26	2454.53	1865.29	2266.96	1686.89	1955.37	2627.85	2301.52	3143.13	2943.18	2829.85	3157.46
O75179	O75179		ANKRD17	19882.8	20437.2	20641.4	18472.5	20115.9	20717.5	21448.1	20763.3	21443.1	20295	18184.5	21529.7	21347.4	20310.9	20758.8	18666.6	18665.3	22908.8	17131.9	19251.3	16866.9	20564.5	21711.6	18115	20956.9	21578.9	21652.6	20710.7	19987.3	20647.5	19562.2	21122.5	15826.7	22177.6	18778.8	18709.2	18898.6	20564.7	21048.9	21284.1	20099.5	17893.2	17135.7	19898.4	16090	19506.1
O75182	O75182		SIN3B	4603.53	3619.49	4808.38	4087.04	4051.98	4814.45	3999.02	3583.83	4101.31	4134.61	2391.93	4468.12	4278.02	3984.42	3036.9	3387.45	3644.82	3780.31	4489.31	3833.67	4287.25	4372.2	3727.68	3223.59	4309.34	4848.09	3524.46	4031.28	4909.27	5056.99	3413.63	3964.91	4284.51	4028.59	4069.43	4209.34	4487.46	2933.83	3982.78	4609.97	2976.71	4088.57	2628.66	4627.84	3196.05	3181.98
O75190	O75190		DNAJB6	13082.3	10733.5	12133.6	11464.9	11968.2	11941.4	10517.6	10786.7	11983.1	12107.2	7995.18	9437.29	12700.4	11403.4	11961.4	11353.9	13969.2	8611.78	10933.6	11977.2	10924.4	10271.7	12173.8	9074.6	10679.3	10588.4	12570.1	10910.9	12877.2	11377.3	13132.8	11313.3	16210.5	12716.8	13346.8	9948.56	12682.4	10617.7	11209.1	11586.9	12976	12165.6	10322.3	14145.5	11910.7	9636.92
O75191	O75191		XYLB	3187.79	4591.81	3278.02	5758.68	4875.02	3443.91	3972.86	3213.91	4539.89	4266.99	3628.46	3759.73	3190.21	2924.4	2634.93	1770.5	5080.49	4718.77	2669.12	2826.46	2162.33	3559.44	6392.66	6600.58		1686.99	1713.62	3273.12	3685.08	3803.14	3996.87	3408.46	4356.66	3198.49	3262.69	3254.26	3390.41	2231.1	3611.11	2618.82	2998.67	2276.14	2744.64	4534.05	4169.65	4495.2
O75208	O75208		COQ9	22726.6	22985.8	22380.4	16846.1	22242.9	16006.6	19922.2	17200	20761.6	21514.1	28074	16263.3	14009.4	20796.9	25045.9	13845.4	21536.4	20788.5	20735.4	20523.7	18462.9	20049	20409.9	26986.4	21833.8	13796.8	18166.3	17393.9	16503.5	18125.7	22497.7	19603.7	21480.6	18875.4	19557.5	16748.9	19448.4	19245.1	19916.7	21488.7	16907.8	20103	20901.5	18821.2	22010.8	25747.4
O75223	O75223		GGCT	29509.9	29617.2	26070.7	27473.2	31093	29129.5	29603.4	24115.1	25610.7	30511.3	28127.5	24031.3	27268.3	29301.4	31884.4	25480.1	31901.2	34768.3	23633.1	25590.1	25049	33130.3	30346.1	33602.4	29472.1	27902.9	24718	25006.9	27549	29338.3	29430	32344	29920.3	27948.4	24249	30992.1	25117.3	26603.1	28606.3	28894.4	26007.8	28145.7	25872.8	30592.7	24709	27115.6
O75251	O75251		NDUFS7	34460.1	34645.3	34218.7	32502.8	34137	32735.3	30132.3	33028.1	34733.3	31058.3	29321.3	24851.9	33801	28699.2	31153.4	28264.3	29543.2	27077.3	29972.9	30424	32131.5	31650.9	34653.1	28871.1	27906.9	30112.8	35015.2	30925.7	31203.3	31942.5	35989.8	37054.9	35704	29992.3	31532	38731.6	31958.7	28714.5	31147.7	39213.6	28285.7	32395.1	35745.5	34860	31352.2	36471.3
O75264	O75264		SMIM24			1580.81	553.938			836.324				1239.17					801.301	1537.46		874.972			1234.61	1484.29			575.531		515.352	400.556	886.13	872.964	1402.11				1369.09		1248.33						1422.88
O75298	O75298		RTN2	2144.66	2255.36									2908.39							3012.03	1617.06			2335.69	2081.74	2415.47				1857.01				2219.72	7031.95	2566.69
O75306	O75306		NDUFS2	61242.8	65803.4	60367.6	62043.9	62523.3	57708.7	54072.6	62829.9	64511	57711.1	60519.4	57161	62618.7	56330.3	60485.7	55513.3	49982.3	57693.3	56942.8	58844.5	53450.4	55316.4	57399.9	51962.8	51980.3	56397.9	60671.9	51472.8	59695.5	55825.3	60412.5	59537.4	58325.5	54963.7	62034.5	56972.7	55099.5	54937.4	56314.1	67995.7	52310.5	59991.7	65101.4	58259.2	68053.7	74914
O75312	O75312		ZPR1	13837.8	12925	14674.4	11215.6	13293.7	14389.8	14535.7	10665.9	12987	11566.6	11576.2	11794	13714.4	12835.9	15485.3	10632.1	12902.9	13715.3	10785.4	11782.7	12506.1	11284.4	12580.1	14387.4	13626.2	13006.6	12805.9	11072.2	12821.5	11559.3	13292	12462.5	15080	13114	11196.4	13228.3	13876.9	12817.6	13414.8	15293.3	11705.9	12793.3	12801	13242.2	13946	12890.1
O75317	O75317		USP12	17666.1	12268.3	16674.4	15090.2	18962.3	18835.1	13660.9	13807	15060.6	16856.8	12285.7	13898	13031.4	15954.4	16159.7	14053.9	14799.4	11489.8	15092.2	16378	13515.6	12116.6	15607.1	15543.8	15940	16643.3	15142.4	18502.4	18331.7	15329.7	14978.2	12576.9	18531.9	13170.6	17847.4	16514.7	14944.3	15701.8	15578.9	15368.8	16714.3	16550.6	18790.8	21760	17923.2	12936.4
O75319	O75319		DUSP11						4830.27												2932.2										4078.3						3073.99		3154.07								996.332
O75323	O75323		NIPSNAP2	170617	160902	143634	120653	156851	146875	142203	130017	156917	141495	142983	126939	152534	159806	186389	145470	125049	130433	141929	157521	135322	133971	105207	119181	145167	98180.3	149346	142204	120478	136740	130751	94510.8	141862	131521	140387	124799	144407	132768	147750	177032	136403	124121	158866	107369	172699	151098
O75340	O75340		PDCD6	41741.9	40427.9	40945.6	46061.2	43590.5	34855.9	43450.1	42563.6	36522.6	42250.9	39223.8	33282.1	43350.6	44545.4	49304.1	41477	51989.9	44327.4	39408.3	39230.7	37237.9	44083.9	49823.5	52251.4	41727.2	46335.9	38175.8	36096.2	36115.2	41048.7	47458.5	48577.2	57011.2	42540.8	42821.9	44266.4	45413.4	40461.6	37899.2	49447.9	44089	41510.2	41218.6	48908.1	44995.6	38284.1
O75347	O75347		TBCA	34588.1	37968.5	38913.6	38033	36478.1	36924.9	41696.2	40891.5	41544.8	48754.1	52235	39697.7	47744.6	51945.2	56133.4	46229.9	50700.8	39869.4	37703.3	52180.7	49228	51014	65203.2	45789.4	63215.8	65962.7	60450.2	49991.5	52032	61519.3	70868.3	59411.4	67358.8	58464.4	55665.4	53146.3	66278.8	61077.4	61095.3	58307.7	64086.8	59876.8	47757.3	52264.5	37162.3	24042.8
O75348	O75348		ATP6V1G1	63301.6	59611.9	65793.9	68895.5	53220.7	58630.5	81957.1	101984	88916.9	96187.1	65365.4	78841.9	100950	100121	69343.9	83566	79835.4	44928	98480.3	97277.4	90080.8	128905	91157.9	41590	134193	107034	133915	97756.1	77729.7	112875	134344	92135.1	109943	96033.9	92921.9	112258	135937	100899	112829	110438	138899	103692	101365	104931	78839.9	54884.5
O75351	O75351		VPS4B	34482.2	36974.7	34845.7	34749.1	28913.7	31996.1	34325.2	36694.9	32597.4	33219.9	31145.5	29247.2	35354.4	34559.1	30182.6	30167	38649.2	37004.4	32534.9	31373.4	28680.2	35066.8	35443.9	35673.2	33461.4	33667.8	29736.7	30906.6	30522.2	32796.3	34133.4	35828.2	36940.7	31485.2	34479.3	34192.2	31924.7	29871.6	34973.8	38093.2	31931.3	33658.5	34218.3	36678.6	33080.7	41274.7
O75352	O75352		MPDU1	124217	120361	95271.3	103297	111028	91899.3	99559.7	89863.2	99153.3	92142.6	103142	85712	92125.5	85292.6	99229.6	82615.9	101477	109299	92186.7	81247.8	80025.4	98550.1	111370	177970	92912.5	104826	89784.2	115465	142729	106248	106487	101880	142028	93528.3	82534.4	90957.3	79886	93037.5	94559.2	128850	86292.1	107126	96836.1	119521	119748	132602
O75355	O75355		ENTPD3	25663.6	25805.9	32438.8	20913.1	11529.5	36666.3	21803.9	35204.4	33497.1	32037.2	18505.5	18501.9	19585.1	26543	20781.7	33046	30414	8208.68	27355.7	31602.7	24972.9	21498.8	18328.7	11264.4	25600.5	15677.4	23761.3	25334.2	14496.6	25783.1	17577	14705.8	30227.3	20540.3	30558.1	42624	38226.5	25942.3	32235.3	30008.9	30697.4	24423.9	42338.7	22046.1	34692.3	24449
O75356	O75356		ENTPD5										1936.69																			1101.29											1278.26
O75362	O75362		ZNF217	393.407	545.233	432.094				170.841				181.256						577.157			136.479	421.416	248.187	230.974								287.982					722.489	142.802						308.95			432.253
O75367	O75367		MACROH2A1	529499	562569	572344	689737	684425	404681	524358	630949	512181	570384	441576	457303	521957	471260	553233	681229	504809	532149	605413	568924	473520	612202	554451	314880	460550	724534	544410	580001	582852	481371	594547	653974	533814	643678	574045	380115	645238	628663	626808	607749	589084	588584	576496	668169	551167	444054
O75368	O75368		SH3BGRL	57470.4	67397.6	73836.2	75738.5	68666.2	66868.8	76431.5	91155.1	87120.4	98784	96201.8	79827.7	98895.5	89589.1	71464.1	79377.2	107438	67859.4	67909.7	100320	92172.1	86800.4	106987	86326	112703	126129	123727	96753.6	79119.8	124380	111173	121098	131751	99936.6	104387	102348	124994	101589	111175	118494	117707	106162	97943.4	107950	73890.4	51084.3
O75369	O75369		FLNB	202617	212517	211137	214982	224370	166067	197150	202660	175195	166406	253162	250516	200904	195668	243224	207059	169667	329840	193868	202535	160468	218093	289023	154290	199624	247658	202731	226066	257214	208678	219690	242535	159584	248860	197310	175834	179942	214214	213189	207606	187526	222055	168028	207303	174673	183937
O75376	O75376		NCOR1	5641.51	6191.51	7109.86	5708.65	6579.52	7358.68	5761.84	6097.69	6287.11	6419.71	4978.64	5737.22	6830.44	6662.22	4461.96	5490.51	5203.45	6434.26	5402.66	6270.14	4420.24	7338.96	7166.2	4945.73	6275.22	7243.99	5363.86	6529.74	6613.04	6148.29	6419.39	6919.97	5667.82	5703.45	5188.52	6164.69	6108.95	5890.56	6651.48	7051.88	5200.41	6490.36	5461.84	7229.01	4972.6	6510.92
O75379	O75379		VAMP4	3031.36	2682.37	4101.37	2658.12	2621.37	4167.44	2612.3	3846.33	3457.01	3470.28	1921.77	2930.6	3353.07	3392.62	2175.7	3131.78	5730.23	1260.37	4029.31	3514.57	2651.33	4061.73	3422.34	1350.3	4378.53	2990.73	4101.66	3917.34	4112.56	4260.42	4445.2	3180.8	4766	3003.53	4413.62	7462.53	2880.23	2817.27	3243.81	3245.73	3407.76	3018.24	4031.21	4412.05	2674.8	2001.64
O75380	O75380		NDUFS6	10741.5	13029.4	11910.9	12561.9	13039.6	12009.3	11047.8	14260.4	17972.9	14588.2	13694.8	10403	16185.1	15235.4	16413.6	12262.7	12913.7	10431.7	12118.2	16775.7	11557.4	17118	19822.1	17668.6	16462.7	17019.5	17450.4	16752.1	17061.9	15263.8	14722.6	17105.3	19598.9	15673.3	13970.3	22004.5	15361.4	13288	16200	21013.5	13499.9	14319.4	15389.8	18155.3	12600.3	10941.6
O75381	O75381		PEX14	5468.22	4962.11	5837.5	6175.4	5345	6909.73	4941.84	6353.93	7802.9	5156.23	8043.53	7533.14	7453.77	7692.06	5594.54	6284.05	7479.17	5699.46	7038.5	7054.23	5837.42	7815.09	7666.93	4477.36	8120.98	7037.21	9075.12	7874.89	6772.64	7242.46	6907.1	6533.22	8318.11	7105.77	4602.56	8189.14	7027.71	5924.45	6703.9	6981.34	6655.33	6583.26	5742.32	6015.08	4935.86	5218.57
O75382	O75382		TRIM3	9523.61	9428.92	11450.5	10218.7	11722.9	9909.31	9083.17	10306	8941.46	8814.6	6468.96	7964.99	10680.5	9116.19	7093.51	9847.92	10094.8	7717.33	12637.8	9133.2	9185.68	9571.18	9527.19	4220.58	9198.65	11007.8	10480	9965.25	10621.5	10042.7	9300.66	9547.29	10390.1	9143.75	11218.2	11155.3	9527.58	9844.35	9727.4	9860.1	9528.35	11526.1	9416.44	10181.1	8227.33	7173.49
O75385	O75385		ULK1	1155.25	1120.96	1473	847.16	1030.11	1160.92	1120.02	1683.06	1510.23	1244.15	1375.99	1399.29	1286.13	882.605		1185.28	1383.81	939.054	1648.69	1059.78	125.934	1370.75	1468.05	1675.7	1658.25	1279.31	1272.78	1431.94	982.087	1897.4	1343.75	1124.55	1211.64	2168.03	1755.97	1675.81	1939.15	1327.37	1631.76	1156.44	1348.03	1411.2	983.908	1199.13	1438.95	1239.45
O75387	O75387		SLC43A1	3076.65	4116.36	2007	4777.3	4742.34		4547.09				12299.1	3115.33			4377.62			4747.81			3470.48		5710.26	12206.7									6945.73		4214.05				4714.61	4391.71	3453.54		4660.37	4495.28	5019.62	5740.71
O75390	O75390		CS	204959	199692	178049	190456	193198	176157	191765	177978	206910	200202	244541	193842	178982	183816	213726	192508	166723	211905	175857	207920	193385	176907	165353	150951	192721	173852	188221	172494	182633	187728	198607	189846	188161	200944	181155	149991	202429	176229	184887	194030	195570	191453	204005	174262	209204	195293
O75391	O75391		SPAG7	6143.92	6422.07	6569.36	6051.77	5883.91	6944.76	5846.99	4706.19	5710.99	6410.43	6285.67	5770.44	6418.89	7098.7	5313.01	6589.59	7533.97	6274.16	6667.9	5243.7	5739.74	5676.89	7210.52	6443.38	6863.57	6878.33	6704.62	6018.21	7544.73	6206.98	6491.71	5385.93	6346.04	5689.05	5114.88	5885.51	5675.68	7082.82	5713.15	5008.53	5389.54	5437.51	5129.9	6358.15	5777.28	5242.31
O75394	O75394		MRPL33	2515.2	2924	2972.62	3586.12	3235.79	3883.11	4212.67	4434.57	3293.97	3982.77	5604.46	4476.7	5987.15	6856.17	4967.55	5027.43	4338.52	4613.58	5100.13	6245.31	3922.79	4988.06	4726.85	3519.97	5565.04	5319.59	5384.84	4685.41	5048.25	7522.02	6061.36	5627.78	5784.27	5572.44	5565.63	3878.61	6053.17	4720.3	5008.76	5362.65	5682.22	6323.69	4664.05	5030.11	4455.94	2433.27
O75396	O75396		SEC22B	151586	144990	131268	144678	122185	135186	146073	141344	145039	142643	125707	134728	156298	143842	85463	149809	130275	91493.6	155956	143177	142323	123587	127029	181648	148418	130369	148880	121999	117815	139629	151097	123903	135447	125914	144420	149430	152536	135998	149310	125493	162121	135470	150391	132526	156469	141065
O75400	O75400		PRPF40A	19093.2	19542.7	18485.4	19980.4	17584.7	16112.5	17805.2	18057.3	19263.5	18113.6	16447.6	20252.6	19364.2	18507.1	16181.7	18869.2	16142.6	17621.4	17997.4	19739.3	18249.3	19732.2	19096.6	18009.7	17879.5	22355.9	20667.3	18987.2	19661.6	18952.3	20467.6	19002.1	18217.7	20425.2	18058.8	19025.8	21126.4	20462.1	20977.1	18967.7	19503.3	20086.4	19332.6	20338.1	16437	18437.5
O75410	O75410		TACC1	12153.9	11743.9	13045.1	11147.8	11534.1	11899.8	12664	9629.26	11491.2	11629.6	14654.4	12283.2	15065	11790.5	9304.58	11953.7	11392.6	12742.1	12304	13026.2	10071	13313.4	14123.9	10784.7	13223.1	12776.5	12357.3	12485.4	13609	13114.4	11413.6	14256.4	12911.4	13960.6	12981.3	12322	13578.3	12534.4	13197.9	10870.7	12214.4	13343.4	11283.2	12753.9	10532.8	10988.6
O75414	O75414		NME6	1362.25	1691.99	833.304	955.374	406.056		714.349	139.751	1289.27	790.317	657.956	917.894	588.616	506.402			1275.94	1185.66	810.839	1061.09	864.6	974.343	1127.96			1619.11	949.386	1330.66	616.416		1411.37	990.904	1035.45	1846.03		1299.65	715.118	895.71	1811.42	868.04	1737.14	468.35	725.903		542.455	1667.95
O75420	O75420		GIGYF1	5498.06	5227.99	5232.92	6501.55	6483.68	6081.6	6131.1	4926.95	4270.35	5718.44	4327.29	5675.97	5054.96	5500.96	4755.01	4752.93	5389.46	5733.5	5797.65	6284.84	4440.86	5737.05	5167.18	5686.23	6502.52	5450.8	5198.4	5342.36	4744.61	5775.29	4824.97	5507.65	4873.9	5197.5	4734.18	5207.19	5173.87	4881.8	5185.75	5440.03	6468.55	4250.92	5399.04	4615.14	3394.82	5032.09
O75427	O75427		LRCH4	6998.56	5633.96	8148.82	6834.95	7169.18	6447.11	6926.47	7681.12	5950.96	6897.6	8660.49	7944.39	5830.43	7282.7	6756.04	6917.37	6372.56	8471	6095.52	5783.93	5983.69	7352.49	7769.14	6305.99	7920.29	8144.78	6168.54	7227.92	7187.06	7807.63	6779.03	6893.79	6414.34	7456.06	7113.64	6903.68	6026.74	6557.99	5315.08	4945.82	7034.7	6568.17	6013.66	7003.36	6386.25	4988.52
O75431	O75431		MTX2	45299.4	41641.5	45667.8	42106	41850.9	43564.5	41283.4	42620.3	54013.4	42595.3	44862.4	35627.3	42453.7	44493.4	41420.6	39691.9	45290.7	38144.2	45111.8	42734	40083.6	38392.3	41731.7	34818.5	46511.5	41492.6	46883.8	37447.5	46008.9	45238.8	47865.7	47811.3	51062.9	42343	40483.1	47778.5	39481.4	43497.5	41543.6	47986.2	39944.3	36796.9	47076.7	46989.4	47691.3	46919.8
O75436	O75436		VPS26A	55099.8	54290	48455.7	52736.6	64336.4	49668.4	52339.3	46750.3	50609	54112	54091.9	44983	52572.9	52540.9	56404.4	45779.6	49542	56075.8	48984.6	42449.2	45181.4	51595.4	52483.1	65409.6	51896.6	50453.8	49843	49091.9	55016.1	48180.4	47741.9	54965.5	62479.4	46342.4	46829.3	46341.8	49545	47666	47896.1	54592.2	47531.8	46566.8	49054.8	52934.5	52196.8	57208.6
O75438	O75438		NDUFB1	14542.6	11519.9	13522.4	14668.7	11664.2	10033.1	13239.2	16570.8	12931.1	14127.3	17483.2	15914.2	18066.6	17370.8	12727	11922	12870.3	15329.4	12888.5	20224.8	24725.6	17213.2	19233.3	16183.9	18769.8	20469.8	23795.2	16104.6	15849.9	20572.5	24967.8	16204.6	26284.6	23607.5	18686.7	22030.3	27303	25236.1	22948.6	19712.4	23777.3	30473	28335.7	28164.2	16745.2	13056.4
O75439	O75439		PMPCB	40169.2	35134	37024.3	34045.4	29254	41187	38442	36470	38853.3	40833.3	36430.9	35869.6	35837.9	39625.1	35545.9	41717.5	33222.3	31589.6	40053.4	37468.4	37441.9	30270.8	32928.2	29756	37165.1	35425.4	37491.6	31812.6	30887.6	38294.2	40021.8	34745.6	34393.1	36891	40244	36841	38968.5	37881.2	37306.9	34726.7	40361.6	38213.9	41182.4	35618	39268.7	39754.6
O75448	O75448		MED24	1547.18	2451.16	1768.06	2030.55	2320.44	1526.64	1751.46	2399.78	1681.16	1348.59	2118.91	2023.57	1709.54	2301.83	1393.28	1683.28	1454.24	1857.89	1855.41	1730.33	1162.62	2447.65	2835.39	1930.63	2925.2	1657.43	1709.99	2051.31	2331.5	1997.53	2159.83	2439.62	1879.29	1913.87	2027.18	2603.13	1620.23	1875.89	2787.75	1996.24	2449.61	2206.67	1634.38	2042.74	2143.64	2333.42
O75460	O75460		ERN1	3155.24	3559.12	2601.06	2261.46	2669.17	1826.6	1810.18	2121.97	2814.16	1123.38	1122	1221.14	1469.89	1005.49	1809.69	1475.29	2546.51	2532.82	2061.94	1975.82	1929.34	2507.91	1272.77	3148.52	1510.97	1541.03	752.166	1570.31	1415.62		1907.58	2265.3	1941.39	1328.27	2648.68	1922.04	2259.72		1608.82	3111.16	1698.87	1048.19	2267.94	2476.41	1695.7	2558.24
O75475	O75475		PSIP1	25828.6	26221.1	30688.5	25380.9	29397.5	28838.9	29178.1	28690.5	30776.4	38843.6	17747.4	21751.3	25277.9	29442	16135.4	32212	27535	18194.9	32687	31510.7	29930.7	35554.2	23663.7	19904.8	32484.3	26721	24627.5	24537	24381	30772.4	26610	24156.7	30630	26030.4	26543.5	24471.1	23857.4	26785.5	34592.3	26732.5	28966.7	26134.1	28229	30676	22998.7	22699.5
O75477	O75477		ERLIN1	16124.1	15033.7	15869.3	14252.5	14848.2	13894.4	15984	17362.3	17410.3	14856.8	13087.1	13249.1	16846.1	16354.6	14132.7	13213.4	14973.5	17781.4	15458.4	13492.1	14496.1	14966	13339	12737.4	14857.2	12389.6	15316.6	14975.6	17728	15718.9	13385.3	14833.2	23446.8	11996.1	14271	13451.2	16106.2	15718.7	16086.7	20763.3	14349.2	10636.2	12925.4	18128.4	14851.4	14465.1
O75486	O75486		SUPT3H					2789.56							1890.56			2908.66		2091.24	3043.84	1797.57			2486.79	3097.36					1807.99	2299.3	2492.46	2731.89	2513.36						2327.55	3878				2558.54	2574.61		5358.68
O75489	O75489		NDUFS3	78015.7	81002.6	82281.1	83519.1	83916.2	79829.6	77417.4	83948.8	84121	79402.5	75366.6	61597.3	81435	77593.4	86168.4	79265.3	74770.4	61471.3	76954.8	78152.1	67283.5	74204.7	77631.2	76922.8	74632.5	72769.1	79655.6	69489.7	76661.6	75937.5	86963.5	82048.9	100225	69749.5	80887.6	82668.7	72237.6	74255.9	73777	88770.8	71911.8	80933	80735.7	91423.8	83369.3	86363.7
O75493	O75493		CA11	1845.89	1344.67	2278.34	1847.19	2813.07	2107.53	814.915	2557.96	3609.79	3709.7	402.675	1339.25	2505.4	2464.45	875.745	2408.54	1992.19	730.165	1894.51	838.045	1601.73	2006.08	904.651		2477.43	1456.02	2477.29	2685.97	1537.59	2306.19	1443.95	2361.31	2357.6	1857.74	1797.03	1800.34	1896.4	2888.2	1441.97	1558.71	2327.05	1540.34	1429.77	2975.64	2950.83	1011.9
O75494	O75494		SRSF10	33783.9	33695.3	37769.1	32678.8	33090	32835.8	29661	35003	32135.8	32920.4	29660.5	29582.7	36568.7	31563.2	31406.4	33090	33026.6	30791	33152.6	30645.7	26067	31930.4	34226.5	27171.4	33816.2	35300	30126.8	32585.6	34660.6	32400.2	31814.8	33787.6	34397.9	34547.8	33520.8	32414.3	31278.8	31720.4	32251.2	29565.3	30960.4	31387.9	30198.2	32791.9	25503.2	27680.7
O75503	O75503		CLN5	8532.42	7610.09	9538.53	6934.34	5896.85	9566.41	7524.68	8402.71	7155.94	8910.2	5901.12	9520.11	9528.51	8639	6944.46	15123.8	7837.46	7087.68	9464.79	9031.49	8739.19	8681.36	9011.59	7202.81	9766.1	8648.73	10478.6	8803.48	7104.36	11650.7	9757.05	10149.5	6639.29	9875.15	7587.89	7689.96	10717.7	8751.77	6806.96	6571.15	11370.1	8952.07	7793.76	6069.1	8852.84	6705.58
O75509	O75509		TNFRSF21	1018.59	1596.4	700.881	1451.04	986.875		1081.48	660.684	551.841	1661.67	1050.31	963.225	901.497	773.693	1167	688.487		1530.42	1129.17	546.015	925.581	841.809	1254.88	1278.4	937.236		914.068	1235.81	1410.17	1273.53	1114.32	818.812	1280.5	1716.2	1046.27	937.723	779.163	1135.08	1229.44	1276.48		1597.51	1202.84	1396.48	1254.66	1629.83
O75521	O75521		ECI2	31843.8	34590.7	24309.5	26266.2	24860.2	25575.7	24487.5	25093.3	24460.2	32841.5	30373.6	24337.2	22723	28238.1	31539.8	29262.4	25485.8	29375.3	27514.6	27826.6	23546.4	27917.1	26602.6	30186.3	23397.7	24713.8	29162.2	25057.6	24732	30335.4	28655.6	24934.3	23806.9	26959.9	25631.2	22665.2	22505	24695.5	26929.4	31042.3	24776.4	25223.5	28501	26330.9	34091.9	40822.4
O75525	O75525		KHDRBS3	12981.1	10523	10854.1	11672.3	12917.4	12180.5	10273.2	13207.1	11301.9	14612.2	8949.8	8629.11	10798.4	8575.93	9956.49	10780.4	11447.1	8193.18	11688.6	10123.1	11464.6	12596.8	10495.8	6433.87	11931.3	11907.4	14404.5	9953.89	10769.2	11709	11621.4	13139.4	17044.7	11628.4	13013	9635.82	12125.2	12525.8	10901.5	11417.7	10298.1	12150.2	10104	12242	11489	9542.86
O75528	O75528		TADA3	1876.23	1503.39				1350.91				1267.84		738.822	714.632	1020.55			2350.8		891.057	1582.59			2023.89		2226.45		1391.23	1277.4	1082.75			1753.87		990.356					1981.71	1755.93	1376.01
O75530	O75530		EED	3824.34	4060.42	3220.39	3721.95	3509.23	3185.54	2796.23	3683.08	2577.6	3183.44	4828.22	3694.19	3407.94	5152.67	6322.01	2531.61	3729.82	6651.46	3329.45	5296.85	3731.41	5240.9	3518.11	2672.57	4360.21	1987.11	3221.18	3687.14	3097.09	3809.82	3794.01	2566.48	2033.82	2646.89	2522.89	3698.07	2775.39	2218.56	2371.28	3355.29			3135.19	2945.78	3232.27	3748.12
O75531	O75531		BANF1	12715.3	14425.6	15456.5	18416	17673.5	15178	19671	12532.5	12428.8	20016.5	25876.4	15717.8	14411.2	20492.5	21727.7	9399.96	14947.3	18785.4	12610.7	18572.6	20347.9	21321.3	28250.6	35475	26346.7	26296.1	24444.7	17178.6	24751.4	21929.2	29527.4	22734.8	35444.9	27463.5	18853.7	22618.8	21391.1	19313.5	20211.5	43044.2	22428.7	27915.6	25840.7	35061	16106.2	20370.8
O75533	O75533		SF3B1	61838.5	62547.3	66572.2	65148.8	65618.8	65508.4	63690.3	66638	60213.9	56203.5	59163.1	68031.3	64263.2	63534.3	61962.4	62065.4	58113.3	76759.1	62132	63235.5	59901	62322	63206.8	53722.1	60269.9	69455.6	66363.5	65389.3	66003	65497.8	64562.4	62491.4	51011.1	68881.7	60843.3	65374.9	63895	63968.4	65225.7	59570.2	63166.5	64799.9	58611.5	65189.9	55956.3	60713.6
O75534	O75534		CSDE1	51765.7	53006.6	52985.1	51965.8	48716.5	51135.7	56268	51949.1	49159.8	51879.4	44513.4	58914.3	58490.8	56850.3	52481.1	44070.6	50414.7	56913.5	46826.8	47572.6	51169.8	55635.8	49773.8	40062.1	48999.7	52298.2	51952.9	52143.9	54083.6	48626.9	50774.2	48632.9	44148.2	54759.7	51202.2	52501.4	53933.3	52254.4	56184.9	53660.9	53940.8	49915.7	49335.2	47323.9	49281.5	47621.3
O75554	O75554		WBP4	1232.16	662.318	1647.14	1312.76	678.128	1502.42	1331.26	1120.36		1640.12	2326.63	1123.58	1642.09	2005.07		1284.43	1963.84	1119.55	1400.19	930.132	1181.13	1534.8	1426.9		1570.64	896.005	1411.68	866.016	899.171		878.954	1223.32	680.448	1396.34	1173.66	1424.42	1674.11	430.64	1135.35	758.072		878.053	3495.7	1394.69	1761.71	1035.25
O75556	O75556		SCGB2A1	2695.67	3071.84	4126.71	3087.27	1886.89	3371.62	4331.54					3052.37	3197.91	4171.39					3090.07		2519	2560.59	4020.85	3593.56		3454.39	3369.18		2893.67	3348.36	3403.8	2084.39	2099.36			2368.99	1949.9	3867.6	3351.32	2330.83	2816.94	2785.14	3345.77	4554.81
O75569	O75569		PRKRA	15618.4	16111.7	16359.7	16155.6	15292.8	18713.8	14821.9	17701	16955.7	18011.5	15516.6	17953.2	17393.3	16541.3	12099	19479.6	15855.2	14132.2	15540.5	15121.2	14718.5	16007.1	14304.9	12365.3	16573.5	16119.8	16666.7	16454.9	15353.3	16700.9	14878	15657.1	14209.1	16291.1	17096	15396.5	18202.5	14152.3	16202.1	15167.3	17088.6	15831.7	16660.7	14070.6	15691.9	14806.8
O75582	O75582		RPS6KA5	678.514	879.986	655.207	1297.77	1247.35	1301.11	627.952	901.959	953.292	806.894	585.037	1040.06	783.456	283.161	1003.5	1053.42	647.974	1440.17	1364.59	596.442	1010.78	901.316	1414.44	1199.91	852.543	1008.47	969.724	757.998	718.356	1114.7	948.988	900.742	607.004	1154.97	569.693	891.243	1170.62	658.066	850.018	1436.52	1448.33		834.034	958.954	837.247	1125.51
O75586	O75586		MED6	1928.1	1658.22	3001.18	2289.44	2492.61	3321.01	1941.92	2226.26	3923.77	2597.72	3394.71		1336.99			1339.47	1737.4	2094.1	1393.34	2674.99	2386.21	2606.96	3119	2571.15	2819.99	2510.4	2373.26	2451.37	1698.12	1855.87	2129.66	2885.46	2873.96	3795.57	2770.2	1779.39	2929.57	2633.76	2619.25	1913.22			2890.17	2536.94	2219.18	2793.95
O75592	O75592		MYCBP2	10372.2	8772.17	9739.66	9522.92	8970.75	10663.2	10477.4	12396.6	12140.4	11218.8	8622.9	12714	9095.93	10950.9	7610.93	12154.8	9228.01	8094.91	10947.6	11533.8	9068.9	9910.24	10568.4	4451.58	11762.8	10915.9	11376.8	10786.7	9897	11792.2	10842.5	9773.68	7204.74	10771.5	10715.5	12348.9	10085	10837.6	11190.6	9831.15	10854.8	9892.46	10156.4	10975.7	9087.07	8004.72
O75600	O75600		GCAT		7374.26	3807.09			9377.42	4543.26	4440.97	4350.61	7117.39		2677.13	4406.21	4047.3	4229.89	3416.69	10705.6			3940.11	4985.4		2560.66	24704	5036.68	3493.16		7087.6	2697.56	4630.56	4050.1	3054.41	7292.92	3241.2	3077.84		4746.08	3635.16	11377.5	12814.8	2465.05	6208.89	5917.07	2205.38	15194.8	1808.05
O75607	O75607		NPM3	2847.85	2459.39	3545.64	2427.8	2601.08	2587.36	2878.34	3569.16	4676.08	2915.67	5551.01	3461.08	3357.11	1980.04	3568.9	3177.86	2839.79	3565.47	1741.98	2588.08	2042.49	3284.53	3610.38	2695.93	2600.03	2530.95	2680.23	3224.6	3948.8	2370.18	2752.67	2837.58	2243.69	3956.38	2232.24	2707.47	2932.92	2446.76	2387.58	3650.41	3467.72	2871.01	2054.33	2737.22	1963.75	2391.21
O75608	O75608		LYPLA1	87203.5	87272.7	55880.8	81285.7	73915.5	59846.3	65881.7	56422.4	63664.3	76096.7	84637	84757.5	77038.4	76039.1	114004	94799.1	72439.2	101809	86197.6	87764.8	107784	74909.8	75360.2	92057.2	61560.7	81460.5	79722.7	78069.4	73061.1	75988.9	86812	73392.9	62346.3	89236.5	85420.2	56915.2	82691.7	77593.1	81847.6	67483.4	90834.5	85911.9	80014.1	65375.7	105894	82542.5
O75616	O75616		ERAL1	6411.46	5373.3	5365.02	5913.38	6786.96	7490.58	6658.66	6695.68	6130.68	7416.23	7055.76	6628.34	5364.58	6276.12	6824.82	6471.05	3933.23	7304.86	6757.49	4966.63	4773.24	7057.71	5222.4	5077.37	7090.76	5203.54	6851.4	4384.23	4672.41	6220.55	7412.35	4879.8	4696.43	7560.36	4704.93	7288.6	6227.88	6642.5	6177.53	6893.82	7230.55	7142.81	6778.11	5956.8	4055.15	5421.81
O75643	O75643		SNRNP200	52329.2	56067.2	58035.4	58010.2	59875.5	54778.9	55427.9	58117.4	56509.9	52042.6	53583.7	61739	56192.6	59291.3	61245.5	56144.5	52487.6	78484.4	53385.3	53677.8	48269.7	51229.7	57425.1	38814.3	55433.2	61757.9	55050.1	56168.4	59863.8	56621.8	55744.3	52140.1	39935.5	56476.8	57917.1	51626.1	55637.6	56969.3	54998	60493.5	57119.1	56319.4	54617.1	59040.6	50322.6	52554.7
O75648	O75648		TRMU	11961	10652.4	11385.7	10007.6	7623.99	11437.7	9383.75	11039.1	11214.9	14282.1	9389.02	9667.3	10224.5	11054.7	6715.38	9124.44	11259.6	6594.91	9521.74	9424.89	8635.86	7561.76	7921.95	6761.23	11216.9	8529.03	10321.6	7920.06	9199.38	10210.5	10448.5	9360.17	8419.02	10476.8	12681.4	11745.2	8957.06	7633.16	7543.65	8673.09	8786.15	9632.45	11519	7716.5	9480.67	8059.3
O75663	O75663		TIPRL	24529.3	19960.2	25809.8	21340.1	22283.8	24442.2	23407	30076.4	21956.9	20627.6	22075	23917.1	23696.4	20006.9	23453.1	27384.8	25684.1	21282.1	23423	24408.2	23790	27518.5	20500.7	17989.8	24798.1	24042.6	27101.8	23423.1	22733.9	24918.6	26811.2	26218.4	19986.8	23750.8	23943	21983.4	21477.7	20802.3	25326.1	23904	25509.1	25491.2	23660.1	20288.3	26170.4	22852.8
O75665	O75665		OFD1	2038.08	2619.05	2388.2	2479.18	2563	3030.29	2739.45	2193.43		1897.98		2965.59	1989.06	3123.38	2251.47	1487.66	4255.62	3295.11	1653.51	1942.44	2286.9	2977.36	2556.78	2965.64	2981.3	2345.83	2387.37	3258.17	3700.74	2103.38	2501.65	2594.93	3077.2	2422.97	2551.92	2738.72	2130.2	2770.71	2572.12	2614.51	1928.66	1726.3	2123.22	2610.93	3373.18	2417.64
O75674	O75674		TOM1L1	33868.2	26181.8	31323.4	26796.6	27620.9	31263.7	30291.4	27618.5	21546.9	36172.4	21384.6	22003.8	25877.2	27193.4	27031.1	31512.7	27503	17185.3	33141.7	29787.5	25606.8	29704.7	25978.3	24911.6	31957.3	28622.5	26872.6	25092.5	26308.4	32993.8	28036.7	28007.5	28314.3	25719.5	31146.4	21879.6	26853	32930	24751	21569.5	32832.7	29213.5	24857.4	26180.8	23943.8	20344
O75676	O75676		RPS6KA4	5435.18	6913.97	6819.92	6905.73	7973.94	7056.17	6441.2	5487.97	4869.69	6191.79	6075.03	6355.06	6223.98	5641.7	6634.57	5191.96	6247.18	7996.4	5711.56	5644.15	4397.58	4999.99	6799.4	4080.36	6399.36	5417.51	5549.05	5614.65	5801.89	6235.44	4741.34	6858.55	5458.22	7226.42	5165.73	5478.21	5941.1	5425.19	5752.07	7054.31	5286.27	4770.66	5709.21	6622.69	6723.14	6746.96
O75683	O75683		SURF6	3338.23	3342.36		2373.8	4958.29		3292.01	1723.37			3093.35	3360.8	2485.37			2899.03		2015.6	1991.49	1929.04	2200.07	2160.21	2808.01	2663.8		2695.05	1846.76	2222.49	1778.5		1837.79	3655.32		3519.84			2243.45	2669.62	2916.32		1496.08	2382.88			1495.73	3060.39
O75688	O75688		PPM1B	45099	42265	43007.7	41365.8	43238.9	42003.1	41403.8	45485.4	40621.6	45612.4	38976.7	41116.1	46633.2	44473.2	40389.7	45170.3	43099.7	39226.9	45253.4	44280.4	39440.7	45118.8	37784.6	36257.2	39073.4	40345.8	39347.8	39471.2	38047.6	41745.6	43938.3	40958.1	40737.8	40452.1	44550.3	44824.1	40361.2	45951.9	43921.8	36952.3	43608.3	40022.3	40807	36964.4	40833.8	39186.2
O75691	O75691		UTP20	5940.39	7458.44	6658.93	6957.98	6651.81	5642.76	6201.51	5623.84	6229.64	4936.02	6552.89	7046.74	5644.74	6451.22	7148.38	5466.75	5451.29	9367.26	5261.86	6317.29	5790.48	5368.16	6969.21	6733.86	5884.04	6826.57	6416.6	6952.65	7316.91	6468.32	5271.13	6008.12	4684.78	6432.4	5643.63	5214.93	6079.63	5400.39	5880.83	8229.21	4958.39	6946.45	5727.58	6430.42	7355.78	7898.83
O75694	O75694		NUP155	13979.3	14929.4	15457.8	15097.2	14619.1	16484.2	14428	16046.3	16086.6	13475.7	15587.7	14637	14538.9	14089.5	15544.7	15197.7	15489	20001.1	14699.1	13458	12829.5	15370.1	15143.4	11239	17307.9	15218.8	13627.2	16261.1	16724.8	15696.3	14969.9	14673.9	13573.6	15507	15195.7	16581.3	14380.9	13468.5	16057.3	19660.8	13908.9	14227.4	16984.4	18230.3	16885.1	17554.8
O75695	O75695		RP2	7901.06	6708	6103.66	7603.44	7469.53	6747.06	6236.86	6527.16	6504.22	6322.11	7211.7	6228.11	7302.91	7401.88	8032.8	6198.65	7076.49	6429.58	7499.19	5993.73	6940.24	7163.3	6796.65	4435.08	5861.92	7572.96	7217.96	6851.31	7564.19	7794.19	6732.52	5383.41	8396.25	6045.01	6375.76	5850.13	6370.48	6613.93	4441.23	8226.78	6588.29	7640.59	8588.27	8249.73	6739.36	7170.61
O75718	O75718		CRTAP	6089.06	6945.25	6255.23	6120.89	6088.07	6142.67	5401.23	6495.56	8608.49	6219.11	5808.82	6704.16	8450.28	8601.4	7322.34	6137.39	5524.76	4259.19	5850.39	7321.96	10169.7	5848.11	6562.17	4539.08	7168.85	7301.43	7441.78	5642.25	9010.28	8009.05	7066.26	7819.26	10257.1	6608.82	5313.24	4341.12	6923.48	6378.42	6712.78	7289.41	6995.86	7906.98	6976.96	7383.59	8496.24	6432.54
O75746	O75746		SLC25A12	141583	128062	145076	117506	100916	145159	139431	140828	152186	138068	93359	119266	145374	138546	103247	143779	127050	84178.5	160314	160167	134547	133810	95124	33386.5	150255	122968	154491	123007	120517	142912	147771	122265	143509	115735	143341	132363	157334	137769	141344	135332	145467	136439	167689	146550	140083	124139
O75764	O75764		TCEA3	4568.62	5170.4	4535.59	2991.6	4453.31	3930.16	3707.23	1722.63			6896.4	3867.94			3350.32	123.882	3868.85	4264.09	273.304	2739.31	3514.57	2053.75	4849.53	4340.77	1614.15	3702.72		2848.71			4632.5	4397.26							3335.91	2554.59				6332.98	6000.65	6701.9
O75781	O75781		PALM		4667.11	4556.72	4005.24	6316.13	5401.61	3461.95	4623.59		4685.84	3733.35		3307.22	4325.93		4059.94	5659.17	4105.22	5214.2		4837.93	5079.9	4332.18	3109.69	6299.23	5930.7	4737.29	3945.29	6063.74	2994.07	6850.85	3784.8	6349.17		5435.39	3802.55	4138.86	5369.37	5366.58	6066.06	4051.44	4901.87	5062.42	6224.9	6693.99	6460.86
O75787	O75787		ATP6AP2	42999	29050	37448.1	35431	31724.3	33913.2	34292.7	43097.3	40570.4	49132	24657.2	22768.5	31601.1	34683.7	20758.3	44846.4	34188.5	14603.7	44097.2	40689.1	48983.5	42578.8	31111.5	10395.4	42492	40485.3	39759.2	34615.2	30533	42922.5	47260	29029	36254.4	35722.3	38278.7	37781.3	41559.5	43680.6	35772.2	32125	50277.3	37417.1	41342.9	48338.5	38478.1	27679.9
O75792	O75792		RNASEH2A	3465.27	3852.31	3862.89	4668.28	3777.66	3307.86	2975.17	2618.73	1898.24	3605.94	3807.48	3065.88	3232.32	1790.61	2890.86	4935.93	4024.47	4249.05	3659.11	2779.79	3522.19	4609.03	4366.31	2039.12	3425.84	3126.17	3938.11	3302.27	3007.34	3461.64	3669.84	4860.09	3749.73	3845.3	3515.13	3067.87	3831.87	3015.04	4257.85	5136.39	3671.55	3823.43	2675.13	3707.69	3794.34	2153.87
O75794	O75794		CDC123	5227		4304.85	4813.75	3576.16	2925.77	4136.55	2217.56		1564.51	1778.62	1775.21	2594.4	3446.59	3477.94		2701.53	3221.06	5087.66		1052.34	5613.03	2986.03		1627.32	1267.76	2688.69	2566.6	2213.48	3731.13	5214.96		5459.26	4364.48		2033.09	2675.87	3316.77		2497.92	3329.78	2113.25			3374.98	4478.06
O75807	O75807		PPP1R15A																	337.574																							246.254
O75817	O75817		POP7	4277.27	7047.42	6663.01	6468.85	6853.93	6317.25	5312.56	7111.57	6524.61	6848.78	6339.27	4998.7	5475.58	6997.66	5452.81	4698.45	7309.05	6997.16	7108.09	5887.58	5059.31	7816.39	7573.69	7376.39	8457.38	5886.61	5735.92	6251.95	6054.68	5900.73	7498.84	8529.02	8080.5	6902.3	6224.65	7880.59	5419.17	6275.96	6336.14	6897.86	6510.92	6206.87	6148.12	7091.68	4570.22	4684.09
O75818	O75818		RPP40	2062.91	1429.61	1648.53	2486.61	1783.82	2156.06	1389.41	1563.73	1484.46	1365.99	1798.2	1504.34	1035.79	3414.47	1512.41	389.423	875.744	1138.12	1312.77	1614.83		2105.7	2373.68	1381.05	2013.46	1446.2	2063.37		1828.98	1239.9	1923.19	3450.79		1921.12	2699.31	1849.45	1816.89			2439.33	1456.9	1917.38		1286.49		1875.86
O75820	O75820		ZNF189	2304.23		2167.28		2496.13	3261.39						3461.49	3130.39	2630.04			2681.11		3451.41	3092.81		1890.43			997.537	1889.39		2521.93		2240.98	2003.56		2753.36	1715.27	1563.27	2570.5		2397.38					3482.11	2641.75	2596.32
O75821	O75821		EIF3G	92974.7	114851	103719	99475.9	103775	101924	102002	97826.5	94493.6	101092	103877	87471.5	101973	94406	92063.8	89548.3	107353	91488.7	93774.2	87234.3	82079.6	87141.2	98861.2	117581	95254.3	84113.2	93575	89156.1	90845.8	90397.1	86686	85862.5	102419	86486.5	96346.7	91323.3	85562.1	80850.5	93335	92541.6	88218.3	86082.4	91282.6	85723.2	90262.1	105043
O75822	O75822		EIF3J	28927.1	38972.1	31645.5	33727.2	36190.1	30799.4	32078	28764.2	28613.9	30593.6	36335	25292.1	27746.8	30298	32308.5	27500	33644.7	28019.1	27633.6	29782	24694.8	33044.4	33712.7	49604.4	26458	24789.6	26283	25949	26611.6	23133.5	25344.5	26208.2	31191.3	27103.2	25106.9	25826.7	26379.1	23812.1	32010.3	32101.1	28397.4	25682.2	31751.5	25887.9	30706.4	37892.8
O75828	O75828		CBR3		1264.46	4342.03		7761.2	2469.86	3729.68	4372.65	4913.2	3552.21			3135.44	8249.37	5000.01	3009.1	5869.85	12304		3251.72	2713.49	4305.02	4277.44		3924.33	4905.16	4140.86	3922.53	1326.81			6563.72	5305.53	8160.17	4894.2	4029.67		1608.22	4487.85	7487.78	3543.02	2884.45	5604.36	5864.66	4460.34	3703.69
O75830	O75830		SERPINI2	7708.53	13169.1	6102.66	8711.92	16217.3	6808.44	16466.4	18461.7	13099.4	6119.05	12492.7	7069.52	8422.04	3541.49	12729.6		13011.3	12975.3	5166.94	1442.18	5687.94	8133.92	8310.95	48550.8			6569.31	6507.89	6235.06	4650.9		4280.25	5842.51		6459.87	3064.28		4798.38	14051.4	15075.8	5883.19	8449.7	5733.76	6458.4	28337.6	29188.5
O75832	O75832		PSMD10	49867.2	46808.9	50253.3	47578.8	50488.6	46267.7	45876.7	47153.3	44115.2	54777.8	39263.1	39935	51573	48687.8	48845.6	57329.8	55114	42548.4	47500.9	49179.9	42221.6	55402.9	50608.1	38165.7	52715.3	45822	43924.7	46388.2	43199.3	52540.4	50142.5	57563.1	51103.3	45450.4	45009.2	43551.4	47771.5	47806.8	50074.6	48415.3	50927.1	44281.1	44274	45263.9	47468.4	44050.2
O75843	O75843		AP1G2	14786.9	12716.6	16743.6	15169.4	15478.3	14545.5	11173.5	15271.9	13590.9	13726.5	24990.1	25667.4	19275.3	13784.2	16780.4	19262	14861.1	18235.7	21204.6	18256.5	14036.6	19994.6	23535.1	11004.5	16618.8	21956.6	18893.5	22570.7	19860.1	23034.9	18049.1	26845.9	15118	18247.7	19317.9	16562.9	22176.1	22356.7	15572.9	13466.9	28780.2	24777.6	14375	17468.1	15816.3	13184.7
O75844	O75844		ZMPSTE24	25233.8	29215.9	28096.5	26784.1	25325.8	24405.5	23265.4	26676.5	27136.8	23345.7	26319.4	24448.9	27778.3	25598	25729.3	23000.2	25760.4	23121.3	25820.2	23247	23627.3	24786.5	26080.3	23460.5	22427.4	23800.5	23002.4	24783.8	27538.2	23110.8	24000	30613.2	31221.4	25438.3	23810.2	28892.7	24962.4	23710	27216.8	27467	23386.9	25188.6	25576.3	25515.8	25091.1	27649.2
O75845	O75845		SC5D	4142.26		2781.27			4360.15		4620.6	6108.53	1482.08	3013.91	3337.07	3624.64	3862.54	3505.77	3086.54	4038.31	2370.25	5853.68	3281.74	4378.24	2854.63	2251.61	4250.32		4632.77	2293.08		2032.6		1858.95	2947.71	4586.46	4157.07	2126.69	2010.94	3380.14	2830.13	2956.97	3989.65	3649.81	3350.81	3022.46		2937.62
O75864	O75864		PPP1R37	4304.89	4084.03	4735.03	2764.38	3126.01	5491.26	4068.7	4647.12	4211.64	4737.71	3834.4	3808.91	4533.58	3335.87	3358.06	4346.19	4288.15	2091.13	3855.49	4150.65	4000.13	4924.29	3805.13		5153.11	3228.77	3324.36	3759.4	3846.74	4434.85	4379.21	3622.73	4459.18	3810.77	3951.22	4605.51	4249.65	2375.9	4092.94	3313.28	4511.17	3566.15	4039.19	4627.82	3681.89	4375.96
O75874	O75874		IDH1	103781	126855	114710	117201	127637	106257	111194	109519	103723	124168	141486	111719	93623.1	97146.2	104994	89902.6	114240	126385	99780.1	96738.9	89851.6	123932	117112	155010	111498	96548.4	97480.3	99564.8	102836	100806	90985.4	116450	109688	97974.2	96753.5	108945	93201.7	94597.8	117100	99021.6	96447.6	96300.6	105296	111722	108432	134588
O75879	O75879		GATB	12345.1	10779.9	11484.3	10425.9	8906.76	11246.2	10129.8	9905.78	14092.9	11557.2	11630.3	10296.1	10240.2	12620.6	12696.4	13181.1	11964.7	9856.29	11283.2	12812.1	12788.8	11466	9838.32	5398.21	11222.7	10454.3	11866.4	8161.49	8430.67	12178.5	11764.8	10826.8	10759.8	11015.5	12440.6	10988	12173.7	11617.9	11166.4	10524.8	11474.8	10855.9	11928.2	11937.6	9685.09	11452.6
O75880	O75880		SCO1	29004.7	33552.2	30598.5	31071.4	31518.2	28975.5	30427.3	37212.5	32953.9	28867.7	41782.6	23560.8	26751.1	31081.1	29131.8	26318.5	30556.6	28207.3	25863.5	28647.6	28680.2	30919.5	27957.6	30021.1	31604.7	26247	29572.7	23203.7	26148	28070.3	33413.1	38024.8	23939.1	31010.2	26758.7	30947.9	31340.2	32203	33250.8	27887.4	30774.8	34591.2	35585.3	26081.9	37399.8	34209.9
O75881	O75881		CYP7B1	11248.5	13305.4	8944.43	14529.4	16051.8	13517.9	11746.5	11636.2	9960.58	13586.6	11923.5	11557.2	9872.12	10516.4	11487.3	7350.28	16526.3	16169.8	10321	7901.59	12614.3	6945.48	12836	23262.1	8845.41	10997.5	10490.2	13009.6	11301.3	10550.6	8044.36	10246	15345.5	8765.58	13353.9	12931.9	8511.38	7881.84	10600.9	12776.1	8635.32	14179.9	12360.1	12549.5	18131.5	16562.3
O75882	O75882		ATRN	4357.04	3402.39	4607.69	3843.12	2972.17	3453.14	3915.05	4259.41	4918.93	3021.8	4505.3	4471.67	3727.43	3735.91	4394.67	4596.66	4332.03	2751.52	4645.08	4350.92	2445.72	5409.71	4737.99	4174.36	4651.27	4097.04	4535.2	4587.62	4279.75	4352.34	4744.48	4387.75	3505.17	4683.06	3617.15	4189.02	5036.3	3856.06	4522.55	4227.61	4193.56	4739.9	3969.8	5093.4	4979.56	4792.55
O75884	O75884		RBBP9	26984.1	26128.1	20722.7	25990.4	29862.2	21578.9	22729.7	20219.1	22003	28698.9	32655.8	24810.4	27973.6	25110.4	32910.8	24627.5	30067.9	34363.9	23986.5	24961.4	29977	23550.4	26871	30912.4	23669.7	27577	27232.7	22655.7	21502.9	25082.8	21661.4	30734.4	21730.5	24497.9	23740.9	20498.5	22088.2	29262.8	24820.8	25383.6	30040.4	27495.5	26571.1	24488.8	22404.8	22878.4
O75886	O75886		STAM2	13962.1	12752.9	13548.1	12074.4	13255.9	15355.1	13560.8	11363.2	12713.7	14705.1	13203.7	16217.3	13659	14495.4	11267	14788	13783.3	12639.4	13763.8	13506.7	13974.1	13438.9	14643	12814.3	13743.5	15833.8	14573.3	14839.5	14103.6	15621.1	13553.8	14514.9	13578.3	14988.7	11492.8	15848.4	14474.6	15546	12257.5	13285.1	13125.5	12744.3	12930.7	14187.6	10204.8	11266.9
O75891	O75891		ALDH1L1	18965.9	21875.9	4197.5	18259.1	22570.4	9532.46	12851.7	9432.46	6678.66	11437.7	14961.7	12486.7	3789.42	8593.97	27324.2	3378.42	9956.97	48356.8	4774.77	6192.24	7846.45	9765.75	17115	45414.8	11937.3	6015.11	3877.58	9221.11	12971.5	5717.37	4736.71	4616.28	8894.99	13209.1	8512.19	8244.75	7166.43	3524.5	3870.74	16007.7	3188.41	6344.68	11696.6	9006.11	14422	21550.5
O75896	O75896		TUSC2	8690.6	4711.64	5515.59	6519.5	5636.63	2237.41	7787.7	8262.78	6923.06	6719.69	4645.72	7506.88	4928.51	10102.1	6870.27	13370.2	12669.1	3062.95	11291	12060.2	13115.3	10197.5	9629.32	7881.02	5545.41	8643.28	15267.1	11519.6	6946.52	6213.88	8981.2	6695.05	12957.4	8269.76	10558.6	3876.36	11323.4	7424.59	7858.04	4628.03	13924	13429.7	7210.6	3993.67	10354.8	3838.51
O75907	O75907		DGAT1	3562.98	4611.57	3889.77	3148.82	4184.49	3469.24	2656.08	4071.57	3506.89	2826.57	3176.22	3805.38	4071	3124.86	2995.53	3219.8	3420.02	4666.72	3440.78	2807.32	2232.39	5124.32	3809.96	4013.13	3612.07	3375.76	3729.59	4026.61	4168.57	3436.75	3607.45	4465.65	4981.96	2973.29	2654.1	5280.19	3048.81	3329.96	3692.28	5025.19	2553.26	3839.89	3134.17	3930.15	3806.74	4443.06
O75909	O75909		CCNK	9578.3	10393.9	9423.99	9954.4	9857.65	9989.95	8551.72	6843	9119.01	9247.17	9725.05	10038	8143.73	9318.18	8884.96	8647.79	8889.74	8303.25	9825	6758.08	7683.32	9170.09	9025.04	10416.3	8088.02	10243.4	8533.73	9488.98	9998.41	9832.01	8453	9450.16	8917.01	7851.18	9141.52	10273.8	8897.31	8685.99	8687.35	8110.22	9815.75	9283.25	9482.09	9366.26	9311.26	9796.12
O75911	O75911		DHRS3	7591.29	10227	6525.19	9420.04	10102.2	6338.12	8550.83	8690.67	10330.3	8601.85	16242.3	11028.4	15288.8	11521.9	10200.1	9480.45	5009.99	13171.1	7544.38	8828.49	9348.11	9159.46	9678.43	21487	8040.49	9242.73	7689.83	8992.88	8897.12	7152.38	6929.98	9495.07	8705.77	11956.5	7478.29		12297.8	7814.23	11558	10470.2		6363.69	8531.28		10909.9	15193.1
O75914	O75914		PAK3	13543	9398.06	15402.6	10823.7	10996.3	15391.7	12175.6	13846.9	13607.9	14302.9	8935.73	17375.6	13901.5	11841.9	6300.2	12442.9	14359.1	6764.77	12796.2	14969.8	12524.2	14401.2	11957.2	6092.43	16794.3	10893	13528.3	14933.6	10812.2	15867.1	15996.5	12350.7	11187.4	13042.5	15882.8	15999.2	13899.9	14639.4	12142.3	7681.13	13370.4	11210.3	13437.4	9636.93	9777.16	8137.71
O75915	O75915		ARL6IP5	89569.8	90869.4	82459.2	79601.9	64391.4	41248.3	80352.8	86187.5	73730.5	67430	78154.7	64184	71172.5	73274.3	81716	73934.4	62782.4	83798.6	73025.7	74371.2	80550.3	75026.3	61456.7	79215.1	70599.4	70934.3	73655.3	61892	72171.4	76390.6	77859.8	72546.6	89492	88414.8	65535.6	67028.9	79229	82423.2	81453.9	78163.4	76354.2	58403.2	84384.2	79903	83502.9	98888.4
O75923	O75923		DYSF	7509.83	13239.7	9357.98	10145.6	13659.1	14324.8	8754.05	10158.7	12248.5	11190.3	6465.87	5267.24	11109.8	6897.04	10232.3	5941.83	9480.16	9694.34	9417.51	5570.9	12619.9	8554.06	4964.57	5577.6	9265.65	8284.9	11015	6984.31	9489.51	7784.3	7840.51	8248.39	15082.1	5229.54	5917.61	12602.3	9132.82	8172.33	15849.1	14536.8	8439.69	11017.1	11029.7	19859.7	11905.9	15639.2
O75925	O75925		PIAS1	3311.39	3515.78	3718.04	2527.07	3466.09	4607.67	3047.55	3241.6	3792.09	4393.09	2327.74	3190.56	3590.46	3575.95	2123.33	3057.42	4152.77	2570.32	3540.92	3104.55	1843.77	4041.28	3173.2	1644.47	4517.72	2894.76	3523.56	3670.47	3313.13	3922.01	3641.42	3865.52	3083.47	2652.46	2715.53	4681.19	2958.77	2767.69	3177.24	3778.95	2372.88	2593.09	4458.05	3901.31	2712.34	2926.19
O75934	O75934		BCAS2	15928.1	16715.1	19429.2	16589.2	18429.3	18143.6	18390.7	18774.2	19395.6	20449.6	15899.7	15412.6	19175.9	18386.3	16194.1	17193.5	19614.4	18086.2	16045	16487	16146.7	19119.8	21861.2	17375.1	19219.2	19303.5	18025.7	17270.2	18978.3	19153.9	19613.5	19089.1	20204.6	17995.4	19179.1	19517.7	17547.6	16475.2	16648.8	18692.2	18992.2	17502.3	19667.9	21723.4	14478.6	16063.7
O75935	O75935		DCTN3	65112.4	56873.7	60510.6	66822.6	53098.4	47900.3	64294.7	61123.4	55376.8	76757.2	58771.2	57368.1	71123.8	72897.5	52241.3	75774.8	61398.8	48545.9	72887.5	72162.8	72428.7	52381.7	60758.5	57594	61389.3	70408.9	73141	51446.6	52337.5	64276.8	79639.6	66772.6	68772	67355.3	75383.2	62674.2	70567.8	78398.1	64532.6	50273	76587.1	73550.2	66730.2	61117.1	64315.1	45986.7
O75937	O75937		DNAJC8	31098	30289.8	33080.3	33654.6	31456.2	25791.4	29751.8	30088.8	31248.2	36081.7	33932.6	25469.9	29801.2	30532.1	26080	37485.2	35268.4	27834.3	30086.3	33752.7	33403.4	29967.6	36964.8	35378.1	30158.5	32022.6	30510.9	30718.6	37868.9	30113.9	34594.3	30747.5	39511.1	35043.6	28232.8	26669.6	38715.9	38943.4	31793.8	30063.8	39841.4	37100.2	30035.1	31453.5	29323.6	28787.9
O75940	O75940		SMNDC1	10622.5	11945.8	11487.7	13037	11410.6	12877	10714.9	9505.06	8797.34	12827.3	9465.61	7083.54	14067.7	10255.2	11879.3	12343.8	10874.7	9589.18	12665.4	11231.9	12029.8	10365	11177.9	15365.3	11061.3	10914.4	9783.11	9607.29	9792.56	10582.7	11315.9	7927.62	10769	12671.4	11099.2	5758.74	11921.5	13604.1	9325.95	7695.58	14731.2	13555.5	9852.53	8121.59	6077.55	6799.07
O75943	O75943		RAD17	3425.55	3535.64	2489.18	2695.33	2110.72	2424.07	2702.01	2175.49	2032.26	2597.29	1424.08	2396.78	1779.58	3354.95	1714.34	3420.89	3160.68	3562.52	2382.65	2194.81	2110.56	2477.64	2427.62	3369.16	3298.95	3415.09	2642.5	1340.43	2204.15	2097.92	3519.14	2713.57	3303.21	2832.84	2042.96	2704.39	2785.19	2653	1333.41	3736.47	1407.37	3247.55	2553.2	2881.23	2844.78	3040.5
O75947	O75947		ATP5PD	116059	112101	120382	108005	106917	100160	117299	136970	135049	129242	143766	95203.1	123205	126844	123642	124915	130781	107927	120683	129369	120519	120256	104199	98032.5	129215	109581	129303	96402.7	104825	120056	145252	123616	143363	116210	114412	113688	114733	110122	118352	145440	121948	123815	132016	135177	126448	118384
O75954	O75954		TSPAN9	2099.38	2264.95	2502.84	2618.13	1815.04	2546.76	2087.01	1129.84	6330.91	2871.35	1068.46	1395.05	2664.61	2629.55	2499.95	1894.44	4806.81	2336.01	2087.31	1629.46	2965.03	4719.81	2941.95	2308.82		2982.22	3598.34	3169.58	2665.75	4086.3	1984.1	1709.24	2890.34	2487.91	3537.65	5925.59	3117.51	2619.45	3143.75	1477.76	2351.88	2837.38	2579.47	3353.72	3551.09	2204.82
O75955	O75955		FLOT1	37582.7	37249.6	34080.9	40525.8	41826.2	34528.6	42187.1	37200.1	36133.9	31798.1	39115.7	35670.6	37797.5	37715.3	42781.3	29904.5	31686.2	44400.5	34469.6	32669.4	33488	42826.7	38445.8	51311.2	35787.8	39061.6	34607	32813.1	40419.3	37549	39309.9	43169.4	44398.8	33689.5	32030.2	35960.5	21961.9	38286.3	39044	44836.4	32635.4	36030.8	33771	47329.9	39110.7	46356.8
O75962	O75962		TRIO	6046.49	6457.2	5270.41	6102.59	7642.47	6685.58	6244.09	6113.17	8042.8	6235.29	4785.44	7974.88	7752.01	7376.47	5072.06	6038.89	6207.84	5902.87	5767.24	6398.03	6880.03	7683.69	7785.62	4028.39	6104.58	7049.66	6945.48	6691.64	6118.94	7190.59	6482.28	7274.94	5946.42	7197.16	6860.31	6070.09	7949.59	6603.45	7212.35	7219.13	6951.94	6091.36	5147.68	6442.47	6586.36	5942.91
O75964	O75964		ATP5MG	92863.6	103889	107168	109057	104296	106448	127196	147021	130048	148025	159563	97059.2	137912	173525	146218	96125.8	127371	126450	112100	156563	151558	187953	160651	139958	203034	180469	226852	156281	158925	199463	219152	188408	245614	177126	179839	183445	204349	181971	182661	229334	210227	201042	190082	211689	179660	140838
O75970	O75970		MPDZ	2146.41	3043.13	1650.61	1775.86	2105.16	2865.53	2046.61	2794.46	2931.42	2280.93	2357.5	2584.65	2186.09	2900.93	3245.73	2254.54	2191.81	1599.71	3389.99	2341.39	2135.23	3026.25	2338	834.043	3334.84	1853.71	2355.17	2575.9	2829.23	2333.8	2204.19	2421.76	2108.57	2552.39	2414.72	2445.03	2800.35	1703.17	1940.65	2659.38	1741.75	3298.87	1390.73	2525.9	2094.22	2752.9
O75973	O75973		C1QL1	1738.6	555.968	977.612	1364.6	908.92	2076.56	1224.71	2056.68	2986.4	1850.38	519.179	1043.27	1067.3	1494.12	628.471	1953.34	984.349		1183.45	1271.07		2240.09	1147.34		3082.2	630.278	1458.27	1970.11	765.517	3388.44	2258.48	525.311	1151.75	1454.49	984.09	2435.94	674.98	1622.24	804.152	1021.07	827.124	818.23	1213.85	599.338	248.921	422.09
O75976	O75976		CPD	52080.9	53050.7	51587.2	42639.6	35889.2	67018	50138.7	54235.9	55301.4	48579.8	37514.9	55028.8	50495.5	56960.3	49606.7	59052.1	50552.6	26058.7	55769.5	56550.6	50641.6	42790.9	39666.5	22885.4	53283.1	41207.2	58141.8	53107.1	48759	46848	59548.8	39724.1	43894.2	52828.5	58274.9	61558.9	49274.2	43590.8	56720.6	45275.8	51035.7	58628.8	59992.1	44538.1	50434.1	45012.8
O76003	O76003		GLRX3	18305	21053.3	17844.4	19619	19876.8	17715.9	18303.5	15970.4	16930.6	18462.3	21794.9	20316.8	23176.7	20763.7	21673.7	19518.3	21020	20762.9	18517.5	18554.4	20448.3	20501.8	20676.2	23702.7	16473.8	20018.9	20319.5	20011.7	20813.6	18720.9	19471.9	20928.6	20869.4	20752.4	17628	14826.6	19202.5	22418.2	19688.4	20346.7	17642.9	19797.6	17674.3	18691	20837.1	19760.9
O76021	O76021		RSL1D1	23912.9	29312.8	24260.2	26706.5	29247.6	20573.8	25306.9	21644.7	25471.1	23842.5	29924.9	25800.2	21651.4	23201.6	26484.2	20956.6	20092.3	32115.8	20701.2	19293.9	20388.7	26113.2	27619.9	36952	20884.8	24951.1	23329.7	25093.5	26825.3	19587.1	20427.4	25021.3	24076	27101.2	18975.1	21635.7	22527.6	22330.9	25967.1	32624.2	21899.5	22209.7	22643	26238.8	27916.2	32128.4
O76024	O76024		WFS1	85431.8	57168.8	77195.8	59475.3	56859	67443.2	81364	88030.8	83090.2	85188.3	46439.8	59712.2	74359	57894.5	41250.5	88446.5	69487.7	36630.2	83632.4	85765.3	70396.9	79988.7	67813.3	19872.4	76291.2	74889.5	38990.3	78979.8	79297	88881.1	84698.4	77657.7	79507.8	84452	81627.5	92810.8	77271.1	85990	68828.1	61971.4	82842.3	76772.7	71430.6	71770.8	60064.1	46950.8
O76027	O76027		ANXA9	8524.87	9787.84	8136.07	7655.16	7615.32	5227.88	6203.18	5957.08	10530.9	5550.74	14270.1	7995.98		9644.43	10775	4522.84	2687.59	17485	4241.84	10435.4	5981.77	5895.01	8316.26	11172.9	8992.99	2756.16	2752.2	9333.09	6924	7568.08	6256.94	5545.69	6568.62	7427.78	7372.55	6831.98	3655.75		4181.4	7177.17			6111.72		7762.4	7391.26
O76031	O76031		CLPX	19759.9	19163.3	17607.8	19984.2	18315.8	19539.1	19143.6	15913.3	18503.4	18990.6	27421	22151.6	21344.9	19302	21346	17529.2	18926.5	20425.8	16498.2	18444.3	17724.3	19231.4	23032.3	26327.8	18318.9	18016.6	20034.8	20954.6	23500.1	20945.5	19029.2	18967.2	18613.4	20377.6	17003.9	17096.8	18434.3	17337.3	18700.9	21737.3	17406.7	18737.7	18266.6	19491.9	21061.7	24392.4
O76038	O76038		SCGN	538504	366114	471147	454872	349120	552213	464004	530268	576755	664366	206932	383203	546885	508936	251700	701832	517495	147698	616365	546111	496550	608071	434043	20648.7	577225	435431	539384	449153	390368	606917	551963	353325	474268	506993	567768	526794	636363	571950	504364	334143	742593	320546	487461	489274	349109	203770
O76039	O76039		CDKL5	1566.33	2061.43	1440.02	1724.73	1900.45	724.546				659.498	267.472	491.851		2841.57						343.425			513.093							611.722	285.621				1451.16	634.97				795.49	107.232	678.622
O76041	O76041		NEBL	22242.1	20053.4	22893.3	22439	19585.1	20371.4	19175.7	26914.2	21955	24657.4	12402.3	16016.3	21139.3	19937.3	3604.47	26303.2	21203.9	13448.3	28348.2	23297.9	20198	25978.5	20069.6	9024.4	25278.6	23540	23265.8	22092.3	22442.2	21402.2	26104.8	21140	23874.6	21147.3	27007.8	22942.4	21489.6	25323.8	21692.7	13780.4	21852.8	22149.4	25390.3	20994.7	16774.3	11183
O76050	O76050		NEURL1	12949.7	9359.15	10460.2	11058.2	9331.99	9540.33	10244.7	10248.2	11167.4	12938.8	9518.23	11020.5	14239.4	11383	7567.49	10530.1	11903.1	6482.12	13103.3	11898.9	11699.9	11741.4	9561.85		9351.72	14729.5	15301.8	10017.4	12694.3	11523.8	12568.9	12519.9	11451.4	12113.6	12090	8378.8	11515.7	13974.9	9301.57	6324.8	12218.3	13681.3	13561.2	9771.11	9275.91	9569.83
O76054	O76054		SEC14L2	8258.5	8017.53	7800.31	6606.69	9653.85	8973.85	6757.01	7359	10130	6096.76	9772.71	10045.5	11183.8	11199.1	10031.1	8994.88	7941.04	10367.5	6877.56	7328.19	6828.16	9875.42	12451.7	8027.44	8637.63	7754.63	7906.76	10706.4	11162.5	10868.4	6830	13611.6	10177.8	8132.16	5868.37	9134.04	6352.82	7030.51	9040.42	7764.71	6896.46	7858.18	8204.33	11098.6	6900.24	8714.88
O76062	O76062		TM7SF2	37302.3	36374.1	34098.8	24275	27711.7	31422.3	23883.2	31001.1	29318	25571.3	30602.4	23376	23508.9	24234.8	21493.1	23861	29860.7	30009.3	31479.7	20832.8	22259	26176.3	31929.6	29883.2	35460.5	23106.6	25093.2	25453.9	25313.7	26412.4	22773.6	23423.3	30846.7	20180.4	24541.1	30788.2	21045.1	22290.8	29996.3	31571	20021.2	25235.7	30923.8	31326	31941.7	29696
O76070	O76070		SNCG	1145	2057.34	4834.94	897.761	324.263	1213.96	848.307	1725.32	1595.05	1871.94	1715.92	1049.46	945.814	1337.63	1057.19		2327.98	2618.73	925.803	1191.21	654.622	837.841	582.606	327.212	1568.13	1230.91	1345.36	1062.19		918.892	558.979	2050.86	2025.99	883.284	588.574	2120.19	1303.65	1800.94	2160.15	3356.54	1577.03	1733.34	1705	2400.44	1292.42	1186.73
O76071	O76071		CIAO1	16314.8	12173.2	11004.6	10271.3	15173.4	12989.8	10859.6	13087.5	15284.4	14614.1	12123.5	10696.5	13896.1	11422.5	12913.2	11178.9	13073	13477.3	14828.3	10341	10808.9	12852.5	11107.8	11241.8	11476.5	10414.2	10246.8	11027.9	12945.2	13450.1	12565.2	11335.5	13460.1	8412.56	13171.8	9566.33	11524.8	9745.31	10433.3	13041.7	9858.86	10626.1	11679.1	10471.1	12064.3	8383.44
O76074	O76074		PDE5A	11808.9	12364.3	11497.5	7800.4	9041.66	10531.6	10789.8	9780.55	8597.04	10443.8	11172	12275.5	11367.9	10316.6	11792.6	7401.14	8477.31	12442.8	9515.64	8791.44	7831.26	10921.3	11086.2	6989.88	9638.08	8502.13	7516.2	8512.41	9394.26	10852.6	8492.74	13674.2	7169.05	10510.7	9555.31	7955.69	9563.62	10619.2	9660.74	11218	8730.6	8687.2	8501.95	8703.54	8927.46	8411.52
O76075	O76075		DFFB	1403.32			4637.69								3014.56	1119							2043.77	1660.4		4065.2			1641.6						2494.79				2586.3	3903.19				4047.34	4637.07	5170.32	4122.35
O76080	O76080		ZFAND5	545.826	519.49	500.904	731.512	593.719	298.223	629.978	609.805	714.34	521.135	358.175	486.936	435.293	371.829	896.675	448.333	767.019	517.19	532.848	848.224	328.233	320.926	584.307	1098.56	394.437	366.965	427.446	737.401	936.527	240.307	684.117	395.776	623.503	605.627	448.349	711.878	632.109	561.411	440.368	521.15	289.178	452.399	598.014	622.173	493.899	821.852
O76094	O76094		SRP72	40998.7	47599.5	36519.5	44371.5	42653.7	39415.3	44911.8	44923.4	39376.1	42352.9	47221.3	38881.8	38002.3	39010.3	41085.8	43583.7	37840.4	37718.8	36917.3	40794.3	35943	45031.3	43318	71550.4	35685.6	41470.9	40441.1	43361.7	37924.6	32137.3	41668.5	38651.2	30259	39184.2	38630.1	37442.9	43100.3	38627.3	46611.8	41827.8	44304.4	42526.5	45452.2	35688.4	45596.1	50472.6
O76095	O76095		JTB	3556.69	3335.33	3150.31	3421.25	2467.17	3658.75	2060.96	3096.5	5202.11	3744.29	3886.78	2577.77	3412.26	3438.08	3753.55	3207.06	3189.65	2978.46	2998.81	4463.11	2882.24	4919.95	3907.54	2117.51	4136.1	5090.8	4263.19	7052.38	5677.6	4616.52	4526.51	5153.3	5349.93	4068.3	2513.42	4447.83	3785.57	2930.94	4582.15	4205.19	5085.69	3502.07	4601.46	4716.51	3375.9	2722.71
O77932	O77932		DXO	5127.64	2873.98	5351.68		5656.07	3589.86	5176.24	9343.54		10003		7801.56	4362.82		8754.25	7112.09		9353.47	5765.67	8653.15	6407.51		4646.85		6327.31	7855.75	8570.26	6358.94			7078.59			6343.34	10149		11169.9				6273.29	6636.93	10073.8
O94760	O94760		DDAH1	320113	338977	332829	349637	403459	274972	327680	292172	242878	298334	322177	247590	255688	330086	374867	259991	334374	465695	275552	249075	258459	318127	299162	406725	276083	252273	241505	264862	277841	256045	297216	330599	274224	279502	278277	235212	268672	268047	265507	316579	274242	261270	266391	279205	335742	347219
O94762	O94762		RECQL5					741.126							2767.45								1547.33			987.203								3272.5											2205.72
O94763	O94763		URI1	6335.91	5017.22	6795.53	5518.2	5582.95	5295.79	5533.23	5028.45	5448.02	5186.47	3686.19	4920.62	5638.27	5722.22	4409.57	5125.3	6419.09	5081.22	5104.11	5339.3	4284.38	5393.69	7260.07	4017.59	6492.71	5306.57	5000.45	6514.45	6312.72	5486.7	5717.02	5645.02	5185.57	4892.4	5007.12	5440.48	5430.17	4476.64	5600.66	5155.79	4348.4	4694.06	4818.69	6340.07	4217.75	3871.01
O94766	O94766		B3GAT3	21534.4	18464.6	21024	20566.2	15036.2	19355.3	19697.8	24471.9	19083	16422.8	14400	18944.4	20410.7	17283.7	16600.6	22722.3	18818.2	15023.2	22358.3	26018.2	25004.5	21044	16444.1	8412.9	21997.5	20672.9	20440.5	19148.3	18351.3	20347	24542.4	20638.2	26917.2	24243.1	23627.5	23634	21861.4	25778.3	23902	17071	23273.2	29831	21526.1	21965.1	21800.6	17518.8
O94776	O94776		MTA2	32304.9	35724.5	32947.1	34858.1	36427.8	36711.4	33322	32167.6	35138.7	30801.3	40325.8	40999.2	35609.4	34861	32296.4	29050.9	31126	49563.1	32300.9	30929.2	35754.1	35925.5	38098.5	29715.3	32291.7	35433.1	32128.5	33058.8	37519.8	36700.7	32282.3	36416.4	31889.8	36639.8	29831	32545.5	33969.8	32395.5	35143.4	40762.6	29076.5	32870.6	33688.8	37258.7	34754.3	36851.6
O94778	O94778		AQP8		193.036									261.654													848.934						420.41																667.256
O94788	O94788		ALDH1A2	3254.1	1790.92	1054.53	2242.01	2952.47	3006.24	2527.94	1670.44		1502.02	3376.08	2341.63	1017.01	2891.72	3608.22	796.787		7859.34			939.783		4236.77	4350.34	2038.43			2111.52	1910.86	1909.03		1996.81	1326.01	1264.85	708.258	2052.95	2957.14			3551.86			1720.73		1854.57	2926.49
O94804	O94804		STK10	5468.95	4963.82	5035.11	4548.12	5413.87	6183.63	4517.75	4510.43	6562.28	5097.66	5063.05	5927.06	5934	4805.28	3563.23	4287.04	5072.5	4584.28	5309.69	5407.1	4396.7	5635.66	5140.48	3650.07	5350.25	5754.34	5860.56	6360.38	5460.73	6259.14	4270.65	5407.46	6030.73	6226.66	5237.83	6630.39	5824.66	4505.79	5633.57	4925.96	5133.49	4621.71	3590.84	5694.67	4888.17	6363.73
O94805	O94805		ACTL6B	9504.34	7418.37	13628.9	11658.6	11369.9	12023.8	10234.6	10939.2	11029.5	10603.8	7532.15	10341	12106	10883.8	6535.23	13245.6	10173.8	6635.1	11102.2	11856.7	11202.8	10814.9	10546.4	16547.9	13200.5	13937.4	12403.9	11210.1	12161	13829.8	11688.5	12819.7	11233.5	11143.1	12398.3	11981.2	13811.7	12937.4	10149	8353.98	12403.7	14447.9	10666.8	11032	8297.38	8856.06
O94806	O94806		PRKD3	2473.38	4382	3125.08		3712.17		5659.09	3673.96	3351.66	3266.48	3379.91	3276.58	4738.56	3128.72		2747.69	3120.4	5131.55	4810.53	3454.93		1871.41	2154.7	4631.88	3507.77	5357.58	3865.14	2887.26	3985.63	4145.2	3421.54	6410.36	2933.07	4879.64	3027.97	2713.7	3159.57	4591.3	3137.95	5566.62		3010.4	3134.64	3420.67
O94811	O94811		TPPP	41662.7	30766.3	33916	34838.3	19193.6	34187.4	33689.5	33653.5	31836.4	36416.8	21398.5	27733.6	28554	34385.5	10024.7	37750	35287.3	12395.9	31598.8	33211	26154	24670.3	19829.3	14205.2	34288.4	25081.6	28090.3	23718.5	21778.8	35177.7	32714.9	20662	22363.3	29359.1	38820.3	27573.7	32805.8	35200.3	23829.6	21110.1	37216.6	30326.2	37676.1	21958.5	22786.2	15182.1
O94812	O94812		BAIAP3	1070.3	1200.85	2007.94	1398.48	2859.07	1316.29		1035.9		1993.75		1211.61	2733.74	1803.22		2862.24	1175.4		2423.13	1573.53	1409.96	1875.57	1678.78	1641.58	1982.9	1352.13	1637.83	1325.64	966.658	1921.59	2194.78	1216.52		1822.46	1155.28	1422.76	1739.12	1417.88	1354.87	457.749	1636.27			1660.1
O94818	O94818		NOL4	11915.3	8425.79	13161.1	11524.8	8711.89	10146.5	8819.94	10155.3	11207.9	9695.02	4419.65	9510.63	12330.2	9274.8	5762.69	10257.5	10706.2	6485.35	11619.5	11401.7	9733.49	10485.8	10022.3	7531.65	10057.9	10911.8	11311.6	10639.3	11702.3	13956.8	12568.1	9233.62	10338.7	8661.37	13120.3	10304.8	10197	11229.1	10634	7645.92	13365.4	11480.3	9417.71	9707.68	8501.6	5245.98
O94819	O94819		KBTBD11	8187.16	7464.1	7915.3	10880.2	12060.1	7836.98	8876.03	8450.99	5587.67	5756.4	10988.8	9464.36	6052.23	8594.72	10897.8	8852.32	11149.7	14204.5	5991.33	8036.31	8986.55	7263.42	8895.47	18723.9	6470.71	10071.8	7621.68	10071.3	6385.82	7937.8	6206.06	10798	6751.84	7337.69	5974.59	10553.7	4924.51	7749.01	9036.02	13724.6	4933.9	9143.17	10365.9	10419	14740.9	15781.8
O94822	O94822		LTN1	10431.1	13874.8	11731	13299.1	11834	13589.7	13848.7	14302	14729.6	14584.7	14881.4	15469.5	15051.7	15914.5	11282.3	12996.4	13767.7	15657.7	12281.7	14283	12302.2	12904.1	14521.4	12224.8	14049.1	14220.6	14305.3	14515.7	13596.8	13492.5	12069.5	12714.3	10330	13981.7	12744.6	13727.2	11965.5	11097.5	13636	12655.3	10599.3	11648.2	11721	11203.9	13902.4	12959.1
O94826	O94826		TOMM70	51303.6	50227.2	51696.9	50057.2	47307.2	50753.6	47707.9	48469.1	49841	52149.2	46595	46279.5	48748.9	50868.4	50984.4	55123.6	41319.2	44635.4	58563.7	57360.5	52905.9	47781.7	47661.3	36970.7	50674.5	55818.3	61557	46446.8	48354.2	51363.3	56184.3	46871.7	51106.6	51957.2	55569.6	44885.9	55608	56280.6	53879.8	49414.6	58592	49052.4	57351.6	51490	54519.2	53324.5
O94829	O94829		IPO13	3589.22	3344.95	4246.3	3920.86	4230.2	4157.59	4040.06	4070.58	4647.65	4261.19	3083.15	5090.7	5111.77	4294.16	1891.58	4230.94	3050.99	3721.29	3456.65	3587.29	3466.86	4211.79	3052.06	3519.32	6274.02	4000.69	4986.59	4070.52	4107.81	4844.25	5226.28	4133.45	3625.03	3900.96	3772.71	4603.1	3941.87	4498.09	4428.51	4111.19	4136.86	3808.77	4155.73	3871.61	3172.79	3656.07
O94830	O94830		DDHD2	8506.99	6473.15	7745.68	7561.66	6919.72	7603.09	7264.66	6444.42	6705.62	9012.57	5428.1	7122.77	7992.85	7956.37	5984.87	8389.02	7341.81	5819.66	7361.16	8380.63	7932.91	6355.38	7171.52	3887.87	7378.7	7185.89	8558.27	7245.52	8057.29	7841.57	7309.96	6380.94	6947.08	8064.85	8604.9	5886.8	8490.1	7702.85	6236.02	6440.18	8288.77	7169.6	7070.5	7054.41	6382.09	4585.46
O94832	O94832		MYO1D	68262.4	65742.4	74942.4	66883.3	63004.5	73411.4	73857.7	86012.2	78243.5	68822.7	72000.3	102395	48549.4	80116.2	57990.2	88707.8	78576.8	70630.7	84149.8	90721.8	76948	73334.8	65915.5	29592.3	79230.9	79025	83335	77586.1	67199	91078.6	78093.6	80150.5	58489	86268.3	89658.4	73833	84991	85639.9	76320	86429.8	87010.9	86199.2	85883.8	88155.2	71654.1	63406
O94842	O94842		TOX4	6347.91	6037.79	6738.91	5176.52	7105.01	7655.26	7801.76	6293.68	5307.49	6326.39	4865.37	6001.48	6550.02	6848.91	4777.15	5538.62	7591.13	6383.52	7241.01	5945.37	5195.47	6524.43	6071.89	5952.02	7298.37	7586.26	7276.7	6992.32	7744.83	6990.09	6192.35	6787.99	7653.25	7165.75	7755.36	9586.12	7300.83	5439.02	7699.22	5782.68	5960.41	5949.73	6932.46	7672.07	5209.46	5267.07
O94851	O94851		MICAL2	3708.07	5785.92	5980.4	5388.78	7084.6	6588.85	3889.54	5066.33	11596	3227.85	5210.27	6105.6	10719.4	6951.57	10399.5	5215.51	5770.45	9736.35	4049.43	4576.42	6852.02	6147.93	8389.17	3603.34	6012.22	7166.14	6643.68	7893.02	7511.83	7876.05	4448.59	12965.3	11455	6061.6	6112.68	6183.39	5918.23	5162.93	6010.61	13798.9	4248.26	6459.22	6520.15	8470.11	7887.5	8764.98
O94855	O94855		SEC24D	58658.7	66166.2	62345.2	59267	53436	73970	63566.8	71955.3	63029.6	59915.8	62382.7	78313.2	74311.4	63005.7	53216	71924.9	61941.4	43251.9	65508.2	71121.6	64574.7	56418.9	54325.3	59193.6	63464.5	58466.5	62863.4	65904.3	53113	67252.1	77089.2	48924.5	32610.6	58503.6	76778.6	64070.1	70826.3	54604	68642.7	47655.7	70137.7	67258.5	64948.1	52412.7	59141.4	53728.3
O94856	O94856		NFASC	9531.91	6146.44	8895.02	8559.17	7394.74	10994.1	9506.73	9985.55	11796.5	9422.12	8177.19	7838.43	9111.6	9331.01	6913.48	11337.3	10704	4010.23	11643.2	10520	9792.95	9505.36	7153.67		10652.8	9851.65	10540.9	11710.7	8726.61	8609.82	10744.9	9831.41	8948.02	10104.1	8698.36	12743	10641.9	8977.53	9270.32	5752.56	11503.3	10505.5	9746.44	10689.2	8973.64	6185.18
O94864	O94864		SUPT7L	3890.53	2576.03	3550.71	3850.54	3864.3	3226.38	5574.65	4266.7	2905.12	4490.15	2163.76	8597.88	3961.49	1522.7	4177.26	4741.91	3155.19	3462.64	2998.61	5524.14	4388.12	5012.47	5232.75	2544.54	3359.04	2705.6	3446.7	4404.82	2854.49	3564.45	3800.24	3359.6	4479.06	2951.59	4975.85	4746.05	3318.44	3764.98	4339.92	3315.49	5107.69	4792.65	4988.34	3462.95	2885.97	2675.39
O94868	O94868		FCHSD2	407.538	403.19	360.479	420.562	726.954	546.308	786.507	386.116	75.0652	375.392	459.824	380.784	305.748	481.629	637.524	512.067	697.678	85.167	341.54	146.8	304.511	317.112	197.084		393.093	481.935	127.463	306.914	598.033	262.739	415.493	656.345	546.454	307.704		217.197	262.683	276.15	333.909	476.198	383.547	278.832	138.874	483.067	440.558	300.096
O94874	O94874		UFL1	88819.9	104269	86719.2	95081	86077.5	98647.9	93693.1	90213.1	83867.4	87996.3	86759.9	81055	88121.5	82738.3	66196.8	92391.5	84740.5	74086.3	85077.8	81177.1	81906.9	83605.9	84332.4	142522	79866.7	75650.5	80582.5	83587.7	76041.1	82837.4	82489.9	75442.5	70690.7	78287.8	96883.3	85143.9	83314.2	72699.7	89179.1	78823.4	85385.2	77429.9	90823.1	73282.1	91667.4	102718
O94875	O94875		SORBS2	89365.7	122403	80899.3	95952.6	126932	70625.6	84399.5	71075.8	52866.2	68153.7	128307	80705	57459.8	74846.6	76200.8	57312.7	71672.7	152547	56823.6	54964.8	57705.3	81476.4	107899	184547	58176.3	61553.3	54393.2	81124.1	74047.5	59597.8	53798	79214.4	67041.1	115305	62799.7	67092.2	62207.1	48481.7	79112.9	137979	53521.8	68274.7	91638.4	77944.1	117063	134008
O94876	O94876		TMCC1	3196.79	3763.62	3650.43	4477.64	3708.12	3920.38	2778.66	4201.92	4213.32	4941.6	4668.8	3195.08	4265.76	5436.2	3075.29	3631.99	3724.11	3364.49	2774.35	3121.95	3962.24	4406.03	3024.66	4867.44	3171.8	5091.56	4141.69		4483.69	3402.82	3791.43	4370.02	3539.02	4901.16	4244.12	3205.78	3098.14	4483.71	4933.33	5054.14	4331.13	4092.77	3909.22	4304.75	4586.7
O94880	O94880		PHF14	10382.7	9444.13	8706.59	9000.83	8887.27	8970.31	9611.29	9447.61	9623.61	8747.25	11183.3	11169.8	10869.6	9025.63	9354.92	10714.5	7152.29	9624.36	10649.9	9370.01	10643	9774.98	10772.9	8220.17	9521.55	12628.4	12226.2	11670.7	11638.2	11133.8	10751	12518.6	10930.1	11471.3	10227	9308.06	11733.5	11083.9	9372.04	9476.61	9855.05	10465.8	7932.39	10258.4	10508.7	6575.2
O94885	O94885		SASH1		1587.74	2299.36	1868.09			2388.62	2486.58		4338.78		2037.25	2078.67				3329.72		1788.78			1837.96	1791.48			2505.25	1266.02	2373.11	2667.16		1693.66				613.522	1345.23	1442.17	2106.02		2241.26		1641.38		2424.14		2520.66
O94886	O94886		TMEM63A	10094	13147.1	7150.86	10249.7	15104.1	8231.83	8901.58	5720.95	4763.59	5266.94	26255.1	12639.6	5501.25	9615.06	11983.1	3974.15	7450.62	23545.2	3902.33	4850.39	7653.45	7899.52	14374.8	23308.4	6687.81	5712.28	4280.21	6203.43	9672.81	6519.81	3164.51	9202.61	7744.82	8747.44	4229.21	5730.87	3999.1	3953.47	6368.75	15996.1	2726.42	4965.49	7606.08	6739.34	8412.36	14507.1
O94887	O94887		FARP2	7851.45	6520.24	7324.07	7668.02	6863.63	9537.07	8392.44	7445.61	8643.75	8463.83	7795.81	7755.46	6782.49	6560.86	6103.87	6529.98	5945.39	8577.8	6983.52	7779.55	6219.78	8322.48	7597.96	5150.11	8487.67	6332.2	7009.56	7874.52	6999.75	8192.41	7315.76	6746.49	6688.98	6462.16	6875.57	8243.62	8241.18	6074.59	7427.78	7357.33	7644.94	8266.19	7292.91	7256.04	7648.16	6106.12
O94888	O94888		UBXN7	17165.8	14079.5	16701.8	14822.9	15669.7	16915.1	15049.4	16057.5	14616.4	16354.8	12105.9	15551.7	16553.9	16048.8	11769	18849.6	18468.3	12641.8	18521.7	16533.3	16738.6	15779.1	15232.2	14005.1	18977.7	19061.9	16494.1	15366.8	15830.4	17558	17434.1	18308.1	16702.4	16396.3	16775.5	19794	15897.7	17259.5	17091.1	15210.3	16955.4	16827	15274.7	15458.4	13144	13318
O94900	O94900		TOX			579.469		389.424	860.966	766.924	1479.51	523.45								1914.11			1033.87					770.874					859.674	275.323	396.35		671.571		1179.82		1134.9	2494.68		983.388	659.679	1563.41	795.08
O94901	O94901		SUN1	12035	11569.2	11560.6	10363.7	11338.2	12282.3	11036.2	12806	13318.8	10138.6	12468.2	12601.1	10865.4	13528.9	10886.7	11291.1	10176.5	16513.9	12023.4	12690.3	11161.3	11119.8	11193	7535.82	13023	12798.6	11583.5	12509.1	13933.7	11616.9	12215.3	10442.6	13270.1	12749.4	12217.4	13056.6	11813.3	12467.9	12233.5	15749.8	10447.2	12012.5	12807.1	15582.9	12533.1	12601.5
O94903	O94903		PLPBP	55843.2	66721.4	59846.9	64099.3	68241.4	58218.1	68725.6	66167.7	51878.1	73826	66757.9	58590.3	56452	53260.5	62848	58985.3	67952.4	62405.1	58694.1	53693.3	54815.9	63079.3	61739.4	87232	60651.3	61665.3	54203.7	57049.9	54736.5	58110.2	60463.9	71803.6	51773.6	59715.3	55175.7	62717	56123.6	64246.7	64325.7	58330.3	56584.2	59248.6	59378.2	58556.9	65836.1	66635.5
O94905	O94905		ERLIN2	62321.5	66242.2	49930.4	62324.4	68701.1	54314.6	56987.7	54385.5	54052.9	57538	68873.7	53039.2	53020	59447.3	71172.8	48730.6	53063.2	83672.2	54093.9	50056.1	60322.8	53160.5	63820.2	101404	52798.8	49235.6	50553.5	53743.4	64124	50734.9	50170.4	60608.2	84791.4	54399.4	53079.1	46626.5	51745.6	54496.3	54369.3	88736.9	50016.8	44048.3	50634.3	63758.7	63792.8	80690
O94906	O94906		PRPF6	24884.1	27116	27675.3	27491.3	26943.7	25527.2	25333.7	27711.8	26718.4	24843.6	24402.8	27219.6	25977.4	26100.9	25705.6	28306.9	24100.4	32039.7	26301.5	27749.2	26320.3	26590.5	25015.6	22471.7	26323.3	27743.1	26878.7	26127.8	27340.9	27603.7	28247.9	25495.9	21699.5	29084.1	26790.3	25956.1	28873.3	27440.3	26684.8	29190.8	27786.5	27734	27851.1	28590.6	26786.8	26110.3
O94910	O94910		ADGRL1	2650.35	8799.45	2580.46	2691.4	3151.94	2427.14	2823.36	1585.59	2019.26	1964.86	1701.4	3992.63	4224.89	2727.47	1796.25	3286.77	4120		2731.84	3171.74	3684.25	3151.3	2045.57	15233.9	2526.07	2691.2	4294.77	2924.22	1271.48	4562.11	3063.58	2172.92	1842.26	2824.95	2079.62	2069.71	2743.25	2359.98	2043.91	2725.18	2069.51	3525.38	2631.24	1797.94	3207.16	7915.7
O94911	O94911		ABCA8		1047.19	157.968	432.576	120.292	211.502	471.039	589.66	314.836		186.318			600.971			571.847	438.522						661.331		306.342	304.354						353.974	355.273		284.007			648.198	432.27			568.117	713.767	133.039	438.869
O94913	O94913		PCF11	7674.04	6445.63	7915.55	5698.99	6112.53	6529.52	5109.2	5790.74	6816.47	5072.22	6050.87	6741.17	6618.56	7533.06	4904.07	4737.32	5768.37	6697.93	5983.79	6048.03	4830.39	5824.88	6184.81	5602.42	5267.84	6312.24	6962.6	5354.21	7127.82	5348.73	4601.33	5774.57	4977.86	5635.54	6649.22	6345.03	5377.64	4391.3	6548.55	6381.22	4123.61	5638.2	6548.75	7187.27	6383.97	6849.11
O94915	O94915		FRYL	10011.5	9576.91	11661.6	10972.9	9899.17	11615.9	11578.7	11197	9852.08	10562.5	9220.39	13310.4	10270.2	11380.1	8996.97	10028.2	9961.06	12279.9	11041.4	10187.5	11059.1	9148.53	10780.7	6576.66	11025.7	12182.2	11316.3	10852.1	10262.1	10712.5	10419.6	9826.91	9033.56	11413.6	11309.8	10436	11318.1	11684.4	10415.7	11585.8	11465.6	13091.5	9723.66	9753.74	9533.65	9547.34
O94916	O94916		NFAT5	1958.83	2567.05	2181.93	1948.73	1935.52	2593.57	1659.62	2351.13	1904.35	2118.91	1515.26	1801.88	2336.99	2214.47	1559.7	1515.13	2417.78	1884.63	1835.54	1613.34	2571.55	2069.65	1821.89	807.028	1936.17	1621.35	2740.71	1635.17	1907.96	1496.23	1953.45	2451.64	1698.57	2148.01	1931.57	2007.92	2093.22	2572.61	2238.05	1962.16	1333.19	1856.19	1964.04	1573.7	1848.18	2023.36
O94919	O94919		ENDOD1	52651.8	51762.4	46849.7	37559.7	34462.4	45944.4	46763.8	61388.1	55695	51783.5	31676.2	55195.8	59804.4	54900.8	36131.6	48552	40816.4	41386.3	45847.6	48377.3	37593.2	49944.5	38937.4	16164.5	52696.5	43279.3	50939.8	42552.4	42809.2	45211.1	47573.6	41033	43122.5	43893.1	57180.5	50584.8	51681	52425.7	52410.8	50842.9	50245	47214	54772.7	51913.1	35823.8	33317.2
O94921	O94921		CDK14	7626.16	8067.63	6255.91	6124.06	6813.6	7696.38	7294.74	5614.51	6708.73	7844.33	6961.79	6355.63	6625.53	8051.52	6007.29	7812.53	7381.92	6170.06	4856.23	6409.02	4987.43	7584.38	7345.62	7389.46	7796.43	7111.04		7457.48	5032.65	6292.45	6245.43	6632.97	7662.3	6277.92	5513.15	7276.83	6121.03	5478.68	6875.17	9252.54	5302.98	5623.13	6612.71	6791.33	7995.34	9266.75
O94923	O94923		GLCE	13161.7	11175.6	14219.1	9170.85	9447.25	13690.3	13673.5	14045.3	14141.1	14327.6	9549.12	15857.9	13779.8	15509.3	10858.3	13877.9	13625.3	7591.31	11690.6	11327.9	11407.8	11667.7	10880.3	4952.81	12165.1	8121.16	16158.7	11599.3	12233.4	11591.3	15177.5	10877.1	12975.2	11185.6	12787.4	14579.8	11362.9	12277.5	10785.6	10959.2	10448.5	9329.8	11478.7	17087.8	12731	11984.4
O94925	O94925		GLS	93311.2	77886.9	100491	86423.4	102078	73106.5	100465	89479.6	72137.8	85008.8	96790.3	87663.7	92491.8	71065.7	74517.6	84939.4	89991.4	63978.4	107527	85931.1	88238.7	99956.5	104891	44456	76153.8	125016	100990	99382.3	156197	82833.7	109852	162905	142531	119223	93804.4	101760	87755.9	137148	90559.3	64197.6	86970.9	122154	84337.7	100730	70049.8	68638.9
O94927	O94927		HAUS5	1350.78	809.463	202.375		356.88			509.28	1833.17	310.708	789.341	558.062	255.453	1136.32	1003.75	863.482	1170.25	707.682		694.732			337.319	1653.27	1087.09	468.271		1413.79				778.653	517.525	891.648		759.919	325.961			643.233	685.529	251.541		91.7358	537.174
O94941	O94941		UBOX5	612.044	355.164	270.2	205.583	663.438	275.207	316.07	247.727	2061.26	270.189		487.712	527.417	397.858		456.456	398.091	357.343	395.991	363.48		380.632	381.002		340.514	441.401	576.221	635.251	267.34	367.538	736.119	340.351	89.2254	124.068	548.18	402.43	354.856	331.134	327.519	455.151	475.914	190.487	553.483	499.245	252.592	64.2884
O94952	O94952		FBXO21	7703.96	6251.82	6940.04	5831.16	6934.46	7284.56	7616.19	7420.92	6538.58	5478.78	7687.45	7728.24	5922.36	5937.12	8216.83	5972.23	4785.72	6202.54	4314.15	3886.14	8164.66	4457.44	8882.63	6980.41	6392.22	3352.01	5577.65	7416.76	4269.86	7290.72	9377.48	6239.41	9160.3	7784.69	7490.59	5966.64	6792.01	5207.72	7248.98	11123	6415.23	4259.27	5761.1	6595.39	11428.1	4918.18
O94953	O94953		KDM4B	1317.84	1359.04		815.828				1122.42					2124.17	2265.66	413.225		1426.49									1071.08		1173.74	1758.39	1471.74	2065.4	1349.61	1012.86	1337.69			716.946	1527.7	2456.4	3079.86	1550.55	1401.63			1372.03	2174.97
O94955	O94955		RHOBTB3	9587.22	7436.87	10769.4	7884.06	10830.8	12876.3	11423	9573.89	10641.6	13900.2	8045.6	10143.2	12286.8	8461.07	10659.1	9088.26	9544.49	16917.4	10163.7	10330.2	9989.32	10310.3	12915	8570.53	9172.08	8910.41	12107.5	9405.24	11813.4	9838.17	9326.03	8753.79	9233.22	11605.2	13332.8	8791.12	11200	10133.1	12940.4	13365.6	12054.1	12446.5	7709.18	18112.1	13675.4	18039.2
O94964	O94964		SOGA1	893.353	621.523	618.045	769.427		563.992	505.369	870.315	1135.69	1373.56	634.435	981.001	1530.76	1044.06	699.289	513.458	688.371	1935.88	677.773	573.586	639.228	729.926	1014.66	367.355	623.179	1075.47	602.64	745.389	911.422	445.441	1299.87	950.715	767.477	1112.94	793.645	965.863	635.205	634.586	739.31	680.401	496.7	1651.38	1687.15	555.651	520.677
O94966	O94966		USP19	21769.1	17414.1	20079.9	16562.7	18062.7	21371.3	20729.4	15733.2	18911.8	18405.3	17160.2	18431.4	20165.9	20329.7	18489.7	16496	17123	18664.7	17995.1	16381.4	11634.1	17171.6	16657.2	15036	18640.7	17157.6	19297	21685.5	21689.6	18650.5	16020.5	16017.9	18371.9	18924.4	16562.5	18078.4	18540.2	17950.9	15783.6	18467.4	16985.5	18359.7	18110.2	19292.6	19480.3	17966.7
O94967	O94967		WDR47	6302.82	5198.18	6121.39	5192.04	4867.82	6517.81	6432.29	6054.58	7498.38	7206.42	5330.78	6313.99	6600.6	6385.97	5345.14	5945.34	6208.29	5492.85	6214.09	6318.95	5042.99	5756.2	4972.62	2422.33	8549.49	5870.43	7785.37	6804.89	6911.59	6213.63	5338.17	5739.72	4794.06	5661.18	7254.04	7524.89	6659.01	7337.7	7593.43	5812.4	6642.83	4853.53	6539.3	6533.66	4837.7	4992.59
O94973	O94973		AP2A2	39325.7	38842	40890.5	39388.7	42525	40063.8	41083.4	43439.9	38710.3	40294.3	41350.4	40416.5	40752.3	40571.7	40406.1	37341.9	38392.2	42224.5	40631.3	39435.4	36054.4	40829.9	39660.4	26784.1	40361.2	44775	40797.8	43917.9	43816.9	40703.4	43643.7	46280.3	37260.5	40337.6	39619.1	45962	40446.3	41705.4	39280.6	34593.7	40510.5	42905.9	37230.3	44579.2	32587.6	32838.2
O94979	O94979		SEC31A	123521	131368	124711	112569	111032	144929	129515	138604	129982	131331	123478	142304	131720	129359	97584.9	137968	124204	103672	128282	138571	114269	114890	111537	110573	134529	115567	134816	124718	108134	134930	136851	105618	79600.8	113151	136889	131972	129767	115994	129670	101956	131062	126348	135982	105110	119996	114867
O94992	O94992		HEXIM1	3380.89	3883.32	4906.6	3537.87	4464.26	4168.51	4693.72	4042.43	3247.4	2877.18	4377.99	3804.68	3537.01	3439.02	2517.24	4002.43	4841.81	4107.34	3425.72	3377.25	2758.45	4066.72	4749.48	4159.86	3981.11	3644.47	3519.92	2848.96	3351.5	3469.73	3834.44	4832.85	4485.21	3461.49	3796.77	3832.63	3960.93	3678.91	3833.57	3114.89	3690.93	3574.42	4725.95	3478.16	3476.88	3529.84
O95049	O95049		TJP3	5520.61	6718.47	4875.88	4656.1	7307.7	4347.98	4528.04	4863.49	2285.2	2837.69	14566.9	8311.21	2733.22	7300.63	5798.19	2736.77	3289.7	19779.8	2153.35	4115.74	3647.72	4867.59	7753.24	10588.3	7189	3432.88	2058.69	5050.06	6473.06	3871.42	2618.37	6197.32	3619.16	6265.68	2926.78	3805.24	3030.39	1571.77	3317.08	6896.15	1923.78	2086.93	3829.39	3179.14	7019.61	6429.44
O95070	O95070		YIF1A	39327.1	42168.2	41071.6	36138.8	29427.1	45017.6	39323.9	41508.7	43521.9	38452.8	33218.6	36581.2	42102	36815.6	20649.9	41175.5	39052.6	25153.9	39735.6	36440	30861.4	32849.9	35539.8	46367.3	38977.2	34186.9	37288.5	35260.3	33331.1	35355.9	39453.9	32122	41073.5	29659.9	41530.4	41965.6	36309.2	37168.8	35745.3	37882.7	36481.8	33487.7	41963.9	35333.2	36069	35542.3
O95071	O95071		UBR5	16294.8	16684.4	18574.7	18920.7	17963.6	17229.9	17631.8	17542.7	17697.4	16318.9	15365.3	18080.5	18524.7	17235.6	15350.5	16552.5	13445	19594.4	15021.2	17135.4	15841	16097.5	17204.4	16030.7	20138.3	19538.7	16959.7	19721.6	17940.4	18775.9	16610.4	16926.5	16030.8	19015.9	17467.8	17646	18500.1	16603.4	17612.9	18759.1	17221.9	17867	16393.2	17835.5	14041	16071.8
O95081	O95081		AGFG2	10273.8	8009.71	11359.3	9023.16	11507.9	12302.7	9774.96	8484.64	8436.95	7961.04	11513	9505.08	11161.6	9146.04	7829.03	10161.1	10663.5	8197.93	10908	9652.9	10562.8	10686.3	11730.6	5084.04	10003.5	8481.75	8634.21	10806.5	9978.39	11247.9	9444.55	8268.47	12082.1	9083.06	8051.13	9784.62	10317.2	10598.1	10028.2	6865.67	10448	12569.4	9186.59	11338.9	7467.28	6164.09
O95096	O95096		NKX2-2	3267.48	3312.74	3507.84	3633	3045.22	2757.63	4745.36	4959.45	4684.91	3869.48	2187.21	3533.82	3814.92	3298.57		4529.04	3123.66	538.054	4198.22	5186.94	3158.98	4331.83	3236.09		4999.77	5202.92	4008.82	3887.52	3649.69	5362.33	4857.29	4020.51	3711.04	4894.42	4123.41	4696.92	4615.01	4448.9	4931.35	3262.91	4499.53	4609.18	4519.01	2965	2888.37	3724.25
O95104	O95104		SCAF4	12195.1	13578.3	14037.2	12463	13828.8	15060.4	13011.1	14840.6	14984.2	12863.4	9591.65	12894.1	13811.3	14407.5	6340.74	11047.5	14863.7	16667.2	13828.1	9728.85	9274.95	13610.4	14669.7	9746.51	15318.6	15977.4	13019.1	14565.3	15719.7	13392.7	12521.9	14345.2	12936.2	13784.8	11727.8	17052.5	12716.2	10972.5	14612.1	14762.8	14256.9	12189	13089	15963.7	9205.94	11555.7
O95139	O95139		NDUFB6	77851.9	78218.3	80315.4	80453.8	69527.2	72145.1	65245.8	73227.5	79743.8	68145.3	54982.6	56804.4	73532.2	67027.7	65553.7	64427.6	69709.3	54145.2	66629.2	66508.8	64254.1	78338.5	75544.4	62737.9	77946.3	63704.7	79459.2	72151.2	82971	73422.3	82335.3	75904.7	113548	73726.3	79166	83451.2	67815.2	68166.7	72415.2	80410.6	57444.4	65744.3	80899.8	91548.7	74409.5	79700.6
O95140	O95140		MFN2	24831	23705.5	25384.2	22501.3	21812.2	23199.6	24810.9	27374.7	28479.9	25990.4	22535.9	25127.3	24909.1	25034.9	21510.6	29087.5	23536.1	18359.6	27431.3	26916	23391.4	22574.7	22118.2	11499.8	28566	23903.5	27639.2	27293.1	26274.5	30794.8	28245.1	25703.1	25432.8	26806.1	26814.3	26783.2	26762.7	24227.2	25852.8	28948	24891.8	26896.6	25078.4	28907.2	25352.9	23663.1
O95149	O95149		SNUPN	6623.45	6140.46	7766.94	6147.14	6731.43	5382.65	6297.37	6562.35	6512.19	8887.16	6550.6	6546.12	6995.45	6925.54	4675.74	8860.98	5622.73	4934.88	6108.67	6179.59	7954.62	5734.41	6765.23	9231.69	7310.16	5636.28	4586.26	6049.44	7203.03	6455.02	4751	9626.78	7138.96	9495.25	6229.65	6623.28	7142.9	7246.76	3515.4	6414.69	7791.6	6919.43	8479.22		6075.77	7839.71
O95154	O95154		AKR7A3	46234	52841.6	26031.5	60212.9	43801.3	32002.5	115880	12657.8	10039	22024.5	94108.3	19353.6	19527	18953.5	48697.3	14835.3	28997.8	52747.1	9878.3	9358.56	24090.4	25249.1	42829.6	235072	13147.6	10429.7	12825.4	16034.5	49318.1	16909.6	11715.4	29419.2	16722	30165.3	10839.4	16604.2	7145.25	5487.2	28149.2	62061.5	14300.2	44930.6	24898.7	24716.1	28877.4	133524
O95155	O95155		UBE4B	8170.05	7506.35	7914.17	7606.53	7003.34	8823.7	8219	8933.3	9748.49	8377.27	8120.98	9693.89	9233.67	8077.38	6547.48	9145.92	7773.83	8281.86	7045.57	8891.96	6847.08	8802.06	7826.24	8073.31	9375.73	9061.58	9263.48	9125.49	8327.75	10625.1	9325.59	7963.55	6562.13	9247.62	7532.96	9348.19	9241.17	8354.95	8033.73	8237.29	9842.78	6515.47	8339.25	7659.6	7457.15	6999.54
O95159	O95159		ZFPL1	12165.2	12994	13044.1	12360.8	12624	14017.5	13360.8	13321.5	12959	13639.6	14712.6	15162.6	13216.6	12471.7	9803.57	12408.9	12823.7	13821.1	12245.5	11986.3	13418.7	12556.3	11163.5	11095.1	15332.6	11371.8	13259.8	11974.7	14232.6	12802.8	14108.6	13109	13024.4	12044.4	11799.3	13939.9	14440.7	12238.3	14625.6	12612.4	13061.8	13538.6	13770.5	12679.1	13092.6	12386.6
O95163	O95163		ELP1	26927.2	27950.6	31726.2	28818.7	28181.2	28719.1	28659.8	28775.7	30230.4	26833.5	22554.2	30344.4	28832.7	27724.8	24521.5	26280.5	28737	24506.5	31020	26802	19494.7	24743.2	26847.3	17536.5	29898.8	25709.4	28755.8	30906.2	25335.4	26824.7	30562.7	28020.5	21096.8	26154.7	30884.3	28860.4	28254	26936	31986.3	25373.6	29734	25334.5	28422.4	26783.4	23865.4	22320.8
O95164	O95164		UBL3	4611.55	7242.88	7117.76	4658.7	5796.11	6078.4	6175.72	7544.21	5771.26	7316.79	4855.44	4287.25	5334.19	7615.6	7823.36	5767.76	8652.79	6734.94	7600.62	5894.55	4570.27	7493.8	6221.84	9374.7	7136.15	6045.37	5626.46	5035.14	6698.55	7244.36	6982.48	6014.91	9991.95	6313.65	7781.59	7046.41	5569.5	6218.64	8681.7	11189.4	7964.28	5016.42	8727.53	10309.7	5872.51	8346.65
O95166	O95166		GABARAP	8578.95	9333.98	11101.4	11950.2	10285.1	10919.9	11058.5	12019.2	10368.1	11075.4	8843.15	6278.33	11340.7	12479.4	10890.2	12066.7	10540.1	8717.84	9186.86	10014.3	9395.61	13555.5	11598.5	9220.7	13123.6	12262.3	13283.2	10480.8	13718.3	12647.2	14581.3	13366.5	12589.6	13105	11506.9	9980.34	10183.6	15742	8084.67	8279.96	13440.8	10389.4	9840.47	11383.2	9000.34	8175.09
O95167	O95167		NDUFA3	2045.27	5155.1	3411.31	7110.48	4944.86	3668.99	5844.54	5854.12	5071.71	4919.6	7825.06	5077.16	5991.11	5773.65	7481.73	4146.8	4696.63	5361.47	4825.2	7458.74	6727.06	6952.82	6543.42	9270.74	6107.91	8307.15	9351.75	6010.51	6261.31	7073.58	9561.04	8029.06	9455.29	7716.32	8461.45	5817.84	8571.02	6844.28	7399.52	10229.6	7560.28	10975.5	7675.91	8794.97	8845.6	7011.07
O95168	O95168		NDUFB4	56873.6	63403.9	57018.2	68054	66446.3	53361	59541.6	67520.2	68359.9	64232	62831.9	55055.8	65222.3	62918.7	49547.8	63626.2	54892.6	59585.6	66473.6	68195.4	67665.5	72902.9	71087.6	71998	67322.1	64732.2	76150.5	64540.1	70734.5	72831	82534.2	77101.7	94173.2	66977.2	76148.8	80846.2	69726.4	66000.9	70658.8	90393.3	65152.5	76820.1	77168.7	89454	74443.4	62917.8
O95169	O95169		NDUFB8	39000.7	32520.9	31763.1	35972.4	34583.8	25505.8	29081.7	30426.8	32581.2	31075.9	29444.5	29343.7	36118.7	30491.7	38172.4	34931.7	24848.1	26678.3	31800.2	37208.8	42628.7	28427.9	30155.5	36861.5	27879.5	29681.8	32260.4	24232	34159.1	37006.8	31133.6	29004.9	40439.5	29954.8	35073.7	31052.5	29159.4	31708.1	30577.9	39472.6	30762	36051.9	31920.3	44775.5	36100.2	28663.9
O95178	O95178		NDUFB2	3573.53	3077.07	2080.99	3499.48	3341.26		6134.42	4760.95	2957.25	3812	5123.31	3938.48	3075.48	3875.15	4717.36	3254.79	1976.07	2617.76	3706.97	4094.84	3760.17	4302.97	3882.3	5400.08	3513.13	3258.13	4492.6	3556.28	3300.22	4354.53	5351.31	4721.94	4052.23	4507.59	5668.62	3570.76	5823.21	3682.87	5290.62	8246.91	3759.58	4549.64	2587.89	4526.46	5090.82	4696.09
O95180	O95180		CACNA1H	979.864	1785.15	1604.15	1153.22	1770.51	1864.96	616.598	1835.53	1998.04	2200.84	2734.16	1895.81	2408.24	1652.65		854.738	2064.99	1900.47	1478.15	2553.3	1334.18	2024.86	1844.74		2775.42	1769.67	1964.07	2146.25	1968.24	2191.11	1671.07	1589.18	1108.44	2118.09	2652.45	2130.56	2194.06	1870.19	421.313	3313.38	1021.52	645.573	1787.4	969.017	2649.52	4695.73
O95182	O95182		NDUFA7	7496.95	9114.9	10375.6	10362	9691.38	7564.74	10149.7	12655.4	12200.8	13223.4	12976.8	11696.3	12912.6	11542.8	9157.16	9143.92	9936.72	9049.87	10847	13167.7	12171.9	17243.9	17750.9	15545.5	14556.3	15635.3	18462.5	12166.1	12526.9	16210.5	17291	16952.4	17687	14702.2	14647.6	17691.6	18305.7	11809.1	15533.1	17855.3	12965.6	16601.4	16671.6	18051.8	14577.4	11026.5
O95183	O95183		VAMP5	2492.52				2127.46		2213.65	2573.02		2188.34			2191.46	882.375	1641.51	1965.71	2020.08	2486.29	2209.02	1353.65	1655.18	3172.63	2384.3	769.189	2908.56	3076.26	2562.12			2382.26		2430.61	3162.49	1531.48	2318.54	2651.51	2337.22	3010.57	3786.03	3712.13	2573.68	3622.65	3340.73	4650.01	2351.32	3514.82
O95197	O95197		RTN3	142439	143474	125454	109725	122382	134027	120406	131951	126641	133298	125715	104559	133774	132979	121391	117470	130680	98526.3	132412	113751	89260.6	147945	134993	128867	138101	98400	111260	121312	123175	126253	115882	120540	126248	115580	123412	136071	122876	116434	117301	134763	112704	106924	130048	130382	120711	117678
O95202	O95202		LETM1	32316.7	35843.2	35477.9	33762	34733.9	31836.1	33728.3	33396.6	36594.7	29568.9	42793.5	27272	30593	32761.4	34207.2	28179.4	32381.3	34282.8	29272.6	29894.2	28457	32291.6	35670.9	37779.2	32246.9	30271.9	30418.8	34902.3	34091.7	30875.6	34896.1	34476.3	37447.4	32295	30443.9	36101.7	29735.6	28306.5	33754.5	40315.2	28584.1	31620.7	32627.5	35168.5	32833.2	41393.9
O95208	O95208		EPN2	3841.18	4200.05	3988.23	4706.96	4111.45	5532.43	3839.52	4586.62	5318.19	4396.94	3013.4	3061.76	4213.95	4109.06	4679.35	4696.17	5511.07	3760.23	5185.23	4697.28	3396.76	4454.78	4440.3	2817.95	4427.25	4044.18	4439.95	4697.08	4788.2	4136.07	4342.23	4833.02	5012.07	3802.1	4629.84	4519.43	4650.53	3747.65	4106.7	4326.59	3303.27	5574.64	4631.23	4276.62	3279.42	5486.31
O95210	O95210		STBD1	23790.5	27691.2	25668.2	20347.5	23061.8	41359.2	36937.1	30372	31923	27978.2	25686.4	51207	59402	46639.2	17616.2	22856.8	26812.7	22911	29507.2	26140.7	21352.1	33265.4	32306.6	12754.9	34919.3	29745.5	29027.2	32472.7	41614.8	34866.5	25782.6	38702.8	35166.9	30846.6	32343	49929.7	32462.9	26032.1	30144.8	28346.5	29653.8	27134.6	29014.3	26480	20383.6	16995.7
O95218	O95218		ZRANB2	19434.7	12891.7	17709	17388.1	15692.7	16325.2	17986.2	14254.9	18793.1	15965.5	13766.5	14957.3	17804.1	18741.6	5268.77	20608.6	15693	13060.1	18016.5	18811.2	19907.4	17277.3	13204	17212.1	15464.4	18270.5	17553.2	14564.3	13926.5	13854	17792.5	13620	17156.5	19555	16133.2	12776.1	18940.5	17906.9	15321.3	11969	18507.1	18121.9	18359.7	16112.3	17084.8	14473.9
O95219	O95219		SNX4	17928.4	14954.7	17268	13530.9	15475.2	18383.2	14603.4	14173.6	16809.5	18463.3	14190.8	14800.4	15811.6	14989.6	12620.6	14514.2	15943.1	11798.1	15086.2	13694.5	11904.4	17741.9	17654.7	12050.1	16615.9	15315.3	15334.1	16456.9	17812.3	19181.5	16378.8	19124.6	16819.6	14679.1	17458	16929	15880.9	14694.1	17467.5	15901.6	12885.9	14192.8	14471.4	15247.8	13132.2	13796.9
O95232	O95232		LUC7L3	15339.5	16275.4	14354.4	16239.1	17314.2	13525.2	14750.7	15046.4	14722.8	13938.7	12124.6	14007	15203.7	13095.6	15004.8	14169.1	14504.3	14142.8	15646.6	12551.5	12545.3	16621.8	17040.3	14158.8	15378.5	15792.8	13938.9	14411.2	13826.2	14218.6	14607.2	15585.1	15168.9	16595.6	12462.6	13995.7	14238.9	15118.1	13822.9	13667.9	13605.9	14581.2	15334.5	15756.4	12730.5	13773.7
O95248	O95248		SBF1	6999.88	6552.3	6417.93	6717.41	7095.99	6764.51	6829.83	7762.78	7792.02	6542.34	6153.13	7340.73	6639.97	7767.89	5129.36	6211.1	6221.77	7128.43	6383.22	6056.45	6097.34	6035.13	7373.2	3810.61	7505.13	7055.45	7265.88	6959.19	6973.52	6547.28	6954.09	6296.84	5052.63	6581.64	6923.03	7237.46	6950.97	6168.5	7194.05	7800.78	6634.62	7103.22	6573.62	7594.94	5426.71	6802.45
O95249	O95249		GOSR1	15014.1	14836.8	17188.5	16741	13613.3	19061.6	16515.6	17049.9	17805.5	17729.4	13854.4	15421.3	17228.1	17117.9	11837.6	18144.3	17296.4	12585.3	18109.2	15884.7	15031.8	14725.1	17442.8	18527.8	17871.2	15367.8	17167.6	16517	16154.7	17335.9	18478.1	16696.9	19349.4	15657.5	18296.8	20799.8	16583.3	17118	15929.4	14767.6	18934.1	15343.5	16307.3	15888.1	14444.7	12732.5
O95251	O95251		KAT7	5287.4	5073.29	6306.28	5875.83	6850.09	7899	5617.36	6233.22	6988.99	5844.26	4308.77	5615.81	6949.59	5258.6	3925.35	5358.6	5200.26	5210	6693.78	6036.74	5147.66	6697.69	6212.88	4868.39	7879.61	6980.1	5950.21	7719.8	6425.96	6943.92	6180.21	6467.86	6554.93	5954.04	5251.93	8084.17	6126.86	5961.35	5894.41	5950.46	6060.41	5338.12	5686.72	7253.34	4293.88	5194.73
O95258	O95258		SLC25A14	11256.2	10604.7	9968.84	8033.39	6320.83	10480.4	10313.6	11364.3	11912.2	11343.3	6616.1	6899.91	10025.9	9141.84	3991.65	10249.3	7458.54	3005.6	11060.5	7864.24	5885.33	11195.1	4182.88	3181.42	12504.3	8590.62	11804.7	8808.12	9814.97	14737.4	13981.5	7959.76	12897.7	9168.16	11083.8	9155.34	9659.47	10116.4	8806.03	8453	10803.8	6293.68	11316.2	9806.09	10452.7	6857.28
O95260	O95260		ATE1	7843.22	7767.88	7951.48	7496.24	8893.19	8623.74	8090.71	8599.54	8056.78	8323.06	7311.09	8229.31	7090.89	6306.77	5911.61	6992.17	9134.18	8905.44	8633.99	7232.16	6961.15	8762.38	8371.99	5061.35	8564.09	6734.05	7569.23	7456.04	7555.22	7594.01	7015.86	7860.04	7401.27	6767.46	7992.79	9586.97	6176.43	7227.44	6901.43	7759.15	7680.06	6235.62	6888.65	7929.78	5530.44	6617.98
O95263	O95263		PDE8B	1030.19	1427.25	320.891	815.674	1065.7	2460.16	828.02	1963.73	2430.54	1620.26	2883.43	1828.03	1890.05	2238.13	1422.97	2339.88	1436.59		1910.19	1846.51	1436.7	2029.94	2715.94		2443.28	1992.17	2254.19	2884.05	2674.16	1767.27	2153.3	2298.97	1964.92	2030.3	2097.45	2272.59	1106.24	2256.52	2711.91	794.2	1502.43	1017.81	2737.06	5935.18	1743.23	1501.22
O95267	O95267		RASGRP1	4610.37							3816.3				7138.48				5816.96			7059.91	5635.23	5607.1	7471.66						5555.47		7724.24	7986.87			4230.55	6260.77		4778	4861.47			5316.15
O95271	O95271		TNKS	555.416				958.452			2070.14		2039.44			2369.89	231.505					1329.71	854.301			926.955		934.641						1191.84											1330.09		898.015
O95273	O95273		CCNDBP1	1052.88	1277.29	2334.05	1189.33	1377.17	1711.25	1927.4	2577.97	1315.65	1455.35	1169.89	1745.06	1593.99	2015.98	1121.6	847.845	1896.19	1826.39	990.643	1085.7	1064.73	1387.84	1775.1	1763.71	1334.58	1126.87	693.523	1288.91	1778.4	1537.81	866.352	1176.72	1666.96	526.362	1152.96	1702.15	929.459	1354.05	1617.27	1434.19	930.285	1250.21	1327.35	882.117	696.668	921.487
O95278	O95278		EPM2A	1188.01		984.285		506.885	1756.88	934.329	1328.33	1179.37	946.499		827.196	785.482	1738.22	1185.01	752.43	2509.41	981.699	1437.98	1000.59	951.412	1477.09	775.367		1412.24	1327.59		1384.5		1200.08	1695.07	1153.92	2887.54		916.371	1184.35	1097.93	708.192	954.996	1392.2			1537.26	2128.05	1022.86
O95292	O95292		VAPB	64289.1	64060.9	69372.4	59966.4	58155	66442.5	63961.6	66010.4	67882.7	66615.1	52919.6	59444.9	64594.3	61681.3	49523.7	65069.6	64492.1	51010.5	73752.2	64269.5	61045.8	70286.6	59400.5	51627.8	76555.1	63013.5	67146.6	61363.3	63657.9	71512.3	69779.6	65308.8	68377.3	61719.4	66778.3	68588.5	65433	67497.1	69510.3	51912.8	66369	63141	62242.2	64941.7	53445.6	44280.7
O95294	O95294		RASAL1	213.402	379.506	180.434		1416.13		290.049	604.582	436.279		741.388	238.407	328.612	330.194	420.112	341.676	332	1111.68		290.521		316.094	439.125									623.739		125.055	239.512		349.161	102.307	240.692	562.961		190.171	360.237	366.477		532.591
O95295	O95295		SNAPIN	11644.7	10233.8	12549.5	13442.1	12224.1	12591.8	14029.6	16181.4	13657.3	15856.4	12815.8	12390.9	14530.6	14969.9	12693	13662.9	15832.9	10242.4	14619.1	14787.1	13832	17816.3	17464.7	17800.6	20732.4	18227	18414.6	15415.5	13795.8	18728.8	18627.2	16583.5	19663	15396.6	17617.8	18464.9	17881	13688.3	15938.1	13629.9	18276.8	16080.6	17918	16878.4	12225.3	8143.36
O95297	O95297		MPZL1	7759.03	11008.9	8959.19	9202.72	8991.63	10349.1	9926.96	8378.11	10881.7	7982.67	8144.41	5873.23	9264.29	10808.4	11870.2	6901.54	13533.6	9330.48	7939.49	6640.57	9222.52	9998.86	9035.96	12239.6	8713.1	7445.61	7723.39	9214.93	7906.62	6908.87	5671.43	10428.5	12454.8	8716.33	6189.47	8763.97	7057.65	7288.91	10248	18551.1	6600.1	7215.56	11393.1	13139.9	13926.9	15510
O95298	O95298		NDUFC2	27763.9	31293.6	31521.5	34930.2	33792.3	29937.7	31563.8	32211.4	36488.4	31696.1	29793.7	25376.2	31831.6	30405.8	25782	31566.9	30435.4	29525.5	33059	36454.6	33122	33004.6	33287.9	32054	31950.7	32738.5	39235.1	30704.5	36646.9	36953.4	40770.4	36880.6	45263.8	28970.9	39573.5	35261.1	33571.1	32084.9	34155.1	41794.2	27935.1	34630.3	38369.2	36894	32584.4	28859.9
O95299	O95299		NDUFA10	39119.4	42486.2	41102.3	44161.7	43171.8	36539.8	39722.8	41533.5	40196.6	37838.2	38489.3	40354.2	36952.2	34833.4	41954.4	37053.3	30524	40624.5	36279.2	38567.9	37082.8	41376.4	34651.6	34402.8	33466.9	36949.7	38473.2	34166.3	37536.9	36302.7	40915.8	40432.1	34564.5	33915.1	40400.7	43628.2	37841.5	35577.4	36852.3	38680.8	32185.6	39139.7	43033.3	40058.9	40775.7	48986
O95302	O95302		FKBP9	15001	18027.4	20804.9	22082.3	18894.5	17855.5	16983.6	20141.1	20593.3	18010.9	21291.7	21688	25068	18960.6	20346.7	22016.3	16247.1	20499.9	24080.3	25515.1	24409.6	15304.7	19641.3	13483.7	20066.8	23849.9	22251.4	17159.1	17810.2	22424.7	22008.2	24546.3	29595.2	20616.5	20854.5	13116.9	20223.3	21177.1	21011.5	20954.4	20676.5	24777.8	22617.2	22078.5	22328.2	17943.2
O95319	O95319		CELF2	8345.1	9553.58	5153.02	6809.76	8578.14	11227	3663.78	10032.6	15443.6	8077.55	5905.24	10811.9	10575.9	6008.59	5497.47	12923.3	10002.2	5243.7	12019.3	13612.2	10012	11230.8	6416.93		5776.16	9835.49	12229.3	11988.6	6111.43	7747.99	9043.75	5910.45	8370.54	4938.9	9042.2	9923.4	16536.6	10320.3	11995.8	8260.14	10824	8447.34	10000.6	10784.9	12858.5	7228.35
O95336	O95336		PGLS	186604	163491	190954	168512	178730	180032	181351	185436	187709	197775	184150	188769	183795	182089	194977	180499	190961	164685	175973	168006	151967	189275	179002	160872	198871	197678	185546	168332	171086	191476	186335	198336	188983	172416	182636	159258	173000	202607	165382	151469	204038	184960	169138	191215	166305	132557
O95340	O95340		PAPSS2	120147	96078.7	110726	117129	80977.8	135414	122576	128514	137515	124060	112864	169325	187330	116238	57966.5	135804	114107	65235.6	123345	144026	120659	120454	132665	33317.1	109738	163785	130837	143459	122944	138507	153977	261970	130047	128547	131798	136366	210703	180970	114839	85115.9	158346	168371	115422	137020	81122.6	61953.8
O95347	O95347		SMC2		2456.32			4613.05		4737.16					3850.84	2457.28				3638.68		2241.96									1218.37	3747.82				3609.36	203.046	5169.28	2400.97						2380.22
O95352	O95352		ATG7	18498.2	16973.5	16107.5	17242.8	16363.2	17574.7	22145.6	17394.5	17693.4	19337.2	16835.5	18870.9	9451.45	18999.2	16985.8	20584.2	16872.6	19925.3	19292.3	18118.2	18930.9	17648.7	17205.3	15823.7	17448.5	20655.7	20027.1	14585.7	16318.7	19728.5	20072.4	22053.9	16525.8	18012.6	18717.9	16388	18503.6	19467.7	17767.5	17092.7	19296.3	18294.7	16761.5	17235.5	17341.5	18823.5
O95359	O95359		TACC2	8623.81	7936.89	10179.6	10621.3	8370.35	8632.57	10028.6	9160.78	9126.89	9269.16	5592.74	5364.53	7240.28	9298.92	5597.73	6697.86	9254.74	6559.56	9704.44	10731.5	9361.37	9743.74	9722.93	5727.47	10176.6	10020.4	7436.73	9964.59	7968.85	7043.47	11059	6957.09	7132.12	8589.8	8011.02	8633.42	8279.7	8337.88	7642.38	7025.42	10082.9	10828.8	10238.2	9571.14	8078.86	6132.32
O95363	O95363		FARS2	7009.64	6226.83	4956.08	5079.55	5547.61	6943.94	2975.06	5501.76	5833.77	6451.07	7295.76	6008.68	6769.59	8024.72	4985.82	5534.35	5516.98	5976.59	6966.7	7579.32	5796.17	5090.9	5781.02	6131.38	6264.39	5780.67	6821.91	6339.11	5792.19	6801.94	5649.7	4971.68	4569.4	6835.34	6324.13	5813.18	6283.21	6613.72	4963.68	7299.02	6613.71	6855.24	7687.95	5008.26	6395.09	6766.47
O95372	O95372		LYPLA2	50175.5	47143.1	44197	53872.3	47531.3	38648.5	51345.9	46847.5	43635.6	49690.6	58219.7	54987	54008.7	51528.6	50695.6	55183.1	52631.2	54157.2	57260.7	56195.9	49624.4	54758.9	55370	44690.3	49750.7	58041.7	51611.3	50402.4	54923.4	54953.3	58471.5	65898.7	51121.1	57199.4	51456.3	42391.2	57632.2	60703	52647.9	49796.7	55850.6	55531.1	49049.9	49901.7	54201.6	44277.5
O95373	O95373		IPO7	54053.1	61976	58726.9	59795.5	60230.6	55391.6	60259	54615	63653.1	48334.5	59011.9	65867.9	56182.1	61538.5	65698	49291.3	57718.3	79939.8	52454.5	54731	52411	51841.3	58004.4	45437.4	52331.2	56436.8	56080.2	55427.1	61546.9	54024.5	51421.5	59601.9	47549.9	61709.3	54845.3	55002	55581.5	59688.9	61395.2	66099.5	54928.3	60959.5	55902	55683.5	56633.8	57154.3
O95376	O95376		ARIH2	7434.85	6668.99	7413.08	7570.15	6916.68	7667.83	7552.66	6784.5	7636.46	7860.83	7722.01	7010.96	8666.87	7640.6	5680.85	7381.34	7674.25	6241.65	7368.52	6179.53	6772.19	7097.21	6761.78	4171.06	8459.77	6704.74	7443.39	7043.81	7778.7	8039.24	7394.21	8669.84	8248.88	7533.76	7755.85	8724.36	6708.48	7132.72	7330.13	7119.8	7226.89	6866.32	6664.49	7524.39	6328.21	5971.49
O95379	O95379		TNFAIP8	6420.24	4380.15	6184.98	5082.48	4866.21	5741.95	6490.5	5955.27	8043.54	8393	3830.57	6348.01	6797.04	6957.17	3322.39	2721	7726.84	4452.35	5208.52	5466.27	4985.88	6684.93	9887.56	16106	6204.18	5225.1	5696.03	6790.25	6087.19	6360.24	4725.5	4085.01	7667	5656.03	4357.93	6729.84	6238.65	3761.84	3823.72	7483.03	6038.61	3454.96	5052.84	5228.37	5976.37	6019.39
O95391	O95391		SLU7	1731.75	1792.62	2195.25	1595.57	1886.44	3154.57	1883.49	2084.49	1964.12	1974.11	1960.72	2027.21	2158.32	1736.59	1001.53	1659.59	1985.88	1634.9	1878.3	1645.9	2540.29	1895.29	3216.43	1790.02	2510.99	2023.59	2095.59	1654.04	2241.08	2005.69	1945.58	2125.62	2179.18	1684.92	1837	2481.66	1966.74	1717.86	2022.97	2018.22	1489.88	2284.55	2256.07	2223.1	1093.93	2485.24
O95394	O95394		PGM3	92346	133016	82413.8	121709	116539	99833.2	113594	88068.6	80578.4	100896	159215	122012	105268	104441	122091	114112	119505	95880.1	88252.9	111113	121560	91484.9	103387	219377	75810.6	88933.5	101972	93328.5	87293.3	88627.2	95405.9	96001.8	101621	92454.1	109129	90434	96076.4	80437.6	101559	105949	94432.3	110689	110994	80445.7	137437	184688
O95395	O95395		GCNT3			3055.73	5554.94		5206.45	4831.15			12619.9	3288.07	3358.48	4402.55	4511.05			9007.39	3848.72	4664.45	4183.96	4278.4	3628.23	2013.58		2513.95	4488.9	5376.75	5280.3				8923.48		6789.99		3238.03	4770.33	3099.15	7378.85		3636.61			7647.28	2512.65
O95396	O95396		MOCS3	11594.8	11307.4	12702.7	11058.9	11108.9	11268.2	12169.6	10506.1	10844.4	11830.9	8724.07	10780.7	10800.4	10289	10605.9	10740.4	10888.4	10633.9	10583.9	11327.1	8609.48	12765.4	9968.18	7588.86	11110.6	9989.08	10731.5	10728.7	10431.5	9795.44	10736	11598.5	8199.79	10614	11129.2	11624.8	10230.9	10893	10280.4	10945.7	11867.1	9548.94	9273.95	12428.7	8947.47	10700.7
O95400	O95400		CD2BP2	21035	22775	24870.5	22854.7	22565.5	22254.4	22348.4	22086.7	20172.8	22913.1	20852	20138.6	22889.7	21261.9	20334.2	22168.4	21742.4	20648.4	21780.1	21959.7	22329.8	21124.8	23638.9	24677.3	21805.6	22533.2	21488.5	20098.9	20923.9	20383.8	21435.8	21575.3	22885.7	21649.7	21396.5	19361.5	22637	20760.3	20081.5	23111.4	21695.7	18968	20160	23714.3	20553.9	21339.3
O95402	O95402		MED26	6296.39	6335.7	5303.37	6147.5	5617.63		7845.49	4917.31		8548.83	6786.15	6844.8						6967.89	4842.86	9721.85	5281.89	5732.24	8699.28		9362.92	7198.28	7587.78	3875.28	6757.61	5939.56	5427.51		4256.78	4608.72	6520.3	7803.28	6216.12	6141.66	6890.86	5469.7	5986.74	6580.4	5537.77	4418.68
O95405	O95405		ZFYVE9	4593.03	3692.83	5217.14	3777.8	4019.51	4814.11	5016.21	4013.28	3297.52	3217.6	3053.76	3714.16	5251.58	3477.17	2248.55	3102.97	4195.27	2884.52	3055.34	2732.83	4043.96	4227.13	3939.99		4043.57	3552.22	4511.37	4037.58	2963.22	4311.85	3935.88	4006.87		3396.03	2263.87	3737.28	5496.57	3407.23	2546.39	3896.41	3638.69	3859.88	1719.59	3937.99	3831.9	4811.28
O95425	O95425		SVIL	6897.03	10402.9	7897.95	6434.7	9972.32	6828.32	6700.93	6646.62	8396.81	4818.64	11010.5	10108.2	7640.51	10178.5	8966.57	3857.08	8706.53	20560	3970.97	5565.96	6830.92	7020.41	13059.8	9369.08	8017.72	7425.54	6112.17	8086.52	8782.72	7798.24	3723.93	9595.08	6035.69	8982.91	4411.08	7649.49	6361.6	5081.81	8367.56	14331.4	3419.24	5492.8	7879.84	8989.94	10172.3	12278.6
O95427	O95427		PIGN	1022.2	2310.8	787.04		1954.83	80.4384		2328.49	999.798			1213.04	1651.86	2706.86		1825.24	1596.83	1435.64	1693.7	1216	1187.26	959.422	645.666	1516.83	1847.64	1834.59			1465.95	1236.24	1280.46	1827.29	2182.73	957.744		2043.6				901.292			1490.73	1798.12		1440.11
O95433	O95433		AHSA1	54191.3	47844.1	50201.6	47549.2	48020.4	43298	46969	44170.2	45735.9	44511.9	41955.5	49418.2	49401.6	45013.6	49127.5	43213.8	48684.8	47362.2	49604.7	45887.9	48163.8	50872.4	39842.3	38436	46012.1	48092.3	47470.5	38450.8	44508.6	40950.2	51675.3	50515.6	46440	52480.5	46417.5	48282.5	41110.3	53977.9	49451.8	37036	45591.6	51588.8	45824.2	46471.9	39057.2	40578.8
O95450	O95450		ADAMTS2	5574.77		4743.95	4834.12	5191.51	5675.51	6280.74	5405.43	6798.24	4436.73	4386.25	5487.49	5761.74	7379.39		6292.28	6110.15		6487.98	4780.59	5633.68	6914.12	6134.73	6938.66	6715.77	6082.85	6206.93	4470.22	4862.56	7839.4	6240.12	6694.19	6241.5	6683.28	4955.61	6458.66	4569.97	3123.23	8435.44	6665.09	5988.25	5518.4	5992.38	5084.86	3745.84	4081.72
O95453	O95453		PARN	8543.14	10364.5	10480.6	9366.34	9991.64	10213	9336.03	9969.11	10565.8	9328.5	8234.72	11231.9	11643.6	11360.6	7486.44	9658.03	10228.1	10022.6	9648.3	9642.26	8880.84	9859.64	10363.3	7364.41	10202.2	10278.8	8588.66	11252.8	10597	11107.4	8803.91	9607.06	9189.78	9425.44	9472.09	11706	8692.28	8607.13	10720.3	9076.86	9306.11	9660.3	10173.1	9483.46	9673.56	10268.4
O95456	O95456		PSMG1	13198.1	12665.3	13014.5	12843.1	13638.4	13619.5	11384.6	9686.68	11879.9	10254.1	10311.1	12152.1	12455.6	12017.1	11963	10209.4	14543.4	11072.1	11949.1	9123.06	10718.2	11077.4	11076.4	14161.6	12301.6	9565.76	11002.1	11066.7	13254.4	9725.13	11950.4	9591.4	11568.2	9253.21	9349.24	12303.3	9822.6	11481.2	11349.8	11400.1	9419.48	10809.4	10738.5	10831.5	10137.4	11731.5
O95467	O95467		GNAS	14585.1	8154.91	9542.9	9529.9	8806.98	8751.79	8775.42	16570.1	16429.9	12452.5	3507.72	16479.4	15235.6	11059.5	1596.52	22816.4	11665.3	3915.77	17264.8	16263.6	13747.2	18874.3	12517.2		12500	11799	12465.3	13608	7860.93	17666.4	16702.8	6821.78	10837.7	8729.94	11604	16751.9	13644.4	13992.5	8490.76	7116.4	12627.4	6744.71	10239.6	10330.4	9830.03	5179.19
O95470	O95470		SGPL1	38339.7	34085	36773.8	33896	38193	31867.5	32925	31990.9	30579.5	28518.2	31978.4	30474.5	35176.8	28609.4	36634	32150.8	37937.1	37791	34876.1	32923.7	30642.7	34471.3	40045.2	37221.7	33693.5	32441.5	31200.1	34526.2	39814.5	37207.5	32031.5	50820	43400.3	32924.3	35251.7	32786.2	33265.9	33257	37713	39493.5	34094	37674.2	26293	40445.2	34458	33877.7
O95476	O95476		CTDNEP1	3261.09	2045.49	3811.71	3571.5	2623.88	3560.33	3766.32	3172.36	4098.29	2590.84	3538.97	2499.08	3051.95	3682.97	4678.44	2735.12	2934.38	4994.45	4144.91	3603.78	5192.88	4737.31			3055.59	3185.36	2707.5	2984.09	3526.26	3561.46	3255.86	2432.85	5366.62	3492.28	2204.78	3214.95	3086.82		3612.93	5603.95	2598.7	3277.49	2819.22	4173.94	5782.5	7935.95
O95478	O95478		NSA2	6221.43	7300.99	6385.19	5632.31	6816.87	6017.38	7707.52	6436.47	6355.19	5734.01	7530.29	5255.01	5689.91	5554	7059.65	3410.37	5671.11	8593.51	4623.56	4433.67	4934.59	5587.46	7038.46	9115.11	5554.32	4984.67	5374.07	5868.21	7489.34	4256.13	4630.2	6381.74	6455.08	6015.73	3217.27	5273.98	5385.33	4351.88	5413.83	8340.22	3481.44	4713.11	4854.3	6862.29	7064.74	7058.43
O95479	O95479		H6PD	16225.7	12922.5	13808.3	15721.6	13368.4	14847.9	15314.1	13573.9	13931.1	8707.92	15098	13825.1	12325.4	15800.6	18858.1	9826.55	14685.7	27872	10703	14687	18241.9	9939.9	19021.1	18794.9	15431.1	15113.4	13503.5	13272	11976.2	15081.1	12450.9	22113.5	17071.8	13056.1	15401.7	14237.9	12717.8	12454.8	14518.5	21263.2	11585.2	17412	16542	16897	17150.4	17869.8
O95486	O95486		SEC24A	15351.5	22721.7	17839.9	17829.7	18807	19284.9	21020.6	17290.7	19095.2	17029.5	26719.1	24568.3	19842.7	20599.2	20688.8	15869.1	18387.9	22809.3	15691	16370.1	15662.8	17935.2	19561.8	21472.8	17929.1	17203.3	18476.3	19798	17096.4	18340.9	16469.1	16276.1	15728.4	17062.4	15926.7	18169.7	17452.9	15662.1	18277.6	19305.5	16883.7	18073.1	20035.5	16665.1	21935.4	22364.7
O95487	O95487		SEC24B	22808.5	23941.8	24182.7	23404.7	23425	24648.5	25217.7	24417.5	25029.8	24334.4	23491.5	28402.4	25419.3	24884.3	21393.3	24053.9	23725.1	27156.7	22907.1	24592.8	18846.7	25321.8	23673.5	16887.9	26273.2	26338.7	25685.3	25848.1	24429.8	25485.2	24334.4	23252.9	19611.2	25331.5	25870.4	26536.1	24753.1	22827.4	24984.8	23937	23872.4	22934	24231.5	23608.9	22502.6	22620.9
O95490	O95490		ADGRL2	612.097	406.916	602.023	550.398	635.687	519.811	703.446	547.847	1578.48	679.838	1216.35	896.121	583.751	711.031	1094.45	340.265	551.377	291.572	507.896	426.313	404.695	244.523	557.536	1504.23	675.902	574.215	636.647	484.653	308.544	768.856	482.761	880.26	986.268	681.112	2351.26	532.288	277.351		1000.57	2107.55	446.521	350.067	551.008	1064.63	1470.81	1600.5
O95502	O95502		NPTXR	5133.85	1660.67		4922.58			5740.75		8291	4793.76			1835.84		2185.83	5891.63			5285.51	4637.39	4216.39	5054.95	5130		5021.68		4557.3	2573.42		5063.21	5442.73	5077.77	6598.99	4585.02		3817.14	5885.13		5109.73		6715.18			6098.54
O95503	O95503		CBX6	4768.9	5540.49	5251.88	3621.37	4829.19	6097.51	4728.84	6207.91	6058.01	5149.09	2249.88	4633.68	5959.65	3127.3	2621.78	4314.24	4784.92	4060.68	6535.07	5158.31	5013.51	6850.75	5874.29	2291.45	6174.76	4889.56	4659.83	5795.85	5907.79	6120.73	5046.85	6305.31	5508.6	5907.01	5380.55	5688.7	5180.23	4778.66	4959.23	3804.72	6123.29	4757.79	4956.93	6054.56	3005.31	2543.72
O95551	O95551		TDP2	9552.76	7809.49	8438.78	7622.77	8422.34	9836.06	8189.36	7677.45	8410.38	6914.45	5181.87	8642.41	9058.66	9237.21	5892.46	9860.4	8520.64	5724.08	10977.5	8941.92	9870.52	10319.8	9477.66	5008.9	9569.73	10274.6	7415.42	10598.4	9755.59	8383.43	10312.2	12521.8	10795.5	9671.72	9828.8	8301.5	7763.78	10801.4	8566.26	5239.02	9327.9	9067.62	7157.04	9931.08	7448.82	6038.42
O95562	O95562		SFT2D2	18584.9	17676.3	19547.6	16173	14336.7	17584.6	17636	21267	17388.2	16387.5	16110.2	15548.1	18555.6	15130.8	12348.1	17623.2	17667.3	13365.5	20181.8	18817.1	19091.8	17599.4	19481.5	13524.4	17453	17067.7	17644.5	18589.3	20303.2	20798.7	21459.1	17765.3	26145.4	19389.7	18659.3	24231	18542.1	17546.9	20534	17423.8	18103.6	20091.3	16810.9	19839.7	11202.7	15464.7
O95563	O95563		MPC2	32170.7	33718.5	36398.8	29197.4	32895.7	32677.5	27362.6	34482.7	30033.8	34168	48206.2	26306.6	30230.5	34381.5	29582.2	35216.6	32449.3	29381	29635.3	33712.2	27845.9	30284.3	27188.4	31554.7	42763.7	32562.6	36652.8	27495.7	32392.1	35451.9	37469.7	33465.4	45265	34478.2	32601	27311	31490	30480.5	36093.3	34735.1	27758.4	29501.3	35048.8	29496.6	30770.1	28351.7
O95571	O95571		ETHE1	43005.7	36703.3	40580.1	34127.9	32081.2	35672.3	30938.9	29939	34083	35487.3	47253.4	34084.7	46384.1	39436	39215.7	26430.1	39200.7	44860.4	40216.5	39344.2	44710.9	40306.6	33551.1	31776.8	37457.7	33712.3	42917.2	29857.2	32120.3	34620.6	40121.7	34599.5	31847.6	40342	30240.3	34396	34734	36537.9	32817.8	35627.6	38711.7	34502.2	26928.7	42995.3	28327.8	37723.8
O95573	O95573		ACSL3	26227.9	26412.9	24527.8	22748.7	21622.8	24621.4	24286.7	25820.4	24190.7	22509	29541.4	22893.1	25958.3	25482.6	23453.2	22804.9	25146.4	27579.2	25303.7	23146	20020.3	26214	23121.7	14139.2	26024	23217.1	22684	21036.6	24391.5	23531.7	25876.5	27342.4	26066.8	22916.1	23972.5	26707.3	23697.8	22382.4	25163.9	32235.8	21415.7	24061.8	24599.7	27632.8	24474.8	25750.2
O95602	O95602		POLR1A	8401.16	9721.94	10043.3	9738.02	10296.3	9537.71	10227	8012.86	10387.2	9399.75	8788.49	9574.21	8600.84	11288	10790	8207.31	8716	11216.6	7589.95	9297.41	7715.46	8641.5	8779.33	9274.29	9464.19	9830.53	9267.72	9818.43	9678.29	10823.3	9135.97	8259.03	6635.24	9747.22	7613.09	10413.5	10225.9	9300.32	10387.8	10687.8	9286.74	9076.12	10659.7	12110	7970.47	9715.81
O95613	O95613		PCNT	13320.3	14962.8	15893.7	19119.4	18741.6	18599.3	19371.9	16424.2	17051.3	14853.8	14786.2	17293.4	17897.9	17887.4	8813.86	16000.2	17363.4	15723.2	17055.1	16166.9	16180.7	16367.3	17118.8	14055.2	16175.2	21742.6	15808.6	16904.5	18989	15947	18179.8	17010.4	16549.1	16401.1	17531.3	16314.3	20035.6	19492.6	16153.2	18122.6	17779.5	17230.1	19478.9	19053	18285.1	16576.6
O95619	O95619		YEATS4	5094.19	5963.81	6122.21	4820.82	6663.21	6900.28	5152.71	5991.01	6913.43	7464.85	3914.22	4691.45	6143.92	5973.62	4313.17	4943.19	6571.76	4941.4	6070.73	5563.5	5538.03	6469.04	6158.29	5648.05	6887.77	5972.91	4616.35	6635.82	5926.38	4943.38	6744.73	5913.78	7023.11	6293.25	5910.96	6345.67	5188.78	6222.77	7398.21	6674.66	6052.7	4248.42	5361.3	6759.51	4522.5	4751.29
O95622	O95622		ADCY5		1028.08						1215.18		1039.97	1670.47											1715.34				1158.91		1397.8	1447.46		728.415	1080.35	1314.58		645.132	324.158
O95625	O95625		ZBTB11		5748.8	4300.51	4929.7		989.225		2113.29			1021.18	3346.51		4040.63	3082.97	4243.02	3431.51	1970.08			3474.11			1979.22			3883.61	3433.05	2826.38			2104.87		3794.26	3321.19		3391.82	2273.57	3151.1		4390.59		4058.09			3122.6
O95628	O95628		CNOT4	4600.44	4512.12	5573.06	6354.26	5463.65	5456.82	5610.81	4713.23	4763.05	5626.23	4997.82	4351.56	5194.05	5658.95	4798.48	5238.61	5845.76	5113.89	5121.14	5454.37	5289.47	6033.98	4993.7	6831.62	4154.95	5678.13	5355.93	5475.85	5180.22	5200.64	6274.3	6329.29	6133.21	5658.43	5417.45	5631.2	5721.63	5712.32	6190.63	6394.16	6201.45	5704.64	5505.67	6546.48	5040.79	6008.27
O95630	O95630		STAMBP	8659.27	11012.6	10690.5	8418.19	8737.01	8629.11	10193.1	9042.3	8142.28	9265.26	10344.3	9410.48	9020.62	9721.35	9317.03	8000.86	10398.1	9860.13	7744.88	8559.06	6499.54	8498	10301.1	7786.21	8502.8	7267.42	7697.76	9125.53	9772.04	9304.5	8145.7	8635.84	8820.73	8051.96	8072.38	9631.04	7615.67	6760.31	9281.86	8884.96	6928.68	6761.47	7393.76	8405.71	8385.87	7756.94
O95639	O95639		CPSF4	2830.64	1296.34	2701.95	1269.97	2794.3	3199.62	1696.92	1427.95	3097.98	2871.93	1640.71	1679.15	2670	2505.09	1639.64	1857.88	1900.08	683.694	2441.45	3192.9	2803.62	2075.39	1916.25	3174.68	2361	2245.09	2317.95	2322.99	2552.84	3054.02	2009.95	2697.94	3363.06	1267.73	1622.29	3713.24	2667.54	2311.81	2207.89	1586.27	1730.44	1651.55	3207.46	3092.88	2445.29	1041.96
O95670	O95670		ATP6V1G2	764.985	875.444		465.617	688.139	720.365	1342.17	1859.82		1586.12			1420.32	711.716	473.376	1361.03	1549.16		1275.16	836.563	622.332	1080.3	960.718		1777.11	1355.17	878.551	1674.08	1376.02	1790.39	935.553		1262.74	785.287	625.466	2496.58	1268	1090.6	857.933	1309.25	1406.5	627.235	846.729	1301.14	1563.02
O95671	O95671		ASMTL	24668.7	26280.4	29231.3	17780.4	23968	29836	20222.6	24054.8	22302.6	21199.5	17408.3	21443	23692.8	20752.3	14538.4	18614.7	27440	15270.6	24847.7	20588.5	14904.7	17795.3	21340.9	19822.2	28840.8	20450.5	20517.3	24326.9	21642.6	23419.1	21713.1	16125.8	23506.7	16767.9	18086.9	9582.46	16685.2	17718.6	23742.7	17622.9	18468.2	23605.4	20881.9	9236.67	18901.9	21567.3
O95674	O95674		CDS2	23372.9	21636.6	23385.7	19907.4	20420.5	24544.3	22530.5	27424.7	29049.9	25518.8	12841.3	18078.3	25703.9	22320.5	13838.8	20287.9	20279.6	12588.9	28279.8	22128.4	21533.6	25853.7	19870.5	6849.22	29239.3	24028.1	24950.6	25396.5	26546.5	27841.7	26131.1	20883.8	31751.4	21510.1	25940	30826.8	24514.2	22988.9	24810.4	22956.4	24730.6	20960.2	23652.2	28933.1	20392.7	19825.7
O95684	O95684		CEP43	1443.76	1072.17	1702.4	1975.41	1385.3	1068.8	1376.24	1226.87	1148.1	1174.53	1434.76	1030.59	947.065	1365.81	1407.65	1014.9	2587.64	967.517	2155.04	1598.26	1198.27	1732.72	1646.71	1974.25	1340.94	1285.57	1055.48	1885.59	1148.3	987.216	1354.07	1463.11	1586.7	1130.1	977.726	875.44	977.131	1558.39	1785.68	1767.62	765.364	1018.83	1010.08	2456.2	989.581	575.937
O95685	O95685		PPP1R3D	5458.81	6392.04	5867.36	4902.03	5628.53	5675.99	5890.82	7555.46	6190.44	4160.51	5007.67	6519.98	6378.8	6058.38	2520.18	4790.73	4907.56	6741.54	4857.58	5336.3	3956.92	6808.51	6640.73	4584.59	7473.75	6254.31	5449.08	5452.99	5207.94	5755.08	4661.04	5766.48	4571.73	5072.67	4836.63	7048.63	5490.7	5472.3	5680.85	4169.47	4335.5	5718.35	5026.07	5603.92	3920.14	5123.95
O95696	O95696		BRD1	5704.7	5100.1	5358.26	4336.62	5537.2	5280.18	4186.28	4726.05	4871.78	3947.94	4111.76	5072.26	5672.18	5931.04	5524.71	5444.4	5007.83	5814.41	5235.97	5868.28	5219.33	4413.71	5493.73	3522.25	5624.53	5203.28	5089.08	5381	5805.42	5816.04	5624.05	4153.78	3477.93	6154.32	5357.82	3932.72	5907	5102.71	5184.2	5581.29	5269.87	5193.15	4818.56	5106.73	4879.38	4554.06
O95707	O95707		POP4	6712.45	7616.51	6549.06	6586.23	6913.19	7171.74	6718.24	7086	6880.42	7015.74	6717.05	5592.4	6859.74	7179.57	6144.76	6019.98	7676.04	6158.2	6672.09	6409.51	5588.04	7448.7	8561.28	6596.21	6456.24	6504.8	7274.88	7638.89	7647.55	6712.22	5770.71	7355.06	8278.46	7234.42	6998.25	7133.56	6522.71	5790.06	6183.17	6943	6808.56	7119	6188.79	6118.03	6280.69	6631.74
O95714	O95714		HERC2	8070.15	7151.16	7833.47	7823.31	8178.39	9175.03	8705.65	8967.47	9783.8	6984.05	8866.38	10297.4	8348.84	8909.69	7840.76	8050.85	7576.29	7963.76	7760.11	9491.74	5653.43	7934.81	8115.85	5584.51	10224.8	9002.01	9162.68	10797.3	8173.57	8533.81	9568.83	7308.12	5904.71	9038.53	8234.52	10657.2	9488.42	7697.68	7724.2	8807.54	9297.87	7429.25	9744.69	8684.85	8965.21	6903.86
O95716	O95716		RAB3D	79353.3	80899.8	76249.2	81827.7	66999.4	63049.9	74353.5	66274.4	56557.5	61817.5	54481.4	36036.8	49331.8	49086.4	46346.9	85736.5	55240.4	63749.6	63055.7	72053.1	79749.2	70405.4	55978.9	77030.7	57665.2	86519.7	64347.4	68166.6	63202.1	55871.6	73438	79438.1	72789.6	71177.1	66536.8	59690.7	59302.9	72082.8	60536.4	74915.6	68755	75312	70978.2	76699.3	65630.6	75280.3
O95721	O95721		SNAP29	12266.2	13427.2	14499.8	14832.1	13407.1	12159	14704	14382.4	15066.3	13357.8	11462.2	11818.5	14545.6	14631.8	8269.18	14334.8	16247.4	13173.8	12766.2	13931.1	13983.8	15668.5	15429.1	13721.6	14528.3	14571.1	14493.9	13015.6	12717.8	13680.4	14419.9	17177.9	17321.9	7840.27	12970.5	14560.4	16458.3	15501.3	12389.1	14454.4	13221.4	15320.6	13739.7	14301.1	12276.3	13061.2
O95747	O95747		OXSR1	60420.1	60416.3	61900	59593.6	60391.2	57021.7	64903	58833.9	62609	69456.1	64608.6	63695.2	65210.4	63120.2	53861.4	60197.5	55469.9	74194.8	61058.4	58752.8	56295.1	63771.9	60299.6	49738.8	62404.2	59839	60349.8	52367.4	57871.3	59863.4	62340.8	64661	52906.3	61052.2	64334.9	54695.2	66709.5	62616.5	59377.6	65116.1	66864	52888.4	59412.4	54920.4	54582.4	57612.1
O95749	O95749		GGPS1	6549.9	5418.66	7061	6300.19	6429.21	6235.42	5959.36	6330.9	6963.09	6728.83	5821.92	6245.51	6416.61	6378.15	6609.99	6547.19	6296.36	4000.31	7707.05	6138.05	6381	6975.39	6603.9	4425.48	6978.13	6616.38	5991.63	6715.5	6819.22	5977.97	7136.71	8067.05	8446.63	7035.21	6842.09	6394.35	6828.32	9228.27	6204.53	5980.15	7896.53	7842.32	6508.62	5703.76	7167.19	4723.23
O95757	O95757		HSPA4L	31424.7	24718.9	32127	25906.2	25639	28236.9	30407.1	28959.8	28882.1	32997.4	28662.5	28074.8	27711.7	30172.3	22847.5	31399	29163.6	21408.2	36018.8	32488.3	29989.7	32901.3	25146.2	17647.2	33246	33010.8	35428.5	28279.1	27567.7	27812	34532.7	35954.5	28538.2	35288.3	29697.9	30718.7	36553.5	40403.4	28781.5	21746.7	38284.5	38029.2	30556	28025.5	22225.8	19385.6
O95758	O95758		PTBP3	40018.9	36807.9	44348.3	42717.8	34404.9	42154.1	44211.7	40994.8	39033.2	41677.1	32681.3	47017.2	59827.9	41154.3	27595	45384	37770	35623.1	49996.5	42823.7	44939	40497.3	38964.5	24702.7	39686.1	45357.2	46325.6	41759.7	39105.6	49160.3	44128.9	47619	43055.7	44642.4	44939.7	41236.6	52800.2	44770.9	40393.1	33699.9	42919.7	42452.3	42673.4	40424.5	35099.4	28154.6
O95759	O95759		TBC1D8	4575.99	3700.36	3394.34	3634.15	4651.99	5246.17	3151.14	4185.01	4639.25	3682.23	5212.42	2962.98	4479.46	4131.46	4213.89	4132.65	4686.99	4148.6	5336.2	3916.14	3816.31	3556.94	3504.32	6894.36	4531.4	3851.72	5087.92	4975.48	3474.59	4788.84	4552.55	3740.88	3469.63	3681.18	3945.15	4791.61	3796.18	3983.97	5179.77	5015.66	4460.45	4318.82	4116.7	4855.89	4840.03	6045.35
O95772	O95772		STARD3NL	21070.8	16034.6	16998.4	17940.3	17386.9	12397.2	17201	13615.4	16963.4	17328.3	16604.8	19248.9	23024.4	17224.4	13268.2	18430.7	17586.6	11900.2	21328.5	16903.3	16857.1	15980.4	14512.3	11164.2	14136.7	19918	21937.9	14158.4	15285.2	17151.4	17854	18731.7	22383.5	18220.4	22219	14523.5	20215.2	21830.8	16275.5	16545.4	18703.1	19261.4	16440.7	18671.2	16943.3	16133.6
O95777	O95777		LSM8	33752.9	34891	37525.5	43942.7	32206.5	27378.4	43342.9	33278.5	33522.3	39268.7	41692.1	38580.4	42792.2	41664	61679.6	48031	33322.8	47709.5	42802.2	54725	63462.5	38260	49008.3	59554.9	39721.6	69424.9	60970.2	39893.3	41646.9	49497	68854.5	63055.8	58119.1	57650.1	56432.8	37620.8	62003.1	67419.2	50220.9	46738.4	61781.4	74522.5	48466.5	45345.7	48466.8	31219.8
O95782	O95782		AP2A1	62546.7	59865.2	65309	62055.9	60801	63790.9	66006.3	69272.9	68520.1	62835.6	62254.4	73159.2	71534.8	68849.7	57234.6	62500.2	63748.6	65966.3	62984.5	66530.2	64698	62176.5	59006.4	34105	61559.4	69767.9	71305.3	66729.9	61934.4	69082.6	67582.6	65697.5	56310.1	66923.3	68049.9	69372.5	72296.4	69820.3	65399.4	64175.6	68015.6	72504.1	69797.7	69854.6	61925.2	56165.9
O95785	O95785		WIZ	3269.64	3734.17	3491.64	3593.94	3703.17	3194.46	3789.08	4964.46	3338.74	3366.99	3418.92	3918.3	3552.66	3230.1	2881.94	3497.42	2376.69	4807.27	1983.3	3579.56	3343.57	3748.58	4526.79	3913.17	3248.16	3140.12	2913.44	3014.03	4048.32	2682.01	2647.07	2767.88	2447.59	2979.76	2796.24	3070.67	2935.14	2446.14	4254.89	4354.88	2828.89	4181.78	3207.31	3999.52	3132.22	3962.84
O95786	O95786		DDX58	9941.25	15234.2	12035.5	11111.2	14756.3	10558.9	14886.6	11376.6	9900.11	9886.92	16530.3	12813.5	13460	10165.1	14849	10250.9	11849.8	19416.2	7064.22	13975.7	10830.2	12429.2	11707.4	11590.9	12193.3	11347.2	10540.9	10384.9	12579.7	13197.9	11333.4	12887.2	9231.27	12124.9	12172.2	9749.05	12481.5	9092.83	14447.7	16931	8532.53	12356.4	9499.97	12532.7	12194.5	14137.5
O95793	O95793		STAU1	16145.5	17984.5	15424	15548.5	16517.1	15456.6	17474.4	13822.1	14288.6	14769.7	16384.1	17787.5	17728.1	16932.3	16957.8	14029.6	13859.1	19831.4	13363.7	14926.9	15298.1	17675.9	20048.1	20254.3	15597.3	17027.4	15372	15237.4	17184.8	16963.1	15491.6	19241.2	17576.9	16619.5	15000.7	14903.4	15422.1	15677.7	16717.8	17344.5	13776.7	15139.7	13818.7	15225.2	15831.4	17000.7
O95810	O95810		CAVIN2	11074.8	25811.7	18557.9	20836.9	21147.1	20961	16767	20679.1	26895.1	23428.6	9307	7816.08	18049.1	14093.4	18490.6	11332.3	28208.1	15698.4	19890.2	12291.4	17957.5	19566.7	12093.2	17147.1	12395.7	15327.6	17160	13440.4	12372.9	10824.7	18295.5	13901.6	28822.9	9592.29	11733.5	19090.3	13652.1	11125.6	21311.7	38728	10676.9	18631.1	17617	39559.7	22801.6	32651.6
O95816	O95816		BAG2	13988.6	11183.2	11752.1	10387.4	11053.1	11209	11904.4	14204.1	14789.4	14360.5	10182.6	11598.1	13684.9	14685.1	11011.5	12701	13602.1	8696.71	15594.5	15850.1	14481	14127.1	13416	6456.93	14742.5	17309	16412.5	12471	13293.9	13220.1	15782.6	17552.8	17060.2	13350.3	13301	16387.2	13949.7	17502.6	13666.9	10775.3	15529.9	14918.4	14681.8	15383.8	12138.4	7843.79
O95817	O95817		BAG3	4381.57	5883.86	5578.14	4407.33	5624.12	7344.38	5812.27	6385.92	7136.45	5912.86	4550.76	5150.81	7073.91	7630.05	4476.45	4890.13	7931.95	6357.54	4664.64	4539.22	6124.23	5675.13	5313.56	4034.84	6265.7	5962.34	6704.06	4908.65	5366.65	6451.16	4975.91	4013.09	5294.69	6046.01	5022.94	7123.69	5553.68	4393.02	5769.64	8502.22	5694.23	5661.52	5880.94	7765.43	4505.85	5991.93
O95819	O95819		MAP4K4	8486.75	9663.17	9373.83	10034.4	9943.2	8121.13	10138.7	8717.32	11142.5	6969.54	7317.85	10261.1	10832.7	10004.6	5262.46	6474.64	8959.72	12855.4	7509.21	7619.1	7770.98	10414.1	12411.9	7381.79	9110.84	10410.2	8634.14	9361.22	12069.6	10637.3	8071.06	10691.6	9228.85	9159.58	8296.2	11744.2	8368.17	7558.38	10772.8	14043.8	7887.86	8423.81	8669.38	10957.7	8658.41	9609.6
O95822	O95822		MLYCD	20203.8	22593.3	21437.5	17246.3	20432.7	20263.7	22816.8	24751.9	15510.5	19504.5	27446.3	22958.2	21179.2	20729.9	20503.4	19693.4	19552.9	21190.8	17956.7	17698	18749.9	23702.9	16649.3	16510	24216.3	17959.6	24036.5	20915.8	19522	22132.1	24617.2	23827.5	16730.2	18946.5	20502.9	23255.9	18924.6	19784.3	22614.8	23916.6	19300.9	16247.1	23313.6	18848.9	21205.1	24151.5
O95825	O95825		CRYZL1	8208.36	7274.54	7620.93	8623.72	8395.14	6989.63	7630.28	9088.6	7202.77	9337.87	7067.18	7234.65	8505.51	8709.1	7116.48	8044.92	8507.46	8500.8	7641.2	7594.38	9235.09	9236.94	7179.83	5552.12	9085.32	8992.67	7174.98	7432.73	7384.76	7297.35	7786.02	9096.51	7395.1	8870.92	9135.72	8559.63	8430.6	10813.9	8490.94	7488.11	8360.46	7739.34	7441.9	8934.77	7614.17	6862.56
O95831	O95831		AIFM1	68282.1	76117.4	71309	76656.6	78316.2	79873.9	75178.5	70004.7	66618.2	69507.3	100466	75103.7	64451.6	71848	81508.3	75449.4	68307.2	82317.7	60613.6	66240.3	64452	62220.1	72508.8	91836.4	56778.3	63296.9	67875.9	70678	67836.2	64459.9	62303.2	73911.6	68080.3	69959.7	67609.3	73680.9	75056.3	60255.2	64456.7	63599.4	60007.9	69043.6	78097.1	67792.3	77652.6	86665.4
O95832	O95832		CLDN1	7079.73	9143.92	7012.52	4609.01	7548.27	3509	4502.21	3025.29	3435.77	2987.05	10061.3	4953.8	4212.99	5500.65	9543.81	2822.49	5214.34	13268.9	1617.54	3196.8	3466.18	4930.03	15067.3	17187.2	4971.43	3270.17	2289.45	5900.89	8194.9	4235.48	3384.64	10416.1	8586.49	6540.63	1768.67	3901.14	3064.95	2203.09	5588.88	12851.1	1255.47	2721.44	4917.66	4079.69	5511.69	11801.8
O95834	O95834		EML2	55660.4	49635.3	45744.4	49292.1	42922.9	40560.3	52582.7	56160.5	53736.7	51216.3	40856.7	48899.8	41216.9	48251.4	48428	61580.2	45105.7	49919.1	56954.3	61952.6	57021.8	59227.5	39554.9	33425.1	54102.7	54141.9	55170.1	42620.2	39485.3	54801	56644.1	49021.3	38352.5	51908.2	50922.8	44414	39997.9	69237.1	50998.9	36753.9	61843.4	51364.6	50308.8	45282.1	43041.6	43108.5
O95835	O95835		LATS1	5313.54	4726.01	4021.97	7338.48	4454.04	3965.78	5631.38	4428.43	4504.42	7754.41	7843.44	4637.84	3612.61	5570.91	5742.8	3389.54	4423.6	3562.69	7372.29	2740.75	3477.4	3574.98	5741.91	5705.99	5839.42	4158.61	4352.68	3547.75	4587.4	3907.61	4491.43	5230.97	3697.3	4458.63	3574.84	4929.14	4009.59	6473.89	3738.99	4701.69	4549.94	4290.91	5285.26	5407.51	4556.64	4817.36
O95837	O95837		GNA14	6656.59	5804.28	6074.29	7403.15	6688.47	5634.81	6103.73	8047.25	7134.04	5864.86	5644.06	5555.42	4767.92	7288.15	5568.98	5851.56	7123.98	4993.71	5923.25	3581.01	6083.1	5342.81	5789.16	3696.03	6529.91	6024.85	7892.07	7407.31	5928.84	5941.6	6669.15	7160.41	7474.97	5737.69	8312.83	9178.02	5084.06	6039.3	5428.98	6678.58	6172.12	5871.54	6869.24	6641.47	5191.23	6333.65
[truncated: 7,213 more rows]
[truncated: 123 more columns]

## Sheet: RNAseq
		R189	R191	R194	R216	R217	R218	R219	R223	R228	R230	R233	R234	R235	R240	R246	R259	R267	R270	R271	R276	R278	R279	R282	R284	R286	R288	R290	R291	R292	R297	R300	R303	R305	R306	R307	R308	R310	R314	R316	R317	R318	R319	R322	R323	R324	R325	R326	R327
[truncated: 49,625 more rows]
[truncated: 48 more columns]

[truncated: 1 more sheets: Nanostring]
